# Supplementary material for: Multiple pals gene modules control a balance between immunity and development in Caenorhabditis elegans
Source: PLoS Pathog. 2023 Jul 18;19(7):e1011120. doi: 10.1371/journal.ppat.1011120 (PMC10353827; doi:10.1371/journal.ppat.1011120)
Supplement: S1 Table — (XLSX) [file ppat.1011120.s010.xlsx]

## Sheet: Summary
S1 Table - Data shown in graphs in main and supplementary figures
Summary
Tab	Content
1	Fig 1 data
2	Fig 2 data
3	Fig 3 data
4	Fig 4A data
5	Fig 4B data
6	Fig 4C data
7	Fig 4D-F data
8	Fig 6 data
9	S2 Fig data
10	S3 Fig data
11	S5 Fig data
12	S7 Fig data
13	S8 Fig data
14	S9 Fig data

## Sheet: 1
Fig 1C data			Fig 1D data			Fig 1H data			Fig 1J data
pals-22(-) pals-25(-)	pals-22(-) pals-25(-) pals-17(jy74)		pals-22(-) pals-25(-)	pals-22(-) pals-25(-) pals-17(jy74)		pals-22(-) pals-25(-) Control RNAi	pals-22(-) pals-25(-) pals-17 (RNAi)		Control RNAi	pals-17 (RNAi)
0.436364	0.01		0.959514	0.943052		0.391831	1.41071		0.189041	1.33168
0.078231	1.03704		0.654237	0.891008		0.516184	1.53571		0.455056	1.45902
0.056818	0.163043		0.734756	0.363014		0.347945	0.64527		0.871324	1.47059
0.061069	0.326316		0.416476	0.448113		0.251337	1.54348		0.398268	1.45574
0.885417	1.10526		0.6	0.348214		0.680129	1.56794		0.191358	1.45721
0.428571	0.557143		0.646154	0.342857		0.227626	0.963283		0.384899	1.35455
0.664835	0.2		0.553333	1.15071		0.621753	1.21784		0.363273	1.45509
0.284483	1.02419		0.419214	0.383648		0.983553	1.35135		0.5	1.43836
0.39375	1.04762		0.792593	1.39286		0.746479	1.15668		0.552139	1.52448
0.333333	0.12381		0.524752	0.390625		0.444134	0.566514		0.412674	1.28302
0.425197	1.0875		0.511628	0.519685		0.499244	1.57635		0.419103	1.5303
0.308108	0.753425		0.636364	0.387435		0.512702	1.42029		0.376258	1.08511
0.284946	0.649485		0.570213	0.352941		0.45057	1.42553		0.263158	1.60417
0.241546	1.13934		0.98324	0.396552		0.554513	1.52987		0.484026	1.46224
0.244898	0.659259		0.553288	1.22161		0.35177	1.40698		0.344681	1.5963
0.176471	0.138158		0.444118	0.373984		0.399317	1.43925		0.371162	1.16766
0.228856	1.2067		0.649123	1.21637		0.825123	1.46188		0.189602	1.45933
0.392593	1.38129		0.772201	1.02979		0.482912	1.4686		0.580851	1.08333
0.24375	0.54		0.596026	0.390625		0.648393	1.52073		0.260924	1.47768
0.392523	1.3125		0.778378	0.330508		0.456311	1.25439		0.314465	1.21409
0.715026	1.37654		0.494465	1.14184		0.094828	1.48724		0.183938	1.43885
0.187192	1.34884		0.370079	0.390909		0.070866	1.39178		0.514735	1.34959
0.192308	1.23171		0.542522	0.909091		0.362847	1.47228		0.361549	1.42491
0.278539	1.22759		0.913043	0.783019		0.721393	1.43515		0.150794	1.43189
0.28	0.715909		0.814961	0.370968		0.589947	1.42659		0.509662	1.23809
0.329897	0.703704		0.639144	0.339806		0.741811	1.42959		0.331683	0.564655
0.524752	1.37576		0.703057	0.351724		0.564019	1.37278		0.292621	1.56021
0.673684	1.38674		0.353403	0.90184		0.818182	1.45607		0.347345	0.982955
0.331126	0.543689		0.504673	1.51035		0.29979	1.23667		0.510169	1.4511
0.461538	1.18012		0.305677	0.369048		0.281481	1.58491		0.496042	1.48485
0.889908	1.01667		0.727273	0.650888		0.384458	1.54386		0.563008	0.08
0.238636	0.938053		0.748603	0.853846		0.635434	1.41406		0.377939	1.49351
0.76699	1.28324		0.547619	0.380117		0.611594	0.707474		0.180617	1.08026
0.785714	0.021739		0.548822	0.542169		0.090278	1.51282		0.55102	1.52564
0.444444	1.12155		0.661972	1.29502		0.516364	1.4591		0.46678	1.44136
0.390374	1.23377		0.415468	0.94717		0.461694	1.52596		0.297935	1.39181
0.394737	1.2		0.228938	0.981481		0.321839	1.45669		0.476684	1.26667
0.604938	1.29114		0.680751	0.357616		0.292174	1.45842		0.420455	1.45338
0.368421	1.22		0.454277	1.21951		0.494493	1.37795		0.37594	1.14493
0.933824	1.21359		0.635884	1.39216		0.17734	1.55747		0.317333	1.572
0.73743	0.918367		0.729323	1.17241		0.605505	1.32009		0.398305	1.19863
0.254237	1.34815		0.812274	1.31179		0.455128	1.39286		0.448276	1.45151
0.242991	1.0137		0.635088	0.409524		0.294537	1.47027		0.321543	1.50242
0.385475	0.252874		0.280303	0.360294		0.220994	1.25083		0.184588	1.38924
1.0359	0.760417		0.700348	1.46825		0.822102	1.46394		0.422512	1.46179
0.333333	1.49107		1.07109	0.377778		0.510638	1.43385		0.231092	1.45309
0.479167	0.4		0.763514	1.02874		0.034188	1.50915		0.370229	1.38911
0.018519	0.165049		0.556364	1.28685		0.524648	1.55224		0.338596	1.40434
0.061856	0.364964		0.553719	0.925676		0.332636	1.58091		0.333333	1.4223
0.486486	0.574074		0.578635	0.651341		0.07619	1.3791		0.381306	1.29353
0.425287	0.185366		0.592105	0.382353		0.499264	1.62712		0.761993	1.54546
0.817259	0.930233		0.67341	0.405172		0.167315	1.61386		0.56341	1.36898
0.64486	0.99359		0.540541	0.458333		0.460212	1.43478		0.531873	1.35754
0.431818	1.40816		0.633094	0.322981		0.548544	1.33634		0.6	1.54546
0.333333	0.28022		0.638554	1.26506		0.439771	0.765487		0.615819	1.12563
0.393333	0.903704		1.14724	1.16226		0.36612	1.44125		0.531674	1.17514
0.534351	0.285714		0.813559	1.09848		0.540476	1.46154		0.5392	1.41434
0.186147	1.5		0.39071	1.01242		0.675676	1.04546		0.383948	1.37288
0.152632	0.686047		1.23276	0.010204		0.365385	0.992701		0.514957	1.55618
0.358025	1.06612		0.832432	0.45		0.358911	1.60535		0.354916	1.45421
0.880282	1.25		0.53169	1.38389		0.490323	1.45045		0.563169	1.36141
0.205357	0.80292		0.543478	1.47321		0.659218	1.16204		0.086538	1.45432
0.263598	1.46259		0.52459	1.2439		0.601329	1.54963		0.321006	1.35985
0.409091	0.781609		0.505792	0.33		0.732861	0.608466		0.591036	1.3855
0.748538	0.78125		0.876238	1.16016		0.588323	1.57239		0.227723	1.51351
0.564286	1.34286		0.390805	1.0166		0.636054	1.57519		0.484463	1.23016
0.519608	1.0582		1.20245	0.394231		0.410546	1.38889		0.367217	1.41
0.385827	0.842105		0.875661	1.17164		0.535469	1.05195		0.538306	1.2757
0.030075	1.28902		0.052632	0.367876		0.322581	1.13814		0.265165	1.35469
0.396396	0.153846		0.627832	0.523985		0.935849	1.3994		0.462687	1.62632
0.301587	0.072289		0.363636	0.317308		0.559361	1.53571		0.427975	0.254098
0.478261	1.2		0.565217	0.328571		0.504323	1.41204		0.191071	1.34599
0.583333	0.696429		0.718593	0.862573		0.479475	1.46632		0.566502	1.4949
0.276596	0.238095		0.736842	0.007092		0.705539	1.49401		0.357143	1.52672
0.545455	0.552083		0.688581	1.255		0.608055	1.24809		0.478261	1.25748
0.375	0.562914		0.536082	1.13542		0.293333	1.42971		0.331754	1.53571
0.342541	1.02564		0.687831	0.857506		0.289941	1.45889		0.339572	1.46927
0.612676	1.00562		0.508671	1.52261		0.320809	1.03245		0.496212	1.45724
0.337423	1.38312		0.611111	1.58824		0.483122	1.42166		0.341573	1.49123
0.441441	1.2963		0.034722	0.384615		0.30798	0.544118		0.263838	1.48311
0.654321	1.25833		0.519886	1.395		0.647482	1.47547		0.469543	1.31507
0.244094	0.701149		0.45122	1.29952		0.468847	1.2833		0.202128	1.54583
0.243781	1.2907		0.866995	0.373832		0.761628	1.5		0.464052	1.20563
1.0814	1.27439		0.471154	0.365672		0.570839	1.21146		0.470738	1.49231
0.87156	1.24088		0.476471	0.391061		0.574844	1.41026		0.284436	1.57934
0.564972	0.847368		0.632813	0.363636		0.018692	1.41517		0.4416	0.471831
0.649123	1.17419		0.552408	0.982759		0.417021	0.608309		0.443515	1.43979
0.565217	1.33588		0.552941	1.19331		0.606491	1.12369		0.519824	1.55238
0.42953	1		0.715116	1.06395		0.04902	1.41805		0.534274	1.22051
0.142857	0.424528		0.646853	1.23552		0.193182	1.58427		0.352809	1.47977
0.222222	0.4		0.398964	0.8		0.508446	1.43526		0.404297	1.25856
0.45614	0.990196		0.735385	1.17188		0.661538	1.48781		0.482315	1.31188
0.416667	1.05882		0.535168	1.11565		0.460486	1.45036		0.32816	1.51724
0.304813	1.14286		0.868502	0.958801		0.530812	1.36535		0.516755	1.51456
0.318919	0.842697		0.772388	0.400943		0.586842	0.877551		0.451128	0.907407
0.444444	1.04233		0.773333	0.333333		0.566586	1.45957		0.494764	1.51966
0.541935	0.538961		0.930876	0.354167		0.348485	1.60086		0.294624	1.45878
0.265193	1.22892		1	1.105		0.289037	1.48362		0.578125	1.57031
0.22	0.233333		0.615625	0.431373		0.430678	1.40758		0.378753	1.58993
0.375	1.02013		0.629508	0.388889		0.688889	1.11085		0.408624	1.4384
0.209877	0.127907		0.576812	0.905914		0.727979	1.4296		0.011173	1.50559
0.642857	1.15038		0.891213	1.04367		0.48374	0.945098		0.481908	1.61194
0.68932	1.11765		0.641463	0.346154		0.250554	1.47214		0.207207	1.59574
0.659091	0.95		0.36	0.481132		0.147849	1.35849		0.518462	1.29032
0.605096	1.31056		0.588745	1.43511		0.324478	0.198198		0.452255	1.39432
0.352381	0.16129		0.614545	1.15217		0.693376	1.48485		0.277409	1.5
0.253165	0.024845		0.551422	0.808036		0.515493	1.2907		0.548387	1.34043
0.177215	0.371795		0.382857	0.45045		0.471947	1.35909		0.173626	1.31236
0.319277	0.77686		0.528481	0.424242		0.495918	1.15385		0.33007	1.23028
0.564815	1.3545		0.360248	0.716012		0.204893	1.43325		0.492228	1.39483
0.39801	0.640523		0.638365	1.08182		0.841176	1.35776		0.137168	1.48548
0.080645	0.875706		0.949074	1.10059		0.515464	1.57602		0.447661	1.48829
0.329787	0.325843		0.733945	1.09707		0.474074	1.18939		0.495951	1.41516
0.60221	1.03922		0.556863	0.504065		0.48237	1.60674		0.492038	1.40385
0.322581	0.768519		1.19601	0.535316		0.995349	1.3514		0.378846	1.44811
0.243386	0.884146		0.959064	0.538732		0.016	1.56667		0.434783	1.06464
0.047619	1.20886		0.847507	0.498507		0.529148	0.665848		0.388235	1.17647
0.902985	1.2518		0.762963	1.12187		0.42963	1.28053		0.372549	1.40694
0.704082	1.22642		0.54717	0.361345		0.254438	0.924466		0.451271	1.44944
0.490566	0.1		0.757764	0.98917		0.553728	0.609195		0.202287	1.38461
0.279279	0.047619		0.974453	0.916667		0.717265	1.48148		0.398601	1.53943
0.272222	0.783582		0.474419	0.80791		0.441125	1.54839		0.496633	1.18182
0.880503	0.703704		0.965812	1.04478		0.418146	1.2449		0.485934	1.25538
0.245283	1.35882		0.643275	1.05856		0.126761	1.45103		0.252551	1.26667
0.774775	1.19444		0.780193	1.136		0.296784	1.44792		0.011494	1.48601
0.232877	0.258427		0.681223	1.11551		0.714706	1.59434		0.261477	1.50267
0.175758	0.502959		0.364865	0.356643		0.540541	1.13953		0.468085	0.942197
0.35514	1.28977		0.543379	0.371429		0.440439	1.28045		0.494357	1.43719
0.276243	1.27027		0.976744	0.364341		0.623418	1.47945		0.296296	1.59717
0.858156	0.195489		0.648707	0.359322		0.177966	1.52785		0.399046	1.57506
0.0625	0.041667		0.580153	0.734266		0.468627	1.17752		0.256	1.18261
0.202186	1.1411		0.376404	1.27413		0.476987	1.35		0.208729	1.43043
0.734375	1.40291		0.913043	1.16216		0.376471	1.22973		0.28355	1.27412
0.270642	0.692308		0.668	1.35294		0.588362	1.49686		0.522954	1.45353
0.662069	1.3681		0.716981	0.35514		0.378205	1.41292		0.345703	1.45954
0.435065	0.574194		0.320388	0.397906		0.383915	1.37383		0.504658	1.53812
0.446429	1.31953		0.801887	0.943182		0.553691	1.18764		0.428336	1.55872
0.351648	0.608491		0.956311	0.923684		0.462647	1.32258		0.290456	1.56311
0.890909	0.290909		0.347826	0.386905		0.185442	1.40758		0.605187	1.51546
0.173267	0.057143		0.616505	0.506173		0.494949	1.3702		0.422311	1.5687
1.22152	0.195876		1.09626	0.862464		0.509499	1.47609		0.42617	1.48949
0.251534	0.068966		0.01046	0.901961		0.742515	1.62332		0.477663	1.50961
0.568627	1.29457		0.54185	1.05455		0.19403	1.4548		0.410148	1.50781
0.666667	0.02439		0.008791	0.409326		0.317503	1.41007		0.357746	1.49821
0.396396	0.181818		0.663366	1.22652		0.107595	1.30509		0.202222	1.40049
0.446281	0.451429		0.644231	0.401015		0.472313	1.42604		0.329004	1.47651
0.177665	0.722222		0.90873	0.395939		0.473577	1.3961		0.54755	0.990148
0.492063	1.31788		0.674487	0.61204		0.418557	1.41528		0.396146	1.43514
0.697987	1.15166		0.666667	0.0181		0.235521	1.56682		0.32964	0.906667
0.215909	1.36735		0.604651	0.560976		0.44405	1.45936		0.008658	1.38163
1.06135	1.32667		0.513196	0.832461		0.502146	1.53435		0.24	1.52174
0.44385	0.767677		0.638968	0.702265		0.491197	1.46988		0.816239	1.51195
0.304878	0.127907		1.04831	1.15333		0.538324	1.28508		0.011765	1.59041
0.56962	0.393258		0.77972	0.509259		0.291188	1.39407		0.211329	1.44444
0.33913	0.615854		0.522788	0.707937		0.468354	1.31636		0.013333	1.45879
0.686047	0.968		0.743243	1.01095		0.323099	1.26957		0.298066	1.48936
0.511905	0.816		0.763636	0.4		0.330864	1.41782		0.347607	1.46689
0.446701	0.359551		0.561056	0.373984		0.024194	1.51804		0.343416	1.52431
0.045455	1.41176		0.711111	1.15196		0.588235	1.58852		0.017073	1.53846
0.070175	1.03822		0.469388	0.524715		0.472414	1.56855		0.481547	1.55191
0.77	1.12121		0.588542	0.289474		0.599542	1.17342		0.240964	1.41278
0.469388	1.19565		0.548077	0.339286		0.536252	1.42064		0.231237	1.2962
0.308176	1.2605		0.903061	1.11565		0.197183	1.50725		0.360577	1.49219
0.325	1.37654		0.689655	0.415663		0.399767	1.44946		0.202773	1.44578
0.318627	1.38129		0.508547	0.591687		0.68239	1.36383		0.214022	1.53513
0.622857	1.34337		0.330097	0.406566		0.263682	1.48071		0.428816	1.29167
0.275	0.755952		0.760369	1.20325		0.378378	1.54015		0.394988	1.18447
0.656716	0.446541		0.514768	0.406091		0.394783	0.953271		0.474801	1.20645
0.705521	1.26667		0.408537	1.19665		0.480114	1.55696		0.404412	1.48072
0.810811	0.238411		1.01798	1.08187		0.018868	1.45842		0.340164	1.47761
0.275449	1.29293		0.591603	1.34272		0.383798	1.37129		0.271698	1.34218
0.34	1.26866		0.542955	0.387879		0.479134	1.50816		0.317719	1.48462
0.067708	0.407643		0.645455	0.972727		0.609244	1.37762		0.335901	1.48328
0.698113	1.08904		0.601824	0.024		0.228283	1.27096		0.381786	1.44715
0.236364	1.48649		0.517647	1.16432		0.241055	1.42718		0.57485	1.32083
0.371179	1.36076		0.648208	1.04808		0.213894	1.51741		0.188544	1.28544
0.267677	0.970297		0.579937	0.389474		0.083916	1.60976		0.616071	1.36806
0.215909	0.871429		0.701863	0.382022		0.544762	1.05475		0.297821	1.29363
0.304878	1.30061		0.504451	1.16892		0.606838	1.51244		0.219178	0.957055
0.392	0.725926		0.342857	0.745399		0.454545	1.52817		0.394397	1.58824
0.237374	0.744361		0.640449	1.14724		0.490291	1.51961		0.138728	1.1697
0.614973	0.990099		1.30556	1.05448		0.621107	1.05376		0.487965	1.46043
0.248756	1.17731		0.467066	1.35814		0.409953	1.36066		0.007463	1.31746
0.248705	1.23529		0.673077	1.03113		0.268443	1.12698		0.34464	1.42544
0.732143	0.355372		0.413514	0.4		0.720395	1.21429		0.52	1.33333
0.539683	1.42857		0.347826	0.909292		0.630024	1.52743		0.283019	1.48095
0.324561	0.831169		0.532143	1.19495		0.83691	1.28333		0.381818	1.2415
0.844828	0.461538		0.498551	0.375		0.586151	1.1462		0.269481	1.29412
0.368421	0.472527		0.401869	0.555147		0.563739	1.32168		0.53	1.52055
0.554913	1.22857		0.544061	0.010274		0.520499	0.480959		0.758065	1.50741
0.272059	0.731579		1.10948	1.32353		0.224256	1.46582		0.613821	1.54028
0.295858	0.078261		0.775956	0.625874		0.608343	1.38662		0.395402	1.60294
0.293333	1.03158		0.366412	1.30539		0.647668	1.528		0.558974	1.17
0.199052	0.359281		0.030864	1.48634		0.577922	1.47143		0.46118	1.38889
0.231527	1.22394		0.901274	1.11429		0.805825	1.42967		0.416968	1.28293
0.753521	1.45665		0.519841	1.51515		0.55	1.4714		0.506887	1.58736
0.482759	0.794118		0.008547	1.21757		0.518088	1.16495		0.224	1.48936
0.47093	1.16326		0.659091	1.06832		0.061453	0.988732		0.390169	1.52853
0.319444	1.39583		0.51735	0.884393		0.784038	1.61878		0.247906	1.46108
0.460227	0.541667		0.672365	1.1444		0.59188	1.14715		0.270349	1.54124
0.655914	0.584746		0.658263	0.992443		0.534106	1.36087		0.280822	1.51219
0.293814	0.430851		0.349206	0.009083		0.618207	1.5125		0.452656	1.30128
0.431193	1.05682		0.666667	0.55336		0.713242	0.986418		0.40634	1.5
0.254237	1.1875		0.241935	0.519149		0.269725	1.52582		0.588235	1.55161
0.303922	0.347594		0.665888	1.11572		0.525822	1.59667		0.263617	1.57609
0.471698	1.34752		0.83642	0.985366		0.490397	1.11236		0.302789	1.44277
0.018182	0.913978		0.647564	1.43939		0.685512	1.50585		0.182039	1.51402
0.214286	0.95098		0.352113	0.027778		0.380471	1.4789		0.366248	1.49839
0.453333	1.25253		0.924829	0.508547		0.577352	1.46111		0.379257	1.46547
0.85443	1.27411		0.557377	1.01036		0.832817	1.39911		0.341894	1.62222
0.36019	1.48322		0.672794	0.887906		0.507163	1.45607		0.009124	1.57455
0.356481	0.7125		0.773622	0.818182		0.731343	1.24804		0.616471	1.56081
0.394558	0.162162		0.61194	0.926471		0.590296	1.43678		0.396748	1.46127
0.132948	1.20202		0.730159	0.718147		0.327869	1.34343		0.612121	1.32485
0.245902	0.970588		0.613793	0.794872		0.497248	1.32057		0.338677	1.29749
0.205128	1.2875		0.75817	0.972789		0.724138	1.33333		0.508387	1.45588
0.338129	1.38849		0.368056	1.22222		0.616803	1.40909		0.338776	1.43933
0.345291	0.841463		0.59322	0.917323		0.536952	0.086614		0.530387	1.375
0.542857	1.24691		0.569061	0.862191		0.024752	1.3938		0.313333	1.44444
0.517241	1.2293		0.841969	0.359223		0.081081	1.46667		0.420354	1.58803
0.538462	0.064516		0.657321	1.21148		0.293651	1.43236		0.244318	1.3219
0.619632	1.16216		0.439446	0.934694		1.05703	1.22321		0.476298	1.51546
0.355556	0.51773		0.44385	0.008889		0.761905	1.15		0.456198	1.45946
0.761468	0.928571		0.362903	0.836898		0.523364	1.55629		0.586081	1.34296
0.291005	1.31285		0.903846	0.408654		0.430409	1.39066		0.339837	1.45956
0.330144	1.37162		0.651316	1.03358		0.390593	1.49244		0.430769	1.57229
0.384615	1.12102		0.610759	1.20408		0.509934	1.32235		0.526012	1.19805
0.437838	0.278146		0.858108	1.27923		0.038835	1.57044		0.282328	1.23868
0.436782	1.31579		0.8	0.922705		1.02191	1.48451		0.285266	1.49716
0.248555	1.47727		0.553517	0.405797		0.365432	1.5625		0.349177	1.3961
0.408602	0.057471		0.89172	0.984127		0.64687	1.43408		0.367751	1.22922
0.324468	1.23239		0.756098	0.335329		0.459954	1.31496		0.162162	1.44941
0.302013	0.303279		0.373913	0.975758		0.29361	1.44934		0.298333	1.42601
0.196078	0.933333		0.683849	1.27935		0.742647	1.4485		0.010909	1.45963
0.678571	1.12565		1.14286	0.785714		0.261538	1.52903		0.420398	0.023364
0.457831	0.314721		0.925595	0.552239		0.323374	0.432892		0.491139	0.007722
0.302326	0.4625		0.798005	1.20077		0.247265	1.58333		0.134058	1.48794
0.35865	1.26667		0.393204	1.25359		0.239216	1.08651		0.225	1.4466
0.663462	0.888158		0.939759	1.125		0.406452	1.60377		0.2	1.46939
0.190244	0.619565		0.700405	1.07018		0.517958	1.34175		0.356299	1.45139
0.692913	0.118182		0.364198	1.23485		0.524194	1.52854		0.356143	1.54229
0.539326	1.25625		0.752066	1.1875		0.482051	1.33491		0.007463	1.50903
0.31068	0.66879		0.832836	1.3		0.59181	1.22663		0.299163	1.51923
0.216783	0.047619		0.868778	1.12016		0.274704	1.55851		0.430183	1.52869
0.411215	1.30682		0.822715	0.933162		0.470882	1.37089		0.384462	1.43787
0.452514	0.164948		0.347534	0.010101		0.586687	1.51818		0.321608	1.45845
0.503268	0.097561		0.929032	0.672131		0.516736	1.40995		0.694712	1.15311
0.471264	0.988636		0.586441	0.910515		0.557559	1.46087		0.459082	1.35739
0.613861	0.586735		1.08642	0.361111		0.46675	1.6121		0.351421	1.57874
0.030303	0.268041		0.44	1.1082		0.54372	1.43785		0.58432	1.45763
0.04955	0.75		0.561688	0.761905		0.541812	1.34889		0.403883	1.38605
0.393333	1.17021		0.633188	1.41353		0.076	1.45074		0.383436	1.58378
0.673077	0.240385		0.203343	0.401869		0.418093	1.37072		0.383639	1.40523
0.371622	0.509554		0.763804	0.5		0.441905	1.51918		0.318105	1.47751
0.30597	0.030303		0.672727	1.11111		0.377193	1.4633		0.454082	1.22264
0.565657	1.11111		0.411765	1.02113		0.541582	0.635838		0.733475	1.485
0.375	0.210526		0.528529	0.358491		0.33574	1.25714		0.473776	1.44937
0.277778	0.142857		0.901961	1.16393		0.56391	1.452		0.398148	1.50286
0.66	1.30588		0.57485	0.95941		0.590188	1.56467		0.388206	1.3913
0.244048	1.07512		1.02564	1.48032		0.207612	1.49175		0.199095	1.05854
0.725806	0.91		0.46729	0.392		0.489039	1.27388		0.116505	1.46769
0.313253	0.243316		0.388158	1.07042		0.452906	1.58311		0.458791	1.48
0.964286	1.15484		0.336538	0.482906		0.32906	1.30469		0.409722	1.3719
0.299401	0.32381		0.535948	0.506073		0.491945	1.19751		0.375824	1.47826
0.281938	0.452229		0.878963	1.05369		0.359629	1.53872		0.637441	1.26944
0.367742	1.03205		0.831111	1.19913		0.44246	1.33721		0.008333	1.3829
0.35503	0.42623		0.731818	1.29596		0.265306	1.29837		0.448454	1.46474
0.465517	0.335294		0.711765	0.390863		0.518927	1.18343		0.013274	0.761658
0.261538	0.302326		0.835366	0.870423		0.50619	1.41612		0.007634	1.58172
0.133333	1.31482		0.855769	0.613208		0.411628	0.63747		0.012766	1.41497
0.278107	1.32812		0.459064	0.124138		1.06639	1.46102		0.568685	1.44398
0.775362	1.29487		0.756522	1.08333		0.701538	1.36229		0.39627	1.21805
1.02941	0.972222		0.851541	1.05758		0.536278	1.15049		0.378029	1.61429
0.368984	1.36309		0.594595	1.13636		0.294686	1.33654		0.62215	1.47111
0.319149	1.14173		0.272727	0.969178		0.564677	1.3277		0.558824	1.43014
1.0283	1.21101		0.653968	1.15432		0.533422	1.21976		0.46593	1.47904
0.539216	1.14729		0.433962	1.27451		0.265306	1.39269		0.513158	1.44473
0.697479	0.633929		0.357143	0.983087		0.345977	1.54286		0.501119	1.38889
0.2	1		0.640118	1.25856		0.424153	1.42832		0.487324	1.42931
0.324468	0.196581		0.828571	1.27354		0.594533	1.47098		0.241993	1.2
0.550847	0.283505		0.678344	1.28495		0.234192	1.21569		0.007813	1.62234
0.411429	1.26667		0.56	0.362416		0.380634	1.39865		0.015267	1.28934
0.378378	0.034091		0.362903	1.09302		0.303879	1.47796		0.775	1.49219
0.58011	0.164948		0.628975	1.24034		0.61194	1.62632		0.350649	1.42929
0.535714	0.266129		0.659919	0.537162		0.370192	1.46608		0.751515	1.38095
0.088889	0.185897		0.287129	0.012963		0.447471	1.48542		0.458613	1.49819
0.65625	0.206522		0.604651	0.624365		0.660691	1.49333		0.560821	1.51976
0.221519	0.560606		0.832134	0.856436		0.515936	1.56195		0.598485	1.57635
0.424242	0.154696		0.719723	1.35772		0.092025	1.14806		0.177536	0.460294
0.373737	0.433333		0.827243	1.04331		0.7025	1.43172		0.293808	1.52463
0.405229	1.10796		0.628378	0.423077		0.319838	1.42929		0.185687	1.49398
0.26087	1.38596		0.608696	0.596667		0.436242	1.37473		0.209251	1.45043
0.142857	1.32381		0.891386	0.00984		0.087719	0.97381		0.529968	1.21016
0.276471	0.854749		0.752727	0.831169		0.499102	0.563158		0.436364	1.50645
0.515625	0.830882		0.556886	1.0082		0.548043	1.09489		0.34375	1.47103
0.580882	1.22162		0.550649	1.17		0.723926	0.890173		0.743941	1.45703
0.550265	0.987097		0.35206	1.15254		0.642553	1.53153		0.419355	1.28824
0.393939	0.803797		0.508861	1.46259		0.495215	1.51584		0.382253	1.5625
0.731707	0.224719		0.345455	1.2278		0.460784	1.57554		0.425258	0.045113
0.246964	0.973913		1.06186	0.88843		0.277778	1.39971		0.333824	1.33333
0.276119	1.13725		0.551724	0.375		0.657704	1.39655		0.367279	1.21765
0.232432	0.02		0.547684	0.953704		0.445705	1.39718		0.613559	1.27806
0.376289	1.05046		0.588424	0.975207		0.556765	1.55303		0.530726	1.30698
0.418301	1.26816		0.59673	0.380117		0.458015	1.51397		0.320069	1.3829
0.010601	0.866667		0.684659	0.355705		0.417722	1.41011		0.361151	1.35769
0.390244	0.21		0.571059	0.55794		0.653481	1.48866		0.473978	1.50888
0.557018	0.083333		0.58885	0.979651		0.226782	1.43972		0.382075	1.38996
0.56962	1.3815		0.475	1.5		0.478455	1.29106		0.642077	1.52147
0.27451	0.662921		0.585657	0.847368		0.403448	1.59149		0.492013	1.51449
0.433121	0.119048		0.650746	1.17098		0.401294	0.423077		0.525862	1.53403
0.418605	1.33884		0.665517	1.1938		1.09302	1.53036		0.535939	1.48047
0.287234	0.27439		0.728507	0.394495		0.343511	1.30216		0.369412	1.23324
0.195402	0.098765		0.645418	0.01196		0.610245	1.4361		0.710106	1.59031
0.459596	1.10323		0.64684	0.548611		0.369077	1.53358		0.6917	1.42083
0.591837	1.23214		0.914966	1.12105		0.299456	1.43855		0.538226	1.53793
0.213198	0.281915		0.914373	0.59736		0.535658	0.823113		0.006601	1.51852
0.352564	0.088235		0.037037	1.26241		0.78125	1.46708		0.530063	1.52439
0.242574	1.34444		0.509158	0.313725		0.647727	1.45878		0.432323	1.08128
0.628319	0.618182		0.640288	0.394958		0.901639	1.28602		0.224265	1.30655
0.221519	1.07258		0.678715	0.830084		0.322222	1.4467		0.554935	1.3234
0.522059	1.01219		0.312369	0.243094		0.579943	1.57872		0.706383	1.49434
0.55122	1.35714		1.2263	0.011197		0.515807	1.47067		0.235023	1.46354
0.699115	0.938931		0.566396	0.736196		0.442222	1.38519		0.294007	1.35329
0.676471	0.009174		0.783133	0.576923		0.343648	1.62046		0.018779	1.57597
0.228395	1.39552		0.371951	0.427673		0.613537	0.692833		0.315789	1.36725
0.140271	0.807692		0.403846	0.37415		0.345946	1.39344		0.376744	1.43233
0.164894	1.33566		0.665012	1.01802		0.654839	1.56835		0.440972	1.47297
0.336788	0.03		0.53352	1.35338		0.621649	1.49292		0.435244	1.57534
0.298387	0.186047		0.524691	0.86385		0.653435	1.31977		0.485175	1.47036
0.619565	0.47644		0.511278	1.23077		0.417404	1.36453		0.3344	1.44828
0.573171	1.29927		0.5	0.779221		0.64604	1.49876		0.644909	1.42929
0.286432	0.12037		0.65625	0.827485		0.546875	0.939806		0.820604	1.51193
0.292683	1.17834		0.775087	1.15528		0.482143	0.997033		0.417303	1.5463
0.325926	1.12121		0.361446	1.31613		0.473131	1.41395		0.273885	1.21714
0.376068	0.755952		0.864542	0.668571		0.485714	0.621053		0.459497	1.1746
0.762887	1.12605		0.601307	1.06987		0.477431	1.3541		0.396266	1.24777
0.308824	0.77037		0.657576	1.26724		0.481641	1.30769		0.213953	1.25243
0.209184	1.23438		0.729084	0.372781		0.425629	1.45918		0.341518	1.40722
0.147239	1.32061		0.010267	0.42723		0.547486	1.55849		0.321519	1.37111
0.65942	0.958333		0.475806	1.35263		0.200642	1.41398		0.554094	1.16234
0.241135	0.960784		0.583569	1.28962		0.50365	1.46192		0.541667	1.43515
0.056818	1.16168		0.563077	0.707921		0.566929	1.37859		0.329966	1.50773
0.356784	1.09091		0.649789	1.10042		0.486216	1.50554		0.317927	1.31692
0.36129	1.01604		0.844697	1.33951		0.578067	1.60119		0.543919	1.39563
0.572917	1.275		0.913514	1.13483		0.30916	1.45454		0.331839	1.50591
0.2375	0.760684		0.637883	0.007117		0.424512	1.58683		0.493359	1.4386
0.159794	1.30864		0.461794	1.47934		0.634278	1.57843		0.103139	1.43348
0.182692	1.19841		0.946488	1.03689		0.526998	1.45296		0.363095	1.51154
0.347368	0.991379		0.740223	0.934146		0.199248	1.56595		0.510269	1.48466
0.038462	1.03185		0.66	0.356164		0.236434	1.50602		0.468687	1.57447
0.35102	1.23418		0.642643	0.011494		0.339015	1.35991		0.312789	1.24265
0.214765	0.677249		0.838284	0.006849		0.704348	1.53913		0.197417	1.58333
0.16092	0.02381		0.828794	1.11017		0.611111	1.5995		0.464503	1.61146
0.521978	0.241379		1.23739	1.39366		0.40691	1.52284		0.494723	1.45802
0.24026	0.417526		0.556213	1.2415		0.481826	1.42824		0.459283	1.46121
0.325	1.06723		0.5	0.993846		0.555092	1.56		0.473461	1.36842
0.480663	0.156863		0.908759	1.26347		0.406814	1.33333		0.327362	1.26702
0.476684	1.06965		0.811146	0.98		0.152672	1.55636		0.377358	1.47549
0.429688	1.0315		0.894545	0.581818		0.441558	1.44015		0.299174	1.47273
0.45045	1.01695		0.795148	0.964539		0.627785	1.59866		0.285229	1.53125
0.773256	1.2973		0.370968	1.01548		0.771341	1.53202		0.262643	1.33152
0.339869	1.15493		0.532915	1.48611		0.266667	1.39487		0.36351	1.46358
0.239583	0.806667		0.539216	1.48444		0.620321	1.61667		0.380342	1.36909
0.31068	1.3719		0.774194	1.22266		0.259875	1.6		0.483264	1.46995
0.606383	1.19412		0.572848	1.4		0.291209	1.32258		0.436975	1.41739
0.2	1.24		0.722689	1.10526		0.20678	1.07087		0.011465	1.58555
0.551724	1.41593		1.30131	1.39516		0.493631	1.11803		0.414322	1.21429
0.353846	0.586957		0.347181	1.11818		0.78629	1.12264		0.349474	1.42083
0.238372	1.32632		0.64011	1.17347		0.567867	1.40678		0.011753	1.32237
0.260116	1.36242		0.817664	1.29358		0.624294	1.46961		0.342149	1.20588
0.234043	1.28313		0.92511	0.38835		0.441096	1.6		0.513393	1.48361
0.146552	0.940299		0.353535	1.18898		0.572243	1.47964		0.541889	1.53169
0.425926	0.152174		0.613699	0.387597		0.405844	1.51237		0.450633	1.50435
0.65625	1.01111		0.698864	1.1841		0.597122	1.14366		0.363372	1.52121
0.221198	0.807018		0.817308	1.0942		0.240296	1.58268		0.488987	1.10476
0.654676	1.22222		0.913725	1.02941		0.341727	1.29493		0.418605	1.48571
0.587786	1.43651		0.567657	1.23871		0.27395	1.49336		0.011029	0.432749
0.218341	1		0.954751	0.876812		0.792857	1.37118		0.358696	1.53957
0.253659	0.424528		0.605505	1.13971		0.512963	1.33191		0.332374	1.49827
0.475676	1.60494		0.912752	0.683128		0.690367	1.40506		0.401141	1.48371
0.461078	1.08257		0.619154	0.928218		0.358362	1.338		0.318618	1.1129
0.286585	0.135417		0.549488	1.32704		1.03902	1.45661		0.35343	1.58964
0.365741	1.38571		0.568807	1.03524		0.61512	1.39796		0.381279	1.47619
0.346405	0.277778		0.423469	0.790036		0.564516	1.4157		0.472028	1.42803
0.24424	0.915584		0.520325	0.376147		0.579299	1.56482		0.585827	0.807487
0.307692	1.24204		0.790614	1.13397		0.277372	1.43699		0.243836	1.54244
0.023438	0.572414		0.686047	0.549828		0.502041	1.40625		0.351474	1.58397
0.789474	0.15		0.619048	1.28704		0.420412	1.4303		0.497817	1.47849
0.056075	1.0495		0.933333	1.28947		0.848684	1.52881		0.006944	1.50625
0.939394	0.542484		0.818182	1.19497		0.578662	1.40583		0.487725	1.51397
0.263158	1.30952		0.475728	1.03514		0.186567	1.41102		0.579023	1.40264
0.455556	1.02105		0.552301	0.671875		0.440397	1.43317		0.593007	1.49403
0.401408	0.947059		0.563574	1.24528		0.243534	1.50256		0.178631	1.37879
0.424242	1.31651		0.832765	0.487085		0.677033	1.49606		0.457778	1.34277
0.95082	1.42012		0.642553	0.011142		0.519255	1.20909		0.015385	1.49237
0.300971	1.18714		0.71	1.21311		0.670146	1.33993		0.461972	1.45623
0.047059	1.14815		0.489097	1.14573		0.434368	1.53774		0.247525	1.48089
0.236842	0.922018		0.584229	1.26786		0.258671	1.46632		0.414804	1.44932
0.45082	1.296		0.844937	0.810127		0.518644	1.35666		0.228261	1.59788
0.580838	1.15493		0.539683	0.467925		0.625767	1.44295		0.516634	1.48858
0.213483	1.28333		0.663333	1.31053		0.871145	1.20896		0.245989	1.58605
0.218543	0.803571		0.653125	1.19487		0.467742	1.50479		0.492	0.827907
0.042105	1.32051		0.679654	0.365854		0.663386	1.51142		0.461972	1.4187
0.782258	0.527132		0.920561	1.02745		0.454167	1.46032		0.336163	1.52273
0.227273	1.32558		0.982379	0.822157		0.363409	1.42213		0.324808	0.010999
0.242857	1.3983		0.54321	0.897436		0.802752	0.973684		0.507166	1.32031
0.715789	0.905028		1.06785	1.17132		0.58011	1.43333		0.697813	1.4988
0.012658	0.076087		0.611111	1.14124		0.269474	1.0131		0.52193	0.043478
0.185567	1.18493		0.858491	1.2429		0.444606	1.27545		0.445065	1.18447
0.031579	1.37766		0.961131	1.30481		0.660287	1.59884		0.422156	1.29293
0.51875	0.784314		0.672932	0.458599		0.248826	1.46241		0.610242	1.51362
0.3125	0.427778		0.634831	1.27869		0.603125	1.55422		0.599681	1.26913
0.393939	0.402878		0.847645	0.452055		0.653137	1.59164		0.393346	1.25795
0.313953	1.26389		0.752322	1.3007		0.729958	1.50472		0.25463	1.39512
0.237864	1.42529		0.367089	0.835165		1.08374	1.49476		0.32646	1.46749
0.284211	0.91018		0.566327	1.16319		0.513135	1.19729		0.431211	1.55721
0.166667	0.921739		0.892857	1.07917		0.672131	1.47467		0.279494	1.43642
0.316901	1.24576		0.728261	1.29851		0.231579	1.45058		0.534954	1.39706
0.261261	1.40559		0.441176	0.375887		0.569328	1.6087		0.4941	1.44828
0.572222	1.27513		0.811377	1.11864		0.515982	0.382353		0.005405	1.4966
0.311594	1.33036		0.071429	1.37791		0.556169	1.61702		0.010386	1.38314
0.472222	0.678322		0.627273	1.35811		0.513315	1.54357		0.512195	1.22222
0.256039	1.32298		0.553571	1.03901		0.249561	1.51136		0.384505	1.43125
0.456522	0.243902		0.56135	0.330097		0.376712	1.09271		0.253488	1.54098
0.222892	0.34188		0.79646	1.21101		0.354354	1.39252		0.474964	1.58366
0.360656	0.433333		0.632653	1.12448		0.304217	1.45324		0.49631	1.45417
0.218182	0.313953		0.51567	0.8		0.289406	0.945824		0.014019	1.46131
0.2	0.775281		0.730061	1.03082		0.431707	1.53333		0.434109	1.50826
0.335938	1.25325		0.623418	0.741007		0.211009	1.2595		0.443709	1.57639
0.200893	0.453846		0.578249	1.29268		0.399734	1.58706		0.548913	1.38288
0.4	0.024691		0.472813	1.18103		0.505852	1.17828		0.347953	1.42748
0.241228	0.164634		0.714286	1.369		0.581574	1.60622		0.461778	1.22911
0.034188	0.171053		0.7393	0.381295		0.33042	0.675728		0.344765	1.43522
0.214286	1.02538		0.725191	0.913793		0.447853	1.35952		0.275915	1.44281
0.9	1.19403		0.560811	0.633663		0.231861	1.23641		0.524904	1.35336
0.2	1.45985		0.348315	0.844444		0.354467	1.31818		0.433871	1.11823
0.601896	1.37313		0.719346	1.05625		0.36645	1.52537		0.45	1.18476
0.10303	1.28655		0.471311	1.03358		0.544765	1.48024		0.209449	1.51042
0.205479	0.04918		0.818462	1.23864		0.518142	1.47658		0.464768	1.1125
0.294118	0.012308		0.410256	0.879121		0.438155	1.60606		0.517391	1.16931
0.196429	1.25503		0.652427	1.07263		0.736742	1.24752		0.345588	1.25352
0.361582	1.05714		0.710112	0.33		0.303085	1.42322		0.375433	1.60248
0.484043	0.113636		0.828383	1.19286		0.721429	1.41064		0.34555	1.30566
0.786164	0.022989		0.987013	0.571918		0.229885	1.25281		0.455657	1.545
0.274336	0.917808		0.49676	0.895556		0.855362	1.46018		0.55237	1.58986
0.174863	0.432836		0.008633	0.007634		0.343681	1.31291		0.31524	1.54167
0.457447	0.610687		0.610272	1.08502		0.482759	1.24409		0.505143	1.49265
0.248731	0.514286		0.520548	0.383333		0.327434	1.42693		0.632027	1.5315
0.64539	1.29		0.622283	0.875486		0.443439	1.39014		0.356215	1.47059
0.277457	1.34234		0.659631	1.39682		0.080128	1.14796		0.627417	1.49194
0.327586	1.25862		0.128205	0.907051		0.556291	1.38086		0.251351	1.24074
0.491525	1.24342		0.648464	1.22807		0.417974	1.61539		0.389452	1.32124
0.360656	1.32258		0.512658	1.3253		0.016949	1.21748		0.009823	1.45972
0.368421	1.36478		0.719557	1.08661		0.454795	1.3397		0.219298	1.40597
0.279188	0.409639		0.693642	0.385714		0.302326	1.53465		0.240331	1.40873
0.385093	0.866197		1.15079	0.701863		0.51663	1.51689		0.178771	1.28079
0.241758	0.978417		0.784483	0.323529		0.517625	1.10417		0.553232	1.52792
0.381679	0.413462		0.695167	1.15574		0.226691	1.57789		0.626459	1.46613
0.460938	0.061224		0.732143	0.394737		0.575277	1.29124		0.013158	1.54639
0.395161	1.28161		0.532468	1.40341		0.184843	1.53093		0.508152	0.304668
0.282609	0.38		0.550296	0.675926		0.460472	1.40462		0.530488	0.225722
0.25	0.320896		0.526814	0.906716		0.54324	1.3804		0.363415	1.47414
0.490654	1.21019		0.800664	1.05114		0.040984	1.42485		0.521106	1.44279
0.401869	1.08108		0.456204	0.813853		0.50765	1.29926		0.405941	1.48775
0.465116	0.036364		0.977124	1.35841		0.629834	1.08204		0.427152	1.26316
0.251232	0.318471		0.531792	1.25743		0.69395	1.29032		0.470588	1.5076
0.287582	1.04348		0.804511	0.900826		0.652866	1.59119		0.342561	0.470085
0.447917	1.18248		1.12694	0.824138		0.74124	1.58112		0.214286	0.343511
0.020619	0.152941		0.698276	0.858044		0.364641	1.32636		0.337995	1.36149
0.264151	0.43038		0.02	1.15709		0.472644	1.55107		0.326733	0.413462
0.296875	1.27059		0.661017	1.01		0.518883	1.36219		0.433915	1.41418
0.073333	1.08		0.690037	1.48951		0.547264	1.28333		0.219839	0.379121
0.033333	1.14942		0.548813	1.16154		0.533107	1.23077		0.236994	1.425
0.26699	1.22876		0.71246	1.30357		0.447077	1.19192		0.403382	0.398148
0.322344	1.29452		0.78209	1.08203		0.579151	1.50164		0.421416	1.32378
0.505263	0.91411		0.63986	0.766234		0.758575	0.327103		0.007937	0.56338
0.238739	1.03922		0.544402	1.25714		0.528986	1.46638		0.011659	1.48182
0.057554	1.18408		0.561321	0.735751		0.767908	1.42105		0.439776	1.00706
0.219512	1.40217		0.789238	0.598214		0.366319	1.46265		0.304124	1.58672
0.174419	1.2087		0.398568	0.945055		0.611111	1.35398		0.4425	0.347222
0.459459	1.04255		0.717949	1.33028		0.550111	1.59259		0.50068	0.345133
0.353982	1.15116		0.738994	1.18182		0.324468	1.5		0.401681	1.2508
0.433566	0.741722		0.814961	0.935162		0.29484	1.48819		0.212885	0.358333
0.279793	0.61236		0.663677	0.706977		0.792373	1.49518		0.550595	1.49869
0.365269	1.175		0.383871	1.42574		0.426984	1.51682		0.841379	1.40741
0.581197	1.57143		0.811024	1.16102		0.392405	1.56021		0.564341	1.40264
0.253968	1.01667		0.549254	0.915254		0.174074	1.3719		0.611765	0.800587
0.858333	1.07527		1.03158	1.28767		0.483553	1.4657		0.857567	0.339394
0.442748	1.24713		0.520249	0.955		0.64779	1.47104		0.24186	1.4322
0.575	0.198276		0.764228	1.38514		0.783669	1.48227		0.302521	0.369369
0.511628	1.33036		0.76	1.1761		0.320388	1.27469		0.245327	0.916279
0.31694	1.32743		0.843648	1.31429		0.365542	1.45319		0.345794	1.03226
0.421569	1.25275		0.72973	1.34225		0.397008	1.48095		0.460411	0.909722
0.489011	0.251366		0.981481	1.4058		0.564947	1.3546		0.315346	0.004219
0.77907	1.16071		0.718391	1.12903		0.331536	1.43678		0.351429	0.352
0.205645	1.2037		0.558824	1.4		1.17697	1.61009		0.370787	0.346774
0.774194	1.45349		1.20773	0.458015		0.5	1.28922		0.728513	1.1753
0.288288	0.295455		0.534759	0.391304		0.69359	1.47969		0.626761	1.45753
0.299465	0.021739		0.808765	0.403101		0.878505	1.23867		0.26969	1.35217
0.178082	1.30935		0.414163	0.976351		0.775407	1.45848		0.017094	0.352941
0.926606	1.13773		0.796537	1.35047		0.906977	1.40249		0.009709	0.796512
0.409357	1.24375		0.834906	0.401961		0.614035	0.056		0.527316	1.51046
0.469613	0.166667		0.644144	1.33775		0.887237	1.36444		0.479354	0.340741
0.81203	1.52083		0.726519	1.37267		0.845921	1.43154		0.356223	1.42241
0.497585	1.29323		0.771318	0.069565		0.377309	1.38247		0.482667	1.47907
0.303448	0.223881		0.503856	1.21053		0.429984	1.30109		0.535787	0.347518
0.257669	0.838235		0.466887	0.039063		0.463768	1.44175		0.362832	1.51323
0.606667	1.17582		0.442308	1.3629		0.239291	1.38023		0.369714	1.35691
0.223464	1.18714		0.668831	1.52137		0.216117	1.54886		0.408318	0.407767
0.381818	0.643939		0.496855	0.983553		0.497902	1.5943		0.385246	0.331395
0.260355	0.219355		0.563934	0.508772		0.514451	1.36727		0.486111	1.45763
0.743902	0.057823		0.221411	1.4218		0.636364	1.50199		0.624444	0.952809
0.137441	1.14595		0.527273	1.28		0.352941	1.27119		0.4061	1.51139
0.238806	0.892086		0.668622	1.0099		0.45098	1.16834		0.452096	0.421053
0.237209	0.452229		0.421875	0.01		0.275926	1.46429		0.589844	1.595
0.568807	0.276923		0.436451	1.38967		0.434272	1.53301		0.380208	1.568
0.044944	1.2398		0.94026	1.11055		0.341772	1.4306		0.005076	0.841667
0.219048	0.147368		0.752475	1.05605		0.363636	1.59346		0.411561	0.319018
0.452381	1.07389		0.817955	0.382609		0.285132	1.17154		0.44582	1.35366
0.340426	0.435644		0.894737	0.121569		0.459502	0.723596		0.46798	1.391
0.226601	0.120879		0.878788	1.08696		0.747951	1.4191		0.2	1.24601
0.324324	0.960265		0.93361	1.1958		0.453209	1.58687		0.377823	0.331288
0.30814	0.196721		0.297189	1.30137		0.62594	1.06263		0.337321	1.46575
0.308511	1.34524		0.81362	1.08907		0.459861	1.4891		0.27422	0.438914
0.370192	0.590062		0.625468	0.41		0.365559	1.47059		0.367089	1.46502
0.377193	0.160428		0.546314	1.19118		0.253576	0.276515		0.013514	0.294118
0.469697	1.21538		0.69906	0.502347		0.37388	1.3961		0.16092	1.36163
0.419355	0.159574		0.522523	1.26753		0.429694	1.45743		0.425308	1.53333
0.282209	1.12739		0.576547	1.22742		0.884486	1.51562		0.36036	0.371134
0.319527	1		0.868243	0.921875		0.04	1.42798		0.506494	1.09881
0.425926	1.26549		0.635688	1.08265		0.450286	1.34775		0.464037	0.916667
0.166667	1.34532		0.474684	1.03378		0.582837	1.22115		0.480769	0.986726
0.520325	0.135135		0.75	1.16915		0.444444	0.934132		0.421429	0.475983
0.255924	1.42529		0.506173	0.368098		0.660317	1.44755		0.494196	1.56225
0.254386	0.172185		0.610959	1.13136		0.373368	1.35395		0.435223	1.39954
0.241135	1.08602		0.865497	0.082707		0.378755	1.54348		0.159389	1.54865
0.810606	0.530612		0.811189	1.05063		0.427785	1.482		0.413725	1.29794
0.345455	1.50588		0.929878	0.40708		0.20922	1.50704		0.3625	1.55482
0.712121	1.08197		0.486188	0.010819		0.503086	1.37895		0.502985	1.46479
0.45122	0.353333		0.818681	0.009901		0.614035	1.28099		0.360146	1.47348
0.368831	1.3		0.995413	0.84058		0.37358	0.987879		0.332143	1.33333
0.094737	0.40625		0.76699	1.17303		0.581152	1.32549		0.447195	0.349112
0.066176	0.786207		0.568862	1.076		0.657459	1.53256		0.297959	1.19231
0.300578	1.31633		0.776515	0.401786		0.303473	1.3596		0.418941	1.58605
0.07438	1.14286		0.70977	1.02724		0.454685	1.08696		0.322251	1.29906
0.429688	1.2197		0.86875	1.14957		0.578102	1.33333		0.337278	1.31973
0.215686	1.30864		0.61039	1.33921		0.424508	1.48062		0.255814	1.51568
0.295918	1.14286		1	0.37766		0.26227	1.61765		0.220503	0.5
0.282486	0.903448		0.614555	0.012281		0.126984	1.25776		0.461318	1.50802
0.543011	1.38793		0.89589	1.30693		0.115226	1.53516		0.432277	1.42553
0.515723	1.17143		0.6	0.933535		0.084746	1.45951		0.220109	1.6063
0.253731	1.23684		0.77748	0.4329		0.551793	1.59165		0.381919	0.690299
0.321608	1.28947		0.569231	0.00916		0.295612	1.30974		0.421053	1.16872
0.483871	1.36		0.602041	0.395722		0.581749	1.32487		0.705674	1.29425
0.778761	0.867769		0.70625	0.350254		0.42268	1.06983		0.357527	1.48641
0.471154	0.677419		0.600939	0.368421		0.490654	0.623472		0.352801	1.45418
0.63964	0.318471		0.821656	1.40909		0.62306	1.58468		0.151858	1.50509
0.433862	0.4		0.743028	1.12782		0.599265	1.12		0.027273	1.17368
0.292308	1.09884		0.652361	1.05357		0.628529	1.56509		0.369452	1.57658
0.5	0.613861		0.51462	0.367521		0.418182	1.59375		0.463584	1.3253
0.204819	0.025		0.408971	0.655914		1.04407	0.26257		0.39497	1.28037
0.222749	0.210191		0.845638	0.881543		0.5953	1.16926		0.011387	0.340426
0.239583	1.28947		0.449074	1.33333		0.641476	1.56585		0.007143	1.40936
0.153061	1.33641		0.492355	1.00844		0.499072	1.42612		0.01	1.46974
0.282209	0.4375		0.835249	1.15139		0.377778	0.977612		0.011236	1.55155
0.248756	0.608974		0.372781	0.387097		0.210526	0.75419		0.250438	1.45833
0.269737	1.28037		0.653846	0.393617		0.44065	1.45692		0.00878	1.33799
0.428571	0.301075		0.966507	1.10046		1.03516	1.34587		0.479487	1.50492
0.296296	0.229508		0.66113	0.374101		0.351351	1.59144		0.457271	1.41414
0.489209	0.208		0.486014	0.916996		0.570513	1.60776		0.625	1.55556
0.205607	0.328125		0.698413	1.53		0.549125	1.31727		0.510145	0.33
0.235	1.10791		0.731884	0.808564		0.610723	0.853261		0.316092	1.54305
0.39548	0.53913		0.392157	1.2418		0.515152	1.45672		0.486137	0.490347
0.468254	1.18939		0.923077	1.07027		0.741007	1.47222		0.317328	1.46429
0.520661	0.643312		0.65928	0.996139		0.385768	1.42432		0.456311	0.326241
0.029412	0.487654		0.84507	0.598394		0.543071	1.61983		0.430233	1.47742
0.29697	1.00479		0.923372	1.01773		0.494465	1.34247		0.560074	1.35714
0.380165	1.17431		0.373464	0.011278		0.202952	1.54878		0.719298	1.13421
0.273381	1.3913		0.676101	1.09829		0.602649	1.03774		0.384058	1.49372
0.323651	1.36283		0.338384	1.14173		0.482085	1.22059		0.417559	1.45684
0.260204	1.2948		0.806748	0.377622		0.33157	1.49057		0.457912	1.4053
0.365854	1.2803		0.654723	1.19497		0.497537	1.29927		0.013089	1.22554
0.209302	1.11309		0.717647	0.382813		0.428377	1.46226		0.010753	1.28
0.248521	1.00535		1.11268	1.02041		0.585766	1.16894		0.437126	0.37069
0.641304	0.932584		0.693548	0.374233		0.323009	1.45333		0.458937	1.5625
0.286624	1.16049		0.489097	0.927152		0.672727	1.59859		0.452594	1.55627
0.267606	1.34162		0.808511	1.18717		0.842697	1.45788		0.011494	1.49565
0.443609	1.34677		0.8	0.377483		0.45781	1.1087		0.74505	1.14885
0.390728	0.382716		0.755365	0.544304		0.343228	1.26623		0.379458	1.54573
0.189189	0.124682		0.584135	1.19524		0.25072	1.46062		0.548165	0.392344
0.376471	0.034188		0.746939	0.377193		0.415287	1.56122		0.010033	0.341317
0.508621	0.846774		0.525773	0.419048		0.467994	1.43446		0.161058	0.314516
0.409524	0.695035		0.770588	1.44898		0.5386	1.31765		0.355509	1.45161
0.266234	0.138243		0.879271	0.494024		0.670313	1.51923		0.396631	1.34286
0.522613	1.18301		0.560117	0.376068		0.461538	1.51147		0.264977	0.936061
0.975155	0.777778		1.14591	1.0582		0.734906	1.00452		0.226141	0.010893
0.311111	1.27119		1.02404	1.32558		0.557018	1.36508		0.281915	0.494297
1.25185	0.921875		1.03719	0.924779		0.433925	1.27064		0.398964	1.48661
0.269231	0.578125		0.405797	1.39645		0.455017	1.53862		0.468354	0.981651
0.931034	1.15714		0.621701	0.380952		0.295	1.50739		0.013216	0.473251
0.111111	0.818182		0.825581	0.37037		0.525714	1.24927		0.291096	0.464286
0.122807	1.29814		0.7173	0.316794		0.803862	1.54098		0.8	1.35958
0.184713	0.222749		0.564669	1.30374		0.309211	1.18321		0.560575	0.924051
0.166667	0.34104		0.435484	1.2439		0.468571	1.46186		0.313609	0.009514
0.2125	0.338129		0.910853	0.959906		0.06	1.46929		0.473373	0.958333
0.18797	0.277228		0.718182	0.409091		0.759207	1.59283		0.420382	0.011673
0.094444	0.887324		0.631579	1.15646		0.603261	1.49206		0.282158	0.95098
0.325397	0.899281		0.354054	1.40206		0.360996	1.40726		0.359322	1.44314
0.172662	1.17714		0.896266	0.387097		0.327899	1.53226		0.479478	0.84136
0.168142	1.19626		0.592493	1.25168		0.586681	1.18857		0.274162	1.01754
0.133858	1.14483		0.964286	0.152589		0.596112	1.32143		0.364922	0.011976
0.460432	1.21429		0.541353	0.377778		0.852662	1.52812		0.491054	1.51219
0.186207	1.4898		0.682759	0.36		0.371996	1.33591		0.354701	1.39785
0.162791	1.0495		0.444201	1.37218		0.446809	1.46053		0.339574	0.375661
0.244681	0.931034		1.13095	0.77193		0.419729	1.40821		0.461373	1.21667
0.087719	0.2		0.607143	1.20714		0.122271	1.23483		0.515823	1.49167
0.349727	0.804878		0.583333	1.2139		0.512821	0.860504		0.320707	1.48663
0.312	0.5		0.452459	0.375796		0.385621	0.558036		0.119134	0.910486
0.327869	0.126126		0.592068	0.564912		0.517176	1.32392		0.573712	1.29897
0.290123	0.733333		0.424437	0.411765		0.456693	1.51893		0.327354	0.3125
0.145729	1.20909		0.649635	1.10224		0.512048	1.36703		0.418093	0.395122
0.148148	0.988889		0.644788	1.13492		0.318408	1.32551		0.422222	1.44651
0.147727	0.896739		0.755435	0.390977		0.484962	1.5591		0.010769	0.28972
0.255814	0.913043		0.969101	0.403361		0.865143	0.776567		0.600798	1.05976
0.2	1.14815		0.572603	1.55357		0.385922	1.14465		0.482471	1.35018
0.226804	0.556338		0.716981	0.384615		0.567723	1.52083		0.361925	1.35433
0.119048	0.28777		0.645367	1.32143		0.425685	1.47664		0.465896	0.046053
0.100418	0.541176		0.49359	0.753289		0.418685	1.58712		0.014737	0.167677
0.129496	0.752137		0.586777	0.40625		0.497354	1.46853		0.008696	0.140127
0.102273	0.5		0.567485	1.26531		0.53542	1.21696		0.426154	0.019802
0.479167	1.06383		0.870229	1.17492		0.762295	1.35887		0.012821	0.07533
0.305785	0.234177		0.550432	1.38764		0.524954	1.02896		0.196262	1.43182
0.133621	0.64539		0.856557	1.01449		0.358452	1.36585		0.384134	1.43956
0.12	0.296296		0.473171	1.28814		0.35259	1.45714		0.344298	1.02113
0.153846	1.21429		0.839506	0.955272		0.362193	1.46154		0.313152	1.41129
0.16	0.402439		0.563877	0.352381		0.085938	1.32427		0.320388	1.5
0.14359	0.65		0.511335	1.23		0.280922	1.43103		0.583893	1.54839
0.151515	0.149701		1.08898	1.11377		0.377809	1.42145		0.009709	1.51977
0.273743	0.25		0.431953	0.822222		0.223124	1.34132		0.608108	1.42972
0.147059	0.71875		0.58642	0.394286		0.577608	0.977995		0.459016	1.39423
0.316456	1.17347		0.896936	0.560714		0.288557	1.45833		0.019048	1.19742
0.252033	1.0292		0.829876	1.03401		0.207254	1.28431		0.184762	1.29293
0.188679	0.568345		0.728723	0.849673		0.650124	1.2844		0.403651	1.53846
0.267606	0.772727		0.785047	0.709804		0.326506	1.23006		0.034722	1.5261
0.125	0.227848		0.766187	1.17869		0.576792	1.10544		0.355212	1.52469
0.145631	0.668122		0.866953	0.366864		0.455026	1.03655		0.345324	1.29201
0.186528	0.93617		0.543284	1.2		0.547912	1.51875		0.010101	1.40394
0.151316	0.315476		0.71875	1.25397		0.350459	1.42998		0.220302	1.45454
0.147887	0.6875		0.739336	0.321429		0.520509	1.34722		0.586207	1.55981
0.2	0.663793		0.676796	0.376147		0.544728	0.884444		0.008547	1.43321
0.09589	0.195122		0.670683	0.936508		0.506198	1.35433		0.429553	1.28975
0.102113	0.902913		0.713855	1.40042		0.430052	0.146067		0.321951	1.49462
0.189781	0.521212		0.844697	0.3125		0.498466	0.611111		0.389744	1.52239
0.064286	0.633663		0.8159	0.084071		0.473581	1.55577		0.008772	1.50746
0.327103	0.430464		0.705729	1.02206		0.830329	1.34118		0.127273	1.4141
0.141304	0.963636		0.871166	1.16071		0.546218	1.24793		0.374286	1.33182
0.331492	0.563636		1.08537	0.085427		0.224571	0.643725		0.497268	1.30114
0.143791	1.19828		0.793413	0.095455		0.366279	1.37413		0.359249	1.08032
0.121693	0.539877		0.682432	0.055866		0.482042	1.43421		0.388889	1.22289
0.291262	0.588571		0.549763	0.390909		0.072072	0.958506		0.290657	1.50317
0.070313	0.987342		0.8675	1.07407		0.632	1.48421		0.226463	1.24051
0.142077	1.02913		0.722581	1.11679		0.411467	1.0074		0.282511	1.44776
0.223464	0.121693		0.905325	0.369565		0.480409	0.983871		0.476373	1.58333
0.222222	0.961957		0.650124	0.364706		0.571106	1.46062		0.082353	1.4267
0.15625	0.510638		0.525362	0.803089		0.759796	1.17571		0.254098	1.17576
0.183432	0.494382		0.893993	0.359649		0.584802	1.40803		0.442708	1.30499
0.132353	0.09375		0.586538	0.378049		0.235409	1.46286		0.523592	1.39755
0.102679	1.12941		1.02222	0.182222		0.456418	1.42506		0.277929	1.45868
0.136585	0.775		0.630814	0.039326		0.336079	0.708108		0.467391	1.52843
0.383621	0.048611		0.606414	0.372093		0.534926	1.23977		0.374207	1.56272
0.781818	0.393939		0.913793	0.368852		0.981203	1.2807		0.370062	1.19867
0.252336	0.360825		0.917563	1.10651		0.432381	0.349177		0.28	1.36759
0.347826	0.915789		0.428125	0.374194		0.545305	1.38105		0.464837	0.105556
0.188679	0.427586		0.924779	0.340136		0.483366	1.23937		0.381295	1.58304
0.137056	0.161677		0.486301	0.775578		0.609195	1.46114		0.16	1.5819
0.117647	1.21138		1.01863	1.14504		0.50566	1.44298		0.449898	1.37166
0.302326	0.261261		1.03721	0.949153		0.447025	1.56853		0.356164	1.27097
0.206349	0.95122		0.773946	0.383929		0.64395	1.24121		0.314346	1.34184
0.786885	1.05303		0.905172	0.39		0.333942	1.2883		0.277542	1.28261
0.168724	0.494845		0.767773	1.125		0.385343	1.53476		0.277293	1.4661
0.149425	0.751825		0.571014	0.048077		0.497256	1.53365		0.223837	0.009667
0.15873	0.72973		0.544025	0.04		0.280702	1.60736		0.459677	1.41219
0.195402	0.278107		0.026549	0.061947		0.914591	1.42633		0.316532	1.53093
0.174603	0.4		0.77673	0.009639		0.645688	1.47458		0.387168	1.32692
0.15	0.559524		1.06667	1.39109		0.511504	1.05903		0.450801	1.23207
0.115854	1.01835		0.688312	1.29384		0.45935	1.49363		0.162162	1.37461
0.12973	1.05797		0.459227	1.27636		0.838129	1.29344		0.077419	1.4232
0.185185	0.794118		0.890173	1.19383		0.352814	1.51097		0.195	1.62844
0.093264	1.23		0.465116	0.061947		0.030769	1.00969		0.399129	1.51626
0.127389	0.984496		0.566038	0.75		0.536458	1.30631		0.121951	1.49482
0.336683	1.02516		0.89415	1.31163		0.55036	1.58265		0.333333	1.31982
0.137725	1.02353		0.761146	1.16183		0.383253	1.42353		0.362468	1.53846
0.252632	1.03896		0.959821	1.22051		0.788406	1.62871		0.54721	0.029197
0.069869	1.29762		0.75641	1.23684		0.504188	1.34391		0.441989	1.57078
0.126437	1.13979		0.715909	1.08065		0.569565	0.051471		0.234867	1.25857
0.171123	1.19108		0.915832	1.15		0.011765	1.26949		0.337705	0.013793
0.219653	0.429752		0.855019	0.995		0.324873	1.55072		0.563559	1.16592
0.125	0.345238		0.883234	1.0902		0.433483	1.40065		0.542279	0.700913
0.213793	0.324138		0.710345	1.13527		0.351553	1.37634		0.52657	1.58123
0.126316	0.69697		0.507813	1.23744		0.612416	1.43697		0.204167	1.44985
0.301075	0.607143		0.831461	1.18354		0.166667	1.48441		0.460366	1.45489
0.135922	0.385965		0.514754	1.121		0.407801	1.48284		0.540984	1.57621
0.209459	1.03333		0.484568	0.995169		0.672026	1.2189		0.458407	1.55749
0.223776	0.576471		0.782609	1.04046		0.514368	1.47018		0.370044	1.57025
0.1875	0.262626		0.55618	1.12016		0.162113	1.41049		0.678947	1.58333
0.194286	0.923529		0.37605	1.16107		0.421836	1.21898		0.373041	1.13278
0.132184	0.42029		0.865132	1.18212		0.54251	0.880374		0.515152	1.38802
0.201835	1.0922		0.259786	1.07143		0.448598	1.51603		0.388889	1.55556
0.124424	0.873016		0.733591	0.965986		0.607229	1.32157		0.135286	1.33036
0.101796	0.874074		0.365854	0.817518		0.186992	0.928889		0.561111	1.45087
0.317073	1.2459		0.834862	1.11563		0.246479	1.37888		0.219403	1.28455
0.114428	0.725		1.06627	1.10196		0.50084	1.44841		0.428571	1.53636
0.133721	0.464912		0.582677	0.688679		0.060345	1.40678		0.428279	1.56934
0.227273	0.258333		0.509146	1.1282		0.813291	1.40977		0.477093	1.50425
0.114458	0.635417		0.724138	1.46667		0.539162	1.3717		0.52381	1.39313
0.068027	1.06		0.826772	1.14516		0.292887	1.24434		0.177665	1.424
0.2	1.03947		0.597059	1.13919		0.935085	1.32338		0.262697	1.37262
0.135678	1.08791		0.599515	1.27969		0.487923	1.30946		0.437722	0.010782
0.120833	0.854545		0.952703	1.26432		0.303546	1.36534		0.410985	1.45376
0.112245	1.13223		0.424699	1.19592		0.442857	1.52284		0.35443	1.14328
0.092437	0.713178		1.06699	1.47573		0.04878	1.49194		0.53537	1.49835
0.38806	0.963964		0.546366	1.59722		0.79021	0.985714		0.531969	1.46429
0.179775	1.22764		0.720859	0.759582		0.197368	1.53158		0.375566	1.37452
0.136646	0.881188		0.601246	1.18072		0.611111	1.53763		0.779747	1.48913
0.1375	0.52381		0.846457	1.17073		0.260504	1.53333		0.447323	1.49265
0.161074	0.384		0.464286	1.22291		0.240688	1.44698		0.688889	1.35518
0.23622	0.922222		0.541096	1.27536		0.277409	1.48767		0.373938	1.39326
0.125984	0.751269		0.974026	1.17603		0.545648	1.54828		0.375806	1.47883
0.185	0.959302		0.738007	1.18605		0.467023	1.33984		0.374652	1.57769
0.11336	1.40816		0.595989	1.12719		0.442663	1.46248		0.432292	1.30539
0.155	0.868217		0.723647	1.36842		0.668582	1.41964		0.628906	1.45566
0.151042	0.029703		0.724138	0.981343		0.547009	1.50249		0.583535	1.46809
0.147727	1.06098		0.947222	1.45993		0.579137	1.55596		0.631687	1.4964
0.261905	0.650407		0.801603	0.887574		0.837662	1.29158		0.18254	1.52941
0.183824	1.21429		0.739938	1.29808		0.445122	1.40827		0.688525	1.57401
0.122093	0.244444		0.580442	1.60606		0.484171	1.55349		0.433333	1.41584
0.108434	1.04375		0.482759	1.01916		0.628319	1.28638		0.393407	1.30467
0.16	1		0.685714	1.46154		0.233853	1.42		0.53836	1.49074
0.087209	1.24219		0.677524	1.02273		0.607759	1.45012		0.029126	1.5687
0.177083	0.375		0.440789	1.10662		0.44	1.50681		0.021898	1.18095
0.129771	0.37037		0.493671	0.838608		0.535714	1.16949		0.480539	1.50206
0.113043	0.213592		0.691781	1.15074		1.21472	1.36821		0.358166	1.48718
0.111765	1.12871		0.056034	1.37692		0.186373	1.28837		0.315565	1.49648
0.167665	0.212389		0.027273	1.07477		0.400369	1.34588		0.412098	0.163743
0.169811	0.550336		0.578947	1.19095		0.814189	1.33032		0.513889	1.50693
0.104712	1.10345		0.683284	1.22363		0.494286	1.33411		0.315041	1.55512
0.206731	0.742857		0.623853	1.05509		0.685714	0.881849		0.568898	1.45312
0.2	0.173077		0.80597	1.06425		0.085106	1.46916		0.515015	1.53755
0.169014	0.293413		0.974227	1.33023		0.450216	1.37548		0.459064	1.33742
0.155738	0.755814		0.715134	1.31269		0.296417	1.14223		0.38833	1.08743
0.198864	0.88		0.516224	1.46471		0.233415	1.49231		0.290398	1.275
0.172589	1.02222		0.663551	1.20815		0.495961	0.915612		0.309353	0.082569
0.109375	1.25893		0.610101	0.95283		0.505669	1.50301		0.302521	0.127273
0.102041	1.22917		0.542254	0.529851		0.69797	1.36101		0.327451	0.067227
0.421687	0.234848		0.77	0.841328		0.621622	1.5801		0.290526	1.35677
0.231343	0.418919		0.477564	1.02362		0.440129	0.542373		0.290488	1.54118
0.196078	0.414815		1.09479	1.11409		0.511464	1.2925		0.239165	1.15238
0.136842	0.40411		0.545977	1.17626		0.439175	1.35865		0.322078	0.909756
0.12973	1.2125		0.801556	0.019802		0.392562	1.33971		0.354724	1.15223
0.138889	0.889571		0.495122	0.571429		0.178988	1.62128		0.292237	1.45867
0.311927	0.788235		0.609467	1.49606		0.350168	1.46512		0.333333	1.38268
0.113872	1.24468		0.736434	1.20115		0.012987	1.55981		0.524904	1.35191
0.108108	0.855856		0.627397	0.709877		0.204334	1.44918		0.287059	1.56091
0.125604	0.169565		0.621538	1.23301		0.299754	0.619048		0.196464	1.32857
0.061983	1.09677		0.260504	1.29851		0.543762	1.47059		0.225979	1.36652
0.171123	0.586957		0.544615	0.832298		0.467593	1.48636		0.340483	1.30556
0.117647	0.730769		0.738351	1.0625		0.450355	1.15217		0.304264	1.35616
0.110092	0.723684		0.639053	1.0915		0.827119	1.35101		0.31068	1.31742
0.160714	0.668508		0.460154	1.33621		0.471061	1.4763		0.347222	1.30882
0.393333	1.14599		0.847973	1.29412		0.049793	0.753191		0.283117	1.31078
0.136364	0.330233		0.515152	0.957031		0.036585	1.33958		0.25625	1.20732
0.206612	1.39823		0.556213	1.10995		0.294258	1.52555		0.369072	1.30903
0.360656	0.147059		0.601744	1.25862		0.441176	1.54221		0.360544	1.48594
0.036765	0.414414		0.695489	0.861111		0.43595	1.58952		0.245253	1.39848
0.130178	0.863636		0.73297	1.2067		0.486755	1.29825		0.257764	1.34158
0.152439	0.272152		0.873377	1.09901		0.479663	1.47047		0.462121	1.14423
0.224138	0.349593		0.538776	1.55224		0.442276	1.45536		0.243736	1.28185
0.165899	0.716049		0.855615	1.375		0.154386	1.3843		0.355705	1.139
0.160221	0.333333		0.595442	1.24057		0.591793	1.12353		0.372222	1.26686
0.303922	0.647482		0.563739	1.2906		0.613445	1.55844		0.304933	1.48077
0.344262	0.207407		0.59944	0.714894		0.74221	1.4597		0.32244	1.31408
0.286765	0.260274		0.582278	1.37445		0.182648	1.3719		0.260163	1.35312
0.162963	0.371287		0.809045	1.38732		0.533898	1.40351		0.3125	1.4564
0.272727	0.783217		1.03615	0.863787		0.54721	1.58528		0.327869	1.30466
0.160976	0.096296		0.64	1.25904		0.574603	0.994495		0.305857	1.15328
0.117241	0.628378		0.932642	1.31119		0.599688	1.6		0.281553	1.40541
0.134328	0.896552		1.06081	1.04819		0.340591	1.39179		0.282828	1.32102
0.197115	0.261745		0.41573	1.08544		0.592857	1.51724		0.479885	1.47196
0.172727	0.300699		0.690583	0.976285		0.062992	1.30713		0.432635	1.52778
0.11976	0.382353		0.663462	1.41935		0.456355	1.37598		0.292929	1.33535
0.188312	0.717791		0.75945	1.10825		0.724658	1.51026		0.311284	1.34762
0.198198	0.930481		0.843537	1.31765		1.17619	1.45625		0.40678	1.2454
0.186603	1.13223		0.54878	1.1046		0.526087	1.47588		0.538961	1.52555
0.228814	0.570513		0.668203	0.861592		0.55642	1.20813		0.274419	1.3573
0.126374	1.21111		0.515366	1.18577		0.342466	1.30894		0.302632	1.41803
0.119171	0.417143		0.71504	1.048		0.533929	1.56386		0.297552	1.28782
0.021978	0.522472		0.639769	0.780769		0.398458	1.46309		0.24053	1.3663
0.184615	0.965517		0.591216	1.15385		0.592179	1.44507		0.304444	1.36087
0.151079	1		1.03659	1.19101		0.421488	1.24719		0.292308	1.59547
0.175141	0.869048		1.11934	0.860294		0.54955	1.27112		0.2149	1.32791
0.107843	0.170886		0.272553	0.363636		0.0625	1.3719		0.2897	1.55426
0.168367	0.952941		0.056075	0.172043		0.53265	1.12107		0.372137	1.39763
0.081081	0.781915		0.317164	1.18705		0.214286	0.700405		0.505338	1.43836
0.140496	0.04878		0.304136	1.04783		0.579572	1.45872		0.339583	1.4726
0.107955	1.07317		0.097222	0.664452		0.598253	1.51381		0.333333	1.36119
0.121693	1.28947		0.42915	0.725225		0.636792	1.2852		0.333333	1.47155
0.316456	1		0.245033	1.27273		0.56049	0.856046		0.347439	1.19222
0.325123	1.16162		1.05019	1.39344		0.371105	1.21769		0.292887	1.21975
0.131868	0.848		0.262332	0.893023		0.540541	1.41794		0.347639	1.54949
0.082251	0.582677		0.404063	0.668731		0.424084	1.33101		0.260128	1.3303
0.1	0.488636		0.371345	1.04255		0.456053	1.49398		0.381696	1.61029
0.330935	1.13218		0.5	0.188755		0.830808	1.57085		0.104478	1.23243
0.144144	0.957143		0.324698	0.412698		0.487119	1.40873		0.281167	1.47906
0.310811	0.676923		0.311688	0.797251		0.480132	1.52356		0.332547	1.36874
0.121053	0.953488		0.475309	0.812227		0.503413	1.57692		0.293399	1.51703
0.178344	0.549133		0.243137	1.13441		0.655172	1.61047		0.265306	1.39344
0.117021	0.625		0.366083	1.05594		0.481409	1.06374		0.268817	1.40166
0.157609	0.8		0.422587	0.622093		0.43617	1.26818		0.342529	1.21835
0.128205	0.703448		0.009709	0.275591		0.198777	1.5		0.287823	1.40797
0.107955	0.305732		0.27907	0.687117		0.500956	1.39754		0.287054	1.45918
0.093897	0.083333		0.370543	1.31746		0.551471	1.42476		0.330454	1.44203
0.155	1.05608		0.553134	1.1466		0.479042	1.31984		0.323789	1.38691
0.201149	1.04192		1.03083	1.30222		0.666667	1.51744		0.288783	1.3737
0.137931	0.114286		0.019417	0.215873		0.491124	1.3639		0.354023	1.41924
0.35	1.09783		0.450472	1.19527		0.431641	1.44086		0.556851	1.48649
0.192308	0.845771		0.323974	1.23361		0.423398	1.47465		0.695652	1.50955
0.161677	0.773684		0.777424	1.38624		0.46904	1.55901		0.321773	1.43636
0.121693	1.21951		0.365909	1.42487		0.666667	1.51093		0.422857	1.42896
0.169697	0.697248		0.168627	1.03		0.390873	0.77221		0.177419	1.4186
0.20098	1.25786		0.237374	1.18777		0.631447	1.25338		0.439614	0.988962
0.171429	0.903704		0.360595	0.590909		0.376119	1.56777		0.209719	1.45454
0.353659	0.361905		0.78157	0.995261		0.473118	1.55442		0.308008	1.62312
0.189542	1.17073		0.213793	1.28188		0.84507	1.24747		0.311164	1.33438
0.146018	0.279621		0.275862	1.33712		0.589099	1.47982		0.302376	1.39925
0.288372	0.823899		0.077519	1.39106		0.522267	1.06403		0.25	1.59644
0.2125	0.036697		0.444254	0.278261		0.465074	1.47857		0.319066	1.46448
0.189474	0.255034		0.244604	0.637736		0.881381	1.58774		0.197026	1.50848
0.15625	1.22069		0.536986	1.05628		0.495392	1.10546		0.296296	1.4517
0.209677	0.2875		0.312253	1.22078		0.439076	1.50649		0.275862	1.37852
0.21519	0.573099		0.325885	1.19547		0.423208	1.33703		0.238267	1.08423
0.157025	1.05625		0.138889	1.14238		0.600775	1.44628		0.210084	1.34583
0.102564	1.33		0.277419	0.065421		0.328986	1.28652		0.267857	1.45312
0.167742	1.17647		0.03876	1.01418		0.531083	1.18537		0.336323	1.53156
0.164948	1		0.295508	1.27353		0.421338	1.38498		0.34585	1.42888
0.325	0.042918		0.123457	0.39375		0.537594	1.48848		0.368201	1.42819
0.125	0.201439		0.179567	0.619647		0.296593	1.52697		0.410468	1.51807
0.192771	0.482759		0.460111	0.903846		1.22581	1.44615		0.317597	1.45771
0.122581	0.744292		0.552147	1.44525		0.596284	1.18823		0.281863	1.4
0.130137	1.22302		0.302277	1.09955		0.935374	1.32901		0.3275	1.37045
0.306667	0.871921		0.311111	1.01068		0.538627	1.52903		0.329854	1.55438
0.095541	0.024691		0.214286	0.328125		0.43578	1.33484		0.38809	1.34673
0.375758	0.956835		0.257525	1.27161		0.8125	1.57367		0.453608	1.37049
0.421875	0.493827		0.235546	0.692063		0.53911	1.3875		0.446991	1.53077
0.374545	0.507143		0.035088	1.08525		0.320205	1.50168		0.425056	1.38218
0.19209	0.969231		0.056738	1.21287		0.415758	1.40762		0.288889	1.5365
0.110345	0.427586		0.218201	1.27402		0.450106	1.45946		0.317073	1.34595
0.129032	0.811594		0.312992	0.346939		0.807692	1.59498		0.198795	1.20413
0.348214	1.06977		0.281116	0.787234		0.380068	1.21854		0.309091	1.54393
0.175824	0.966667		0.419608	1.09607		0.668394	1.1331		0.421359	1.50809
0.175758	0.098684		0.334686	1.15858		0.499329	1.36646		0.241597	1.53265
0.162791	1.38542		0.425882	0.332258		0.393388	0.876494		0.257541	1.27624
0.177419	0.42328		0.20708	1.14213		0.0625	1.52414		0.430318	1.30702
0.284483	0.305263		0.499058	1.35897		0.510476	1.18077		0.382979	1.57703
0.091463	0.543307		0.036765	1.34302		0.354286	1.3699		0.363636	1.5
0.255034	0.921429		0.355372	1.17483		0.476449	1.15195		0.273128	1.34524
0.129534	0.513889		0.359223	1.1453		0.44405	1.55469		0.261364	1.55459
0.163522	0.457627		0.525735	0.991071		0.688017	1.49143		0.20517	1.41161
0.141104	0.862857		0.373002	1.24771		0.599034	1.22458		0.432507	1.44271
0.146341	0.26257		0.300199	0.367713		0.48566	1.53394		0.423529	1.39088
0.407643	0.894118		0.524781	1.43564		0.05	1.25672		0.345756	1.40678
0.175	1.19565		0.479616	0.247312		0.488055	1.44737		0.335664	1.39319
0.112299	0.38125		0.491667	1.27612		0.466981	1.43243		0.246085	1.31609
0.188679	0.227273		0.666084	1.24885		0.410543	1.465		0.309693	1.49406
0.214286	1.21875		0.262806	1.14218		0.486239	1.37805		0.201835	1.42822
0.241379	1		0.383117	1.33566		0.606335	1.43621		0.298475	1.33796
0.096916	1.06704		0.284591	1.10588		0.516835	1.28571		0.28125	1.57778
0.176871	0.333333		0.295567	1.22936		0.382126	1.28347		0.323887	1.5
0.141935	0.854369		0.207459	0.35		0.514134	1.29878		0.359447	1.24339
0.192308	0.844961		0.47487	0.435961		0.107579	0.842956		0.236287	1.56431
0.135294	0.320225		0.314655	1.14672		0.497615	1.56771		0.326754	1.52713
0.103659	0.701493		0.30083	0.8157		0.646635	1.61396		0.270588	1.46178
0.18932	0.2		0.54491	1.09148		0.485149	1.625		0.382429	1.45306
0.1375	0.45977		0.396072	0.57767		0.727799	1.46853		0.293151	1.40318
0.174497	0.642336		0.017857	0.911877		0.754673	1.08878		0.300716	1.41888
0.340314	1.17333		0.207675	1.04222		0.406367	1.62656		0.277778	0.018692
0.12844	0.877551		0.449438	1.46575		0.524487	1.33494		0.573077	1.34935
0.151261	0.92381		0.225865	1.25		0.346278	1.09386		0.349246	1.57231
0.081967	0.993243		0.366762	0.60114		0.425214	1.53439		0.383817	1.54232
0.404959	0.66875		0.464029	0.345794		0.473251	1.35828		0.465409	1.41081
0.163121	0.378882		0.280318	1.09934		0.183333	1.47793		0.263948	1.4898
0.182741	0.648148		0.265267	1.17424		0.586207	1.46584		0.292735	1.37809
0.12381	0.262411		0.285132	1.31716		0.530988	1.39648		0.256614	1.40264
0.331797	1.45736		0.282609	0.668394		0.592366	1.29601		0.34192	1.39739
0.104478	1.05941		0.354523	1.18671		0.270208	1.42105		0.286863	1.01961
0.109756	1.1875		0.413793	0.855932		0.382736	1.41277		0.284689	1.23723
0.170732	1.05195		0.205426	0.42492		0.268041	1.58423		0.593156	1.48287
0.270677	0.758824		0.892911	1.22545		0.239884	1.51327		0.30102	0.67382
0.134715	0.941606		0.56383	0.716049		0.337868	1.55089		0.322222	1.43717
0.19863	0.742268		0.769784	1.49875		0.592664	1.38418		0.311978	1.44509
0.102941	0.356688		0.026549	1.23729		0.436675	1.48921		0.296053	1.39301
0.229885	0.613208		0.48124	1.19544		0.51719	1.56024		0.28	1.24324
0.435115	0.493056		0.315642	0.333333		0.51	1.4899		0.282051	1.29787
0.15625	0.440367		0.888476	0.320122		0.35	1.53422		0.295745	1.26991
0.165414	0.5		0.455782	0.855319		0.586987	1.41324		0.36	0.901333
0.25	0.656		0.707224	1.34965		0.245119	1.52174		0.324324	1.48148
0.261682	1.17273		0.226549	1.09459		0.356061	1.46774		0.409292	1.49691
0.178571	0.307692		0.248106	1.03153		0.563492	1.44417		0.196602	1.50588
0.647887	0.757353		0.405405	1.17647		0.515837	1.29206		0.278746	0.010965
0.329412	0.927152		0.459168	1.43933		0.510504	1.37778		0.343891	1.43344
0.154362	0.933333		0.269076	0.881029		0.67377	1.41748		0.489083	1.46667
0.157895	1.19014		0.336648	1.092		0.485271	1.51435		0.476667	1.52209
0.247863	1.28571		0.269113	0.588015		0.605322	1.38117		0.462783	1.50382
0.328767	0.618705		0.051095	1.29818		0.381132	1.4686		0.345416	1.39211
0.022472	0.209945		0.5	0.766667		0.736364	1.32897		0.55102	1.39785
1.01744	0.424528		0.243386	0.767857		0.71519	1.53392		0.227818	0.542857
0.136585	0.479675		0.446224	1.07542		0.297297	1.60703		0.321489	1.39711
0.302083	0.443396		0.234432	1.18229		0.548077	1.33692		0.359596	1.40332
0.381295	0.166667		0.33126	0.493671		0.721854	1.4417		0.266094	1.397
0.194313	0.238938		0.701318	1.16012		0.356979	1.47633		0.305288	1.33544
0.188482	0.492647		0.303538	0.446469		0.618005	1.45242		0.378968	1.23517
0.131579	0.98374		0.296875	0.662162		0.727273	1.38109		0.277162	1.40921
0.481928	0.903846		0.38537	1.20084		0.520111	1.43902		0.3675	1.40774
0.094241	0.342657		0.25	1.05517		0.466216	1.32971		0.268562	1.39305
0.189922	0.34		0.707273	1.32719		0.520913	1.55466		0.32	1.36054
0.11	0.961783		0.25	1.18293		0.444904	1.39509		0.255495	1.46744
0.127451	1.32061		0.491111	0.835196		0.434125	1.41916		0.343284	0.933148
0.2	1.26174		0.506718	0.705584		0.470263	1.27083		0.253247	1.4245
0.053191	1.16763		0.361419	1.32		0.290727	1.58594		0.339853	1.32432
0.147541	0.473333		0.297229	1.07792		0.808554	1.35142		0.296524	1.47309
0.111111	0.490741		0.367556	0.153846		0.208748	1.50061		0.321649	1.47863
0.147651	0.710526		0.651801	0.853448		0.425214	1.44961		0.21875	1.36308
0.182741	1.024		0.540098	1.2201		0.37931	1.32		0.334873	1.50976
0.106796	0.891026		0.42381	1.30612		0.526802	1.31298		0.291845	1.42523
0.234568	0.947826		1.25869	1.58721		0.509434	1.47727		0.267139	1.59006
0.488	0.811429		0.641343	0.609442		0.122302	1.61413		0.349146	1.54812
0.142857	0.791367		0.884669	0.304762		0.477778	1.42615		0.415789	1.47429
0.114407	0.515464		0.103226	1.33093		0.331281	1.13889		0.317483	1.34211
0.210526	0.649007		0.382406	1.18902		0.855799	1.40559		0.275	1.3518
0.277778	0.272189		0.5	0.536873		0.697297	1.35072		0.367769	1.50222
0.116822	1.29268		0.036036	1.16078		0.578748	1.55263		0.311258	1.49123
0.186047	0.264151		0.032051	0.828829		0.473137	1.49275		0.302326	1.42773
0.149378	0.347222		0.49827	1.11539		0.551282	1.02643		0.25	1.46462
0.13913	0.625		0.031056	1.39597		0.49789	1.06844		0.441026	1.4484
0.123894	1.16814		0.330484	0.337386		0.415865	1.46226		0.268349	1.45133
0.178571	0.534483		0.504132	0.617647		0.475107	1.14733		0.29529	1.39326
0.3	1.10714		0.04	0.5		0.536972	1.46036		0.520913	1.45345
0.107692	0.662791		0.372913	1.37438		0.760776	1.16116		0.187708	1.37888
0.176	1.24088		0.180702	0.609665		0.782258	1.45422		0.348361	1.32328
0.141975	0.644444		0.269231	0.811736		0.595506	1.39752		0.249534	1.40071
0.181208	0.828571		0.159396	1.23077		0.47585	1.42403		0.313636	1.61686
0.096939	1.20225		0.265226	1.08871		0.703072	1.33508		0.360111	1.36188
0.268293	0.35		0.814286	1.26136		0.542725	1.25549		0.313646	1.25668
0.210145	1.31126		0.502212	1.16479		0.188119	1.61716		0.456716	1.28342
0.131737	0.927711		0.283644	1.20219		0.586397	1.23465		0.264831	1.30435
0.273684	0.932927		0.693548	1.32925		0.260081	1.28859		0.418398	1.36341
0.191083	0.329787		0.312997	1.24444		0.688995	1.44944		0.261438	0.737079
0.154286	0.670213		0.579798	0.366242		0.500885	1.45833		0.536364	1.57143
0.381503	0.973684		0.412527	1.22619		0.389085	1.38152		0.468085	0.863415
0.157143	0.398844		0.376238	0.552381		0.834225	1.46699		0.324561	1.50937
0.128834	1.0137		0.265136	0.378738		0.915612	1.20815		0.337255	1.41935
0.157895	0.340278		0.339833	0.544073		0.485902	1.46		0.384615	1.25284
0.309278	0.340741		0.031746	1.27723		0.469697	1.35882		0.468504	1.41573
0.152047	0.785124		0.394077	0.392405		0.502504	1.43803		0.327543	1.28782
0.107345	0.90566		0.400657	1.12684		0.421053	0.774194		0.334821	1.26067
0.386207	0.307018		0.425887	0.945736		0.513761	1.62275		0.331839	1.34048
0.223214	0.231788		0.279476	1.20611		0.192771	1.44417		0.312236	1.40058
0.16	0.610738		0.349372	1.24907		0.211027	0.864865		0.252841	1.43125
0.225806	1.025		0.665049	1.32549		0.821326	1.25323		0.255418	1.4375
0.302013	0.609756		0.740576	0.372294		0.519062	1.4477		0.285354	1.38664
0.227273	0.273743		0.237094	1.20833		0.609137	1.08964		0.237918	1.37037
0.122093	0.59		0.122093	1.37391		0.046296	1.49833		0.352804	1.43098
0.082902	0.086957		0.375439	1.23948		0.625616	1.25561		0.303473	1.12644
0.131387	1.15217		0.423913	1.06102		0.94614	1.57516		0.246753	1.40728
0.149758	0.30137		0.033058	1.24294		0.505695	1.29442		0.005102	1.48649
0.222973	0.444444		0.415842	0.710438		0.546125	1.46608		0.412541	1.46269
0.128713	0.976744		0.221388	1.24051		0.495601	1.43511		0.185714	1.53169
0.13615	0.290323		0.532508	1.417		0.328814	1.44091		0.284424	0.642436
0.248619	1.03448		0.483589	0.964467		0.523673	1.40247		0.483221	1.42553
0.252809	0.189024		0.411058	1.2		0.375191	1.43674		0.177419	1.47899
0.121951	1.33103		0.654189	1.29243		0.646972	1.41247		0.664151	1.51
0.204724	0.581197		0.449838	1.28689		0.647754	1.59717		0.00838	1.4418
0.127358	0.540816		0.5	0.347953		0.359375	1.29412		0.345538	1.44444
0.172589	0.157303		0.43125	1.14844		0.508734	1.44989		0.341421	0.526432
0.215789	0.929577		0.50478	0.661074		0.441729	1.5514		0.296343	1.4026
0.212329	1.09901		0.591743	0.552901		0.584718	1.57566		0.348485	1.43243
0.211382	0.2		0.417021	1.36806		0.034722	1.33959		0.271762	0.812808
0.202381	0.339744		0.389925	1.1907		0.397535	1.30704		0.507508	1.32903
0.210526	0.75		0.254032	1.23656		0.86352	1.42439		0.316832	1.30585
0.12426	0.802469		0.231626	1.2029		0.469833	1.45624		0.418129	1.42636
0.114286	0.9625		0.431788	0.69697		0.655582	1.62846		0.288177	1.33787
0.203883	0.606838		0.353684	0.511312		0.370518	1.40767		0.319101	1.38416
0.306122	0.311927		0.224953	1.33333		0.894886	0.50346		0.266197	1.31519
0.1	0.729412		0.246855	0.955285		0.775312	1.57081		0.3	1.4092
0.171875	0.554688		0.217391	0.782609		0.333333	1.20168		0.274809	1.36522
0.093264	0.461538		0.191011	0.230539		0.718056	1.3494		0.290398	1.3304
0.412281	0.146199		0.297082	1.01187		0.50361	1.25849		0.42623	1.43382
0.090909	1.17708		0.409357	0.770053		0.450467	1.51972		0.350649	1.19639
0.28	0.289308		0.029126	0.30303		0.319911	1.59936		0.356667	1.33533
0.261261	1		0.367505	0.460465		0.785714	1.37952		0.552124	1.40789
0.15528	0.630435		0.444056	1.32218		0.879195	1.57927		0.316038	1.08765
0.285714	0.531746		0.387268	1.39098		0.417625	1.08502		0.305907	1.55629
0.298851	1.02837		0.249267	0.335907		0.482014	0.842857		0.289134	1.5885
0.198473	0.625		0.558282	1.56897		0.515086	1.14697		0.312069	1.53597
0.311377	1.46207		0.51139	1.34546		0.729604	1.17021		0.273381	0.018868
0.647059	0.715976		0.530726	0.529801		0.32093	1.40154		0.464052	1.53755
0.304348	0.717949		0.295409	0.28866		0.464865	0.965251		0.303318	1.22796
0.175	0.568		0.24477	0.32716		0.383486	1.34351		0.320482	1.40446
0.021277	0.477987		0.196581	1.14465		0.759109	1.26482		0.301518	1.33956
0.048	0.494118		0.457539	1.22609		0.553785	1.35161		0.598976	1.38365
0.0125	0.29878		0.415313	1.34559		0.523316	1.49412		0.32783	1.55723
0.476563	0.521212		0.682864	0.904594		0.598214	1.39855		0.312766	1.0735
0.146893	0.144828		0.29955	0.774566		0.397541	1.54027		0.335227	1.25444
0.079096	1.08696		0.302857	1.35521		1.12143	1.18396		0.307317	1.42718
0.208589	0.851064		0.326044	1.25681		0.624691	1.43216		0.322165	1.40173
0.124183	0.337143		0.437173	0.348315		0.723549	1.36143		0.275701	1.01609
0.15894	0.909091		0.761658	0.61875		0.715243	1.39224		0.271784	1.52073
0.190083	0.516484		0.277879	0.441948		0.406077	1.36512		0.369767	1.44022
0.084211	0.594406		0.5584	1.41877		0.675476	1.20438		0.325301	1.37415
0.11	0.450382		0.627119	0.485849		0.636829	1.02765		0.284848	1.37644
0.16568	1.06035		0.408081	0.492355		0.763387	1.17778		0.306569	1.46681
0.130208	0.174194		0.293033	0.984615		0.443099	1.57796		0.311688	1.12667
0.248	0.97619		0.212687	0.957983		0.4375	1.57456		0.350909	1.3787
0.133333	1.17323		0.419355	1.24691		0.465008	1.50985		0.347534	1.38323
0.118557	0.488764		0.09589	1.37107		0.349206	0.663462		0.368984	1.46995
0.280488	0.593985		0.346228	1.22857		0.403061	1.55491		0.247475	1.47917
0.223744	0.968085		0.413445	0.383871		0.569593	0.992308		0.231449	1.5322
0.134615	0.309353		0.204753	1.20803		0.037383	1.44231		0.348659	1.56584
0.132653	0.277108		0.417275	1.33613		0.302013	1.43535		0.275862	1.42809
0.206612	1.15385		0.216942	1.05466		0.219512	1.3662		0.295349	1.32486
0.140541	1.02994		0.039216	0.798283		0.669173	1.41525		0.229255	1.08128
0.206522	0.251969		0.08209	1.29214		0.993031	1.61651		0.488127	1.41803
0.298969	0.978022		0.05	1.21941		0.575419	1.12824		0.380117	1.49829
0.110429	0.765766		0.080645	1.46061		0.596977	1.4947		0.353061	0.977465
0.123457	0.516129		0.282759	1.24367		0.734177	1.44608		0.454068	1.41499
0.203125	0.263158		0.22439	1.20408		0.20332	0.805556		0.206049	1.31606
0.219251	0.603352		0.263658	1.16972		0.648193	1.4886		0.312625	1.32013
0.2	0.682119		0.347826	1.27083		0.66998	1.29082		0.335859	1.59507
0.178571	1.06557		0.917355	1.28037		0.403475	1.58974		0.270492	1.44051
0.236641	0.810526		0.366525	1.33772		0.453249	1.3964		0.334158	1.39077
0.211864	0.333333		0.006579	0.455939		1.14835	1.42764		0.27572	1.47917
0.231183	0.843373		0.428858	1.1701		0.327062	1.53091		0.548246	1.56507
0.317308	0.921348		0.188559	0.269565		0.9377	1.44186		0.321513	1.42807
0.296	0.304348		0.274686	1.24725		0.410256	1.37778		0.308765	1.56818
0.292683	0.742574		0.608187	1.29747		0.034188	1.17376		0.298077	1.47525
0.188172	0.788889		0.166667	1.04032		0.036036	1.48555		0.249344	1.48247
0.11875	0.455128		0.41791	1.1553		0.49531	1.42378		0.296572	1.45424
0.133641	0.51497		0.466518	1.23649		0.278571	1.46547		0.303769	1.46602
0.136	0.336898		0.252796	1.31405		0.388525	1.2828		0.287478	1.37696
0.262136	0.76		0.411885	1.23048		0.5132	1.46377		0.306905	1.36446
0.145833	1.11189		0.338156	0.446735		0.31106	1.26667		0.402464	0.833333
0.344828	0.594828		0.081081	0.511278		0.504174	1.49389		0.308046	1.46907
0.171779	0.785714		0.484064	0.663609		0.331155	1.57795		0.3125	1.25679
0.084507	0.040984		0.067227	0.419608		0.398507	1.40281		0.298947	1.38235
0.386139	1.04724		0.333333	0.328814		0.901798	1.30296		0.320843	1.27981
0.106952	0.864198		0.493333	1.19472		0.884615	1.46055		0.287154	1.46134
0.095238	0.406897		0.178344	1.0915		0.073394	1.08962		0.330049	1.54717
0.114943	0.977941		0.235556	1.125		0.559033	1.56981		0.293651	1.31803
0.234848	0.338346		0.434375	1.47244		0.187919	1.45843		0.337047	1.44745
0.156757	1.06593		0.189845	0.61828		0.720569	1.4402		0.348894	1.31507
0.139037	0.134454		0.464627	0.471042		0.535433	1.43016		0.3325	1.39938
0.145228	0.938356		0.043478	1.05666		0.41886	0.573427		0.303965	1.2234
0.131944	1.19355		0.346228	0.20979		0.469136	1.39089		0.315011	1.37534
0.18018	1.01124		0.187879	1.039		0.574127	1.44097		0.28172	1.30233
0.533981	1.10714		0.335227	1.00408		0.242991	1.30068		0.513784	1.52381
0.183333	1.09357		0.354369	1.08268		0.301205	1.2339		0.321121	1.43068
0.117117	0.962162		0.181102	0.384937		0.313131	1.41058		0.272727	1.38024
0.127962	0.776699		0.70197	0.66		0.546737	1.49272		0.284595	1.17472
0.144928	0.734848		0.226636	1.42574		0.677122	1.51293		0.273684	1.44186
0.118483	0.461538		0.338068	0.537954		0.430718	1.44118		0.592157	1.34375
0.133663	0.129771		0.349301	1.21547		0.531136	1.45198		0.274354	1.45075
0.237179	0.252427		0.449438	0.569492		0.595474	0.931973		0.527027	1.39286
0.112195	0.552795		0.200957	0.962963		0.346154	1.46544		0.290865	1.47573
0.17801	0.545455		0.604878	0.277174		0.206704	0.972495		0.323394	1.5
0.450617	0.451852		0.222635	0.277311		0.188119	1.54231		0.275072	1.41732
0.239726	0.119048		0.241294	1.42051		0.335714	1.28138		0.247244	1.3183
0.275862	1.03604		0.537634	0.602484		0.443798	0.348739		0.343284	1.34627
0.060773	1.00769		0.102362	1.35678		0.486559	1.06135		0.289044	1.19104
0.22549	0.415929		0.405622	0.534125		0.457031	1.07676		0.24026	1.11306
0.251908	0.65		0.397872	0.781377		0.177305	1.40668		0.352239	1.43068
0.18107	0.373737		0.215859	1.21667		0.485597	1.47401		0.451827	1.55752
0.195122	1.37895		0.432282	1.34146		0.795597	0.027972		0.329621	1.41234
0.15942	0.944444		0.533088	1.26062		0.215278	1.37565		0.320755	1.3689
0.12426	0.496063		0.018293	1.12195		0.35905	1.12292		0.278607	1.38044
0.142077	1.10101		0.350211	1.45038		0.495682	1.45172		0.267925	1.48066
0.117284	0.505952		0.372659	0.988281		0.396552	1.26882		0.248768	1.18605
0.258065	1.07317		0.541582	0.14218		0.432065	1.30175		0.339378	1.48366
0.274336	0.474227		0.338308	0.507042		0.616142	1.28502		0.362022	0.907928
0.133065	0.529412		0.518868	1.33333		0.426045	0.99591		0.380184	1.60733
0.226087	0.338583		0.505848	1.27551		0.575114	1.60851		0.562044	1.13564
0.127358	0.808511		0.310345	1.21406		1	1.43401		0.382479	1.49643
0.274336	0.317365		0.272947	1.28671		0.365039	1.34177		0.327314	1.2167
0.180952	1.27778		0.244541	1.37551		0.4834	1.49372		0.334963	0.818182
0.337349	0.634146		0.045113	1.19903		0.649269	1.46154		0.396175	1.4375
0.245161	0.582011		0.288509	1.29834		0.303371	1.36062		0.282187	1.54067
0.09589	1.20988		0.233096	1.26344		0.572077	1.40541		0.311927	1.32279
0.08	0.24		0.450835	0.648829		0.766082	1.33493		0.349537	1.39729
0.172185	0.306452		0.189616	1.33047		0.801268	1.29204		0.297189	1.57143
0.271318	0.875912		0.415612	1.12451		0.590723	1.48857		0.509091	1.53521
0.15625	1.16379		0.347003	0.448029		0.434426	1.57186		0.311715	1.54124
0.140244	0.96319		0.238298	0.705539		0.318841	1.42979		0.325	1.55941
0.227273	0.564815		0.76834	1.20385		0.44919	1.27921		0.557377	1.40789
0.142077	1.08383		0.281755	1.22959		0.748418	1.43235		0.293296	1.38796
0.1875	0.330357		0.395437	1.31868		0.26383	1.57714		0.322314	1.36087
0.178161	0.74		0.21755	0.763326		0.433239	1.13255		0.282828	1.3183
0.310559	0.917355		0.335648	0.612022		0.433243	1.51818		0.329167	1.42271
0.135593	0.078212		0.628205	0.528814		0.405272	1.45179		0.261097	1.53333
0.068966	1.02299		0	0.436137		0.376471	0.596899		0.299771	1.35294
0.130137	0.648438		0.183761	1.34573		0.647132	1.32422		0.303371	1.33046
0.131737	0.183333		0.181818	0.389408		0.301775	1.39139		0.30303	1.41742
0.554217	0.836879		0.263441	0.484252		0.60925	1.38833		0.368132	1.44403
0.178571	0.683761		0.182186	1.23051		0.4375	1.48378		0.332468	1.067
0.071795	0.940171		0.582609	0.490775		0.389002	1.12381		0.273731	1.19626
0.03125	0.528986		0.248705	0.339196		0.539095	1.57091		0.329341	1.46715
0.140625	0.666667		0.223022	0.863469		0.554688	1.46504		0.291759	1.30769
0.171717	0.286885		0.219444	1.13816		0.458904	0.248869		0.252061	1.3452
0.117347	0.121019		0.226804	1.28369		0.447336	1.48125		0.380457	1.57104
0.337349	0.695652		0.169279	1.17091		0.453704	1.46756		0.318452	1.36184
0.114428	0.875		0.131285	1.23864		0.513333	1.49321		0.34127	1.2649
0.109589	1.22222		0.438596	0.637931		0.350217	1.42412		0.287671	1.60763
0.138889	0.669643		0.111111	0.875		0.522801	1.35714		0.305085	1.28846
0.215054	0.617801		0.224215	1.15745		0.391621	1.60678		0.289238	1.59825
0.088235	1.26733		0.229412	1.14286		0.191083	1.45047		0.296651	1.39633
0.076336	1.28571		0.76378	1.28235		0.493635	1.30115		0.270023	1.35411
0.152047	0.09396		0.121324	0.562278		0.294118	1.46875		0.229907	1.37262
0.165	0.884211		0.280488	1.12991		0.655629	1.06191		0.208807	1.43525
0.222222	0.91		0.72973	1.19603		0.202198	1.48161		0.284974	1.52521
0.279412	0.333333		0.230769	0.580488		0.563356	1.48734		0.370192	1.45223
0.192982	0.906475		0.233945	1.27536		0.50332	1.55396		0.28392	1.16748
0.125654	0.226994		0.113475	0.534161		0.390146	1.47222		0.357513	1.16518
0.145833	0.784314		0.276596	1.256		0.498512	1.46914		0.21118	1.45307
0.171569	0.867133		0.201087	1.43333		0.582979	1.51711		0.350746	1.17143
0.218487	1.07463		0.247619	1.46043		0.441315	1.56356		0.296651	1.36949
0.158654	0.170068		0.252525	0.446108		0.285992	1.53273		0.330808	1.42804
0.161905	0.511811		0.158416	1.13158		0.987823	1.49735		0.407925	1.37638
0.162651	0.895161		0.229091	1		0.72807	1.58537		0.461806	1.45431
0.27551	0.848837		0.313559	1.15139		0.260504	1.53168		0.276256	1.40584
0.207792	0.183206		0.202952	0.862805		0.280315	1.41071		0.310185	1.39954
0.116279	0.247492		0.196035	1.36866		0.478313	0.429224		0.322816	1.5746
0.428571	0.218905		0.354515	1.18328		0.471555	1.48791		0.346008	1.26344
0.303922	0.601449		0.276316	1.06129		0.66405	0.913399		0.353774	1.36142
0.19	0.928889		0.137143	1.26364		0.562808	1.34058		0.327451	1.24638
0.082759	0.355705		0.234899	0.700565		0.42527	1.53279		0.308725	1.38244
0.192308	0.258993		0.130584	0.453846		0.260234	1.25364		0.322515	1.54874
0.188889	0.075676		0.037037	1.14035		0.122642	1.40086		0.26626	1.31563
0.108333	0.768293		0.081818	0.55137		0.447059	0.634868		0.18593	1.48809
0.161972	0.352518		0.20765	1.25296		0.462322	1.38461		0.315136	1.5214
0.130719	1.10714		0.17623	0.348993		0.048544	1.45283		0.275325	1.44932
0.394595	0.706422		0.124646	1.36196		0.039683	1.3639		0.341108	1.51104
0.164835	0.905512		0.307432	1.23		0.391867	1.4419		0.313466	1.31169
0.133721	1.07477		0.136	1.37647		0.470833	1.53498		0.293011	1.23387
0.239362	0.757426		0.276817	0.460208		0.434494	1.54348		0.486726	1.55556
0.151111	0.764706		0.046875	1.06115		0.293594	1.14552		0.442177	1.40476
0.2875	0.201117		0.31962	1.22845		0.400362	1.52489		0.301176	1.2894
0.210145	1.34234		0.098765	1.11163		0.54063	1.03311		0.376906	1.30522
0.237885	0.319672		0.156977	0.267742		0.71639	1.39568		0.27182	1.43827
0.203704	0.44		0.197248	1.11698		0.619277	1.42623		0.410169	1.31193
0.179104	0.745342		0.204167	0.990909		0.574013	1.44151		0.34359	1.46441
0.201149	0.189655		0.313531	1.5		0.542373	1.33775		0.628472	1.47009
0.084034	0.373737		0.362745	1.19573		0.536337	1.40594		0.220751	1.47745
0.183432	0.982456		0.377709	1.22945		0.363893	1.54491		0.24902	1.38461
0.179688	0.88		0.194203	0.335793		0.555556	1.44348		0.30504	1.41772
0.143617	0.890625		0.302013	1.11621		0.380531	1.475		0.32766	1.38658
0.097561	0.482143		0.21957	1.35417		0.47619	1.4469		0.378238	1.45043
0.221519	1.09412		0.223077	1.04502		0.237288	1.54897		0.29199	1.55658
0.175758	1.03529		0.535948	1.32418		0.481081	1.25545		0.579787	1.43939
0.141243	0.359649		0.184466	0.463023		0.977444	1.2236		0.578947	0.901299
0.132911	1.10429		0.326316	1.15709		0.247863	1.52381		0.511785	1.42701
0.12987	0.0301		0.164103	1.20588		0.552478	0.977679		0.480597	1.33842
0.118943	0.107692		0.206349	1.05385		1.03922	1.5098		0.264463	1.42029
1.17365	0.59292		0.246753	1.11215		0.511265	1.09191		0.472028	1.45105
0.113514	0.203822		0.212025	1.16667		0.587264	1.28875		0.391549	1.51515
0.173469	1.1453		0.196774	1.01456		0.679739	1.56151		0.432432	1.4
0.158301	0.373494		0.187279	1.17532		0.542802	1.46682		0.328413	1.41729
0.135802	0.393617		0.118644	1.22277		0.168539	1.37463		0.339332	1.04329
0.205674	0.446281		0.157895	1.27397		0.312349	1.467		0.350181	1.32727
0.07027	0.992126		0.19802	0.526144		0.476285	1.54408		0.328155	1.32692
0.167464	0.840426		0.365854	1.16176		0.450262	1.5		0.385563	1.51934
0.038835	0.805085		0.131579	1.28364		0.495684	1.39858		0.585526	1.43108
0.03	0.865248		0.374269	1.27143		0.441265	1.4492		0.284254	1.3984
0.208333	0.24183		0.372549	0.375723		0.312139	1.52353		0.294811	1.46763
0.110429	0.237288		0.066116	1.17059		0.582067	1.5094		0.272556	1.26229
0.116129	1.02727		0.350962	1.36111		0.778878	1.23243		0.348168	1.42812
0.119318	0.859155		0.432692	1.14234		0.3	1.40047		0.318681	1.53801
0.264368	0.761905		0.167513	1.43077		0.439453	1.5668		0.277162	1.39938
0.684397	0.213415		0.25	1.33333		0.282776	1.43158		0.260274	1.42017
0.29703	0.757143		0.243373	1.26515		0.635753	1.42017		0.351544	1.26118
0.089202	0.378641		0.258065	0.289308		0.037037	1.20062		0.462039	1.40598
0.1	0.592593		0.186246	1.375		0.565617	1.16667		0.298851	1.48318
0.22973	0.186747		0.207792	0.990506		0.545956	1.02107		0.429276	1.40426
0.12	0.860656		0.323944	0.398496		0.183406	1.29695		0.311688	1.38268
0.241379	1.18182		0.231034	0.20904		0.847701	1.43928		0.443213	1.48377
0.168539	0.737968		0.261484	1.15753		0.606299	1.15248		0.218638	1.50204
0.189349	1.36076		0.330677	0.893967		0.458716	1.5		0.275938	1.51042
0.242105	0.846154		0.334337	1.09825		0.092466	1.46108		0.340741	1.39068
0.263158	0.186207		0.254545	1.14865		0.061404	1.37059		0.460366	1.51786
0.181818	1.14953		0.177358	0.405099		0.319403	1.51456		0.252669	1.44173
0.162791	0.57047		0.136808	1.30333		0.736636	1.50222		0.348754	1.36624
0.144231	0.850575		0.309392	1.10476		0.412577	1.44237		0.285714	1.12339
0.128571	1.53846		0.202279	1.13905		0.515924	1.24736		0.276923	1.32713
0.119048	0.5		0.227092	0.698361		0.869081	1.36387		0.263736	1.39563
0.231293	0.934066		0.196429	0.534954		0.371461	1.38086		0.279817	1.38947
0.2	1.11921		0.224189	0.572327		0.405941	1.37826		0.305499	1.48792
0.1875	1		0.259259	0.907407		0.647208	1.57817		0.235294	1.37143
0.212871	1.18518		0.160256	1.37059		0.387342	1.38115		0.589391	1.51133
0.157895	0.849673		0.274074	1.20247		0.303846	1.48866		0.293763	1.37463
0.465116	0.901515		0.22541	1.32117		0.471897	1.48014		0.333333	1.23469
0.156566	0.824074		0.155556	0.366337		0.555556	1.51707		0.256039	0.474916
0.235772	0.326531		0.190635	0.545045		0.365678	1.51765		0.248918	1.49446
0.262136	1.21429		0.15493	1.287		0.643923	1.30542		0.385714	1.34758
0.213592	0.464286		0.321569	1.22901		0.486141	1.45642		0.316703	1.2663
0.263158	1.03297		0.194139	0.936556		0.358974	1.39516		0.27439	1.39442
0.151685	0.645161		0.255814	0.339031		0.02439	1.56993		0.285714	1.36215
0.456	0.85		0.136778	0.375427		0.465193	1.34474		0.323829	1.36752
0.180851	0.453333		0.111888	1.46		0.413669	1.32258		0.349802	1.35787
0.170543	1.01887		0.125	1.29677		0.372093	1.57846		0.303419	1.33645
0.198718	0.733333		0.19281	1.20918		0.526205	1.59836		0.314402	1.44672
0.426573	0.446429		0.210145	1.02826		0.363636	1.46709		0.320093	1.10633
0.152284	0.357955		0.360324	1.3384		0.392739	1.48248		0.258303	1.46602
0.200913	0.75		0.494624	1.13187		0.557355	1.15484		0.310705	1.38874
0.132653	1.10738		1.11806	1.28996		0.492453	1.43609		0.443333	1.30597
0.412281	0.73262		0.130435	1.18116		0.597778	1.59211		0.518828	1.61092
0.195402	0.759124		0.151685	1.01149		0.4834	1.41796		0.277457	1.47253
0.235714	0.129032		0.227679	1.32046		0.409295	1.58369		0.328326	1.45685
0.222749	0.387097		0.133333	1.5		0.393411	1.28165		0.329457	1.3737
0.208955	1.44628		0.312312	1.27922		0.526767	1.62069		0.321696	1.49609
0.116505	1.06		0.083969	1.24375		0.271222	1.43511		0.322519	1.61765
0.569444	0.64		0.194118	1.2765		0.481953	1.48148		0.254118	1.50685
0.11236	1.01191		0.171582	1.26316		0.596811	1.54348		0.375	1.38019
0.111111	0.365079		0.195122	1.1903		0.368992	1.38865		0.253142	1.30351
0.175824	0.674419		0.117188	1.14483		0.528634	1.44203		0.406619	1.36979
0.868217	0.543689		0.155963	1.2214		0.207843	1.50732		0.376344	1.44478
0.286822	1.05343		0.182336	1.07331		0.027027	1.42826		0.322289	1.55303
0.150485	0.745665		0.295359	1.12602		0.366876	1.38034		0.333333	1.57895
0.392523	1.34884		0.311355	0.478149		0.358674	1.56863		0.590308	1.40625
0.173469	0.692308		0.14511	1.35242		0.802768	1.49097		0.342593	1.51793
0.178571	1.02326		0.204678	1.07767		0.165605	1.44947		0.459384	1.42151
0.124031	0.152866		0.356223	0.379661		0.685579	1.5407		0.281013	0.856061
0.190698	0.348485		0.2	1.23875		0.480882	1.56705		0.293981	1.32234
0.130435	1.28743		0.258575	1.29439		0.177143	1.48266		0.348797	1.23469
0.164251	0.180723		0.230216	0.790323		0.975138	1.60667		0.315789	1.53869
0.306931	0.979167		0.333333	1.21115		0.416016	1.43557		0.258575	1.18633
0.151899	0.913043		0.245192	1.20909		0.574315	1.36376		0.347032	1.17995
0.393939	0.897196		0.257627	0.340984		0.537764	1.44357		0.286747	1.17507
0.121951	0.528302		0.178707	1.15023		0.424161	1.41447		0.302419	1.44407
0.098214	1.01136		0.324675	1.04712		0.629412	1.35185		0.485437	1.40214
0.162791	0.479167		0.161765	1.10377		0.382114	1.62791		0.325123	1.2303
0.284211	1.10924		0.208333	1.15957		0.376022	1.40989		0.334975	1.19289
0.210191	1.07407		0.182692	1.3		0.349112	1.41615		0.477419	1.43119
0.194286	1.06604		0.251064	0.241611		0.475149	1.36842		0.336468	1.38352
0.164021	0.849711		0.1875	1.25412		0.405458	1.50355		0.265594	1.56403
0.477778	0.939759		0.211009	0.418539		0.289583	1.46769		0.328671	1.41412
0.391026	1.10526		0.137026	1.11589		0.635135	1.43325		0.356044	1.45333
0.83125	0.973913		0.190909	0.336788		0.272436	1.45078		0.290948	1.13725
0.140449	0.992908		0.183183	1.21739		0.571219	1.34109		0.232877	1.57093
0.198381	0.393617		0.156997	1.12712		0.486448	1.36234		0.309474	1.44836
0.425287	1.09396		0.322275	1.5		0.673797	1.45788		0.256959	1.575
0.282209	1.14035		0.285714	0.896947		0.704545	1.536		0.297921	1.3314
0.117647	1.36559		0.397321	1.26316		0.468056	0.398601		0.296117	1.46242
0.232759	1.18095		0.206107	0.970149		0.862805	1.43173		0.305215	1.448
0.288136	0.425		0.153153	1.51365		0.316113	1.54032		0.345133	1.46
0.158974	1.19858		0.297561	0.584416		0.904977	1.30612		0.371041	1.43603
0.176991	0.309735		0.229268	0.973262		0.61244	1.43468		0.348214	1.43825
0.147783	1.14407		0.152824	0.436975		0.611111	1.58123		0.33758	1.30286
0.163366	0.310345		0.261818	0.412429		0.443433	1.38889		0.314685	1.50199
0.188811	1.03333		0.195531	1.1245		0.435606	1.48636		0.317391	1.3494
0.20979	0.133929		0.131868	1.40909		0.465638	1.56425		0.308943	0.947826
0.418605	0.204301		0.459854	1.14486		0.573276	1.55263		0.311828	1.33799
0.123932	0.674699		0.193333	0.435897		0.347323	1.55801		0.414141	1.38904
0.162338	0.88		0.200599	0.955128		0.388122	1.54891		0.300797	1.39612
0.133333	1.00794		0.204152	1.26257		0.265363	1.48667		0.268908	1.56446
0.284264	0.194631		0.294118	1.35252		0.488515	1.39009		0.323009	1.4
0.388535	0.350649		0.174041	1.24919		0.460285	1.53509		0.291489	0.95614
0.179856	0.942623		0.207627	0.584		0.601877	1.43518		0.292553	1.23171
0.228395	1.51807		0.302115	1.22857		0.046875	1.5443		0.287532	1.52273
0.136126	1.24719		0.147849	0.866013		0.386809	1.47149		0.325167	1.3625
0.339623	0.240506		0.297214	0.600746		0.412791	1.34483		0.317568	1.55285
0.33	0.746032		0.247492	1.1745		1.50516	1.1319		0.313501	1.45139
0.207921	0.223301		0.191748	0.418478		0.294118	1.55941		0.263233	1.28571
0.388235	1.07042		0.163205	1.02932		0.22963	1.45721		0.574103	1.34628
0.176796	0.025641		0.291667	1.11988		0.332727	1.45634		0.229822	1.44601
0.238095	1.01191		0.161654	1.21302		0.361589	1.41071		0.281573	1.50888
0.242188	0.480769		0.327338	1.17778		0.518212	1.57099		0.60424	1.17518
0.101911	0.252632		0.288591	0.477912		0.493506	1.44853		0.862385	1.43195
0.485876	0.105263		0.072464	1.35058		0.471218	1.51862		0.222989	1.40169
0.311475	0.590909		0.243697	0.678627		0.445923	1.57447		0.00813	1.43197
0.378378	1.12605		0.049587	0.58209		0.156425	1.56436		0.285412	1.58553
0.230769	0.312		0.144543	1.32746		0.335598	1.20614		0.206522	1.48872
0.121212	0.851485		0.237885	0.679842		0.465882	1.44578		0.364583	1.25676
0.173913	1.375		0.183594	0.846361		0.403226	1.37868		0.21118	1.40127
0.12766	1.13542		0.341549	0.783088		0.447368	1.4832		0.25974	1.26046
0.069124	0.522523		0.165109	0.368794		0.474895	1.49541		0.295393	1.26139
0.158537	0.102041		0.27	0.625		0.309554	1.45536		0.306931	1.47368
0.126829	0.52		0.327759	1.16561		0.447075	1.46361		0.35272	1.44867
0.150485	0.47973		0.221805	1.06774		0.319608	1.5283		0.310838	1.54984
0.221591	0.788321		0.393103	1.19784		0.032051	1.37853		0.531835	1.28646
0.210884	1.04464		0.100649	1.22436		0.035294	1.44548		0.316703	1.36893
0.143617	0.045802		0.267241	0.72963		0.496009	1.43736		0.286885	1.48606
0.312977	1.09412		0.180064	1.18265		0.464981	1.24615		0.256158	1.4614
0.18705	0.505814		0.403509	1.35065		0.321888	1.62048		0.296729	1.41176
0.196203	1.1931		0.232143	0.680328		0.479109	1.41866		0.287968	1.57224
0.391061	0.880952		0.241935	0.349057		0.477795	1.50505		0.204615	1.47447
0.422222	0.919753		0.075758	1.24849		0.346516	1.47093		0.336384	1.39414
0.155914	0.774011		0.268657	0.405594		0.702265	1.40549		0.305732	1.46012
0.149425	1.12097		0.150602	1.208		0.681063	1.45888		0.261641	1.34584
0.168675	0.371901		0.127451	1.11207		0.286913	1.57078		0.35009	1.44545
0.15122	0.973856		0.249042	1.11413		0.383721	1.48893		0.313142	1.13996
0.34375	1.16667		0.15534	1.21348		0.636872	1.57851		0.565543	1.37598
0.042254	0.147368		0.210784	1.38785		0.548013	1.35968		0.308924	1.115
0.130252	0.425287		0.326693	1.30522		0.493921	1.47639		0.267857	1.42172
0.183036	0.555		0.201087	1.23846		0.674528	1.59449		0.328054	1.26374
0.402597	0.985915		0.392694	1.18345		0.523649	1.49373		0.264706	1.46729
0.132159	0.054645		0.384211	0.049505		0.788235	1.58115		0.372449	1.33065
0.207547	1.02837		0.196335	0.969492		0.032895	1.57678		0.547771	0.839817
0.378698	1.0431		0.449367	1.26667		0.756466	1.56637		0.38785	1.37061
0.128866	0.976		0.123894	0.19469		0.377682	1.42216		0.413706	1.47636
0.183206	1.09774		0.255814	1.36098		0.930502	1.42081		0.411616	1.54118
0.333333	0.333333		0.210863	1.35216		0.900383	1.5		0.34265	1.40058
0.161765	0.27551		0.108262	1.13044		0.419856	1.31947		0.16609	1.41818
0.083333	0.869565		0.177083	0.666667		0.479062	1.43765		0.348884	1.49828
0.18617	0.192308		0.133531	0.476879		0.566038	1.15323		0.280534	1.30887
0.346405	0.190789		0.273273	1.20332		0.506667	1.60959		0.471471	1.27803
0.411765	1.07292		0.5	1.16312		0.426439	1.35776		0.208202	1.42126
0.161905	0.76378		0.134731	1.18954		0.305057	1.1108		0.312849	1.21429
0.183333	0.814815		0.280899	0.489865		0.541203	1.49778		0.010591	1.31008
0.317365	0.186567		0.135371	1.12		0.321168	1.43939		0.288201	1.54808
0.165563	0.4		0.208333	0.987692		0.660622	1.56122		0.284615	1.58175
0.212121	0.179924		0.154676	1.28161		0.45297	1.34361		0.330171	1.47557
0.22695	0.768293		0.142045	1.19124		0.422351	1.53804		0.350446	1.45843
0.268293	0.085271		0.344262	0.295455		0.242038	1.50459		0.301703	1.18053
0.287671	0.173913		0.159363	1.32862		0.356841	1.52862		0.281377	1.00442
0.142857	0.287356		0.204819	1.15891		0.310289	1.23606		0.338235	1.23747
0.282443	0.129032		0.184818	1.27333		0.425373	1.32593		0.290244	1.43034
0.145455	0.838384		0.392857	1.34201		0.50627	1.42299		0.286031	1.43046
0.210256	0.133333		0.213592	1.2149		0.47027	1.53974		0.313084	1.33028
0.19375	0.7125		0.088235	1.44295		0.758105	1.52609		0.286747	1.37956
0.159341	1.09167		0.21134	1.38514		0.420085	1.50732		0.332031	1.56646
0.174419	0.713115		0.182927	1.24476		0.432387	1.46409		0.374218	1.37736
0.197279	0.697248		0.16443	0.674528		0.568058	1.55668		0.405594	1.33758
0.212264	1.20988		0.129477	1.02215		0.395695	1.41122		0.179715	1.09091
0.138462	0.116923		0.303797	1.50961		0.434132	1.4772		0.231193	1.39355
0.157303	0.475		0.359788	0.988345		0.584352	1.48069		0.416254	1.40152
0.140449	1.10968		0.169611	0.253369		0.426332	1.33333		0.346645	1.33978
0.266667	0.277027		0.506173	1.30822		0.606742	1.432		0.342776	1.51584
0.132353	0.522059		0.01087	1.13853		0.298279	1.32645		0.417431	1.43571
0.183673	0.05		0.201521	1.24211		0.504415	1.5037		0.301205	1.37685
0.214815	1.11702		0.303249	0.53886		0.480663	1.53913		0.271676	1.23785
0.164063	1.02679		0.137795	1.16842		0.249458	1.5179		0.297539	1.54813
0.143498	1.28358		0.328125	1.08993		0.433289	1.3619		0.275578	1.45012
0.144144	1.15493		0.059406	0.463768		0.396755	1.61224		0.631148	1.50859
0.155963	1.05426		0.219124	1.54124		0.626761	1.15789		0.299107	1.26974
0.150442	1.05696		0.112281	1.26384		0.522694	1.62879		0.342205	1.46899
0.267516	0.161074		0.430168	1.29825		0.327087	1.51852		0.447712	1.53512
0.348416	0.62037		0.123529	1.43791		0.430642	1.5725		0.31875	1.33816
0.165	1.08108		0.336449	0.536232		0.475285	1.5		0.494465	1.28354
0.21608	0.977528		0.419355	0.561873		0.472817	1.55509		0.326203	1.27349
0.141304	1.07954		0.22314	0.7625		0.488704	1.41295		0.236679	1.52381
0.177083	0.446043		0.218579	0.490706		0.80826	1.58851		0.313199	1.46465
0.103586	0.153846		0.150685	1.03824		0.389286	1.49342		0.276978	1.30425
0.119816	1.20979		0.235294	1.00485		0.026667	1.47482		0.261231	1.42628
0.279661	0.938356		0.145897	0.454167		0.55082	1.45619		0.401914	1.51004
0.162162	0.364706		0.184397	0.550279		0.357992	1.31208		0.278095	1.41975
0.212	1.1223		0.284884	1.33333		0.461378	1.52416		0.45777	1.41885
0.58	1.08759		0.156028	1.3195		0.369176	1.55255		0.336493	1.21281
0.116751	0.431818		0.202572	0.979757		0.63038	1.31343		0.517321	1.39335
0.158879	1.19333		0.063636	1.25		0.366136	1.44612		0.306715	1.55655
0.117155	0.162162		0.249267	1.35231		0.543307	1.43923		0.260337	1.56
0.333333	0.979592		0.288732	1.34375		1.04449	1.38205		0.282895	1.42607
0.156863	1.19753		0.186813	1.2482		0.57346	1.46364		0.78481	1.43099
0.136126	1.23664		0.321739	1.17568		0.467375	1.46953		0.337989	1.58431
0.123967	1.32836		0.196491	0.168865		0.660326	1.56329		0.3	1.43496
0.25	1.31783		0.118541	0.804035		0.507246	1.42857		0.340659	1.39841
0.206349	1.12		0.209964	1.35503		0.526214	1.16452		0.514019	0.669027
0.108108	0.784615		0.22884	1.39444		0.539267	1.54647		0.405685	1.37249
0.168317	0.209302		0.214099	1.55469		0.028369	1.41501		0.326923	1.47604
0.313253	0.991453		0.268293	1.38857		0.50533	1.53357		0.283854	1.4027
0.110526	0.904459		0.140411	1.36765		0.427002	1.44521		0.284424	1.23595
0.112745	1.54167		0.314815	0.345763		0.37106	1.40826		0.326577	1.44857
0.18	0.262821		0.19209	1.00656		0.768824	1.18644		0.339339	0
0.204651	1.01324		0.136029	0.747059		0.668116	1.4811		0.300199	0.930394
0.253659	1.03361		0.237113	1.4053		0.469239	1.37321		0.312734	1.47515
0.294643	0.848		0.232558	1.22727		0.397619	1.38691		0.204938	1.54627
0.170984	0.274809		0.237458	0.544803		0.500898	1.55466		0.301282	1.512
0.367347	0.086957		0.204852	1.44521		0.330882	1.24561		0.325431	1.44444
0.230159	0.179612		0.15544	0.896667		0.483908	1.46043		0.329897	1.42566
0.21978	0.70922		0.212625	1.34597		0.538136	1.48853		0.368421	1.49275
0.318182	0.491935		0.357488	0.40113		0.482699	1.45594		0.313525	1.2483
0.147887	0.649254		0.186147	0.953488		0.542675	1.56458		0.310513	1.42453
0.397163	0.785185		0.140244	0.782609		0.695055	1.42005		0.389831	1.49355
0.193333	1.27368		0.148936	1.24812		0.432718	0.050847		0.309824	1.37755
0.344086	0.953704		0.291971	0.809598		0.482713	1.11732		0.313933	1.39403
0.524272	1.22619		0.195946	1.37452		0.854599	1.40271		0.3	1.62948
0.348837	0.347826		0.217617	1.30741		0.027322	1.51955		0.259615	1.35638
0.165975	1.11321		0.217158	0.587859		0.317949	1.38936		0.348748	1.44079
0.423913	0.294872		0.176849	1.32558		0.552987	1.6054		0.565401	1.06452
0.106952	0.513761		0.227692	0.88		0.627523	1.53172		0.386095	1.39286
0.420561	0.563636		0.205224	0.98227		0.494024	1.47619		0.382749	1.59801
0.4375	0.950617		0.197674	1.31088		0.399654	1.51269		0.278422	1.47507
0.903846	0.689655		0.178423	1.19753		0.612795	1.58286		0.31694	1.37731
0.161616	0.804878		0.191693	0.448845		0.895522	1.56071		0.307517	1.44555
0.256158	0.75		0.157692	1.20055		0.466102	1.43182		0.259259	1.50889
0.176136	0.449541		0.176471	1.30345		0.585774	1.36898		0.301587	1.41875
0.153527	1.10135		0.147321	1.23158		0.567442	1.54815		0.403712	1.45566
0.149254	1.13821		0.256545	0.724551		0.213213	1.41447		0.340633	1.16849
0.223881	0.705128		0.167742	0.672922		0.377551	1.48372		0.309021	1.47041
0.279412	0.759398		0.174242	0.297753		0.455446	1.41197		0.248428	1.43692
0.204678	0.246269		0.29249	1.14828		0.390625	1.4834		0.273973	1.52881
0.194118	0.285714		0.092105	1.22826		0.501182	1.375		0.318519	1.45279
0.176136	1.05769		0.246341	0.282723		0.606936	1.42825		0.31749	1.32075
0.146465	0.868966		0.270186	1.12418		0.553991	1.52051		0.28125	0.832765
0.167665	0.562044		0.211207	1.27476		0.481567	1.50206		0.288288	1.0871
0.2	1.20261		0.16188	0.414925		0.53528	1.5989		0.248062	1.36667
0.368098	1.05556		0.205479	1.08763		0.546131	1.56364		0.389006	1.3545
0.142132	0.67		0.282723	1.46606		0.372093	1.5815		0.386308	1.48544
0.15847	1.04969		0.238482	0.423256		0.355556	1.44227		0.011016	1.38682
0.116935	0.821429		0.26616	0.794872		0.49359	1.21456		0.344595	1.51709
0.180328	0.651852		0.453416	1.13738		0.450464	1.44		0.2475	1.41495
0.5625	0.795455		0.32852	1.25455		0.540293	1.42134		0.269547	1.35196
0.136986	1.11194		0.241758	0.174312		0.488696	1.58286		0.28	1.36929
0.353383	0.927711		0.111111	1.38525		0.279387	1.3536		0.311787	1.39467
0.11828	0.236842		0.12628	1.0369		0.344	1.42678		0.345528	0.010909
0.314136	1.00658		0.217277	1.19653		0.497954	1.62302		0.511811	1.37826
0.223077	0.842593		0.175385	1.24348		0.76	1.44164		0.283447	1.38429
0.148718	0.984375		0.328947	0.951515		0.508906	1.52366		0.267281	1.36019
0.153061	0.706667		0.157233	0.909385		0.463807	1.45409		0.345756	1.40838
0.133028	0.152778		0.257962	1.37624		0.48057	1.41513		0.344173	1.2964
0.154362	1.31081		0.194767	1.43333		0.605505	1.49219		0.345055	1.54206
0.196319	0.377953		0.210332	0.387622		0.523196	1.42927		0.264317	1.59504
0.235294	0.811024		0.287402	1.25442		0.454853	1.59375		0.232044	0.717489
0.196203	0.850649		0.117284	0.366667		0.825342	1.44648		0.539095	1.39145
0.162437	1.33721		0.36413	0.419847		0.041667	1.56811		0.588727	1.35433
0.636364	0.262821		0.172566	1.07976		0.456489	1.57423		0.361364	1.39628
0.297872	1.3125		0.176812	0.560811		0.652632	1.29744		0.439776	1.34906
0.136364	0.753623		0.224832	1.27974		0.22082	1.37019		0.383065	1.4007
0.127962	1.10227		0.198502	1.01064		0.352496	1.48579		0.361702	1.4
0.213675	0.471545		0.217241	0.823188		0.646739	1.50755		0.517699	1.62827
0.402174	0.439716		0.239044	1.23267		0.367893	1.56326		0.377049	1.12212
0.130841	0.588785		0.383117	0.725352		0.645885	1.57312		0.446809	1.3975
0.239234	0.820144		0.255172	1.30645		0.531083	1.44837		0.332569	1.49498
0.125	1.15447		0.245098	0.984615		0.482293	1.45209		0.30123	1.30256
0.32381	0.142857		0.223602	1.12813		0.428224	1.57198		0.356757	1.19531
0.202381	0.507692		0.172107	1.18518		0.617949	1.38298		0.531496	1.45267
0.158371	0.923077		0.200935	1.28704		0.432331	1.53535		0.350195	1.46474
0.183908	1.13793		0.113208	0.39528		0.337104	1.51227		0.372596	1.54331
0.162304	0.223301		0.092965	1.11526		0.620741	0.841845		0.277985	0.883077
0.135417	1.16552		0.224138	1.2766		0.662304	1.62687		0.411765	1.51714
0.301887	1.32954		0.334711	1.27726		0.450166	1.44987		0.313043	1.30976
0.1375	0.333333		0.322115	1.0969		0.534381	1.60403		0.520505	1.32593
0.099617	0.573427		0.22408	1.19409		0.682645	1.39863		0.478386	1.39706
0.319728	0.493151		0.094406	1.31068		0.245416	1.47445		0.35122	1.35191
0.190789	1.09091		0.271111	0.62963		0.473193	1.51012		0.332016	1.50303
0.202614	0.161538		0.150115	1.1236		0.17757	1.3866		0.310651	1.51145
0.179245	0.313253		0.164948	0.566038		0.400832	1.56191		0.520124	1.23042
0.215517	0.129252		0.256351	0.91129		0.518459	1.32494		0.283186	1.39556
0.454545	0.711268		0.284974	0.89272		0.436285	1.51339		0.298329	1.4708
0.189024	0.658824		0.122905	1.18605		0.322936	0.144654		0.282528	1.38889
0.194595	0.389831		0.201413	0.491954		0.677778	1.29476		0.310345	1.38499
0.192308	1.08772		0.151515	1.17391		0.548649	1.54294		0.231405	1.51219
0.609023	1.26966		0.174603	0.531773		0.47076	1.49167		0.298283	1.19898
0.171053	1.21495		0.225225	0.654762		0.046296	1.56647		0.239506	1.34554
0.212766	0.495146		0.143229	0.815126		0.470046	1.52798		0.26327	1.45198
0.393617	0.905882		0.240678	1.30183		0.332734	1.40167		0.307902	1.1123
0.145695	0.540984		0.233333	0.626186		0.667442	1.48207		0.258197	1.54651
0.164706	0.230366		0.196923	0.684397		0.312583	1.51205		0.297778	1.33238
0.151832	1.16463		0.396104	1.22959		0.401216	1.54857		0.28866	1.25974
0.196172	1.4186		0.14557	1.15364		0.448617	1.43469		0.665306	1.46279
0.282051	1.22988		0.196226	1.18088		0.358025	1.34783		0.267139	1.4085
0.344186	0.950617		0.179856	1.15517		0.026786	1.43448		0.242081	1.38614
0.123457	1.05825		0.148551	0.367188		0.660494	1.38979		0.277666	1.39101
0.292929	0.022989		0.190341	1.0625		0.467782	1.52546		0.306163	0.005926
0.137931	0.354286		0.150943	1.17411		0.632829	1.54181		0.358634	1.48416
0.252632	0.320988		0.180435	1.04636		1.10345	1.46471		0.128302	1.38859
0.264	0.398876		0.118902	0.367292		0.628327	1.53756		0.666667	1.28743
0.263889	0.922535		0.191919	1.15267		0.532731	1.58373		0.412903	1.37789
0.245	0.382022		0.325373	0.982394		0.268156	1.19134		0.279176	1.47507
0.314607	0.111111		0.186969	0.518868		0.525373	1.36333		0.306905	1.40517
0.5	1.07778		0.135542	1.15584		0.567194	1.55172		0.347826	1.43127
0.199052	0.656085		0.197761	0.431635		0.932635	1.41699		0.297297	1.61988
0.131148	1.09091		0.286822	1.51177		0.576471	1.56685		0.351351	1.24397
0.16129	1.40288		0.261084	1.26808		0.431262	1.34325		0.331754	1.37288
0.122449	0.830986		0.165517	0.801724		0.315447	1.30364		0.357456	1.51639
0.184211	1.27551		0.15035	0.570122		0.313008	1.44415		0.289157	1.10127
0.153409	0.320988		0.202985	0.406452		0.459584	1.36007		0.305118	1.23346
0.166667	0.121795		0.363014	0.502058		0.770718	1.53182		0.490741	1.3427
0.16129	0.58642		0.162252	1.46269		0.488679	1.50737		0.321759	1.30022
0.385714	0.414474		0.149306	0.638158		0.413793	1.52821		0.301205	1.38064
0.174194	0.614754		0.112532	1.25248		0.27591	1.5		0.221453	1.39837
0.493056	0.606481		0.312941	1.44578		0.43913	1.54932		0.284848	1.45185
0.158228	0.968992		0.236686	1.23699		0.51417	1.1241		0.323887	1.30137
0.352273	0.30719		0.136364	1.31193		0.375328	1.45752		0.276	1.26776
0.193939	0.159091		0.193347	0.442368		0.812287	1.43915		0.292135	1.33557
0.221649	1.14563		0.19186	1.0378		0.411157	1.42797		0.245783	1.51768
0.127451	1		0.360577	0.801948		0.292735	1.54622		0.247002	1.48296
0.088	0.490385		0.1571	0.767148		0.454121	1.54114		0.288641	1.39865
0.104575	0.280899		0.211604	1.19079		0.518	1.24657		0.277389	1.36464
0.19337	0.867188		0.320513	0.433333		0.438235	1.03273		0.272093	1.48177
0.15	0.47651		0.158537	0.664122		0.582846	1.06542		0.007519	1.19165
0.190789	0.823944		0.254237	0.644231		0.65736	1.52328		0.280423	1.41007
0.161677	1.22093		0.445313	1.26207		0.628369	1.5		0.260976	1.52189
0.118421	1.02041		0.155378	0.479042		0.548857	1.47778		0.287154	1.42321
0.173228	0.9		0.360656	1.15044		0.098214	1.13971		0.315789	1.44186
0.205674	1.05825		0.342723	1.18826		0.637725	1.44231		0.2109	0.60473
0.146341	0.771654		0.092784	0.412141		0.404423	1.31765		0.319149	1.37783
0.069444	0.63		0.242424	0.890995		0.018519	1.56031		0.249049	0.36129
0.177215	0.448718		0.295547	1.20499		0.651629	1.31049		0.272727	0.35
0.137255	0.143678		0.206667	0.677083		0.351896	1.00837		0.368564	1.40184
0.194915	0.209524		0.24911	0.991597		0.545351	0.841755		0.278552	0.394397
0.159509	1.41176		0.402299	0.784452		0.427273	1.1677		0.275862	0.345133
0.159091	0.066116		0.450292	1.552		0.541401	1.10714		0.172316	1.488
0.112676	0.635036		0.185185	0.965251		0.314563	1.47046		0.543726	1.57005
0.176871	0.989691		0.30597	1.27976		0.340254	1.41958		0.356923	0.825095
0.342342	0.774436		0.171141	1.20628		0.580275	1.4		0.444126	1.24808
0.083333	1.03252		0.23224	1.41518		0.453704	1.58981		0.491667	1.42308
0.124324	0.779221		0.260163	0.882051		0.302872	1.59		0.319613	0.355972
0.465839	0.544776		0.229102	1.27119		0.689567	1.52083		0.305263	1.53571
0.177215	0.813084		0.213953	1.53093		0.687117	1.59341		0.414035	0.375
0.174603	1.0375		0.163934	1.25		0.222738	1.29516		0.329412	1.38314
0.110526	0.808696		0.139013	1.15591		0.447368	1.50712		0.406977	0.985037
0.095455	0.081081		0.401869	0.348684		0.336933	1.29426		0.247706	1.50167
0.177033	1.16667		0.11809	1.03883		0.565502	1.32338		0.319113	1.4902
0.483051	0.87234		0.303191	1.41014		0.39823	1.52675		0.27088	1.61441
0.204918	0.650407		0.196141	1.24915		0.470752	1.51839		0.274766	1.38587
0.166667	0.876623		0.323529	1.25		0.832288	1.44092		0.06383	1.32974
0.375	1.2875		0.192225	0.394137		0.490939	1.42652		0.503623	0.309179
0.168889	0.393333		0.159806	1.28727		0.508172	1.54505		0.186667	1.45511
0.127168	0.471545		0.27907	1.3274		0.391231	1.46778		0.255357	1.5315
0.1375	1.03571		0.167647	1.28517		0.576329	1.54808		0.331361	1.53623
0.304348	0.402439		0.703125	1.22388		0.523734	1.50794		0.354312	0.270732
0.234043	1		0.166667	0.390625		0.595808	1.42522		0.264368	1.42416
0.351648	0.534483		0.181176	0.659401		0.521908	1.46512		0.314496	0.371681
0.148718	1.1028		0.164444	1.15763		0.219802	1.00423		0.46875	1.33224
0.162304	0.965517		0.126935	1.20295		0.467769	1.54526		0.478261	1.5
0.231884	1.52482		0.198582	0.197772		0.420048	1.41256		0.369469	0.332627
0.147619	1.25806		0.153584	1.42273		0.465116	1.40392		0.216216	1.44487
0.323944	0.936782		0.154286	0.535885		0.150442	1.55708		0.148551	1.39858
0.155039	0.421875		0.162011	1.12613		0.777551	1.2757		0.262295	0.354839
0.25	0.668571		0.227586	1.0282		0.227273	1.55431		0.279208	0.976549
0.116279	0.9375		0.216912	1.38696		0.127907	1.58333		0.189765	1.41111
0.115385	0.5		0.225	1.18471		0.430894	1.53925		0.324645	1.37632
0.155963	1.40476		0.230769	1.10601		0.644699	1.57954		0.23088	1.59075
0.239316	0.478723		0.387324	1.32734		0.519444	1.44817		0.340824	0.276119
0.184211	1.15271		0.260536	0.425197		0.392034	1.60526		0.345455	1.43548
0.379032	0.791444		0.203822	0.578947		0.805353	1.56818		0.503247	0.981191
0.637795	1.08025		0.152866	0.233846		0.495989	1.22432		0.645695	0.324385
0.525974	0.608333		0.25	0.429043		0.69385	1.6311		0.272727	0.366743
0.333333	1.18823		0.170667	0.613861		0.522042	1.46061		0.218225	0.314528
0.202532	1.26812		0.307339	0.410169		0.173184	1.37476		1.35635	1.33645
0.190476	0.914634		0.132353	0.823699		0.015625	1.62838		0.349609	0.360075
0.222222	0.738255		0.25	1.1761		0.249042	1.47328		0.258873	0.392157
0.167742	0.954023		0.217949	1.22543		0.718182	1.53942		0.176955	1.46394
0.307143	1.0125		0.166271	1.37981		0.666667	1.44444		0.508571	1.34607
0.168776	0.419847		0.21843	0.295597		0.68956	1.49123		0.237342	0.336516
0.162963	0.58427		0.330189	0.340996		0.238771	1.44561		0.410468	1.35275
0.085586	0.64		0.144928	0.289362		0.581837	1.42707		0.471154	1.62025
0.261538	1.22642		0.233108	1.03374		0.418495	1.45089		0.285421	0.38171
0.152174	1.43103		0.123636	1.43902		0.327478	1.5737		0.369272	1.38328
0.136842	0.417476		0.132258	0.482906		0.476501	1.39442		0.34375	1.39482
0.207692	1.09155		0.196552	1.24159		0.54063	1.46628		0.526515	1.13265
0.111111	0.097345		0.109929	1.12288		0.518836	1.47297		0.315341	0.303342
0.202703	0.683453		0.405405	1.45374		0.379507	1.25721		0.256148	0.985685
0.119318	0.95		0.218919	0.858586		0.405018	1.47843		0.43007	1.24615
0.209581	0.186667		0.21957	1.23832		0.726402	1.42457		0.258065	1.19922
0.510204	0.729167		0.175	0.97973		0.40566	1.43421		0.283898	1.43048
0.129808	0.167665		0.226667	0.391304		0.529491	1.45853		0.291228	1.42466
0.43299	0.456522		0.210909	0.696356		0.639706	1.58031		0.474725	1.40181
0.120253	0.939024		0.308333	1.19937		0.416438	1.29283		0.240924	1.47059
0.166667	0.507463		0.207031	1.00573		0.390769	1.5		0.302231	1.28084
0.180952	0.960784		0.432099	1.10357		0.439904	1.49576		0.267857	1.45886
0.268456	0.972222		0.236364	0.194444		0.410099	1.41767		0.427273	1.44342
0.28777	0.222857		0.149321	0.458101		0.515924	1.29975		0.374749	0.343284
0.121951	1.19653		0.267606	0.862876		0.43672	1.50346		0.29476	0.359127
0.134503	1.0873		0.167647	1.55445		0.579051	1.32881		0.365385	0.505455
0.111111	0.893617		0.307453	1.1931		0.520737	1.53864		0.34345	0.357968
0.18239	0.83871		0.096552	1.21898		0.625641	1.36		0.334873	0.320388
0.127907	0.010753		0.260714	1.2582		0.415861	1.43454		0.322581	1.30537
0.223176	1.03676		0.445714	1.408		0.30427	1.37028		0.312245	1.51536
0.134409	1.21053		0.21134	0.752632		0.470939	1.4338		0.292453	0.373737
0.136585	0.05		0.172043	0.975391		0.363636	1.51542		0.188571	1.33215
0.16568	0.336134		0.292398	0.832041		0.368237	1.50303		0.244186	0.3386
0.259615	0.98374		0.184953	1		0.358354	1.53304		0.437299	1.36757
0.187919	0.497297		0.23494	1.27835		0.34026	1.36268		0.422819	1.37215
0.274809	1.27358		0.144928	0.367647		0.677175	1.46281		0.251004	1.50671
0.312	0.939759		0.138824	1.16028		0.736111	1.60585		0.319196	0.405063
0.261111	1.02027		0.197279	1.49275		0.373997	1.23098		0.113924	1.1399
0.419643	1.06286		0.39759	0.450355		0.391304	1.52189		0.286096	1.45036
0.154676	1.24		0.233668	0.909091		0.322284	1.52308		0.304054	1.21498
0.190698	1.06542		0.250784	1.1401		0.745721	1.40574		0.299304	1.46452
0.232955	0.545		0.148571	1.19269		0.410553	0.105042		0.312268	1.20862
0.168478	1.06294		0.237467	1.34091		0.34375	0.386617		0.396825	1.36013
0.24	0.235714		0.16129	1.34361		0.503439	1.34546		0.282548	0.392857
0.208054	1.16561		0.225092	1.32218		0.35182	1.3578		0.326087	1.42779
0.192593	0.075		0.217391	0.786008		0.013986	1.49541		0.258586	0.348485
0.395833	1.18293		0.417808	1.32589		0.602174	1.44495		0.253968	1.56338
0.248227	1.06838		0.165541	1.19216		0.585761	1.43314		0.26703	1.27914
0.155	0.023256		0.180556	1.05854		0.421329	1.496		0.33419	0.317181
0.22963	0.840909		0.239631	1.32759		0.458506	1.36408		0.303097	1.33333
0.225352	0.328571		0.14539	0.48913		0.544665	1.54651		0.350333	1.51504
0.124402	1.01191		0.264305	1.02174		0.573034	1.56028		0.374707	1.36269
0.063636	0.794393		0.217617	1.36364		0.385263	1.21065		0.134199	1.29283
0.321429	0.768212		0.242236	0.270195		0.577528	1.45109		0.230769	1.30802
0.133621	1.29577		0.144201	1.42708		0.074074	1.3907		0.307692	0.320843
0.191111	0.729927		0.454545	0.449275		0.376147	1.49007		0.268412	1.31264
0.238938	0.772277		0.484902	1.00826		0.501597	1.31035		0.554545	0.34375
0.138614	0.684211		0.292543	1.33198		0.573684	1.53276		0.269784	0.334021
0.244186	0.875		0.331731	1.14778		0.464239	1.21591		0.376953	1.23729
0.16	0.757396		0.086957	0.429658		0.330658	1.58278		0.287037	1.42405
0.164773	1.3617		0.42607	1.16491		0.34662	1.56293		0.213793	1.25207
0.164835	0.158228		0.36105	1.13655		0.342052	1.57895		0.307018	1.3418
0.210191	0.190476		0.313208	1.20956		0.504601	1.38168		0.3	1.32292
0.19	0.828358		0.287234	1.01338		0.484193	1.59155		0.305556	1.45454
0.180905	1.3		0.325459	1.14746		0.185714	1.49441		0.381201	0.327526
0.185792	1.1465		0.448347	1.03723		0.489177	1.18621		0.235081	1.56828
0.15493	0.43871		0.414938	1.14885		0.589984	1.39316		0.221557	0.34596
0.22561	0.671053		0.673203	0.341549		0.44894	1.5014		0.402116	1.23718
0.298077	1.36364		0.584493	1.16		0.532495	1.43204		0.389831	0.359649
0.144578	1.12838		0.125	0.30719		0.255988	0.707113		0.305296	1.12963
0.265957	0.628049		0.402247	1.17978		0.557143	1.625		0.324022	1.43295
0.126214	1.02804		0.364486	1.32394		0.483617	1.50566		0.157088	1.54683
0.457627	0.427673		0.373814	0.099099		0.019139	1.36577		0.268585	1.52
0.209677	0.820755		0.5104	0.930556		0.563462	1.35616		0.341067	1.42761
0.210145	1.08333		0.4	0.340909		0.09	1.51191		0.38484	0.328358
0.226852	0.343949		0.048544	1.10687		0.372957	1.53846		0.314626	1.46914
0.220096	1.0531		0.330612	1.28669		0.231312	1.48825		0.357683	1.22983
0.222222	1.30275		0.269006	1.2717		0.784091	1.4456		0.478261	1.38629
0.25	1.50442		0.540625	1.29139		0.650206	1.51504		0.333996	0.332645
0.314103	1.0082		0.253602	1.22541		0.530917	1.2724		0.516883	1.311
0.100358	0.900662		0.379507	0.44186		0.412451	1.39759		0.36193	1.58427
0.137143	0.234694		0.190529	1.16667		0.476522	1.42446		0.337474	1.2905
0.119403	1.14371		0.4	1.20253		0.449008	1.32283		0.325521	1.37736
0.233333	0.918033		0.433925	1.34078		0.561521	1.33203		0.496042	1.29455
0.184615	0.75188		0.136364	0.927746		0.034965	1.53736		0.232682	0.395161
0.257576	0.825688		0.611111	1.27376		0.271795	1.21569		0.292566	1.50973
0.245	0.773438		0.368737	0.890411		0.621027	1.2134		0.262338	1.375
0.248963	0.940741		0.272381	0.964029		0.536066	1.38125		0.241007	1.48667
0.14741	1		0.308797	0.730216		0.541516	1.51852		0.285714	0.677419
0.171429	0.698795		0.466783	1.13776		0.395963	1.0736		0.497738	0.343284
0.219048	0.177778		0.506744	0.671569		0.441358	1.59283		0.409222	0.3075
0.123853	0.953271		0.580705	1.25352		0.471845	1.58235		0.293103	1.26524
0.159794	1.40964		0.310112	1.0625		0.373832	1.58113		0.211111	1.38243
0.13198	0.426667		0.355963	1.01111		0.337638	1.48276		0.331671	0.371831
0.099502	1.13333		0.691901	1.37647		0.355212	1.39286		0.401198	0.231707
0.160804	0.535433		0.07767	1.15217		0.26484	1.2907		0.253846	0.359649
0.167939	0.566265		0.409091	1.07821		0.430303	1.30769		0.251799	1.39951
0.212903	0.860656		0.53913	1.125		0.368635	1.496		0.398844	1.24561
0.187879	0.238095		0.373606	1.30275		0.697059	1.47635		0.253863	1.24294
0.171875	0.281609		0.613861	1.27309		0.568038	1.01069		0.213873	1.48726
0.196809	0.148649		0.624672	1.213		0.462025	1.51095		0.417367	0.383104
0.362573	0.520408		0.326781	1.20118		0.475638	1.53023		0.271845	1.43251
0.466019	0.889764		0.314286	0.202454		0.851703	1.5		0.292237	0.359823
0.301075	0.163636		0.446281	0.336957		0.487319	0.24898		0.370221	0.367117
0.043956	1.28873		0.293051	0.597701		0.86911	1.55763		0.343249	1.52448
0.259067	0.695364		0.364356	1.3949		0.682451	1.46288		0.339286	1.34764
0.413174	0.976471		0.398798	1.1603		0.413858	1.46916		0.273756	1.33956
0.174359	0.932203		0.048387	0.213855		0.491954	1.5827		0.464615	0.300341
0.081522	0.173611		0.370229	1.44203		0.151042	1.50424		0.268571	1.3745
0.190141	0.863309		0.466667	1.46243		0.419847	1.44419		0.350993	0.458228
0.112676	0.267442		0.52	0.615721		0.291284	1.21557		0.262295	0.385081
0.173228	0.19084		0.418803	1.115		0.646091	0.26087		0.380615	0.336427
0.167488	1.0102		0.380645	0.487288		0.35514	1.29444		0.349481	1.45918
0.325581	1.11828		0.383984	1.26229		0.439421	1.57823		0.283212	0.447154
0.222222	0.826667		0.494444	1.16547		0.31569	1.40845		0.267496	0.532468
0.280488	0.294118		0.458427	1.28916		0.630979	1.47385		0.35	0.328671
0.207254	0.974843		0.349892	1.2383		0.514881	1.53216		0.274336	0.963918
0.230769	0.25		0.663912	1.21687		0.485294	1.54369		0.347518	1.39506
0.221649	0.7125		0.637019	0.92069		0.473322	1.56904		0.297357	1.48656
0.161458	0.391534		0.723647	1.28012		0.029412	1.58385		0.414493	1.44675
0.077922	0.626984		0.315956	0.420495		0.46198	1.51715		0.23822	1.38055
0.264151	0.194631		0.065934	0.401384		0.509532	1.03246		0.349345	0.010582
0.237037	1.13287		0.442953	0.67757		0.650177	1.57983		0.379648	1.41243
0.22905	1.15625		0.46124	1.04217		0.337838	1.2973		0.242718	1.36364
0.227273	0.180451		0.392241	1.10042		0.297125	1.41525		0.495413	0.411494
0.154229	1.28814		0.625688	0.688213		0.046729	1.20833		0.25641	1.49823
0.052632	0.689922		0.282178	1.05747		0.293624	1.59149		0.229422	0.372428
0.150685	1.23913		0.618421	1.24335		0.414414	1.46111		0.30719	1.49664
0.652174	0.681416		0.327684	1.275		0.475524	1.45131		0.308696	1.6
0.604396	1.20225		0.517526	1.3913		0.548117	1.46497		0.367876	1.62046
0.269231	0.328767		0.465169	0.78341		0.304428	1.56707		0.27907	1.43692
0.144796	0.490909		0.975177	0.31746		0.399113	1.40972		0.420561	1.55282
0.427835	0.843284		0.074074	0.932773		0.336717	1.5258		0.267416	1.3855
0.235294	1.0082		0.351738	0.497976		0.347737	1.51832		0.388093	0.366906
0.430108	1		0.045714	0.318328		0.328	1.53588		0.538462	1.53922
0.148438	0.979381		0.476431	0.242718		0.778858	1.42088		0.281437	1.32576
0.225806	1.21951		0.67378	0.773006		0.406475	1.37695		0.309693	1.50544
0.158879	0.28		0.395785	1.54861		0.804805	1.37449		0.267016	1.24396
0.531579	0.513274		0.52071	0.377483		0.424191	1.47573		0.317623	1.22901
0.144737	0.463054		0.565789	1.27619		0.370143	1.57795		0.231504	1.22494
0.100457	0.333333		0.506472	0.785714		0.537468	1.61278		0.218367	0.311301
0.262295	1.23944		0.252459	0.535088		0.016304	1.43068		0.313253	0.321117
0.526718	0.835938		0.383178	1.50746		0.30303	1.47598		0.255474	1.41297
0.097938	0.235294		0.59	0.726496		0.504845	1.52717		0.270169	1.47586
0.445946	1.07634		0.394619	0.570988		0.506876	1.58115		0.273063	1.53453
0.307692	1.36135		0.434851	1.38136		0.357143	1.43581		0.47619	1.53125
0.222222	0.038462		0.458696	1.52288		0.419304	1.43578		0.470109	1.12319
0.124424	0.132653		0.456328	0.86423		0.473988	1.38452		0.607427	0.245439
0.180488	0.879518		0.464358	0.524691		0.495726	1.37215		0.252	0.363636
0.225564	0.02439		0.279197	0.906832		0.478138	1.57426		0.345339	0.561404
0.266187	0.580247		0.770083	0.862963		0.753049	1.41722		0.384279	0.322511
0.112613	0.392045		0.811798	0.481675		0.386648	1.44005		0.268765	1.50901
0.106952	0.833333		0.38756	1.48438		0.55481	1.39316		0.318408	0.275676
0.118182	0.5		0.565401	0.845238		0.7023	1.49109		0.433962	1.42553
0.72449	1.20238		0.546689	1.20992		0.78869	1.40143		0.328512	0.360687
0.131455	0.551948		0.2891	1.14346		0.383659	1.38294		0.246334	0.310284
0.218447	0.69403		0.383648	0.81457		0.468927	1.61988		0.273319	0.684375
0.544554	0.687075		0.382867	1.19491		0.539116	1.20398		0.297118	0.558824
0.159664	0.913462		0.446429	1.34035		0.454802	1.38433		0.298673	1.32632
0.112745	0.735294		0.342419	1.47115		0.708475	1.50625		0.33719	1.4928
0.076471	0.994286		0.294606	0.902655		0.40942	1.47494		0.306569	0.320455
0.215247	0.024691		0.357588	1.16791		0.51551	1.33103		0.341615	1.41457
0.245902	0.316327		0.467562	0.440758		0.286396	1.33158		0.435417	1.45794
0.257813	0.786408		0.377778	1.20417		0.292639	1.41339		0.287703	1.32439
0.245902	1.02256		0.890323	1.17526		0.735135	1.46175		0.1875	0.329918
0.193878	0.721739		0.446634	1.01274		0.301948	1.41341		0.353909	1.36951
0.158798	0.973913		0.449082	0.584507		0.564388	1.34756		0.358442	0.394231
0.75	1.51376		0.522222	0.972477		0.573308	1.43593		0.310905	1.54237
0.164894	0.491935		0.240196	1.3373		0.784821	1.54643		0.305195	1.39608
0.222222	0.678899		0.377502	1.23045		0.696809	1.46725		0.295195	1.49524
0.142857	0.644068		0.322785	1.14054		0.40658	1.60417		0.288462	0.90411
0.201183	1.23077		0.773333	1.2443		0.529148	1.52644		0.255663	1.35981
0.355372	1.04		0.479393	1.02976		0.455844	1.52174		0.34009	0.443694
0.210256	1.18939		0.471103	0.38024		0.336662	1.50249		0.258675	1.48071
0.255208	0.032967		0.048077	1.21481		0.018182	1.43925		0.432836	1.45822
0.176471	0.833333		0.756233	0.827411		0.483616	1.2768		0.551587	0.416667
0.206107	1.21368		0.358491	0.565217		0.661585	1.28009		0.2925	1.39319
0.187879	0.654762		0.349036	1.55172		0.658802	1.27442		0.254321	0.238938
0.184615	0.841667		0.256972	0.595376		0.753764	1.29412		0.228942	0.375
0.256098	1.15172		0.331361	0.74269		0.387046	0.6		0.532819	0.399527
0.17757	1.40496		0.217523	1.25651		0.459016	1.59922		0.289225	0.479691
0.198113	0.939759		0.588384	0.469767		0.507905	1.54245		0.468927	0.919101
0.151079	1.05435		0.400818	1.27134		0.474898	1.52586		0.240437	1.42005
0.174419	1.3		0.483304	1.28		0.620225	0.592179		0.332623	0.278276
0.17561	0.31746		0.408377	0.858934		0.506438	1.57944		0.418367	1.37363
0.130208	0.793651		0.454212	1.12632		0.36712	1.34412		0.301932	1.27957
0.254902	0.89441		0.403846	0.335689		0.395238	1.42398		0.285372	1.39726
0.108225	1.04		0.482684	0.534296		0.793451	1.46246		0.28266	1.40515
0.198276	0.294964		0.603125	0.349845		0.526066	1.45755		0.305857	1.424
0.3	0.927835		0.451351	0.363636		0.594311	1.52913		0.657658	1.35806
0.298507	1.08844		0.818942	0.480892		0.530184	1.56478		0.317697	1.47934
0.261261	1.14458		0.300347	0.447761		0.411467	1.46073		0.350835	1.45421
0.187166	0.973684		0.792079	1.29603		0.554307	1.58553		0.291667	0.462185
0.236025	1.04196		0.535406	1.34078		0.353061	1.53061		0.519651	1.15842
0.344086	0.481928		0.315217	0.378698		0.523002	1.13807		0.202614	1.57279
0.156098	0.110236		0.3	1.49254		0.189655	1.17721		0.535912	1.46667
0.175439	0.58125		0.396896	1.15957		0.555771	1.15408		0.38253	0.931034
0.133603	0.657143		0.630824	1.11634		0.335013	1.45956		0.315657	1.42857
0.119171	1.04808		0.492386	0.87156		0.55857	1.32218		0.353982	0.301235
0.207254	0.674419		0.484234	1.34959		0.919048	1.48564		0.296842	1.29703
0.130653	0.695906		0.373602	1.07746		0.767263	1.24629		0.381546	1.43678
0.353211	0.981481		0.403614	1.34194		0.254032	1.53125		0.197452	1.23245
0.125654	0.367816		0.252319	1.29268		0.235067	1.54941		0.010274	0.740458
0.169492	1.0412		0.536667	1.2487		0.353957	1.55		0.362776	1.41758
0.155556	0.084967		0.298755	1.22462		0.358306	1.31727		0.281481	1.53563
0.159509	0.776978		0.448944	1.03925		0.716956	1.52439		0.226087	0.738769
0.163265	1.18095		0.41129	0.601563		0.586436	1.59615		0.284519	1.40223
0.343434	0.314815		0.515267	1.49045		0.23839	1.56973		0.289044	0.270872
0.396648	0.508772		0.689349	0.634218		0.502326	1.39389		0.387471	0.065041
0.184211	1.23438		0.970874	1.36646		0.385689	0.591195		0.314879	1.04237
0.097674	0.923077		0.399632	1.34802		0.435233	1.43094		0.28381	1.41176
0.279412	1.12346		0.47025	0.335211		0.792899	1.10823		0.371728	1.43333
0.177632	1.00926		0.372222	0.751244		0.010309	1.54894		0.376947	0.439394
0.218935	1.24742		0.490872	0.853535		0.412574	1.48763		0.428571	1.37978
0.147826	1.32653		0.446328	1.11111		0.356143	1.43307		0.182573	1.23358
0.139303	0.421687		0.498551	1.51327		0.424471	1.23276		0.297539	1.60436
0.272152	1.04444		1.03679	0.778878		0.473997	1.43448		0.264045	0.36646
0.414966	1.16393		0.356902	0.594872		0.328155	1.47207		0.292627	0.314908
0.201613	0.977011		0.237875	1.09441		0.335235	1.41667		0.3075	0.261343
0.164021	0.70303		0.423077	1.35256		0.229299	1.0972		0.2575	0.37833
0.165829	0.978495		0.448387	0.629371		0.492375	1.40494		0.242593	0.395833
0.43617	1.14189		0.259058	1.24272		0.131356	1.41837		0.343017	0.35534
0.159091	1.26136		0.18435	0.891447		0.376432	1.46439		0.507143	1.34552
0.25	1.11905		0.792381	1.27451		0.503676	1.37644		0.260797	1.58228
0.37037	0.941558		0.307551	1.31068		0.403274	1.29457		0.274123	0.311159
0.168478	1.25		0.650558	1.13587		0.388554	1.58222		0.240196	0.311111
0.432927	0.030928		0.511883	0.451613		0.560056	1.5669		0.317073	1.38839
0.13615	0.119403		0.548255	0.439776		0.567961	1.40323		0.3379	1.40496
0.335052	1.1358		0.471986	1.26042		0.253102	1.43537		0.382749	0.640411
0.241071	1.17241		0.408304	0.520446		0.522782	1.5049		0.340633	1.41612
0.379747	0.958763		0.458432	0.982014		0.310518	1.49834		0.276316	0.336653
0.101523	1.39474		0.439716	0.995413		0.53777	1.42938		0.286667	0.887514
0.234568	0.902439		0.489431	1.31086		0.540416	1.52283		0.310231	0.290203
0.170588	1.08696		0.5553	1.10625		0.368671	1.55253		0.295918	1.54722
0.125	0.31875		0.427252	0.359043		0.284615	1.54478		0.266423	0.382591
0.160194	0.673267		0.433333	0.365672		0.461637	1.51345		0.378299	1.49051
0.129412	1.27273		0.657051	0.856164		0.537681	1.55714		0.425087	1.34339
0.231707	0.479769		0.007463	1.13614		0.450751	1.59538		0.276438	1.31718
0.107477	0.734266		0.64833	1.24664		0.431429	1.57198		0.257709	1.4269
0.225989	1.20192		0.952802	1.15962		0.329524	1.57857		0.279545	0.261596
0.244681	1.11594		0.953737	1.03086		0.661146	1.54643		0.581081	0.375
0.149573	0.433824		0.32216	0.357595		0.301318	1.48043		0.185682	1.40431
0.146667	1.11111		0.568384	0.292763		0.340102	1.47667		0.304158	1.49724
0.297872	1.18518		0.317035	0.697987		0.084	1.52133		0.349515	0.32973
0.241546	0.833333		0.256098	0.473856		0.530021	1.58379		0.303483	1.28512
0.220126	1.20312		0.323394	1.28571		0.290909	1.53957		0.379386	0.287383
0.168605	1.05		0.51865	0.554348		0.34749	1.5538		0.303167	1.53025
0.187773	1.33333		0.303089	0.628692		0.92233	1.53476		0.386895	1.54639
0.230337	0.381443		0.359375	1.01163		0.465969	1.53086		0.318519	1.37666
0.159091	1.27344		0.510363	1.33645		0.388203	1.54658		0.377778	1.49894
0.125	0.440476		0.351852	0.541667		0.441905	1.58421		0.206122	1.44156
0.12844	0.748092		0.483126	1.03644		0.018182	1.47308		0.286408	1.32692
0.168224	0.608247		0.485	1.40588		0.61958	1.35206		0.317719	0.323651
0.160428	1.33333		0.505882	0.5054		0.439822	1.46632		0.304965	0.401575
0.153409	1.00662		0.371658	0.712329		0.509025	1.25		0.459057	0.354207
			0.276817	1.48718		0.628931	1.44643		0.310096	1.55466
			0.390158	0.755627		0.87985	1.37443		0.264631	1.58961
			0.282158	1.20673		0.478702	1.56954		0.416961	1.39496
			0.970874	1.21583		0.446591	1.18052		0.289352	1.34843
			0.416667	1.08434		0.343056	1.55085		0.304527	1.30447
			0.555347	0.708		0.461964	1.51863		0.514196	0.182759
			0.357766	0.351449		0.295585	1.09689		0.410788	0.304455
			0.262108	1.25287		0.578254	1.53757		0.322115	1.45174
			0.382716	0.992366		0.418356	1.5689		0.283465	0.293217
			0.332016	0.722656		0.340996	1.38314		0.316143	1.41912
			0.200405	1.44103		0.356631	1.61282		0.364865	0.318486
			0.458774	1.36424		0.329238	1.59259		0.439024	0.283333
			0.268683	0.274788		0.04902	1.19932		0.379592	0.484848
			0.518847	1.14392		0.6	1.5407		0.392857	1.44828
			0.740845	0.85274		0.089655	1.48159		0.008696	0.309701
			0.429429	1.38258		0.54529	1.43086		0.420655	1.52614
			0.438095	0.895425		0.419048	1.53659		0.254902	1.39716
			0.545455	1.17925		0.482877	1.54202		0.613953	0.385084
			0.098266	1.1017		0.017241	1.48354		0.614583	1.41598
			0.50469	0.355401		0.761644	1.43162		0.325275	1.50598
			0.041667	1.40265		0.430804	1.51154		0.30621	1.23333
			0.600977	1.15603		0.309091	1.50896		0.311321	1.34153
			0.307888	0.707071		0.438596	1.44865		0.4	0.294118
			0.610215	1.2636		0.43154	1.62054		0.296	0.425
			0.300175	1.47107		0.318255	1.46231		0.301653	0.345309
			1.07306	1.20149		0.558	1.53012		0.349741	0.347826
			0.702564	1.20952		0.720129	1.60248		0.281596	1.58506
			0.679842	1.27652		0.496234	1.55505		0.429012	1.36628
			0.533516	0.513423		0.289377	1.56757		0.329412	0.176871
			0.362928	0.413793		0.537063	1.52738		0.282787	1.52709
			0.407792	1.21212		0.326433	1.47024		0.321782	1.48781
			0.433447	1.27808		0.627049	1.47753		0.404558	0.189349
			0.35546	0.522727		0.017751	1.62051		0.429448	1.47619
			0.341629	1.33529		0.68314	1.39427		0.274699	0.244019
			0.172414	1.25		0.423625	1.32902		0.25	1.57447
			0.403651	1.09028		0.69209	1.47222		0.263923	1.33654
			0.291449	1.01896		0.401869	1.36777		0.366534	1.47987
			0.272425	1.12931		0.551069	1.41595		0.322176	1.37931
			0.606218	1.09174		0.259259	1.58203		0.295711	1.34867
			0.44702	0.540373		0.481905	1.43657		0.284987	1.40275
			0.747475	0.910345		0.319549	1.50947		0.370766	1.3932
			0.576441	1.36364		0.715458	1.6		0.329545	1.51754
			0.552434	1.28889		0.42596	1.51596		0.565836	1.47799
			0.783237	1.24701		0.28882	1.54942		0.423398	1.19134
			0.768539	1.33645		0.298408	1.4985		0.311637	1.56145
			0.483204	1.11027		0.46832	1.49742		0.328691	1.02959
			0.441536	1.4391		0.480363	0.907121		0.37426	1.41401
			0.525424	1.27244		0.495868	1.34831		0.50885	1.4358
			0.790941	0.678788		0.734848	1.46927		0.291566	1.43049
			0.523282	0.66		0.404798	1.56698		0.629948	1.32911
			0.385496	0.980263		0.462236	1.4678		0.33687	1.41463
			0.494145	0.9		0.31825	1.55303		0.278723	1.4245
			0.407063	1.25625		0.348977	1.57475		0.279898	0.333333
			0.203077	1.24055		0.481761	1.60905		0.225641	1.54167
			1.02844	0.78327		0.286585	1.13837		0.406154	0.351916
			0.619493	1.15599		0.58216	1.46081		0.296218	0.410579
			0.244248	1.0211		0.530284	1.44759		0.259861	1.4607
			0.551601	0.399254		0.701031	1.40936		0.27897	0.323102
			0.23741	1.16535		0.602041	1.39353		0.564428	1.43357
			0.227886	1.12273		0.516255	1.42283		0.53629	0.361345
			0.354478	0.778723		0.611111	1.40462		0.221374	0.289157
			0.67624	0.910569		0.82377	1.5288		0.349474	1.25424
			0.285473	0.832636		0.481698	1.38494		0.415698	1.35417
			0.444976	1.10196		0.02809	1.60735		0.333333	1.44657
			0.486842	1.08669		0.543478	1.36272		0.287474	0.886057
			0.747619	1.26984		0.555016	1.48058		0.282427	0.570342
			0.368237	1.28819		0.402655	1.45596		0.390805	1.41603
			0.259868	0.798817		0.450075	1.54615		0.447761	1.47826
			0.501639	0.246988		0.206107	1.56477		0.282398	0.381313
			0.408776	0.352113		0.357357	1.364		0.299578	0.311377
			0.42615	1		0.03125	1.29638		0.283019	1.38272
			0.29326	1.25197		0.620915	1.21121		0.274223	1.33724
			0.035088	1.4257		0.316119	1.44459		0.257212	1.22535
			0.721264	1.33333		0.3824	1.59346		0.284058	1.4375
			0.774752	0.981013		0.484848	1.45119		0.489362	1.39858
			0.325758	1.30455		0.754286	1.37228		0.306383	0.238908
			0.440476	0.798479		0.411692	1.26464		0.326964	1.40274
			0.33908	1.35043		0.297806	1.42257		0.644788	1.40484
			0.744755	0.343042		0.395683	1.60488		0.274559	0.443526
			0.125	1.05357		0.434185	1.07258		0.50974	1.17
			0.514286	0.545064		0.554852	1.57778		0.287611	0.32381
			0.976415	0.444444		0.503421	1.43353		0.273543	0.315364
			0.341317	0.232394		0.348135	1.45098		0.313765	0.388298
			0.314583	1.40187		0.410163	1.49097		0.251095	0.299539
			0.805699	0.023077		0.014815	1.42424		0.207792	1.47321
			0.46732	1.1342		0.441048	1.47174		0.198391	0.334076
			0.724739	1.08358		0.141914	1.56202		0.239538	1.35652
			0.95814	1.19383		0.464	1.39876		0.298283	1.36364
			0.370567	1.31977		0.513978	1.40816		0.331492	0.36518
			0.632287	1.21138		0.365385	1.44056		0.295181	1.43516
			0.369676	1.3413		0.253308	1.46718		0.331959	0.571918
			0.590793	0.77551		0.314783	0.835052		0.368272	0.498688
			0.502058	1.18507		0.751515	1.50379		0.305195	0.423188
			0.319277	1.53793		0.441133	1.07353		0.01113	1.44548
			0.487047	1.53077		0.381933	1.59583		0.394558	1.27483
			0.405405	1.34529		0.498783	1.39109		0.306627	1.55289
			0.937908	1.39271		0.456349	1.46809		0.29	1.49687
			0.585714	0.996063		0.473846	1.43728		0.359528	0.306488
			0.526923	1.21012		0.449064	1.56456		0.35	1.56204
			0.632075	1.0669		0.831395	1.44615		0.302469	1.5067
			0.28	1.2905		0.039063	1.53581		0.225979	1.49112
			0.692308	1.06407		0.74677	1.61635		0.488095	1.27467
			0.518681	1.20259		0.369942	1.58385		0.100671	0.354037
			0.366269	1.42949		0.669789	1.61753		0.357683	0.382084
			0.369565	0.603175		0.256944	1.40722		0.32809	1.51803
			0.427184	1.22571		0.490832	1.59149		0.483108	0.630719
			0.624709	1.19134		0.386986	1.30168		0.316027	0.233522
			0.266667	1.12214		0.559278	1.552		0.283482	0.348404
			0.281437	1.12455		0.639469	1.52926		0.319231	1.34804
			0.587561	0.29052		0.311189	1.40179		0.334025	0.308252
			0.091892	1.24699		0.499121	1.23267		0.28125	1.44397
			0.990909	0.918605		0.027397	1.40215		0.234542	0.307301
			0.37037	1.16667		0.42069	1.55892		0.295117	0.308046
			0.040359	1.20122		0.026316	1.53191		0.375676	1.46026
			0.372506	0.607843		0.385263	1.41964		0.32287	0.334025
			0.381395	0.809524		0.598214	1.43662		0.309886	1.4252
			0.359788	0.715953		0.067797	1.34772		0.293981	1.62762
			0.270541	1.01359		0.773455	1.44077		0.259352	1.43267
			0.438356	0.389764		0.396154	1.52		0.20302	0.796954
			0.397408	1.22768		0.459839	1.45969		0.342593	0.38247
			0.4	0.849829		0.417722	1.60229		0.403581	1.39633
			0.576087	1.40373		0.775449	0.790123		0.2527	1.32828
			0.413386	1.25694		0.022857	1.48434		0.225681	1.39252
			0.241477	1.1478		0.665192	1.43458		0.447531	1.41118
			0.026316	1.39869		0.860502	1.39024		0.357798	1.40288
			0.753571	1.45912		0.29436	1.43142		0.374525	0.323185
			0.518041	1.20482		0.50917	1.5434		0.341328	0.441734
			0.425703	0.366162		0.341538	1.37815		0.321513	1.41438
			0.278409	1.26923		0.34443	1.5		0.286047	0.394673
			0.311864	1.25556		0.37931	1.54402		0.350294	1.53419
			0.4	1.20656		0.522508	1.5746		0.309474	1.09524
			0.313559	0.673152		0.683077	1.24728		0.304636	1.39142
			0.348442	1.33923		0.445141	1.58176		0.271552	0.261803
			0.660819	1.18941		0.463203	1.49826		0.291405	1.42636
			0.549536	0.495114		0.455614	1.26601		0.291913	0.417683
			0.506173	1.15217		0.411581	1.47541		0.564014	1.48813
			0.185366	0.350318		0.533865	1.38653		0.300699	0.338028
			0.457143	0.738532		0.392133	1.55924		0.386694	0.332558
			0.450602	0.387255		0.723404	1.39162		0.263514	1.32603
			0.387033	0.365031		0.018405	1.25564		0.276952	1.17967
			0.462845	1.29482		0.588526	1.38732		0.223333	1.42241
			0.269702	0.622699		0.41704	1.3731		0.591837	0.234043
			0.068493	0.855967		0.345776	1.47619		0.266263	1.4542
			0.756757	1.06667		0.493019	1.49731		0.274953	0.342495
			0.520064	1.03883		0.323643	1.4664		0.331924	0.258065
			0.413907	1.22581		0.348837	1.51456		0.46371	0.216301
			0.70334	1.01976		0.621495	1.49282		0.37064	0.362222
			0.341573	1.35656		0.034014	1.57874		0.693069	1.45972
			0.663462	1.19328		0.581169	1.46111		0.283293	1.46089
			0.566372	1.2563		0.431287	1.51807		0.292857	0.312634
			0.381883	0.437853		0.502941	1.56397		0.309955	0.356747
			0.330206	0.736434		0.394148	1.37891		0.488189	1.35632
			0.030769	1.23837		0.616071	1.62458		0.341176	1.38931
			0.404878	1.39716		0.529862	1.43223		0.258373	1.37295
			0.418782	1.25869		0.375635	1.57455		0.350174	1.21912
			0.447525	1.08978		0.567347	1.49779		0.282297	1.18367
			0.328084	1.35678		0.55875	1.525		0.214765	1.30769
			0.921739	1.27575		0.498208	1.59722		0.199405	1.41994
			0.384428	1.125		0.568475	1.54968		0.278689	1.4036
			0.369231	1.35326		0.364676	1.42593		0.300254	1.28942
			0.4775	1.07266		0.334638	1.57018		0.273504	1.42162
			0.098039	0.833333		0.525692	1.3139		0.285408	1.45483
			0.531187	0.52921		0.417241	1.61834		0.257471	0.421687
			0.386809	1.20784		0.411061	1.57329		0.344371	1.32177
			0.367953	0.826347		0.656891	1.42157		1.04695	0.244898
			0.397329	1.55862		0.453691	1.56209		0.65	0.39479
			0.376045	1.24428		0.16129	1.49791		0.311475	0.381339
			0.33121	1.00763		0.535316	1.29709		0.283333	0.357602
			0.800633	1.13174		0.470939	1.23792		0.352052	1.45291
			0.508511	1.34153		0.20202	1.37789		0.297118	1.3842
			0.279379	1.19876		0.580071	1.51698		0.321229	1.07078
			0.492099	1.22018		0.546713	1.57971		0.441096	1.41644
			0.280464	1.272		0.56	1.61205		0.445578	0.586854
			0.367347	0.394904		0.348587	1.44853		0.308793	0.349425
			0.424188	1.30573		0.228113	1.45008		0.236577	0.364425
			0.621749	1.23695		0.522199	1.38587		0.396226	1.42149
			0.803125	1.0724		0.569853	1.54462		0.319946	1.45344
			0.406746	0.631579		0.54641	1.09964		0.28692	1.33628
			0.975281	0.847826		0.314286	1.51415		0.297052	0.020408
			0.382096	0.557554		0.413255	1.18574		0.265351	0.345733
			0.072072	1.14879		0.418182	1.35655		0.30137	0.273245
			0.408644	0.275862		0.684292	1.34862		0.314815	1.47521
			0.406742	0.598326		0.33829	1.39013		0.273438	1.46291
			0.668342	0.41453		0.561848	1.44488		0.162939	0.339332
			0.761146	1.23077		0.39576	1.43158		0.384158	1.22903
			0.297052	0.634286		0.49925	1.49231		0.28392	1.40945
			0.359155	0.923333		0.498947	1.49576		0.321078	1.5625
			0.393701	0.438538		0.275862	1.55326		0.295673	1.5354
			0.523166	1.14855		0.669797	1.03172		0.311659	1.29919
			0.132911	1.245		0.305903	1.22222		0.357708	1.05181
			0.545181	0.525806		0.513866	1.52369		0.251816	0.400911
			0.648936	1.21667		0.036036	1.35027		0.369658	1.32615
			0.317204	1.35526		0.366499	1.47552		0.243564	0.338558
			0.486216	0.4		0.95102	1.46947		0.252988	0.343458
			0.282238	1.25159		0.479846	1.32546		0.277978	1.4127
			0.407725	0.556098		0.017544	1.48649		0.28164	0.398551
			0.238397	0.072848		0.320567	1.51482		0.30084	0.487395
			0.366071	1.41667		0.66205	1.39722		0.268714	1.44159
[truncated: 1,602 more rows]

## Sheet: 2
Fig 2C data
	N2			pals-17(*)			pals-20(*)			pals-17(*) pals-20(*)
	Replicate 1	Replicate 2	Replicate 3	Replicate 1	Replicate 2	Replicate 3	Replicate 1	Replicate 2	Replicate 3	Replicate 1	Replicate 2	Replicate 3
44h	95	89	90	11	22	17	81	85	82	67	56	75
64h	97	100	98	24	30	26	97	95	96	94	93	89
72h	100	100	100	40	35	25	99	100	99	97	97	92
Fig 2D data
	pals-5			F26F2.1			F26F2.3			F26F2.4			skr-3			skr-4			skr-5			cul-6
	Replicate 1	Replicate 2	Replicate 3	Replicate 1	Replicate 2	Replicate 3	Replicate 1	Replicate 2	Replicate 3	Replicate 1	Replicate 2	Replicate 3	Replicate 1	Replicate 2	Replicate 3	Replicate 1	Replicate 2	Replicate 3	Replicate 1	Replicate 2	Replicate 3	Replicate 1	Replicate 2	Replicate 3
pals-17(*)	221.78	627.03	1366.4	35.9507	64.6766	155.738	39.4163	84.401	424.12	117.365	208.774	795.179	1.50846	1.19137	3.17522	1.61618	1.24593	4.82678	3.56647	5.21565	19.5412	1.29537	2.70127	7.4061
pals-20(*)	2.65	0.88	0.73	1.05945	0.648531	0.492844	0.890122	1.22292	0.659288	1.36904	0.730275	0.586723	1.00482	0.885148	0.643696	0.831587	0.788006	0.834127	1.21007	0.734697	0.597827	1.09063	0.966632	0.88193
pals-17(*) pals-20(*)	2.96	4.62	3.56	0.874141	1.27008	0.923472	0.761277	2.37109	1.27083	0.759011	1.69301	1.23599	0.90186	1.10272	1.22195	0.878099	1.31157	1.64896	1.61566	2.05084	2.43741	1.67881	1.97804	1.30546
Fig 2E data
	pals-5			F26F2.1			F26F2.3			F26F2.4			skr-3			skr-4			skr-5			cul-6
	Replicate 1	Replicate 2	Replicate 3	Replicate 1	Replicate 2	Replicate 3	Replicate 1	Replicate 2	Replicate 3	Replicate 1	Replicate 2	Replicate 3	Replicate 1	Replicate 2	Replicate 3	Replicate 1	Replicate 2	Replicate 3	Replicate 1	Replicate 2	Replicate 3	Replicate 1	Replicate 2	Replicate 3
pals-17(*)	497.55	8761.5	4831.88	370.638	2128.47	431.251	1216.9	7921.25	2965.1	296.458	32730.1	8772.07	1.46144	10.1352	2.57569	1.56415	11.7375	4.57058	11.8737	126.927	105.712	3.82495	11.3115	5.67887
pals-20(*)	2.76	2.81	0.55	2.50663	2.19886	0.484178	8.05782	1.74255	1.31309	3.51742	1.35156	1.82084	1.75161	1.10618	1.27562	1.3044	1.13774	1.46261	2.11064	0.686604	1.29548	2.76676	1.33143	1.20851
pals-17(*) pals-20(*)	53.06	123.72	206.98	19.1424	42.5467	4.48882	24.0909	35.2923	22.4668	6.89834	25.3982	23.7167	1.1809	1.16922	1.82071	1.12646	1.17523	1.70664	3.21328	1.56155	5.4638	2.3284	1.16222	1.88998
Fig 2F data
	pals-5			F26F2.1			F26F2.3			F26F2.4			skr-3			skr-4			skr-5			cul-6
	Replicate 1	Replicate 2	Replicate 3	Replicate 1	Replicate 2	Replicate 3	Replicate 1	Replicate 2	Replicate 3	Replicate 1	Replicate 2	Replicate 3	Replicate 1	Replicate 2	Replicate 3	Replicate 1	Replicate 2	Replicate 3	Replicate 1	Replicate 2	Replicate 3	Replicate 1	Replicate 2	Replicate 3
pals-17(*)	31913.4	8841.76	2019.59	515.323	352.872	142.674	4568.23	4219.11	372.98	3783.01	3161.24	409.629	0.996189	2.32459	0.553863	3.07018	2.90966	1.01427	7.96495	5.7132	17.4508	1.54839	0.849302	0.726697
pals-20(*)	1.27911	0.174452	1.37182	1.26988	0.249266	0.905802	1.5162	0.452501	0.631255	1.91054	0.367291	0.494079	1.11616	0.618076	0.876023	0.956749	0.632774	0.778276	1.17752	0.91663	0.476619	0.667854	0.359658	0.797017
pals-17(*) pals-20(*)	39887.6	2548.99	646.285	2457.84	53.001	67.3629	8185	542.419	142.281	5254.9	180.061	50.2433	4.40463	1.67371	1.30456	8.70156	1.9732	1.34833	9.26173	4.2849	1.6653	1.71566	0.716113	0.820786

## Sheet: 3
Fig 3B data			Fig 3D data
Control RNAi	pals-16 (RNAi)			N2			pals-17(*)			pals-16(Δ)			pals-16(Δ) pals-17(*)			pals-16(Δ) pals-17(*) pals-20(*)
616.514	350.284			Replicate 1	Replicate 2	Replicate 3	Replicate 1	Replicate 2	Replicate 3	Replicate 1	Replicate 2	Replicate 3	Replicate 1	Replicate 2	Replicate 3	Replicate 1	Replicate 2	Replicate 3
649.961	504.94		44h	94	95	92	7	8	5	96	98	93	90	99	93	95	98	95
698.713	354.163		64h	100	100	99	16	13	22	98	100	99	99	100	99	98	100	99
789.973	311.443		72h	100	100	100	37	28	34	99	100	100	100	100	100	100	100	100
636.02	226.069
778.817	369.149		Fig 3E data
667.808	339.162			pals-5			F26F2.1			F26F2.3			F26F2.4			skr-3			skr-4			skr-5			cul-6
670.054	375.558			Replicate 1	Replicate 2	Replicate 3	Replicate 1	Replicate 2	Replicate 3	Replicate 1	Replicate 2	Replicate 3	Replicate 1	Replicate 2	Replicate 3	Replicate 1	Replicate 2	Replicate 3	Replicate 1	Replicate 2	Replicate 3	Replicate 1	Replicate 2	Replicate 3	Replicate 1	Replicate 2	Replicate 3
416.263	195.182		pals-17(*) pals-20(*)	1124.44	544.472	284.039	43.2567	307.416	79.8632	134.4	1.23951	129.04	64.45	210.626	76.8521	0.989639	4.08641	1.51344	1.66012	7.02338	2.02183	38.9111	18.47	28.1937	1.48408	1.26145	1.82634
548.699	459.222		pals-16(Δ)	4.32	1.71334	0.45277	1.99088	2.82597	0.570235	1.16994	0.936738	0.246981	0.90245	2.243	0.294853	0.934217	1.47099	0.704891	1.10398	4.48021	0.872428	1.77285	2.24016	1.33412	1.2834	0.940105	0.726241
632.144	368.152		pals-16(Δ) pals-17(*)	2.32	1.1491	0.231617	1.77729	1.51137	0.334474	0.863715	0.590736	0.191768	0.452019	1.08409	0.285744	0.757707	3.32059	0.834218	0.849579	3.38549	0.783959	3.75787	1.91413	1.80721	1.93851	0.584685	0.968704
618.129	379.879		pals-16(Δ) pals-17(*) pals-20(*)	1.85	0.59762	0.533063	1.38164	2.6253	0.710162	1.49662	0.76642	0.467264	0.988165	0.918379	0.272085	0.892686	3.6506	0.923001	0.918412	3.43023	0.713448	2.03682	2.17436	1.54574	1.82932	0.770977	0.856231
624.242	449.14
769.95	409.947		Fig 3F data
520.579	231.314			pals-5			F26F2.1			F26F2.3			F26F2.4			skr-3			skr-4			skr-5			cul-6
598.284	469.07			Replicate 1	Replicate 2	Replicate 3	Replicate 1	Replicate 2	Replicate 3	Replicate 1	Replicate 2	Replicate 3	Replicate 1	Replicate 2	Replicate 3	Replicate 1	Replicate 2	Replicate 3	Replicate 1	Replicate 2	Replicate 3	Replicate 1	Replicate 2	Replicate 3	Replicate 1	Replicate 2	Replicate 3
711.105	260.765		pals-17(*)	208.6	56.29	1490.67	82.1485	9.10893	183.687	182.965	24.8676	286.5	236.767	96.7018	1348.06	1.65707	1.47917	3.5824	2.0163	1.39983	3.33212	7.5672	5.48389	21.1005	3.38789	1.66625	3.6157
482.14	122.62		pals-16(Δ)	0.43	0.63	2.03	0.798115	0.506724	1.35939	1.20008	0.6685	0.93049	0.692577	1.58964	1.06804	0.777732	1.11198	1.0391	0.877873	0.997046	1.0894	0.795095	0.858121	0.962425	0.975316	0.897366	1.10025
675.698	229.301		pals-16(Δ) pals-17(*)	4.13	0.743342	1.84	1.66343	0.867208	1.81933	2.42644	0.724816	1.12522	1.11865	0.412168	1.87975	1.04858	0.795351	1.07966	1.00238	0.75337	1.15607	3.13579	0.580102	1.13284	2.12264	1.79547	1.1118
640.738	220.821		pals-16(Δ) pals-17(*) pals-20(*)	1.21	1.11	1.65	0.62178	1.31507	0.988314	1.52185	1.41493	0.61381	1.16854	1.22861	0.895649	0.986011	1.33087	0.501836	1.01129	0.96608	0.57603	1.3707	1.42451	0.826035	0.642698	2.40891	2.21756
757.48	333.276
682.721	220.947
518.604	334.996
653.775	316.847
593.189	333.952
631.252	398.509
538.254	249.286
701.68	211.552
743.032	237.571
525.461	445.87
669.086	186.261
697.162	235.887
588.595	310.12
634.874	466.835
770.146	366.436
575.073	434.769
634.542	315.252
746.862	284.294
722.799	229.937
581.165	219.725
315.48	340.242
609.161	402.555
697.129	245.099
715.88	255.381
643.861	242.637
649.001	350.899
666.894	315.211
689.798	363.56
708.794	331.733
690.709	316.857
397.866	358.542
424.319	273.96
461.827	190.722
340.678	293.792
344.75	408.164
468.827	324.983
503.921	183.252
533.638	368.786
388.554	292.961
331.383	241.173
497.794	121.437
526.923	208.05
538.354	368.862
454.632	305.412
391.665	290.112
448.03	333.977
432.446	375.977
527.414	336.123
448.773	161.977
300.861	401.086
333.535	479.865
581.161	204.698
521.691	111.82
452.808	142.163
379.158	111.588
389.782	258.344
483.973	271.945
456.838	230.737
501.954	189.429
808.572	197.485
601.482	275.866
536.588	356.149
475.902	260.47
496.489	151.739
365.147	144.749
458.284	294.82
494.85	196.334
393.701	209.389
485.838	224.837
511.123	287.719
469.49	213.329
379.597	375.983
384.564	298.392
543.337	297.371
544.476	196.51
638.995	161.796
637.966	210.541
355.434	292.822
354.261	183.234
451.361	407.887
717.291	518.199
812.538	595.239
735.348	509.065
720.904	590.794
845.781	329.992
758.398	595.021
603.537	587.973
681.391	502.759
595.323	535.864
679.424	686.225
776.43	589.724
749.382	405.109
593.364	555.347
410.19	488.474
819.239	528.061
774.656	672.105
866.697	649.85
777.035	577.438
676.159	521.152
739.378	570.504
595.325	520.087
742.178	507.191
717.528	562.597
676.246	493.961
817.827	212.178
735.166	526.181
587.032	513.353
700.096	549.922
678.801	622.854
671.027	555.999
832.816	592.551
719.43	672.137
465.291	528.808
659.879	596.802
649.089	484.117
654.106	643.725
757.411	512.125
806.707	563.609
531.961	575.913
949.405	556.753
557.681	539.482
546.742	603.504
889.244	454.61
862.488	557.965
631.954	521.943
526.783	573.586
603.474	464.758
607.406	579.72
693.243	590.484
773.855	527.574

## Sheet: 4
Fig 4A data
Dataset	Upregulated genes
pals-17(*) vs WT		No comparison	No comparison
IPR	No comparison		No comparison
pals-22(-) vs WT	No comparison	No comparison
	WBGene00044708	WBGene00001885	WBGene00015225	WBGene00004810		WBGene00001607	WBGene00044709	WBGene00000708	WBGene00001885	WBGene00019450
	WBGene00195165	WBGene00001889	WBGene00195165	WBGene00004811		WBGene00001668		WBGene00000670	WBGene00001889	WBGene00019449
	WBGene00012726	WBGene00001918	WBGene00008267	WBGene00007131		WBGene00001778		WBGene00015683	WBGene00001918	WBGene00044183
	WBGene00050906	WBGene00002021	WBGene00044708	WBGene00007132		WBGene00002124		WBGene00010555	WBGene00002021	WBGene00050959
	WBGene00009898	WBGene00004002	WBGene00012091	WBGene00007134		WBGene00004149		WBGene00022821	WBGene00004002	WBGene00008015
	WBGene00005582	WBGene00004810	WBGene00022476	WBGene00007656		WBGene00004402		WBGene00021005	WBGene00010822	WBGene00020875
	WBGene00022476	WBGene00004811	WBGene00007134	WBGene00007657		WBGene00004509		WBGene00013393	WBGene00012757	WBGene00015760
	WBGene00009169	WBGene00007131	WBGene00009169	WBGene00007658		WBGene00005548		WBGene00007282	WBGene00016912	WBGene00007465
	WBGene00012091	WBGene00007132	WBGene00008067	WBGene00007659		WBGene00005582		WBGene00013394	WBGene00022497	WBGene00022758
	WBGene00077629	WBGene00007134	WBGene00009061	WBGene00007660		WBGene00005643		WBGene00017843		WBGene00022189
	WBGene00010206	WBGene00007656	WBGene00012726	WBGene00007661		WBGene00005931		WBGene00018808		WBGene00011848
	WBGene00023225	WBGene00007657	WBGene00050906	WBGene00007662		WBGene00006894		WBGene00010085		WBGene00044182
	WBGene00008269	WBGene00007658	WBGene00021081	WBGene00008067		WBGene00007181		WBGene00012213		WBGene00014673
	WBGene00007659	WBGene00007659	WBGene00007658	WBGene00008267		WBGene00007297		WBGene00045394		WBGene00015762
	WBGene00015600	WBGene00007660	WBGene00045401	WBGene00008269		WBGene00007440		WBGene00022822		WBGene00014162
	WBGene00000708	WBGene00007661	WBGene00007662	WBGene00008301		WBGene00007467		WBGene00000716		WBGene00005961
	WBGene00008067	WBGene00007662	WBGene00044014	WBGene00008302		WBGene00007506		WBGene00011153		WBGene00008009
	WBGene00008267	WBGene00008067	WBGene00015227	WBGene00008850		WBGene00007654		WBGene00013867		WBGene00007471
	WBGene00020228	WBGene00008267	WBGene00007659	WBGene00009061		WBGene00007655		WBGene00022820		WBGene00008615
	WBGene00000670	WBGene00008269	WBGene00008068	WBGene00009166		WBGene00007674		WBGene00044284		WBGene00015757
	WBGene00206359	WBGene00008301	WBGene00007661	WBGene00009169		WBGene00007694		WBGene00008823		WBGene00015761
	WBGene00015114	WBGene00008302	WBGene00015600	WBGene00009898		WBGene00007813		WBGene00022669		WBGene00013754
	WBGene00044416	WBGene00008850	WBGene00009908	WBGene00009908		WBGene00008010		WBGene00008393		WBGene00020546
	WBGene00007134	WBGene00009061	WBGene00005582	WBGene00012091		WBGene00008068		WBGene00013297		WBGene00021013
	WBGene00015683	WBGene00009166	WBGene00077629	WBGene00012399		WBGene00008069		WBGene00012212		WBGene00019451
	WBGene00009170	WBGene00009169	WBGene00004402	WBGene00012400		WBGene00008099		WBGene00017402		WBGene00007470
	WBGene00010555	WBGene00009898	WBGene00007655	WBGene00012726		WBGene00008105		WBGene00000693		WBGene00015758
	WBGene00007657	WBGene00009908	WBGene00044416	WBGene00012910		WBGene00008303		WBGene00004813		WBGene00007469
	WBGene00044014	WBGene00010822	WBGene00019450	WBGene00012961		WBGene00008485		WBGene00021619		WBGene00044181
	WBGene00007658	WBGene00012091	WBGene00012400	WBGene00013294		WBGene00008507		WBGene00011010		WBGene00195181
	WBGene00022821	WBGene00012399	WBGene00017214	WBGene00014046		WBGene00008617		WBGene00020290		WBGene00015837
	WBGene00044711	WBGene00012400	WBGene00086568	WBGene00015223		WBGene00008842		WBGene00011152		WBGene00044379
	WBGene00021005	WBGene00012726	WBGene00009168	WBGene00015224		WBGene00008843		WBGene00010492		WBGene00018234
	WBGene00015225	WBGene00012757	WBGene00020357	WBGene00015225		WBGene00008858		WBGene00008825		WBGene00011847
	WBGene00004402	WBGene00012910	WBGene00015834	WBGene00015226		WBGene00008872		WBGene00011011		WBGene00271651
	WBGene00015599	WBGene00012961	WBGene00007656	WBGene00015227		WBGene00008873		WBGene00002090		WBGene00219377
	WBGene00015835	WBGene00013294	WBGene00007657	WBGene00015600		WBGene00008891		WBGene00021730		WBGene00019452
	WBGene00007654	WBGene00014046	WBGene00011161	WBGene00015602		WBGene00009077		WBGene00017538		WBGene00007673
	WBGene00018102	WBGene00015223	WBGene00015224	WBGene00015605		WBGene00009168		WBGene00015899		WBGene00017415
	WBGene00013393	WBGene00015224	WBGene00009170	WBGene00015828		WBGene00009170		WBGene00012301		WBGene00022565
	WBGene00015491	WBGene00015225	WBGene00007674	WBGene00015834		WBGene00009675		WBGene00012405		WBGene00012051
	WBGene00007282	WBGene00015226	WBGene00194645	WBGene00015839		WBGene00009835		WBGene00010613		WBGene00012267
	WBGene00013394	WBGene00015227	WBGene00008302	WBGene00016281		WBGene00009839		WBGene00017532		WBGene00015603
	WBGene00017843	WBGene00015600	WBGene00044707	WBGene00017214		WBGene00009840		WBGene00045261		WBGene00008268
	WBGene00015834	WBGene00015602	WBGene00019449	WBGene00018345		WBGene00010004		WBGene00008789		WBGene00012505
	WBGene00018808	WBGene00015605	WBGene00009898	WBGene00018353		WBGene00010206		WBGene00007290		WBGene00003708
	WBGene00010085	WBGene00015828	WBGene00010821	WBGene00018997		WBGene00010508		WBGene00017263		WBGene00206393
	WBGene00012213	WBGene00015834	WBGene00008269	WBGene00020228		WBGene00010686		WBGene00007315		WBGene00010808
	WBGene00020637	WBGene00015839	WBGene00020637	WBGene00020326		WBGene00010753		WBGene00194985		WBGene00009167
	WBGene00007661	WBGene00016281	WBGene00022550	WBGene00020357		WBGene00010754		WBGene00009606		WBGene00000027
	WBGene00045394	WBGene00016912	WBGene00007654	WBGene00020774		WBGene00010821		WBGene00016485		WBGene00138715
	WBGene00009061	WBGene00017214	WBGene00019699	WBGene00021081		WBGene00011052		WBGene00013392		WBGene00013961
	WBGene00022822	WBGene00018345	WBGene00020613	WBGene00021179		WBGene00011160		WBGene00018225		WBGene00219293
	WBGene00000716	WBGene00018353	WBGene00044212	WBGene00022096		WBGene00011161		WBGene00022292		WBGene00019349
	WBGene00011153	WBGene00018997	WBGene00044183	WBGene00022375		WBGene00011168		WBGene00021263		WBGene00012052
	WBGene00019699	WBGene00020228	WBGene00018345	WBGene00022476		WBGene00011539		WBGene00008377		WBGene00017706
	WBGene00007674	WBGene00020326	WBGene00007132	WBGene00022547		WBGene00011677		WBGene00013391		WBGene00007472
	WBGene00020357	WBGene00020357	WBGene00050959	WBGene00022550		WBGene00011923		WBGene00004750		WBGene00044521
	WBGene00009168	WBGene00020774	WBGene00007660	WBGene00023483		WBGene00012058		WBGene00016822		WBGene00000025
	WBGene00045401	WBGene00021081	WBGene00202499	WBGene00044212		WBGene00012069		WBGene00044773		WBGene00044523
	WBGene00013867	WBGene00021179	WBGene00008069	WBGene00044237		WBGene00012093		WBGene00004352		WBGene00005344
	WBGene00022820	WBGene00022096	WBGene00020227	WBGene00044708		WBGene00012101		WBGene00008535		WBGene00011005
	WBGene00011168	WBGene00022375	WBGene00013634	WBGene00044787		WBGene00012398		WBGene00008378		WBGene00021176
	WBGene00020227	WBGene00022476	WBGene00008015	WBGene00045393		WBGene00012456		WBGene00000597		WBGene00016639
	WBGene00044284	WBGene00022497	WBGene00008873	WBGene00045401		WBGene00012822		WBGene00000752		WBGene00206517
	WBGene00008823	WBGene00022547	WBGene00044711	WBGene00045416		WBGene00013019		WBGene00012436		WBGene00195240
	WBGene00015839	WBGene00022550	WBGene00020326	WBGene00050899		WBGene00013364		WBGene00044215		WBGene00015113
	WBGene00012400	WBGene00023483	WBGene00045393	WBGene00086568		WBGene00013372		WBGene00017541		WBGene00009841
	WBGene00008891	WBGene00044212	WBGene00235307	WBGene00138721		WBGene00013569		WBGene00044535		WBGene00009802
	WBGene00022669	WBGene00044237	WBGene00015835	WBGene00195165		WBGene00013634		WBGene00012211		WBGene00195177
	WBGene00044707	WBGene00044708	WBGene00304201			WBGene00013636		WBGene00007283		WBGene00016766
	WBGene00022547	WBGene00044709	WBGene00015223			WBGene00013637		WBGene00016627		WBGene00022690
	WBGene00008393	WBGene00044787	WBGene00010206			WBGene00013837		WBGene00019989		WBGene00012381
	WBGene00219309	WBGene00045393	WBGene00194951			WBGene00014701		WBGene00010196		WBGene00013616
	WBGene00013297	WBGene00045401	WBGene00023483			WBGene00014759		WBGene00012557		WBGene00220140
	WBGene00015832	WBGene00045416	WBGene00020875			WBGene00014944		WBGene00011342		WBGene00022282
	WBGene00010821	WBGene00050899	WBGene00195172			WBGene00015108		WBGene00004241		WBGene00020459
	WBGene00007662	WBGene00086568	WBGene00020228			WBGene00015114		WBGene00017105		WBGene00018903
	WBGene00015108	WBGene00138721	WBGene00018102			WBGene00015152		WBGene00013931		WBGene00016497
	WBGene00012212	WBGene00195165	WBGene00138721			WBGene00015221		WBGene00015903		WBGene00022870
	WBGene00010754		WBGene00009166			WBGene00015222		WBGene00206388		WBGene00015100
	WBGene00044207		WBGene00022546			WBGene00015455		WBGene00008844		WBGene00017711
	WBGene00021081		WBGene00015760			WBGene00015491		WBGene00020771		WBGene00045347
	WBGene00008069		WBGene00008507			WBGene00015537		WBGene00008824		WBGene00004041
	WBGene00017402		WBGene00015833			WBGene00015593		WBGene00045268		WBGene00206494
	WBGene00000693		WBGene00086560			WBGene00015597		WBGene00011012		WBGene00004093
	WBGene00008507		WBGene00044085			WBGene00015598		WBGene00019928		WBGene00021339
	WBGene00004813		WBGene00007465			WBGene00015599		WBGene00019799		WBGene00019590
	WBGene00017214		WBGene00015602			WBGene00015601		WBGene00044178		WBGene00194746
	WBGene00021619		WBGene00007131			WBGene00015747		WBGene00010087		WBGene00206536
	WBGene00011010		WBGene00007467			WBGene00015829		WBGene00018443		WBGene00044151
	WBGene00044212		WBGene00044207			WBGene00015832		WBGene00008822		WBGene00006630
	WBGene00011161		WBGene00022758			WBGene00015833		WBGene00008537		WBGene00020976
	WBGene00044085		WBGene00015839			WBGene00015835		WBGene00016455		WBGene00013492
	WBGene00015227		WBGene00015832			WBGene00016525		WBGene00044665		WBGene00022552
	WBGene00020290		WBGene00008301			WBGene00016526		WBGene00007225		WBGene00018662
	WBGene00017095		WBGene00219309			WBGene00016527		WBGene00011388		WBGene00018621
	WBGene00011152		WBGene00010508			WBGene00016920		WBGene00016636		WBGene00022824
	WBGene00010492		WBGene00022189			WBGene00017095		WBGene00003784		WBGene00012450
	WBGene00008825		WBGene00044787			WBGene00017586		WBGene00004275		WBGene00022321
	WBGene00011011		WBGene00008842			WBGene00017592		WBGene00004820		WBGene00011130
	WBGene00002090		WBGene00008872			WBGene00017705		WBGene00016084		WBGene00013620
	WBGene00202499		WBGene00011848			WBGene00018102		WBGene00015083		WBGene00018921
	WBGene00022869		WBGene00014944			WBGene00018352		WBGene00235094		WBGene00008577
	WBGene00021730		WBGene00022547			WBGene00018385		WBGene00003987		WBGene00018696
	WBGene00017538		WBGene00015593			WBGene00018614		WBGene00011486		WBGene00011210
	WBGene00015899		WBGene00015828			WBGene00018645		WBGene00020218		WBGene00010545
	WBGene00012301		WBGene00013372			WBGene00018761		WBGene00011320		WBGene00020457
	WBGene00012405		WBGene00194646			WBGene00019314		WBGene00009301		WBGene00006429
	WBGene00007132		WBGene00194902			WBGene00019421		WBGene00000465		WBGene00271643
	WBGene00010613		WBGene00044013			WBGene00019576		WBGene00045473		WBGene00219750
	WBGene00017532		WBGene00010004			WBGene00019649		WBGene00010353		WBGene00022872
	WBGene00045261		WBGene00016527			WBGene00019699		WBGene00009834		WBGene00014132
	WBGene00195172		WBGene00021654			WBGene00019858		WBGene00018438		WBGene00044663
	WBGene00007660		WBGene00022869			WBGene00019931		WBGene00006555		WBGene00018384
	WBGene00013634		WBGene00219493			WBGene00020080		WBGene00016638		WBGene00009849
	WBGene00008789		WBGene00015491			WBGene00020227		WBGene00010953		WBGene00000841
	WBGene00008873		WBGene00044182			WBGene00020364		WBGene00015102		WBGene00044361
	WBGene00007290		WBGene00015108			WBGene00020613		WBGene00017933		WBGene00006718
	WBGene00017263		WBGene00014673			WBGene00020637		WBGene00018084		WBGene00008862
	WBGene00007315		WBGene00015599			WBGene00020639		WBGene00004374		WBGene00006248
	WBGene00007655		WBGene00015762			WBGene00020640		WBGene00007773		WBGene00003644
	WBGene00194985		WBGene00015222			WBGene00020777		WBGene00000388		WBGene00044644
	WBGene00009606		WBGene00020364			WBGene00020981		WBGene00007709		WBGene00005833
	WBGene00016485		WBGene00015114			WBGene00021118		WBGene00011691		WBGene00021256
	WBGene00013392		WBGene00015221			WBGene00021175		WBGene00009897		WBGene00235164
	WBGene00007656		WBGene00014162			WBGene00021193		WBGene00013887		WBGene00001671
	WBGene00008617		WBGene00011160			WBGene00021195		WBGene00009778		WBGene00020358
	WBGene00018225		WBGene00022545			WBGene00021404		WBGene00044081		WBGene00001387
	WBGene00022292		WBGene00013294			WBGene00021405		WBGene00015905		WBGene00003995
	WBGene00021263		WBGene00005961			WBGene00021408		WBGene00006541		WBGene00017709
	WBGene00008377		WBGene00008009			WBGene00021409		WBGene00009300		WBGene00219917
	WBGene00013391		WBGene00015226			WBGene00021654		WBGene00011741		WBGene00020451
	WBGene00004750		WBGene00016281			WBGene00021741		WBGene00010183		WBGene00016666
	WBGene00016822		WBGene00007471			WBGene00021743		WBGene00010084		WBGene00021111
	WBGene00023483		WBGene00023225			WBGene00021859		WBGene00009086		WBGene00022569
	WBGene00044773		WBGene00008615			WBGene00022083		WBGene00008394		WBGene00021860
	WBGene00004352		WBGene00012093			WBGene00022142		WBGene00001435		WBGene00020449
	WBGene00044013		WBGene00015757			WBGene00022545		WBGene00016434		WBGene00006986
	WBGene00008535		WBGene00015605			WBGene00022546		WBGene00016178		WBGene00021434
	WBGene00008378		WBGene00018614			WBGene00022548		WBGene00045265		WBGene00015403
	WBGene00000597		WBGene00015761			WBGene00022570		WBGene00007196		WBGene00021520
	WBGene00015833		WBGene00044760			WBGene00022572		WBGene00044554		WBGene00045412
	WBGene00000752		WBGene00013754			WBGene00022674		WBGene00000609		WBGene00011672
	WBGene00012436		WBGene00011539			WBGene00022713		WBGene00009651		WBGene00016763
	WBGene00044215		WBGene00235133			WBGene00022869		WBGene00008464		WBGene00009518
	WBGene00017541		WBGene00020546			WBGene00023225		WBGene00000608		WBGene00007133
	WBGene00044535		WBGene00009077			WBGene00023266		WBGene00004798		WBGene00022866
	WBGene00012211		WBGene00021013			WBGene00044013		WBGene00008536		WBGene00002188
	WBGene00007283		WBGene00019451			WBGene00044014		WBGene00016528		WBGene00185118
	WBGene00016627		WBGene00007470			WBGene00044085		WBGene00022257		WBGene00013298
	WBGene00019989		WBGene00206359			WBGene00044206		WBGene00016824		WBGene00019589
	WBGene00086568		WBGene00015758			WBGene00044207		WBGene00010000		WBGene00013091
	WBGene00010196		WBGene00045475			WBGene00044208		WBGene00010351		WBGene00000972
	WBGene00012557		WBGene00022375			WBGene00044213		WBGene00010473		WBGene00012451
	WBGene00011342		WBGene00022713			WBGene00044238		WBGene00000675		WBGene00006539
	WBGene00304201		WBGene00044427			WBGene00044362		WBGene00017134		WBGene00019279
	WBGene00004241		WBGene00007469			WBGene00044416		WBGene00016255		WBGene00021122
	WBGene00018345		WBGene00044181			WBGene00044427		WBGene00011063		WBGene00019592
	WBGene00138721		WBGene00195181			WBGene00044707		WBGene00021620		WBGene00010108
	WBGene00017105		WBGene00018353			WBGene00044711		WBGene00021780		WBGene00017529
	WBGene00013931		WBGene00015837			WBGene00044759		WBGene00004078		WBGene00219267
	WBGene00015903		WBGene00044783			WBGene00044760		WBGene00016896		WBGene00271744
	WBGene00045338		WBGene00010754			WBGene00044783		WBGene00013070		WBGene00016717
	WBGene00206388		WBGene00044379			WBGene00045188		WBGene00014117		WBGene00022345
	WBGene00008844		WBGene00012058			WBGene00045338		WBGene00017177		WBGene00019047
	WBGene00009908		WBGene00012399			WBGene00045411		WBGene00020778		WBGene00008709
	WBGene00020771		WBGene00008858			WBGene00045415		WBGene00020700		WBGene00016216
	WBGene00008824		WBGene00022548			WBGene00045457		WBGene00006047		WBGene00008352
	WBGene00045268		WBGene00004509			WBGene00045475		WBGene00019811		WBGene00008265
	WBGene00011012		WBGene00018234			WBGene00050906		WBGene00009035		WBGene00019183
	WBGene00015224		WBGene00015829			WBGene00077438		WBGene00020948		WBGene00015720
	WBGene00019928		WBGene00011847			WBGene00077546		WBGene00008113		WBGene00022479
	WBGene00015828		WBGene00271651			WBGene00077629		WBGene00016712		WBGene00018346
	WBGene00019799		WBGene00044237			WBGene00086560		WBGene00006546		WBGene00015574
	WBGene00044178		WBGene00219377			WBGene00194645		WBGene00019795		WBGene00022440
	WBGene00010087		WBGene00020639			WBGene00194646		WBGene00019606		WBGene00219216
	WBGene00020364		WBGene00019314			WBGene00194651		WBGene00000698		WBGene00004172
	WBGene00018443		WBGene00011168			WBGene00194695		WBGene00045405		WBGene00019057
	WBGene00008822		WBGene00009675			WBGene00194713		WBGene00000751		WBGene00017470
	WBGene00008537		WBGene00019452			WBGene00194717		WBGene00011986		WBGene00016190
	WBGene00016455		WBGene00007673			WBGene00194902		WBGene00016303		WBGene00019058
	WBGene00015593		WBGene00017415			WBGene00194951		WBGene00007378		WBGene00019593
	WBGene00044665		WBGene00022565			WBGene00195172		WBGene00050976		WBGene00007376
	WBGene00007225		WBGene00045338			WBGene00202499		WBGene00003451		WBGene00006674
	WBGene00011388		WBGene00007297			WBGene00206359		WBGene00011505		WBGene00044349
	WBGene00016636		WBGene00021409			WBGene00219309		WBGene00016230		WBGene00017445
	WBGene00003784		WBGene00014046			WBGene00219493		WBGene00021035		WBGene00194925
	WBGene00020639		WBGene00023266			WBGene00235133		WBGene00009701		WBGene00015259
	WBGene00004275		WBGene00012456			WBGene00235271		WBGene00007313		WBGene00194815
	WBGene00004820		WBGene00012051			WBGene00235307		WBGene00269338		WBGene00019070
	WBGene00016084		WBGene00012267			WBGene00304201		WBGene00044953		WBGene00002199
	WBGene00044427		WBGene00015603					WBGene00000713		WBGene00020817
	WBGene00008302		WBGene00008268					WBGene00043743		WBGene00008797
	WBGene00015083		WBGene00008850					WBGene00003865
	WBGene00235094		WBGene00004149					WBGene00003228
	WBGene00014944		WBGene00021179					WBGene00016823
	WBGene00003987		WBGene00012505					WBGene00020834
	WBGene00011486		WBGene00007181					WBGene00014097
	WBGene00020218		WBGene00012398					WBGene00015112
	WBGene00011320		WBGene00004811					WBGene00008959
	WBGene00022550		WBGene00003708					WBGene00004243
	WBGene00008068		WBGene00009835					WBGene00045501
	WBGene00009301		WBGene00206393					WBGene00018605
	WBGene00000465		WBGene00045415					WBGene00020786
	WBGene00045473		WBGene00010753					WBGene00235298
	WBGene00010353		WBGene00010808					WBGene00021056
	WBGene00235307		WBGene00020640					WBGene00009280
	WBGene00009834		WBGene00009167					WBGene00017584
	WBGene00018438		WBGene00008099					WBGene00007850
	WBGene00006555		WBGene00000027					WBGene00008590
	WBGene00045393		WBGene00138715					WBGene00020476
	WBGene00016638		WBGene00013961					WBGene00012878
	WBGene00009166		WBGene00013837					WBGene00004239
	WBGene00008301		WBGene00021404					WBGene00021993
	WBGene00010953		WBGene00219293					WBGene00017986
	WBGene00015102		WBGene00005548					WBGene00014049
	WBGene00017933		WBGene00016525					WBGene00016568
	WBGene00018084		WBGene00022096					WBGene00015312
	WBGene00004374		WBGene00021408					WBGene00011898
	WBGene00007773		WBGene00019349					WBGene00007459
	WBGene00194645		WBGene00194695					WBGene00011431
	WBGene00015602		WBGene00012052					WBGene00008066
	WBGene00000388		WBGene00045188					WBGene00020652
	WBGene00007709		WBGene00077438					WBGene00003601
	WBGene00011691		WBGene00021405					WBGene00003540
	WBGene00009897		WBGene00015601					WBGene00018455
	WBGene00010753		WBGene00017706					WBGene00206389
	WBGene00013887		WBGene00019421					WBGene00044015
	WBGene00009778		WBGene00010686					WBGene00003231
	WBGene00044081		WBGene00015537					WBGene00011132
	WBGene00015905		WBGene00020774					WBGene00003539
	WBGene00006541		WBGene00044206					WBGene00020304
	WBGene00009300		WBGene00018385					WBGene00018526
	WBGene00011741		WBGene00022083					WBGene00050914
	WBGene00016527		WBGene00044709					WBGene00003448
	WBGene00010183		WBGene00015598					WBGene00045414
	WBGene00013372		WBGene00022570					WBGene00003230
	WBGene00010084		WBGene00017095					WBGene00009186
	WBGene00009086		WBGene00022674					WBGene00045038
	WBGene00008394		WBGene00012069					WBGene00019969
	WBGene00019931		WBGene00007472					WBGene00022508
	WBGene00010508		WBGene00077546					WBGene00015180
	WBGene00001435		WBGene00012910					WBGene00018439
	WBGene00016434		WBGene00044521					WBGene00016695
	WBGene00016178		WBGene00012822					WBGene00044278
	WBGene00045265		WBGene00008617					WBGene00017648
	WBGene00007196		WBGene00007813					WBGene00011809
	WBGene00044554		WBGene00000025					WBGene00021207
	WBGene00000609		WBGene00044523					WBGene00007649
	WBGene00009651		WBGene00005344					WBGene00016437
	WBGene00015226		WBGene00011005					WBGene00016713
	WBGene00008464		WBGene00021176					WBGene00001606
	WBGene00194951		WBGene00016639					WBGene00020035
	WBGene00000608		WBGene00206517					WBGene00017587
	WBGene00004811		WBGene00195240					WBGene00008698
	WBGene00004798		WBGene00005643					WBGene00013659
	WBGene00015223		WBGene00044208					WBGene00020641
	WBGene00022083		WBGene00021193					WBGene00004353
	WBGene00008536		WBGene00015113					WBGene00019818
	WBGene00016528		WBGene00009839					WBGene00010493
	WBGene00001607		WBGene00009841					WBGene00008157
	WBGene00020640		WBGene00005931					WBGene00009302
	WBGene00022257		WBGene00014759					WBGene00017548
	WBGene00022096		WBGene00019576					WBGene00044490
	WBGene00016824		WBGene00022572					WBGene00017747
	WBGene00010000		WBGene00009802					WBGene00016486
	WBGene00010351		WBGene00045457					WBGene00045417
	WBGene00010473		WBGene00195177					WBGene00013380
	WBGene00000675		WBGene00016766					WBGene00000867
	WBGene00017134		WBGene00008010					WBGene00017407
	WBGene00016255		WBGene00022690					WBGene00010596
	WBGene00194902		WBGene00021195					WBGene00000671
	WBGene00011063		WBGene00004810					WBGene00013567
	WBGene00021620		WBGene00020981					WBGene00014955
	WBGene00015222		WBGene00012381					WBGene00009695
	WBGene00021780		WBGene00013616					WBGene00013608
	WBGene00004078		WBGene00009840					WBGene00009659
	WBGene00016896		WBGene00044238					WBGene00012879
	WBGene00013070		WBGene00006894					WBGene00011489
	WBGene00044787		WBGene00008891					WBGene00000866
	WBGene00015598		WBGene00001778					WBGene00044702
	WBGene00014117		WBGene00015597					WBGene00007332
	WBGene00017177		WBGene00021118					WBGene00004242
	WBGene00020778		WBGene00015152					WBGene00013647
	WBGene00020700		WBGene00220140					WBGene00003458
	WBGene00006047		WBGene00022282					WBGene00021153
	WBGene00019811		WBGene00014701					WBGene00019569
	WBGene00009035		WBGene00044759					WBGene00010065
	WBGene00020948		WBGene00016526					WBGene00018500
	WBGene00008113		WBGene00020459					WBGene00006552
	WBGene00016712		WBGene00044362					WBGene00010568
	WBGene00006546		WBGene00050899					WBGene00011462
	WBGene00014759		WBGene00001668					WBGene00015178
	WBGene00019795		WBGene00011052					WBGene00018203
	WBGene00019606		WBGene00018903					WBGene00021853
	WBGene00000698		WBGene00020080					WBGene00016163
	WBGene00045405		WBGene00016497					WBGene00022002
	WBGene00000751		WBGene00017705					WBGene00007458
	WBGene00011986		WBGene00045416					WBGene00019578
	WBGene00016303		WBGene00022870					WBGene00010354
	WBGene00007378		WBGene00194713					WBGene00007643
	WBGene00050976		WBGene00015100					WBGene00006053
	WBGene00003451		WBGene00017711					WBGene00004817
	WBGene00011505		WBGene00045347					WBGene00012074
	WBGene00016230		WBGene00004041					WBGene00003426
	WBGene00021035		WBGene00019858					WBGene00235391
	WBGene00009701		WBGene00206494					WBGene00015596
	WBGene00007313		WBGene00235271					WBGene00004354
	WBGene00269338		WBGene00004093					WBGene00044271
	WBGene00219493		WBGene00008843					WBGene00014822
	WBGene00044953		WBGene00021339					WBGene00021997
	WBGene00000713		WBGene00016920					WBGene00010519
	WBGene00043743		WBGene00021859					WBGene00020434
	WBGene00003865		WBGene00021743					WBGene00016534
	WBGene00003228		WBGene00013019					WBGene00015850
	WBGene00016823		WBGene00019590					WBGene00021586
	WBGene00020834		WBGene00021175					WBGene00012020
	WBGene00014097		WBGene00194746					WBGene00206483
	WBGene00015112		WBGene00045411					WBGene00003864
	WBGene00008959		WBGene00018352					WBGene00045239
	WBGene00020326		WBGene00206536					WBGene00010007
	WBGene00004243		WBGene00007694					WBGene00044474
	WBGene00045501		WBGene00194717					WBGene00045297
	WBGene00018605		WBGene00044151					WBGene00195183
	WBGene00020786		WBGene00006630					WBGene00013705
	WBGene00235298		WBGene00020976					WBGene00018099
	WBGene00021056		WBGene00013492					WBGene00020797
	WBGene00009280		WBGene00022552					WBGene00006052
	WBGene00017584		WBGene00018662					WBGene00044232
	WBGene00007850		WBGene00021741					WBGene00007580
	WBGene00008590		WBGene00018621					WBGene00000496
	WBGene00020476		WBGene00022824					WBGene00017474
	WBGene00012878		WBGene00012450					WBGene00003575
	WBGene00004239		WBGene00022321					WBGene00009517
	WBGene00021993		WBGene00012961					WBGene00017985
	WBGene00018614		WBGene00015455					WBGene00012880
	WBGene00017986		WBGene00011130					WBGene00002144
	WBGene00014049		WBGene00013620					WBGene00018493
	WBGene00016568		WBGene00018921					WBGene00255375
	WBGene00005548		WBGene00008577					WBGene00003444
	WBGene00015312		WBGene00007506					WBGene00015805
	WBGene00011898		WBGene00018645					WBGene00004984
	WBGene00007459		WBGene00018696					WBGene00020433
	WBGene00011431		WBGene00011210					WBGene00019171
	WBGene00008066		WBGene00010545					WBGene00003184
	WBGene00020652		WBGene00020457					WBGene00009470
	WBGene00003601		WBGene00018997					WBGene00003468
	WBGene00003540		WBGene00006429					WBGene00017246
	WBGene00018455		WBGene00271643					WBGene00022133
	WBGene00206389		WBGene00013569					WBGene00012431
	WBGene00044015		WBGene00219750					WBGene00015243
	WBGene00003231		WBGene00022872					WBGene00018303
	WBGene00011132		WBGene00014132					WBGene00013713
	WBGene00003539		WBGene00044663					WBGene00044753
	WBGene00020304		WBGene00008303					WBGene00019796
	WBGene00018526		WBGene00018384					WBGene00007757
	WBGene00050914		WBGene00009849					WBGene00022586
	WBGene00003448		WBGene00000841					WBGene00021072
	WBGene00045414		WBGene00013637					WBGene00003450
	WBGene00003230		WBGene00044361					WBGene00000656
	WBGene00015605		WBGene00013636					WBGene00020684
	WBGene00009186		WBGene00006718					WBGene00007278
	WBGene00045038		WBGene00008862					WBGene00004168
	WBGene00019969		WBGene00006248					WBGene00013069
	WBGene00022508		WBGene00003644					WBGene00010483
	WBGene00015180		WBGene00044644					WBGene00003452
	WBGene00018439		WBGene00005833					WBGene00014954
	WBGene00016695		WBGene00021256					WBGene00011429
	WBGene00044278		WBGene00235164					WBGene00006394
	WBGene00017648		WBGene00001671					WBGene00019622
	WBGene00011809		WBGene00017592					WBGene00003466
	WBGene00021207		WBGene00020358					WBGene00019905
	WBGene00007649		WBGene00001387					WBGene00015505
	WBGene00016437		WBGene00008105					WBGene00020091
	WBGene00007131		WBGene00003995					WBGene00044569
	WBGene00008842		WBGene00017709					WBGene00006619
	WBGene00016713		WBGene00007440					WBGene00045271
	WBGene00001606		WBGene00219917					WBGene00015937
	WBGene00008850		WBGene00020451					WBGene00015987
	WBGene00020035		WBGene00016666					WBGene00018531
	WBGene00017587		WBGene00021111					WBGene00017015
	WBGene00008698		WBGene00022569					WBGene00004026
	WBGene00013659		WBGene00021860					WBGene00012925
	WBGene00020641		WBGene00020449					WBGene00008631
	WBGene00004353		WBGene00006986					WBGene00014199
	WBGene00019818		WBGene00021434					WBGene00045273
	WBGene00010493		WBGene00013364					WBGene00007599
	WBGene00008157		WBGene00015403					WBGene00015698
	WBGene00009302		WBGene00021520					WBGene00001599
	WBGene00017548		WBGene00045412					WBGene00014158
	WBGene00044490		WBGene00019931					WBGene00010051
	WBGene00017747		WBGene00011672					WBGene00077685
	WBGene00016486		WBGene00016763					WBGene00017413
	WBGene00045417		WBGene00012101					WBGene00000301
	WBGene00013380		WBGene00018761					WBGene00010544
	WBGene00021179		WBGene00194651					WBGene00009457
	WBGene00000867		WBGene00009518					WBGene00044489
	WBGene00017407		WBGene00011677					WBGene00185097
	WBGene00010596		WBGene00007133					WBGene00044439
	WBGene00000671		WBGene00022866					WBGene00022006
	WBGene00013567		WBGene00002188					WBGene00003463
	WBGene00045475		WBGene00185118					WBGene00003464
	WBGene00014955		WBGene00013298					WBGene00008534
	WBGene00009695		WBGene00019589					WBGene00003216
	WBGene00013608		WBGene00013091					WBGene00009324
	WBGene00009659		WBGene00000972					WBGene00003446
	WBGene00004149		WBGene00012451					WBGene00015014
	WBGene00012879		WBGene00006539					WBGene00020699
	WBGene00011489		WBGene00019279					WBGene00020910
	WBGene00000866		WBGene00021122					WBGene00011176
	WBGene00044702		WBGene00019592					WBGene00009031
	WBGene00007332		WBGene00010108					WBGene00007320
	WBGene00004242		WBGene00017529					WBGene00020987
	WBGene00013647		WBGene00219267					WBGene00007809
	WBGene00015221		WBGene00271744					WBGene00011134
	WBGene00003458		WBGene00002124					WBGene00206479
	WBGene00021153		WBGene00016717					WBGene00010256
	WBGene00019569		WBGene00022345					WBGene00006040
	WBGene00023266		WBGene00019047					WBGene00016291
	WBGene00005643		WBGene00019649					WBGene00002136
	WBGene00010065		WBGene00008709					WBGene00017875
	WBGene00018500		WBGene00022142					WBGene00011350
	WBGene00014701		WBGene00016216					WBGene00194839
	WBGene00006552		WBGene00008352					WBGene00004908
	WBGene00044237		WBGene00008265					WBGene00019063
	WBGene00010568		WBGene00019183					WBGene00003434
	WBGene00016281		WBGene00015720					WBGene00008961
	WBGene00008872		WBGene00022479					WBGene00003783
	WBGene00011160		WBGene00008485					WBGene00003465
	WBGene00011462		WBGene00018346					WBGene00009097
	WBGene00086560		WBGene00015574					WBGene00007171
	WBGene00015178		WBGene00022440					WBGene00016894
	WBGene00018203		WBGene00017586					WBGene00011822
	WBGene00021853		WBGene00219216					WBGene00021381
	WBGene00016163		WBGene00004172					WBGene00006051
	WBGene00022002		WBGene00015747					WBGene00011336
	WBGene00044208		WBGene00019057					WBGene00007584
	WBGene00007458		WBGene00017470					WBGene00007794
	WBGene00019578		WBGene00020777					WBGene00010066
	WBGene00010354		WBGene00016190					WBGene00019950
	WBGene00194646		WBGene00001607					WBGene00000680
	WBGene00007643		WBGene00011923					WBGene00000696
	WBGene00006053		WBGene00019058					WBGene00022005
	WBGene00004817		WBGene00019593					WBGene00016017
	WBGene00012074		WBGene00007376					WBGene00013334
	WBGene00010004		WBGene00006674					WBGene00013290
	WBGene00013837		WBGene00044349					WBGene00012716
	WBGene00003426		WBGene00017445					WBGene00077732
	WBGene00235391		WBGene00044213					WBGene00007601
	WBGene00015596		WBGene00194925					WBGene00000473
	WBGene00004354		WBGene00015259					WBGene00013381
	WBGene00044271		WBGene00194815					WBGene00000757
	WBGene00014822		WBGene00019070					WBGene00013956
	WBGene00021997		WBGene00002199					WBGene00020350
	WBGene00010519		WBGene00020817					WBGene00003438
	WBGene00020434		WBGene00008797					WBGene00010920
	WBGene00016534							WBGene00284850
	WBGene00015850							WBGene00013349
	WBGene00011539							WBGene00016457
	WBGene00021586							WBGene00009862
	WBGene00012020							WBGene00017294
	WBGene00206483							WBGene00006039
	WBGene00003864							WBGene00015665
	WBGene00045239							WBGene00022162
	WBGene00007467							WBGene00018529
	WBGene00010007							WBGene00011689
	WBGene00044474							WBGene00009884
	WBGene00045297							WBGene00021596
	WBGene00195183							WBGene00014116
	WBGene00013705							WBGene00007159
	WBGene00018099							WBGene00194703
	WBGene00020797							WBGene00007507
	WBGene00006052							WBGene00010212
	WBGene00044232							WBGene00235330
	WBGene00007580							WBGene00022699
	WBGene00000496							WBGene00022775
	WBGene00017474							WBGene00006038
	WBGene00003575							WBGene00002368
	WBGene00009517							WBGene00016752
	WBGene00019576							WBGene00195070
	WBGene00017985							WBGene00020840
	WBGene00012880							WBGene00006050
	WBGene00002144							WBGene00000754
	WBGene00077546							WBGene00017247
	WBGene00044213							WBGene00015073
	WBGene00018493							WBGene00001595
	WBGene00255375							WBGene00002992
	WBGene00003444							WBGene00018631
	WBGene00015805							WBGene00015780
	WBGene00004984							WBGene00017542
	WBGene00020433							WBGene00003425
	WBGene00019171							WBGene00010789
	WBGene00003184							WBGene00008218
	WBGene00009470							WBGene00021472
	WBGene00003468							WBGene00219218
	WBGene00017246							WBGene00000657
	WBGene00022133							WBGene00009680
	WBGene00012431							WBGene00009656
	WBGene00015243							WBGene00017552
	WBGene00018303							WBGene00044436
	WBGene00013713							WBGene00013858
	WBGene00044753							WBGene00010581
	WBGene00018353							WBGene00044080
	WBGene00019796							WBGene00019783
	WBGene00007757							WBGene00044177
	WBGene00022586							WBGene00195227
	WBGene00021072							WBGene00008073
	WBGene00003450							WBGene00015688
	WBGene00000656							WBGene00009684
	WBGene00020684							WBGene00022036
	WBGene00007278							WBGene00019430
	WBGene00004168							WBGene00022617
	WBGene00013069							WBGene00003424
	WBGene00010483							WBGene00019833
	WBGene00003452							WBGene00206484
	WBGene00014954							WBGene00012294
	WBGene00011429							WBGene00021658
	WBGene00006394							WBGene00012589
	WBGene00019622							WBGene00009044
	WBGene00003466							WBGene00013900
	WBGene00019905							WBGene00019600
	WBGene00015505							WBGene00000168
	WBGene00077438							WBGene00044475
	WBGene00020091							WBGene00014194
	WBGene00044569							WBGene00268216
	WBGene00006619							WBGene00002125
	WBGene00045271							WBGene00007632
	WBGene00015937							WBGene00006056
	WBGene00015987							WBGene00009572
	WBGene00018531							WBGene00020974
	WBGene00022546							WBGene00011501
	WBGene00017015							WBGene00016351
	WBGene00004026							WBGene00003219
	WBGene00012925							WBGene00021398
	WBGene00008631							WBGene00010933
	WBGene00014199							WBGene00011354
	WBGene00045273							WBGene00020173
	WBGene00007599							WBGene00000546
	WBGene00015698							WBGene00018130
	WBGene00001599							WBGene00002130
	WBGene00014158							WBGene00044501
	WBGene00010051							WBGene00009681
	WBGene00077685							WBGene00017808
	WBGene00017413							WBGene00012481
	WBGene00000301							WBGene00017910
	WBGene00194695							WBGene00008724
	WBGene00010544							WBGene00007308
	WBGene00009457							WBGene00022652
	WBGene00044489							WBGene00014987
	WBGene00185097							WBGene00009203
	WBGene00044439							WBGene00020860
	WBGene00022006							WBGene00189949
	WBGene00003463							WBGene00007613
	WBGene00003464							WBGene00020353
	WBGene00008534							WBGene00044003
	WBGene00003216							WBGene00007795
	WBGene00009324							WBGene00012937
	WBGene00003446							WBGene00016399
	WBGene00015829							WBGene00019232
	WBGene00015014							WBGene00022622
	WBGene00020699							WBGene00010036
	WBGene00020910							WBGene00010538
	WBGene00011176							WBGene00001597
	WBGene00009031							WBGene00004909
	WBGene00007320							WBGene00021114
	WBGene00020987							WBGene00077699
	WBGene00007809							WBGene00020990
	WBGene00011134							WBGene00050913
	WBGene00206479							WBGene00000703
	WBGene00010256							WBGene00003432
	WBGene00006040							WBGene00003431
	WBGene00016291							WBGene00009626
	WBGene00002136							WBGene00043053
	WBGene00017875							WBGene00016707
	WBGene00011350							WBGene00012588
	WBGene00194839							WBGene00019132
	WBGene00004908							WBGene00012174
	WBGene00019063							WBGene00018223
	WBGene00003434							WBGene00000715
	WBGene00008961							WBGene00018087
	WBGene00003783							WBGene00020713
	WBGene00003465							WBGene00000474
	WBGene00009675							WBGene00013526
	WBGene00009097							WBGene00016512
	WBGene00007171							WBGene00015677
	WBGene00016894							WBGene00001569
	WBGene00011822							WBGene00009529
	WBGene00021381							WBGene00013868
	WBGene00006051							WBGene00015890
	WBGene00011336							WBGene00021996
	WBGene00007584							WBGene00019337
	WBGene00007794							WBGene00009071
	WBGene00010066							WBGene00016893
	WBGene00019950							WBGene00017851
	WBGene00000680							WBGene00009113
	WBGene00022375							WBGene00206368
	WBGene00000696							WBGene00007751
	WBGene00022005							WBGene00011469
	WBGene00016017							WBGene00007248
	WBGene00013334							WBGene00020187
	WBGene00013290							WBGene00044777
	WBGene00012716							WBGene00011805
	WBGene00077732							WBGene00009548
	WBGene00008843							WBGene00001647
	WBGene00007601							WBGene00015907
	WBGene00000473							WBGene00004904
	WBGene00013381							WBGene00008899
	WBGene00021195							WBGene00007521
	WBGene00000757							WBGene00007082
	WBGene00013956							WBGene00019341
	WBGene00020350							WBGene00003395
	WBGene00003438							WBGene00009096
	WBGene00010920							WBGene00012790
	WBGene00284850							WBGene00044018
	WBGene00013349							WBGene00004246
	WBGene00016457							WBGene00016949
	WBGene00009862							WBGene00019683
	WBGene00017294							WBGene00016357
	WBGene00006039							WBGene00010650
	WBGene00015665							WBGene00022589
	WBGene00022162							WBGene00004962
	WBGene00018529							WBGene00008801
	WBGene00011689							WBGene00269394
	WBGene00009884							WBGene00004027
	WBGene00021596							WBGene00010234
	WBGene00014116							WBGene00003445
	WBGene00007159							WBGene00011172
	WBGene00194703							WBGene00015629
	WBGene00007507							WBGene00004821
	WBGene00010212							WBGene00008960
	WBGene00235330							WBGene00011748
	WBGene00022699							WBGene00000712
	WBGene00022775							WBGene00010563
	WBGene00006038							WBGene00012831
	WBGene00002368							WBGene00014247
	WBGene00016752							WBGene00007337
	WBGene00195070							WBGene00009670
	WBGene00020840							WBGene00016058
	WBGene00006050							WBGene00012573
	WBGene00000754							WBGene00013303
	WBGene00017247							WBGene00010915
	WBGene00015073							WBGene00018010
	WBGene00001595							WBGene00008541
	WBGene00002992							WBGene00255714
	WBGene00018631							WBGene00007224
	WBGene00015780							WBGene00044805
	WBGene00017542							WBGene00013138
	WBGene00003425							WBGene00018568
	WBGene00010789							WBGene00010486
	WBGene00008218							WBGene00043067
	WBGene00021472							WBGene00014239
	WBGene00219218							WBGene00019248
	WBGene00000657							WBGene00016753
	WBGene00009680							WBGene00011669
	WBGene00009656							WBGene00021214
	WBGene00017552							WBGene00000935
	WBGene00044436							WBGene00007797
	WBGene00013858							WBGene00010612
	WBGene00010581							WBGene00008210
	WBGene00044080							WBGene00009682
	WBGene00019783							WBGene00023427
	WBGene00044177							WBGene00015244
	WBGene00195227							WBGene00009962
	WBGene00008073							WBGene00008063
	WBGene00015688							WBGene00013610
	WBGene00009684							WBGene00001514
	WBGene00022036							WBGene00016658
	WBGene00019430							WBGene00019561
	WBGene00015601							WBGene00013432
	WBGene00022617							WBGene00016799
	WBGene00003424							WBGene00009344
	WBGene00019833							WBGene00018355
	WBGene00206484							WBGene00013473
	WBGene00012294							WBGene00015134
	WBGene00021654							WBGene00010633
	WBGene00008858							WBGene00235281
	WBGene00021658							WBGene00003456
	WBGene00012589							WBGene00013437
	WBGene00235133							WBGene00017450
	WBGene00009044							WBGene00009959
	WBGene00013900							WBGene00007445
	WBGene00019600							WBGene00015449
	WBGene00000168							WBGene00013771
	WBGene00022713							WBGene00012387
	WBGene00044475							WBGene00003449
	WBGene00014194							WBGene00003469
	WBGene00268216							WBGene00012672
	WBGene00002125							WBGene00003467
	WBGene00007632							WBGene00010018
	WBGene00006056							WBGene00015689
	WBGene00009572							WBGene00011173
	WBGene00020974							WBGene00012224
	WBGene00011501							WBGene00016680
	WBGene00016351							WBGene00021428
	WBGene00003219							WBGene00008385
	WBGene00021398							WBGene00014246
	WBGene00010933							WBGene00194864
	WBGene00011354							WBGene00015136
	WBGene00020173							WBGene00007274
	WBGene00007813							WBGene00009755
	WBGene00000546							WBGene00019131
	WBGene00018130							WBGene00007380
	WBGene00002130							WBGene00044175
	WBGene00044501							WBGene00012636
	WBGene00009681							WBGene00010869
	WBGene00017808							WBGene00011988
	WBGene00012481							WBGene00009589
	WBGene00017910							WBGene00018840
	WBGene00008724							WBGene00023424
	WBGene00007308							WBGene00021113
	WBGene00022652							WBGene00015193
	WBGene00015152							WBGene00017978
	WBGene00014987							WBGene00002120
	WBGene00009203							WBGene00011295
	WBGene00020860							WBGene00010690
	WBGene00189949							WBGene00000016
	WBGene00007613							WBGene00011945
	WBGene00020353							WBGene00021673
	WBGene00044003							WBGene00018158
	WBGene00007795							WBGene00016782
	WBGene00012937							WBGene00012595
	WBGene00016399							WBGene00008389
	WBGene00019232							WBGene00006416
	WBGene00022622							WBGene00022007
	WBGene00010036							WBGene00019949
	WBGene00002124							WBGene00269376
	WBGene00010538							WBGene00018926
	WBGene00001597							WBGene00009948
	WBGene00004909							WBGene00012435
	WBGene00021114							WBGene00017112
	WBGene00020777							WBGene00012223
	WBGene00077699							WBGene00021649
	WBGene00020990							WBGene00021606
	WBGene00050913							WBGene00010366
	WBGene00000703							WBGene00013208
	WBGene00003432							WBGene00269421
	WBGene00003431							WBGene00009941
	WBGene00009626							WBGene00010194
	WBGene00043053							WBGene00195072
	WBGene00016707							WBGene00018563
	WBGene00012588							WBGene00010373
	WBGene00019132							WBGene00000690
	WBGene00007181							WBGene00014127
	WBGene00012174							WBGene00005552
	WBGene00018223							WBGene00016440
	WBGene00000715							WBGene00009005
	WBGene00018087							WBGene00012711
	WBGene00020713							WBGene00050881
	WBGene00000474							WBGene00013431
	WBGene00013526							WBGene00012547
	WBGene00016512							WBGene00045180
	WBGene00015677							WBGene00017032
	WBGene00001569							WBGene00020905
	WBGene00009529							WBGene00016288
	WBGene00013868							WBGene00003229
	WBGene00012456							WBGene00013033
	WBGene00015890							WBGene00018121
	WBGene00021996							WBGene00015667
	WBGene00019337							WBGene00013710
	WBGene00009071							WBGene00018948
	WBGene00016893							WBGene00020416
	WBGene00017851							WBGene00010799
	WBGene00009113							WBGene00003470
	WBGene00206368							WBGene00012104
	WBGene00007751							WBGene00016322
	WBGene00011469							WBGene00012795
	WBGene00007248							WBGene00011600
	WBGene00020187							WBGene00016541
	WBGene00044777							WBGene00001839
	WBGene00011805							WBGene00007277
	WBGene00009548							WBGene00010719
	WBGene00001647							WBGene00008841
	WBGene00015907							WBGene00004119
	WBGene00004904							WBGene00008660
	WBGene00008899							WBGene00007793
	WBGene00007521							WBGene00014007
	WBGene00007082							WBGene00022244
	WBGene00019341							WBGene00011124
	WBGene00003395							WBGene00008529
	WBGene00009096							WBGene00018483
	WBGene00012790							WBGene00017872
	WBGene00044018							WBGene00044174
	WBGene00004246							WBGene00015456
	WBGene00016949							WBGene00010367
	WBGene00019683							WBGene00010185
	WBGene00016357							WBGene00014053
	WBGene00010650							WBGene00007733
	WBGene00010686							WBGene00007301
	WBGene00022589							WBGene00019151
	WBGene00004962							WBGene00021200
	WBGene00008801							WBGene00017555
	WBGene00269394							WBGene00015842
	WBGene00004027							WBGene00018169
	WBGene00010234							WBGene00012809
	WBGene00003445							WBGene00020084
	WBGene00011172							WBGene00021787
	WBGene00001778							WBGene00004044
	WBGene00015629							WBGene00010474
	WBGene00004821							WBGene00008388
	WBGene00008960							WBGene00003994
	WBGene00011748							WBGene00013194
	WBGene00000712							WBGene00016954
	WBGene00010563							WBGene00006048
	WBGene00012831							WBGene00015908
	WBGene00014247							WBGene00011746
	WBGene00007337							WBGene00003429
	WBGene00009670							WBGene00010692
	WBGene00016058							WBGene00001424
	WBGene00012822							WBGene00007307
	WBGene00012573							WBGene00016586
	WBGene00013303							WBGene00016185
	WBGene00010915							WBGene00001985
	WBGene00018010							WBGene00016441
	WBGene00008541							WBGene00007381
	WBGene00255714							WBGene00013088
	WBGene00007224							WBGene00010209
	WBGene00044805							WBGene00011163
	WBGene00016525							WBGene00044447
	WBGene00013138							WBGene00077443
	WBGene00018568							WBGene00018122
	WBGene00010486							WBGene00012637
	WBGene00043067							WBGene00017460
	WBGene00014239							WBGene00013651
	WBGene00019248							WBGene00018497
	WBGene00016753							WBGene00001529
	WBGene00011669							WBGene00022706
	WBGene00021214							WBGene00017059
	WBGene00000935							WBGene00018380
	WBGene00007797							WBGene00019920
	WBGene00010612							WBGene00009160
	WBGene00008210							WBGene00021969
	WBGene00009682							WBGene00012087
	WBGene00023427							WBGene00001571
	WBGene00015244							WBGene00003443
	WBGene00009962							WBGene00011749
	WBGene00008063							WBGene00017553
	WBGene00013610							WBGene00011795
	WBGene00001514							WBGene00011846
	WBGene00013294							WBGene00018803
	WBGene00016658							WBGene00235354
	WBGene00019561							WBGene00019260
	WBGene00013432							WBGene00014179
	WBGene00016799							WBGene00044911
	WBGene00009344							WBGene00010195
	WBGene00012399							WBGene00010940
	WBGene00018355							WBGene00185055
	WBGene00013473							WBGene00017452
	WBGene00045415							WBGene00185002
	WBGene00015134							WBGene00009016
	WBGene00010633							WBGene00019531
	WBGene00235281							WBGene00022035
	WBGene00003456							WBGene00022780
	WBGene00013437							WBGene00021877
	WBGene00017450							WBGene00020356
	WBGene00009959							WBGene00011401
	WBGene00007445							WBGene00008235
	WBGene00015449							WBGene00044261
	WBGene00013771							WBGene00018698
	WBGene00012387							WBGene00017142
	WBGene00003449							WBGene00007509
	WBGene00003469							WBGene00013800
	WBGene00012672							WBGene00014121
	WBGene00003467							WBGene00012177
	WBGene00010018							WBGene00019608
	WBGene00015689							WBGene00043147
	WBGene00011173							WBGene00015262
	WBGene00012224							WBGene00235280
	WBGene00016680							WBGene00019255
	WBGene00021428							WBGene00015616
	WBGene00008385							WBGene00018050
	WBGene00014246							WBGene00003435
	WBGene00194864							WBGene00011162
	WBGene00015136							WBGene00015572
	WBGene00007274							WBGene00022298
	WBGene00009755							WBGene00010363
	WBGene00019131							WBGene00016675
	WBGene00007380							WBGene00015026
	WBGene00044175							WBGene00020282
	WBGene00018645							WBGene00019532
	WBGene00015597							WBGene00044332
	WBGene00012636							WBGene00015573
	WBGene00010869							WBGene00011560
	WBGene00011988							WBGene00010281
	WBGene00009589							WBGene00013429
	WBGene00018840							WBGene00016825
	WBGene00023424							WBGene00007766
	WBGene00021113							WBGene00012741
	WBGene00015193							WBGene00022689
	WBGene00017978							WBGene00008298
	WBGene00002120							WBGene00011378
	WBGene00011295							WBGene00011918
	WBGene00010690							WBGene00015094
	WBGene00000016							WBGene00010574
	WBGene00011945							WBGene00018813
	WBGene00021673							WBGene00013894
	WBGene00018158							WBGene00021136
	WBGene00016782							WBGene00050915
	WBGene00012595							WBGene00018528
	WBGene00008389							WBGene00022157
	WBGene00006416							WBGene00013165
	WBGene00022007							WBGene00001541
	WBGene00019949							WBGene00007986
	WBGene00269376							WBGene00020659
	WBGene00018926							WBGene00013999
	WBGene00009948							WBGene00018950
	WBGene00012435							WBGene00017853
	WBGene00017112							WBGene00004965
	WBGene00012223							WBGene00007792
	WBGene00004509							WBGene00018991
	WBGene00021649							WBGene00009581
	WBGene00005931							WBGene00007156
	WBGene00045457							WBGene00021678
	WBGene00021606							WBGene00016612
	WBGene00010366							WBGene00018081
	WBGene00013208							WBGene00007448
	WBGene00022570							WBGene00021967
	WBGene00269421							WBGene00018347
	WBGene00009941							WBGene00010046
	WBGene00010194							WBGene00019152
	WBGene00018352							WBGene00021465
	WBGene00195072							WBGene00018119
	WBGene00018563							WBGene00015696
	WBGene00010373							WBGene00003442
	WBGene00000690							WBGene00018530
	WBGene00014127							WBGene00012527
	WBGene00005552							WBGene00009384
	WBGene00016440							WBGene00021386
	WBGene00009005							WBGene00004165
	WBGene00012711							WBGene00044062
	WBGene00050881							WBGene00020761
	WBGene00013431							WBGene00077764
	WBGene00012547							WBGene00011000
	WBGene00045180							WBGene00022090
	WBGene00017032							WBGene00017559
	WBGene00020905							WBGene00007269
	WBGene00016288							WBGene00001603
	WBGene00003229							WBGene00001044
	WBGene00013033							WBGene00022705
	WBGene00018121							WBGene00015627
	WBGene00015667							WBGene00018235
	WBGene00013710							WBGene00018253
	WBGene00018948							WBGene00007198
	WBGene00020416							WBGene00017055
	WBGene00010799							WBGene00010787
	WBGene00003470							WBGene00014907
	WBGene00012104							WBGene00009028
	WBGene00016322							WBGene00013318
	WBGene00012795							WBGene00006618
	WBGene00011600							WBGene00013085
	WBGene00016541							WBGene00009592
	WBGene00001839							WBGene00022452
	WBGene00007277							WBGene00016056
	WBGene00010719							WBGene00012486
	WBGene00008841							WBGene00018001
	WBGene00004119							WBGene00010091
	WBGene00008660							WBGene00009463
	WBGene00007793							WBGene00016360
	WBGene00014007							WBGene00011070
	WBGene00022244							WBGene00019712
	WBGene00011124							WBGene00015024
	WBGene00008529							WBGene00010064
	WBGene00018483							WBGene00005013
	WBGene00017872							WBGene00022854
	WBGene00044174							WBGene00022751
	WBGene00015456							WBGene00011491
	WBGene00010367							WBGene00009143
	WBGene00010185							WBGene00007354
	WBGene00014053							WBGene00020588
	WBGene00007733							WBGene00020223
	WBGene00007301							WBGene00022709
	WBGene00019151							WBGene00013337
	WBGene00021200							WBGene00016085
	WBGene00017555							WBGene00015348
	WBGene00012069							WBGene00007624
	WBGene00015842							WBGene00006404
	WBGene00019421							WBGene00004100
	WBGene00018169							WBGene00011174
	WBGene00012809							WBGene00015982
	WBGene00020084							WBGene00219326
	WBGene00021787							WBGene00016083
	WBGene00004044							WBGene00018336
	WBGene00010474							WBGene00008725
	WBGene00008388							WBGene00003457
	WBGene00003994							WBGene00013474
	WBGene00013194							WBGene00009758
	WBGene00016954							WBGene00018134
	WBGene00006048							WBGene00021373
	WBGene00015908							WBGene00020070
	WBGene00011746							WBGene00007778
	WBGene00003429							WBGene00019139
	WBGene00010692							WBGene00018025
	WBGene00001424							WBGene00004985
	WBGene00007307							WBGene00011910
	WBGene00016586							WBGene00015016
	WBGene00016185							WBGene00019461
	WBGene00001985							WBGene00017057
	WBGene00016441							WBGene00086551
	WBGene00007381							WBGene00010241
	WBGene00013088							WBGene00017179
	WBGene00010209							WBGene00015994
	WBGene00011163							WBGene00008027
	WBGene00044447							WBGene00018773
	WBGene00077443							WBGene00007763
	WBGene00018122							WBGene00009043
	WBGene00012637							WBGene00013988
	WBGene00017460							WBGene00009386
	WBGene00013651							WBGene00021471
	WBGene00018497							WBGene00008124
	WBGene00001529							WBGene00021664
	WBGene00022706							WBGene00012761
	WBGene00017059							WBGene00018525
	WBGene00018380							WBGene00013723
	WBGene00009835							WBGene00020461
	WBGene00019920							WBGene00021154
	WBGene00009160							WBGene00021555
	WBGene00021969							WBGene00013696
	WBGene00012087							WBGene00235300
	WBGene00001571							WBGene00018083
	WBGene00003443							WBGene00018124
	WBGene00011749							WBGene00022707
	WBGene00017553							WBGene00017672
	WBGene00011795							WBGene00017673
	WBGene00011846							WBGene00018232
	WBGene00018803							WBGene00013853
	WBGene00235354							WBGene00014240
	WBGene00019260							WBGene00044433
	WBGene00014179							WBGene00015051
	WBGene00044911							WBGene00009090
	WBGene00010195							WBGene00019410
	WBGene00010940							WBGene00022754
	WBGene00185055							WBGene00013193
	WBGene00017452							WBGene00019512
	WBGene00185002							WBGene00014169
	WBGene00009016							WBGene00020978
	WBGene00019531							WBGene00010271
	WBGene00022035							WBGene00006553
	WBGene00022780							WBGene00008433
	WBGene00021877							WBGene00022079
	WBGene00020356							WBGene00008154
	WBGene00011401							WBGene00045355
	WBGene00008235							WBGene00012207
	WBGene00044783							WBGene00019247
	WBGene00044261							WBGene00013612
	WBGene00018698							WBGene00016263
	WBGene00017142							WBGene00012784
	WBGene00007509							WBGene00044388
	WBGene00013800							WBGene00007578
	WBGene00014121							WBGene00020467
	WBGene00012177							WBGene00020103
	WBGene00019608							WBGene00009270
	WBGene00011052							WBGene00013987
	WBGene00043147							WBGene00013824
	WBGene00015262							WBGene00003906
	WBGene00022674							WBGene00044680
	WBGene00235280							WBGene00009308
	WBGene00019255							WBGene00219908
	WBGene00015616							WBGene00019138
	WBGene00018050							WBGene00018168
	WBGene00003435							WBGene00019119
	WBGene00011162							WBGene00009449
	WBGene00015572							WBGene00022032
	WBGene00022298							WBGene00013657
	WBGene00010363							WBGene00012564
	WBGene00021193							WBGene00020954
	WBGene00016675							WBGene00044987
	WBGene00015026							WBGene00012700
	WBGene00020282							WBGene00008580
	WBGene00019532							WBGene00017762
	WBGene00044332							WBGene00009708
	WBGene00015573							WBGene00013810
	WBGene00011560							WBGene00000772
	WBGene00010281							WBGene00022708
	WBGene00013429							WBGene00015765
	WBGene00016825							WBGene00012501
	WBGene00007766							WBGene00011586
	WBGene00012741							WBGene00044067
	WBGene00022689							WBGene00184990
	WBGene00008298							WBGene00001164
	WBGene00011378							WBGene00001683
	WBGene00011918							WBGene00007190
	WBGene00015094							WBGene00017977
	WBGene00010574							WBGene00002214
	WBGene00018813							WBGene00022008
	WBGene00013894							WBGene00008968
	WBGene00021136							WBGene00011114
	WBGene00050915							WBGene00012115
	WBGene00018528							WBGene00194912
	WBGene00022157							WBGene00016698
	WBGene00013165							WBGene00009513
	WBGene00001541							WBGene00016414
	WBGene00007986							WBGene00013879
	WBGene00020659							WBGene00015467
	WBGene00013999							WBGene00006311
	WBGene00018950							WBGene00011214
	WBGene00017853							WBGene00006044
	WBGene00004965							WBGene00016587
	WBGene00007792							WBGene00007496
	WBGene00018991							WBGene00020293
	WBGene00009581							WBGene00020424
	WBGene00007156							WBGene00021995
	WBGene00021678							WBGene00020071
	WBGene00016612							WBGene00013246
	WBGene00018081							WBGene00007985
	WBGene00021859							WBGene00021878
	WBGene00007448							WBGene00077450
	WBGene00021967							WBGene00019530
	WBGene00018347							WBGene00010651
	WBGene00010046							WBGene00006625
	WBGene00019152							WBGene00011425
	WBGene00021465							WBGene00007305
	WBGene00018119							WBGene00018359
	WBGene00015696							WBGene00004163
	WBGene00003442							WBGene00014163
	WBGene00018530							WBGene00008207
	WBGene00012527							WBGene00016953
	WBGene00009384							WBGene00016501
	WBGene00021386							WBGene00021016
	WBGene00004165							WBGene00012786
	WBGene00044062							WBGene00007060
	WBGene00020761							WBGene00220076
	WBGene00077764							WBGene00010829
	WBGene00011000							WBGene00012169
	WBGene00022090							WBGene00012642
	WBGene00017559							WBGene00017636
	WBGene00021409							WBGene00016236
	WBGene00007269							WBGene00010254
	WBGene00001603							WBGene00013979
	WBGene00001044							WBGene00008013
	WBGene00022705							WBGene00005092
	WBGene00015627							WBGene00002143
	WBGene00018235							WBGene00012638
	WBGene00018253							WBGene00017616
	WBGene00007198							WBGene00013419
	WBGene00012058							WBGene00018745
	WBGene00017055							WBGene00001507
	WBGene00010787							WBGene00014660
	WBGene00014907							WBGene00010136
	WBGene00009028							WBGene00011911
	WBGene00013318							WBGene00007977
	WBGene00006618							WBGene00018196
	WBGene00013085							WBGene00010747
	WBGene00009592							WBGene00020715
	WBGene00022452							WBGene00219460
	WBGene00016056							WBGene00021763
	WBGene00012486							WBGene00009956
	WBGene00018001							WBGene00017556
	WBGene00010091							WBGene00017386
	WBGene00009463							WBGene00013788
	WBGene00016360							WBGene00017955
	WBGene00011070							WBGene00016169
	WBGene00019712							WBGene00271781
	WBGene00015024							WBGene00001482
	WBGene00010064							WBGene00007478
	WBGene00005013							WBGene00303423
	WBGene00022854							WBGene00194816
	WBGene00022751							WBGene00189950
	WBGene00011491							WBGene00011297
	WBGene00009143							WBGene00007244
	WBGene00007354							WBGene00008299
	WBGene00020588							WBGene00018548
	WBGene00020223							WBGene00002193
	WBGene00022548							WBGene00021368
	WBGene00022709							WBGene00001686
	WBGene00013337							WBGene00020661
	WBGene00016085							WBGene00020642
	WBGene00015348							WBGene00001246
	WBGene00007624							WBGene00007454
	WBGene00006404							WBGene00007335
	WBGene00004100							WBGene00018930
	WBGene00011174							WBGene00022034
	WBGene00015982							WBGene00008061
	WBGene00219326							WBGene00015614
	WBGene00016083							WBGene00194647
	WBGene00018336							WBGene00001855
	WBGene00008725							WBGene00021968
	WBGene00003457							WBGene00012492
	WBGene00013474							WBGene00019834
	WBGene00009758							WBGene00011178
	WBGene00018134							WBGene00009522
	WBGene00021373							WBGene00010679
	WBGene00020080							WBGene00022385
	WBGene00020070							WBGene00021781
	WBGene00007778							WBGene00011252
	WBGene00019139							WBGene00014197
	WBGene00018025							WBGene00017712
	WBGene00004985							WBGene00022590
	WBGene00011910							WBGene00018296
	WBGene00015016							WBGene00022094
	WBGene00019461							WBGene00007457
	WBGene00017057							WBGene00020105
	WBGene00086551							WBGene00015820
	WBGene00010241							WBGene00008659
	WBGene00017179							WBGene00009130
	WBGene00015994							WBGene00013611
	WBGene00008027							WBGene00012276
	WBGene00018773							WBGene00008125
	WBGene00007763							WBGene00010401
	WBGene00009043							WBGene00021288
	WBGene00013988							WBGene00007987
	WBGene00009386							WBGene00044491
	WBGene00021471							WBGene00008387
	WBGene00008124							WBGene00010623
	WBGene00021664							WBGene00020995
	WBGene00012761							WBGene00020219
	WBGene00018525							WBGene00011061
	WBGene00013723							WBGene00016742
	WBGene00020461							WBGene00013523
	WBGene00021154							WBGene00020896
	WBGene00021555							WBGene00015819
	WBGene00013696							WBGene00009693
	WBGene00235300							WBGene00009383
	WBGene00018083							WBGene00013986
	WBGene00018124							WBGene00004173
	WBGene00022707							WBGene00008417
	WBGene00017672							WBGene00018505
	WBGene00017673							WBGene00009321
	WBGene00018232							WBGene00303233
	WBGene00013853							WBGene00016950
	WBGene00014240							WBGene00012689
	WBGene00044433							WBGene00044684
	WBGene00015051							WBGene00007154
	WBGene00009090							WBGene00004157
	WBGene00019410							WBGene00015034
	WBGene00044362							WBGene00011203
	WBGene00022754							WBGene00020913
	WBGene00013193							WBGene00009753
	WBGene00019512							WBGene00013579
	WBGene00014169							WBGene00019568
	WBGene00045188							WBGene00010265
	WBGene00008099							WBGene00015988
	WBGene00020978							WBGene00009129
	WBGene00010271							WBGene00021454
	WBGene00006553							WBGene00018658
	WBGene00008433							WBGene00015059
	WBGene00022079							WBGene00013279
	WBGene00008154							WBGene00021720
	WBGene00045355							WBGene00012827
	WBGene00012207							WBGene00021630
	WBGene00019247							WBGene00021795
	WBGene00013612							WBGene00013175
	WBGene00016263							WBGene00016447
	WBGene00012784							WBGene00009182
	WBGene00044388							WBGene00012180
	WBGene00007578							WBGene00010900
	WBGene00020467							WBGene00013951
	WBGene00020103							WBGene00022621
	WBGene00009270							WBGene00004976
	WBGene00013987							WBGene00020117
	WBGene00013824							WBGene00021007
	WBGene00003906							WBGene00020265
	WBGene00044680							WBGene00000287
	WBGene00009308							WBGene00010611
	WBGene00219908							WBGene00017026
	WBGene00019138							WBGene00021579
	WBGene00018168							WBGene00005040
	WBGene00019119							WBGene00015095
	WBGene00009449							WBGene00011133
	WBGene00022032							WBGene00011597
	WBGene00013657							WBGene00007563
	WBGene00016526							WBGene00001601
	WBGene00012564							WBGene00008754
	WBGene00020954							WBGene00014801
	WBGene00044987							WBGene00006449
	WBGene00044238							WBGene00011087
	WBGene00012700							WBGene00022833
	WBGene00008580							WBGene00008581
	WBGene00017762							WBGene00019086
	WBGene00009708							WBGene00045245
	WBGene00013810							WBGene00012946
	WBGene00000772							WBGene00017817
	WBGene00022708							WBGene00012498
	WBGene00015765							WBGene00007789
	WBGene00012501							WBGene00009492
	WBGene00011586							WBGene00018120
	WBGene00044067							WBGene00011066
	WBGene00184990							WBGene00007249
	WBGene00001164							WBGene00016358
	WBGene00001683							WBGene00013221
	WBGene00007190							WBGene00008988
	WBGene00017977							WBGene00008497
	WBGene00002214							WBGene00008028
	WBGene00022008							WBGene00004084
	WBGene00008968							WBGene00016843
	WBGene00011114							WBGene00015893
	WBGene00012115							WBGene00007788
	WBGene00194912							WBGene00021273
	WBGene00016698							WBGene00019692
	WBGene00009513							WBGene00018112
	WBGene00016414							WBGene00008804
	WBGene00013879							WBGene00017698
	WBGene00015467							WBGene00018949
	WBGene00006311							WBGene00002221
	WBGene00011214							WBGene00014102
	WBGene00019858							WBGene00010447
	WBGene00006044							WBGene00017451
	WBGene00016587							WBGene00023451
	WBGene00007496							WBGene00006685
	WBGene00020293							WBGene00012109
	WBGene00020424							WBGene00009269
	WBGene00021995							WBGene00007890
	WBGene00020071							WBGene00235293
	WBGene00013246							WBGene00010114
	WBGene00007985							WBGene00016119
	WBGene00021878							WBGene00009685
	WBGene00077450							WBGene00009523
	WBGene00019530							WBGene00009377
	WBGene00010651							WBGene00008863
	WBGene00006625							WBGene00044810
	WBGene00011425							WBGene00045060
	WBGene00007305							WBGene00013729
	WBGene00018359							WBGene00008051
	WBGene00004163							WBGene00016111
	WBGene00014163							WBGene00019785
	WBGene00008207							WBGene00017325
	WBGene00016953							WBGene00011376
	WBGene00016501							WBGene00015630
	WBGene00021016							WBGene00020292
	WBGene00012786							WBGene00022888
	WBGene00007060							WBGene00012715
	WBGene00220076							WBGene00008440
	WBGene00010829							WBGene00012219
	WBGene00012169							WBGene00010300
	WBGene00012642							WBGene00016211
	WBGene00017636							WBGene00020262
	WBGene00016236							WBGene00007919
	WBGene00010254							WBGene00015331
	WBGene00013979							WBGene00008192
	WBGene00008013							WBGene00021151
	WBGene00005092							WBGene00012357
	WBGene00002143							WBGene00020445
	WBGene00012638							WBGene00013053
	WBGene00017616							WBGene00011968
	WBGene00013419							WBGene00020898
	WBGene00011677							WBGene00007573
	WBGene00018745							WBGene00016054
	WBGene00001507							WBGene00015306
	WBGene00014660							WBGene00013192
	WBGene00010136							WBGene00017384
	WBGene00011911							WBGene00017902
	WBGene00007977							WBGene00011466
	WBGene00018196							WBGene00010712
	WBGene00010747							WBGene00002033
	WBGene00020715							WBGene00194894
	WBGene00219460							WBGene00012565
	WBGene00021763							WBGene00044127
	WBGene00009956							WBGene00017056
	WBGene00017556							WBGene00010081
	WBGene00017386							WBGene00020116
	WBGene00013788							WBGene00016930
	WBGene00017955							WBGene00010992
	WBGene00016169							WBGene00015690
	WBGene00271781							WBGene00016413
	WBGene00001482							WBGene00004901
	WBGene00007478							WBGene00021037
	WBGene00303423							WBGene00015992
	WBGene00194816							WBGene00008950
	WBGene00189950							WBGene00009473
	WBGene00011297							WBGene00007714
	WBGene00007244							WBGene00012926
	WBGene00008299							WBGene00050916
	WBGene00018548							WBGene00018125
	WBGene00002193							WBGene00018667
	WBGene00022572							WBGene00012196
	WBGene00021368							WBGene00021192
	WBGene00001686							WBGene00019165
	WBGene00020661							WBGene00007735
	WBGene00020642							WBGene00010295
	WBGene00001246							WBGene00007777
	WBGene00007454							WBGene00010617
	WBGene00007335							WBGene00009222
	WBGene00018930							WBGene00018660
	WBGene00022034							WBGene00021038
	WBGene00044206							WBGene00016388
	WBGene00008061							WBGene00009185
	WBGene00015614							WBGene00012870
	WBGene00194647							WBGene00013656
	WBGene00001855							WBGene00011414
	WBGene00021968							WBGene00011478
	WBGene00012492							WBGene00013170
	WBGene00019834							WBGene00016701
	WBGene00011178							WBGene00044005
	WBGene00009522							WBGene00007699
	WBGene00010679							WBGene00022849
	WBGene00022385							WBGene00003992
	WBGene00021781							WBGene00008628
	WBGene00011252							WBGene00018498
	WBGene00014197							WBGene00020349
	WBGene00017712							WBGene00012499
	WBGene00022590							WBGene00009938
	WBGene00018296							WBGene00018301
	WBGene00022094							WBGene00016491
	WBGene00007457							WBGene00001536
	WBGene00020105							WBGene00017755
	WBGene00015820							WBGene00021704
	WBGene00008659							WBGene00012871
	WBGene00009130							WBGene00017461
	WBGene00013611							WBGene00019169
	WBGene00012276							WBGene00016956
	WBGene00008125							WBGene00019562
	WBGene00010401							WBGene00009149
	WBGene00021288							WBGene00018867
	WBGene00007987							WBGene00016161
	WBGene00044491							WBGene00014082
	WBGene00008387							WBGene00012905
	WBGene00010623							WBGene00008423
	WBGene00020995							WBGene00013186
	WBGene00020219							WBGene00010263
	WBGene00011061							WBGene00004236
	WBGene00016742							WBGene00011777
	WBGene00013523							WBGene00271819
	WBGene00020896							WBGene00008005
	WBGene00015819							WBGene00022542
	WBGene00009693							WBGene00014238
	WBGene00009383							WBGene00004333
	WBGene00013986							WBGene00010734
	WBGene00012961							WBGene00014229
	WBGene00004173							WBGene00020338
	WBGene00008417							WBGene00013357
	WBGene00018505							WBGene00010982
	WBGene00009321							WBGene00007080
	WBGene00303233							WBGene00017331
	WBGene00016950							WBGene00010663
	WBGene00012689							WBGene00010781
	WBGene00044684							WBGene00006976
	WBGene00007154							WBGene00001973
	WBGene00004157							WBGene00077563
	WBGene00015034							WBGene00018792
	WBGene00011203							WBGene00017718
	WBGene00020913							WBGene00013452
	WBGene00009753							WBGene00044042
	WBGene00013579							WBGene00012172
	WBGene00019568							WBGene00012568
	WBGene00010265							WBGene00021014
	WBGene00015988							WBGene00020414
	WBGene00009129							WBGene00013684
	WBGene00021454							WBGene00002131
	WBGene00018658							WBGene00015896
	WBGene00015059							WBGene00021157
	WBGene00013279							WBGene00008203
	WBGene00021720							WBGene00000878
	WBGene00012827							WBGene00008170
	WBGene00021630							WBGene00011120
	WBGene00021795							WBGene00003861
	WBGene00008303							WBGene00009550
	WBGene00013175							WBGene00022203
	WBGene00018385							WBGene00008811
	WBGene00016447							WBGene00013296
	WBGene00009182							WBGene00003517
	WBGene00019314							WBGene00185005
	WBGene00012180							WBGene00011236
	WBGene00010900							WBGene00019501
	WBGene00013951							WBGene00044912
	WBGene00022621							WBGene00013068
	WBGene00004976							WBGene00010542
	WBGene00020117							WBGene00017114
	WBGene00021007							WBGene00002087
	WBGene00020265							WBGene00008259
	WBGene00000287							WBGene00013785
	WBGene00010611							WBGene00012781
	WBGene00017026							WBGene00003835
	WBGene00021579							WBGene00008651
	WBGene00005040							WBGene00004179
	WBGene00015095							WBGene00012250
	WBGene00011133							WBGene00044779
	WBGene00011597							WBGene00018004
	WBGene00021743							WBGene00000770
	WBGene00007563							WBGene00020862
	WBGene00001601							WBGene00013801
	WBGene00008754							WBGene00017211
	WBGene00014801							WBGene00014035
	WBGene00006449							WBGene00015084
	WBGene00011087							WBGene00017554
	WBGene00022833							WBGene00015912
	WBGene00008581							WBGene00271832
	WBGene00019086							WBGene00010980
	WBGene00045245							WBGene00015818
	WBGene00044759							WBGene00018123
	WBGene00012946							WBGene00012855
	WBGene00017817							WBGene00011185
	WBGene00012498							WBGene00007791
	WBGene00007789							WBGene00009502
	WBGene00009492							WBGene00044258
	WBGene00018120							WBGene00017279
	WBGene00011066							WBGene00012569
	WBGene00007249							WBGene00012185
	WBGene00016358							WBGene00012731
	WBGene00013221							WBGene00016181
	WBGene00008988							WBGene00020984
	WBGene00008497							WBGene00008561
	WBGene00008028							WBGene00015843
	WBGene00004084							WBGene00007551
	WBGene00016843							WBGene00235297
	WBGene00015893							WBGene00014154
	WBGene00007788							WBGene00015165
	WBGene00021273							WBGene00009489
	WBGene00019692							WBGene00018665
	WBGene00018112							WBGene00017213
	WBGene00008804							WBGene00009893
	WBGene00017698							WBGene00008313
	WBGene00018949							WBGene00018895
	WBGene00002221							WBGene00018659
	WBGene00014102							WBGene00010381
	WBGene00010447							WBGene00021358
	WBGene00017451							WBGene00009173
	WBGene00023451							WBGene00018994
	WBGene00006685							WBGene00022761
	WBGene00012109							WBGene00003766
	WBGene00009269							WBGene00020757
	WBGene00007890							WBGene00194700
	WBGene00235293							WBGene00011951
	WBGene00010114							WBGene00010324
	WBGene00016119							WBGene00017550
	WBGene00009685							WBGene00010883
	WBGene00009523							WBGene00020087
	WBGene00009377							WBGene00077579
	WBGene00008863							WBGene00002212
	WBGene00044810							WBGene00020627
	WBGene00045060							WBGene00011587
	WBGene00013729							WBGene00018852
	WBGene00008051							WBGene00011202
	WBGene00020774							WBGene00009313
	WBGene00016111							WBGene00013700
	WBGene00019785							WBGene00021006
	WBGene00017325							WBGene00012315
	WBGene00011376							WBGene00002186
	WBGene00015630							WBGene00011514
	WBGene00020292							WBGene00005650
	WBGene00022888							WBGene00020072
	WBGene00012715							WBGene00019406
	WBGene00008440							WBGene00050896
	WBGene00012219							WBGene00011549
	WBGene00010300							WBGene00021779
	WBGene00016211							WBGene00001591
	WBGene00020262							WBGene00022970
	WBGene00007919							WBGene00013445
	WBGene00015331							WBGene00014029
	WBGene00008192							WBGene00013169
	WBGene00021151							WBGene00013252
	WBGene00012357							WBGene00002204
	WBGene00020445							WBGene00011062
	WBGene00013053							WBGene00014755
	WBGene00011968							WBGene00021537
	WBGene00020898							WBGene00011438
	WBGene00007573							WBGene00007081
	WBGene00016054							WBGene00016781
	WBGene00015306							WBGene00013299
	WBGene00013192							WBGene00044243
	WBGene00017384							WBGene00016040
	WBGene00017902							WBGene00011601
	WBGene00011466							WBGene00011683
	WBGene00010712							WBGene00021832
	WBGene00002033							WBGene00015853
	WBGene00194894							WBGene00020991
	WBGene00012565							WBGene00044256
	WBGene00044127							WBGene00000865
	WBGene00017056							WBGene00077448
	WBGene00010081							WBGene00021633
	WBGene00020116							WBGene00019431
	WBGene00016930							WBGene00017205
	WBGene00010992							WBGene00013251
	WBGene00015690							WBGene00008036
	WBGene00016413							WBGene00014854
	WBGene00004901							WBGene00008139
	WBGene00021037							WBGene00019015
	WBGene00015992							WBGene00044476
	WBGene00008950							WBGene00044901
	WBGene00009473							WBGene00015246
	WBGene00007714							WBGene00020730
	WBGene00012926							WBGene00009714
	WBGene00050916							WBGene00194861
	WBGene00018997							WBGene00018065
	WBGene00018125							WBGene00013142
	WBGene00018667							WBGene00010510
	WBGene00012196							WBGene00009075
	WBGene00021192							WBGene00019980
	WBGene00019165							WBGene00018148
	WBGene00007735							WBGene00000885
	WBGene00010295							WBGene00021650
	WBGene00007777							WBGene00008772
	WBGene00010617							WBGene00022541
	WBGene00009222							WBGene00006650
	WBGene00018660							WBGene00014113
	WBGene00021038							WBGene00017700
	WBGene00016388							WBGene00000638
	WBGene00009185							WBGene00020598
	WBGene00012870							WBGene00013087
	WBGene00013656							WBGene00006629
	WBGene00011414							WBGene00044312
	WBGene00011478							WBGene00012010
	WBGene00013170							WBGene00008230
	WBGene00016701							WBGene00018862
	WBGene00044005							WBGene00043981
	WBGene00007699							WBGene00009413
	WBGene00022849							WBGene00050956
	WBGene00015537							WBGene00008074
	WBGene00003992							WBGene00015661
	WBGene00008628							WBGene00015258
	WBGene00018498							WBGene00015236
	WBGene00020349							WBGene00011804
	WBGene00012499							WBGene00007230
	WBGene00009938							WBGene00008346
	WBGene00018301							WBGene00008169
	WBGene00016491							WBGene00015241
	WBGene00001536							WBGene00010082
	WBGene00017755							WBGene00020370
	WBGene00021704							WBGene00018471
	WBGene00012871							WBGene00000868
	WBGene00017461							WBGene00045306
	WBGene00019169							WBGene00000544
	WBGene00016956							WBGene00000019
	WBGene00019562							WBGene00016416
	WBGene00009149							WBGene00010991
	WBGene00018867							WBGene00000389
	WBGene00016161							WBGene00019642
	WBGene00014082							WBGene00018068
	WBGene00012905							WBGene00000596
	WBGene00008423							WBGene00044676
	WBGene00013186							WBGene00020858
	WBGene00010263							WBGene00022467
	WBGene00004236							WBGene00019081
	WBGene00011777							WBGene00013249
	WBGene00271819							WBGene00017456
	WBGene00008005							WBGene00206474
	WBGene00022542							WBGene00021201
	WBGene00014238							WBGene00015917
	WBGene00004333							WBGene00018668
	WBGene00010734							WBGene00014168
	WBGene00014229							WBGene00007512
	WBGene00020338							WBGene00000417
	WBGene00013357							WBGene00009054
	WBGene00010982							WBGene00008172
	WBGene00007080							WBGene00008677
	WBGene00017331							WBGene00007239
	WBGene00010663							WBGene00010779
	WBGene00010781							WBGene00020042
	WBGene00006976							WBGene00022085
	WBGene00001973							WBGene00013319
	WBGene00077563							WBGene00194803
	WBGene00018792							WBGene00011721
	WBGene00017718							WBGene00009937
	WBGene00013452							WBGene00045484
	WBGene00044042							WBGene00001546
	WBGene00012172							WBGene00004244
	WBGene00012568							WBGene00016053
	WBGene00021014							WBGene00014681
	WBGene00020414							WBGene00009446
	WBGene00013684							WBGene00021055
	WBGene00002131							WBGene00007570
	WBGene00015896							WBGene00009042
	WBGene00021157							WBGene00015685
	WBGene00008203							WBGene00012690
	WBGene00000878							WBGene00019235
	WBGene00008170							WBGene00219296
	WBGene00011120							WBGene00012845
	WBGene00003861							WBGene00011619
	WBGene00009550							WBGene00015852
	WBGene00022203							WBGene00019026
	WBGene00008811							WBGene00014129
	WBGene00013296							WBGene00014104
	WBGene00003517							WBGene00021302
	WBGene00185005							WBGene00001942
	WBGene00011236							WBGene00011919
	WBGene00019501							WBGene00012220
	WBGene00044912							WBGene00004973
	WBGene00013068							WBGene00220084
	WBGene00010542							WBGene00015849
	WBGene00017114							WBGene00077569
	WBGene00002087							WBGene00021889
	WBGene00008259							WBGene00015797
	WBGene00013785							WBGene00007327
	WBGene00012781							WBGene00007610
	WBGene00003835							WBGene00019772
	WBGene00020613							WBGene00022498
	WBGene00008651							WBGene00010874
	WBGene00004179							WBGene00020914
	WBGene00012250							WBGene00011789
	WBGene00044779							WBGene00219286
	WBGene00018004							WBGene00004455
	WBGene00000770							WBGene00006940
	WBGene00020862							WBGene00008649
	WBGene00013801							WBGene00020019
	WBGene00017211							WBGene00021110
	WBGene00014035							WBGene00011435
	WBGene00015084							WBGene00013304
	WBGene00017554							WBGene00017058
	WBGene00015912							WBGene00012173
	WBGene00271832							WBGene00022778
	WBGene00010980							WBGene00044122
	WBGene00015818							WBGene00016946
	WBGene00018123							WBGene00017143
	WBGene00012855							WBGene00017922
	WBGene00011185							WBGene00021908
	WBGene00007791							WBGene00000592
	WBGene00009502							WBGene00007209
	WBGene00044258							WBGene00001110
	WBGene00017279							WBGene00009646
	WBGene00012569							WBGene00269346
	WBGene00012185							WBGene00020400
	WBGene00012731							WBGene00011886
	WBGene00016181							WBGene00015931
	WBGene00020984							WBGene00007306
	WBGene00008561							WBGene00013756
	WBGene00015843							WBGene00020167
	WBGene00007297							WBGene00015386
	WBGene00007551							WBGene00015851
	WBGene00235297							WBGene00002034
	WBGene00014154							WBGene00018178
	WBGene00015165							WBGene00044347
	WBGene00009489							WBGene00012095
	WBGene00018665							WBGene00007391
	WBGene00017213							WBGene00012112
	WBGene00009893							WBGene00008955
	WBGene00008313							WBGene00010750
	WBGene00018895							WBGene00008503
	WBGene00018659							WBGene00021793
	WBGene00010381							WBGene00017031
	WBGene00021358							WBGene00011954
	WBGene00009173							WBGene00010053
	WBGene00018994							WBGene00194788
	WBGene00022761							WBGene00001862
	WBGene00003766							WBGene00003573
	WBGene00020757							WBGene00012110
	WBGene00194700							WBGene00018360
	WBGene00011951							WBGene00007700
	WBGene00010324							WBGene00019262
	WBGene00017550							WBGene00013586
	WBGene00010883							WBGene00002225
	WBGene00020087							WBGene00016093
	WBGene00077579							WBGene00045509
	WBGene00002212							WBGene00017215
	WBGene00020627							WBGene00015106
	WBGene00011587							WBGene00022215
	WBGene00018852							WBGene00044448
	WBGene00011202							WBGene00007222
	WBGene00009313							WBGene00206358
	WBGene00013700							WBGene00194682
	WBGene00021006							WBGene00018427
	WBGene00012315							WBGene00011171
	WBGene00021408							WBGene00016947
	WBGene00009077							WBGene00009247
	WBGene00002186							WBGene00012877
	WBGene00011514							WBGene00016287
	WBGene00005650							WBGene00007124
	WBGene00020072							WBGene00044393
	WBGene00019406							WBGene00044697
	WBGene00050896							WBGene00007541
	WBGene00011549							WBGene00015097
	WBGene00021779							WBGene00006375
	WBGene00001591							WBGene00014857
	WBGene00022970							WBGene00015929
	WBGene00013445							WBGene00016277
	WBGene00014029							WBGene00015892
	WBGene00013169							WBGene00086554
	WBGene00013252							WBGene00015230
	WBGene00002204							WBGene00001856
	WBGene00011062							WBGene00017462
	WBGene00014755							WBGene00019024
	WBGene00021537							WBGene00015590
	WBGene00011438							WBGene00008003
	WBGene00007081							WBGene00018902
	WBGene00016781							WBGene00009115
	WBGene00016920							WBGene00015558
	WBGene00013299							WBGene00009946
	WBGene00044243							WBGene00011509
	WBGene00016040							WBGene00022632
	WBGene00011601							WBGene00017871
	WBGene00011683							WBGene00012210
	WBGene00021832							WBGene00012231
	WBGene00015853							WBGene00011493
	WBGene00020991							WBGene00006376
	WBGene00044256							WBGene00008245
	WBGene00000865							WBGene00008174
	WBGene00077448							WBGene00004972
	WBGene00021633							WBGene00044979
	WBGene00015455							WBGene00008153
	WBGene00019431							WBGene00003067
	WBGene00017205							WBGene00009485
	WBGene00013251							WBGene00012979
	WBGene00008036							WBGene00013881
	WBGene00014854							WBGene00012189
	WBGene00008139							WBGene00018805
	WBGene00019015							WBGene00009402
	WBGene00044476							WBGene00206491
	WBGene00014046							WBGene00007870
	WBGene00044901							WBGene00009641
	WBGene00015246							WBGene00011810
	WBGene00020730							WBGene00000171
	WBGene00009714							WBGene00017141
	WBGene00194861							WBGene00008001
	WBGene00018065							WBGene00022399
	WBGene00013142							WBGene00009704
	WBGene00010510							WBGene00006220
	WBGene00009075							WBGene00014917
	WBGene00019980							WBGene00013190
	WBGene00018148							WBGene00002113
	WBGene00015747							WBGene00020289
	WBGene00044760							WBGene00044229
	WBGene00000885							WBGene00012102
	WBGene00021650							WBGene00044896
	WBGene00008772							WBGene00012120
	WBGene00022541							WBGene00013516
	WBGene00006650							WBGene00009749
	WBGene00021741							WBGene00020177
	WBGene00014113							WBGene00012296
	WBGene00017700							WBGene00004963
	WBGene00021118							WBGene00015756
	WBGene00000638							WBGene00007489
	WBGene00020598							WBGene00017050
	WBGene00013087							WBGene00021541
	WBGene00006629							WBGene00019013
	WBGene00044312							WBGene00016461
	WBGene00012010							WBGene00019002
	WBGene00008230							WBGene00018082
	WBGene00018862							WBGene00013475
	WBGene00043981							WBGene00012012
	WBGene00009413							WBGene00013886
	WBGene00050956							WBGene00008623
	WBGene00008074							WBGene00022143
	WBGene00015661							WBGene00009250
	WBGene00015258							WBGene00020881
	WBGene00015236							WBGene00021639
	WBGene00011804							WBGene00013515
	WBGene00007230							WBGene00020533
	WBGene00008346							WBGene00018664
	WBGene00008169							WBGene00008870
	WBGene00015241							WBGene00015591
	WBGene00010082							WBGene00008381
	WBGene00020370							WBGene00017475
	WBGene00018471							WBGene00019140
	WBGene00000868							WBGene00017802
	WBGene00045306							WBGene00043952
	WBGene00000544							WBGene00011959
	WBGene00000019							WBGene00012785
	WBGene00016416							WBGene00010014
	WBGene00010991							WBGene00000920
	WBGene00000389							WBGene00006719
	WBGene00019642							WBGene00014811
	WBGene00018068							WBGene00044216
	WBGene00000596							WBGene00021862
	WBGene00044676							WBGene00006627
	WBGene00020858							WBGene00020890
	WBGene00022467							WBGene00018580
	WBGene00019081							WBGene00010608
	WBGene00013249							WBGene00007300
	WBGene00017456							WBGene00021034
	WBGene00206474							WBGene00022650
	WBGene00021201							WBGene00012679
	WBGene00015917							WBGene00021271
	WBGene00018668							WBGene00007641
	WBGene00014168							WBGene00004380
	WBGene00007512							WBGene00012008
	WBGene00000417							WBGene00019605
	WBGene00009054							WBGene00018980
	WBGene00008172							WBGene00009039
	WBGene00008677							WBGene00000780
	WBGene00007239							WBGene00013038
	WBGene00045416							WBGene00019929
	WBGene00010779							WBGene00012585
	WBGene00020042							WBGene00013481
	WBGene00022085							WBGene00016010
	WBGene00013319							WBGene00012924
	WBGene00194803							WBGene00008312
	WBGene00011721							WBGene00007598
	WBGene00009839							WBGene00013521
	WBGene00009937							WBGene00010072
	WBGene00045484							WBGene00016963
	WBGene00001546							WBGene00013854
	WBGene00004244							WBGene00009217
	WBGene00016053							WBGene00015516
	WBGene00014681							WBGene00014915
	WBGene00009446							WBGene00013995
	WBGene00021055							WBGene00235254
	WBGene00007570							WBGene00185006
	WBGene00009042							WBGene00009466
	WBGene00015685							WBGene00013388
	WBGene00012690							WBGene00017269
	WBGene00019235							WBGene00003742
	WBGene00219296							WBGene00269337
	WBGene00012845							WBGene00011790
	WBGene00011619							WBGene00007543
	WBGene00015852							WBGene00002032
	WBGene00019026							WBGene00022082
	WBGene00014129							WBGene00016520
	WBGene00014104							WBGene00007715
	WBGene00021302							WBGene00011909
	WBGene00001942							WBGene00050879
	WBGene00011919							WBGene00009404
	WBGene00012220							WBGene00000023
	WBGene00004973							WBGene00008871
	WBGene00220084							WBGene00014665
	WBGene00015849							WBGene00001413
	WBGene00077569							WBGene00015944
	WBGene00021889							WBGene00189951
	WBGene00015797							WBGene00021400
	WBGene00007327							WBGene00008383
	WBGene00007610							WBGene00016923
	WBGene00019772							WBGene00019918
	WBGene00022498							WBGene00012191
	WBGene00010874							WBGene00004114
	WBGene00020914							WBGene00013442
	WBGene00011789							WBGene00011460
	WBGene00219286							WBGene00008912
	WBGene00004455							WBGene00017471
	WBGene00006940							WBGene00020534
	WBGene00008649							WBGene00013250
	WBGene00020019							WBGene00019190
	WBGene00021110							WBGene00000668
	WBGene00011435							WBGene00013702
	WBGene00013304							WBGene00013348
	WBGene00017058							WBGene00004906
	WBGene00012173							WBGene00007688
	WBGene00022778							WBGene00014048
	WBGene00044122							WBGene00019459
	WBGene00016946							WBGene00015422
	WBGene00017143							WBGene00011852
	WBGene00017922							WBGene00007639
	WBGene00021908							WBGene00007644
	WBGene00000592							WBGene00013453
	WBGene00007209							WBGene00013823
	WBGene00001110							WBGene00235359
	WBGene00009646							WBGene00012749
	WBGene00269346							WBGene00021607
	WBGene00020400							WBGene00000799
	WBGene00011886							WBGene00015634
	WBGene00015931							WBGene00020580
	WBGene00007306							WBGene00011834
	WBGene00013756							WBGene00010227
	WBGene00020167							WBGene00044434
	WBGene00015386							WBGene00014085
	WBGene00015851							WBGene00011191
	WBGene00002034							WBGene00013089
	WBGene00018178							WBGene00021858
	WBGene00044347							WBGene00019356
	WBGene00012095							WBGene00017175
	WBGene00007391							WBGene00010092
	WBGene00012112							WBGene00015013
	WBGene00008955							WBGene00021001
	WBGene00010750							WBGene00021640
	WBGene00008503							WBGene00019912
	WBGene00021793							WBGene00235353
	WBGene00017031							WBGene00016767
	WBGene00011954							WBGene00018410
	WBGene00010053							WBGene00021887
	WBGene00194788							WBGene00000144
	WBGene00001862							WBGene00013728
	WBGene00003573							WBGene00022634
	WBGene00012110							WBGene00022876
	WBGene00018360							WBGene00014201
	WBGene00007700							WBGene00001623
	WBGene00019262							WBGene00013214
	WBGene00013586							WBGene00011321
	WBGene00002225							WBGene00017432
	WBGene00016093							WBGene00015345
	WBGene00045509							WBGene00013306
	WBGene00017215							WBGene00012750
	WBGene00015106							WBGene00014174
	WBGene00009840							WBGene00016605
	WBGene00022215							WBGene00194892
	WBGene00044448							WBGene00022288
	WBGene00007222							WBGene00022462
	WBGene00206358							WBGene00019997
	WBGene00194682							WBGene00010728
	WBGene00018427							WBGene00008399
	WBGene00011171							WBGene00006740
	WBGene00016947							WBGene00015032
	WBGene00009247							WBGene00019141
	WBGene00012877							WBGene00013633
	WBGene00016287							WBGene00022890
	WBGene00007124							WBGene00008526
	WBGene00044393							WBGene00008854
	WBGene00044697							WBGene00008062
	WBGene00007541							WBGene00004808
	WBGene00015097							WBGene00017731
	WBGene00006375							WBGene00015624
	WBGene00014857							WBGene00013978
	WBGene00015929							WBGene00235106
	WBGene00016277							WBGene00008933
	WBGene00015892							WBGene00010019
	WBGene00086554							WBGene00006049
	WBGene00015230							WBGene00007863
	WBGene00001856							WBGene00007631
	WBGene00017462							WBGene00012402
	WBGene00019024							WBGene00022753
	WBGene00013637							WBGene00020404
	WBGene00015590							WBGene00000467
	WBGene00008003							WBGene00021608
	WBGene00018902							WBGene00019598
	WBGene00009115							WBGene00021155
	WBGene00015558							WBGene00003856
	WBGene00009946							WBGene00009705
	WBGene00011509							WBGene00270322
	WBGene00022632							WBGene00008171
	WBGene00017871							WBGene00018314
	WBGene00012210							WBGene00007765
[truncated: 1,006 more rows]

## Sheet: 5
Fig 4B data
Dataset	Upregulated genes
pals-17(*) pals-20(*) vs WT		No comparison	No comparison
IPR	No comparison		No comparison
pals-22(-) vs WT	No comparison	No comparison
	WBGene00012091	WBGene00001885	WBGene00015225	WBGene00004810		WBGene00001668	WBGene00012961	WBGene00020361	WBGene00001885	WBGene00019450
	WBGene00022476	WBGene00001889	WBGene00195165	WBGene00004811		WBGene00004093	WBGene00018997	WBGene00003868	WBGene00001889	WBGene00011161
	WBGene00195165	WBGene00001918	WBGene00008267	WBGene00007131		WBGene00004149	WBGene00022096		WBGene00001918	WBGene00019449
	WBGene00007655	WBGene00002021	WBGene00044708	WBGene00007132		WBGene00004402	WBGene00044709		WBGene00002021	WBGene00020613
	WBGene00008067	WBGene00004002	WBGene00012091	WBGene00007134		WBGene00004509	WBGene00050899		WBGene00004002	WBGene00044183
	WBGene00008267	WBGene00004810	WBGene00022476	WBGene00007656		WBGene00005582			WBGene00010822	WBGene00050959
	WBGene00007659	WBGene00004811	WBGene00007134	WBGene00007657		WBGene00005833			WBGene00012757	WBGene00008015
	WBGene00007134	WBGene00007131	WBGene00009169	WBGene00007658		WBGene00007297			WBGene00016912	WBGene00020875
	WBGene00044708	WBGene00007132	WBGene00008067	WBGene00007659		WBGene00007654			WBGene00022497	WBGene00195172
	WBGene00007662	WBGene00007134	WBGene00009061	WBGene00007660		WBGene00007655				WBGene00015760
	WBGene00009169	WBGene00007656	WBGene00012726	WBGene00007661		WBGene00007674				WBGene00007465
	WBGene00007657	WBGene00007657	WBGene00050906	WBGene00007662		WBGene00007813				WBGene00007467
	WBGene00021081	WBGene00007658	WBGene00021081	WBGene00008067		WBGene00008068				WBGene00022758
	WBGene00007656	WBGene00007659	WBGene00007658	WBGene00008267		WBGene00008069				WBGene00022189
	WBGene00012726	WBGene00007660	WBGene00045401	WBGene00008269		WBGene00008099				WBGene00008842
	WBGene00015225	WBGene00007661	WBGene00007662	WBGene00008301		WBGene00008507				WBGene00011848
	WBGene00009061	WBGene00007662	WBGene00044014	WBGene00008302		WBGene00008858				WBGene00013372
	WBGene00044014	WBGene00008067	WBGene00015227	WBGene00008850		WBGene00008872				WBGene00022869
	WBGene00015227	WBGene00008267	WBGene00007659	WBGene00009061		WBGene00008873				WBGene00015491
	WBGene00044416	WBGene00008269	WBGene00008068	WBGene00009166		WBGene00009077				WBGene00044182
	WBGene00015834	WBGene00008301	WBGene00007661	WBGene00009169		WBGene00009168				WBGene00014673
	WBGene00009168	WBGene00008302	WBGene00015600	WBGene00009898		WBGene00009170				WBGene00015599
	WBGene00044711	WBGene00008850	WBGene00009908	WBGene00009908		WBGene00009835				WBGene00015762
	WBGene00007661	WBGene00009061	WBGene00005582	WBGene00012091		WBGene00009839				WBGene00014162
	WBGene00007674	WBGene00009166	WBGene00077629	WBGene00012399		WBGene00009840				WBGene00011160
	WBGene00045401	WBGene00009169	WBGene00004402	WBGene00012400		WBGene00010004				WBGene00005961
	WBGene00008507	WBGene00009898	WBGene00007655	WBGene00012726		WBGene00010206				WBGene00008009
	WBGene00020227	WBGene00009908	WBGene00044416	WBGene00012910		WBGene00010508				WBGene00007471
	WBGene00194645	WBGene00010822	WBGene00019450	WBGene00013294		WBGene00010821				WBGene00008615
	WBGene00018345	WBGene00012091	WBGene00012400	WBGene00014046		WBGene00011539				WBGene00015757
	WBGene00020637	WBGene00012399	WBGene00017214	WBGene00015223		WBGene00012058				WBGene00015761
	WBGene00004402	WBGene00012400	WBGene00086568	WBGene00015224		WBGene00012069				WBGene00044760
	WBGene00015833	WBGene00012726	WBGene00009168	WBGene00015225		WBGene00012093				WBGene00013754
	WBGene00086560	WBGene00012757	WBGene00020357	WBGene00015226		WBGene00012381				WBGene00020546
	WBGene00020357	WBGene00012910	WBGene00015834	WBGene00015227		WBGene00012398				WBGene00021013
	WBGene00010206	WBGene00012961	WBGene00007656	WBGene00015600		WBGene00012456				WBGene00019451
	WBGene00044707	WBGene00013294	WBGene00007657	WBGene00015602		WBGene00012822				WBGene00007470
	WBGene00077629	WBGene00014046	WBGene00011161	WBGene00015605		WBGene00013569				WBGene00206359
	WBGene00017214	WBGene00015223	WBGene00015224	WBGene00015828		WBGene00013634				WBGene00015758
	WBGene00007660	WBGene00015224	WBGene00009170	WBGene00015834		WBGene00013636				WBGene00044427
	WBGene00007658	WBGene00015225	WBGene00007674	WBGene00015839		WBGene00013637				WBGene00007469
	WBGene00008302	WBGene00015226	WBGene00194645	WBGene00016281		WBGene00013837				WBGene00044181
	WBGene00007654	WBGene00015227	WBGene00008302	WBGene00017214		WBGene00014759				WBGene00015837
	WBGene00007132	WBGene00015600	WBGene00044707	WBGene00018345		WBGene00014944				WBGene00010754
	WBGene00008069	WBGene00015602	WBGene00019449	WBGene00018353		WBGene00015100				WBGene00044379
	WBGene00023483	WBGene00015605	WBGene00009898	WBGene00020228		WBGene00015108				WBGene00018234
	WBGene00008873	WBGene00015828	WBGene00010821	WBGene00020326		WBGene00015114				WBGene00011847
	WBGene00009170	WBGene00015834	WBGene00008269	WBGene00020357		WBGene00015221				WBGene00271651
	WBGene00009908	WBGene00015839	WBGene00020637	WBGene00020774		WBGene00015222				WBGene00219377
	WBGene00202499	WBGene00016281	WBGene00022550	WBGene00021081		WBGene00015455				WBGene00020639
	WBGene00044013	WBGene00016912	WBGene00007654	WBGene00021179		WBGene00015537				WBGene00019314
	WBGene00015600	WBGene00017214	WBGene00019699	WBGene00022375		WBGene00015593				WBGene00011168
	WBGene00018102	WBGene00018345	WBGene00020613	WBGene00022476		WBGene00015597				WBGene00009675
	WBGene00044085	WBGene00018353	WBGene00044212	WBGene00022547		WBGene00015601				WBGene00019452
	WBGene00008068	WBGene00018997	WBGene00044183	WBGene00022550		WBGene00015829				WBGene00007673
	WBGene00020228	WBGene00020228	WBGene00018345	WBGene00023483		WBGene00015832				WBGene00017415
	WBGene00009166	WBGene00020326	WBGene00007132	WBGene00044212		WBGene00015833				WBGene00022565
	WBGene00022713	WBGene00020357	WBGene00050959	WBGene00044237		WBGene00015835				WBGene00012051
	WBGene00194951	WBGene00020774	WBGene00007660	WBGene00044708		WBGene00016527				WBGene00012267
	WBGene00086568	WBGene00021081	WBGene00202499	WBGene00044787		WBGene00017705				WBGene00015603
	WBGene00008872	WBGene00021179	WBGene00008069	WBGene00045393		WBGene00017711				WBGene00008268
	WBGene00015832	WBGene00022096	WBGene00020227	WBGene00045401		WBGene00018102				WBGene00012505
	WBGene00022550	WBGene00022375	WBGene00013634	WBGene00045416		WBGene00018352				WBGene00007181
	WBGene00044212	WBGene00022476	WBGene00008015	WBGene00086568		WBGene00018614				WBGene00003708
	WBGene00235307	WBGene00022497	WBGene00008873	WBGene00138721		WBGene00018921				WBGene00206393
	WBGene00013634	WBGene00022547	WBGene00044711	WBGene00195165		WBGene00019590				WBGene00010753
	WBGene00007131	WBGene00022550	WBGene00020326			WBGene00019699				WBGene00010808
	WBGene00016281	WBGene00023483	WBGene00045393			WBGene00020080				WBGene00020640
	WBGene00008301	WBGene00044212	WBGene00235307			WBGene00020227				WBGene00009167
	WBGene00050906	WBGene00044237	WBGene00015835			WBGene00020358				WBGene00000027
	WBGene00194902	WBGene00044708	WBGene00304201			WBGene00020364				WBGene00138715
	WBGene00138721	WBGene00044709	WBGene00015223			WBGene00020457				WBGene00013961
	WBGene00045393	WBGene00044787	WBGene00010206			WBGene00020637				WBGene00005548
	WBGene00009077	WBGene00045393	WBGene00194951			WBGene00021193				WBGene00016525
	WBGene00015835	WBGene00045401	WBGene00023483			WBGene00021404				WBGene00019349
	WBGene00012400	WBGene00045416	WBGene00020875			WBGene00021405				WBGene00194695
	WBGene00019699	WBGene00050899	WBGene00195172			WBGene00021408				WBGene00012052
	WBGene00015224	WBGene00086568	WBGene00020228			WBGene00021409				WBGene00077438
	WBGene00015223	WBGene00138721	WBGene00018102			WBGene00021654				WBGene00017706
	WBGene00023225	WBGene00195165	WBGene00138721			WBGene00021860				WBGene00019421
	WBGene00194646		WBGene00009166			WBGene00022545				WBGene00010686
	WBGene00015114		WBGene00022546			WBGene00022546				WBGene00018385
	WBGene00195181		WBGene00015760			WBGene00022548				WBGene00022083
	WBGene00015602		WBGene00008507			WBGene00022570				WBGene00015598
	WBGene00219309		WBGene00015833			WBGene00022713				WBGene00017095
	WBGene00013294		WBGene00086560			WBGene00022870				WBGene00022674
	WBGene00005582		WBGene00044085			WBGene00023225				WBGene00007472
	WBGene00044787		WBGene00007465			WBGene00023266				WBGene00077546
	WBGene00020326		WBGene00015602			WBGene00044013				WBGene00044521
	WBGene00044237		WBGene00007131			WBGene00044014				WBGene00008617
	WBGene00010821		WBGene00007467			WBGene00044085				WBGene00000025
	WBGene00235133		WBGene00044207			WBGene00044206				WBGene00044523
	WBGene00011539		WBGene00022758			WBGene00044207				WBGene00005344
	WBGene00008269		WBGene00015839			WBGene00044416				WBGene00011005
	WBGene00021179		WBGene00015832			WBGene00044663				WBGene00021176
	WBGene00015593		WBGene00008301			WBGene00044707				WBGene00016639
	WBGene00304201		WBGene00219309			WBGene00044711				WBGene00206517
	WBGene00015605		WBGene00010508			WBGene00044783				WBGene00195240
	WBGene00022547		WBGene00022189			WBGene00045188				WBGene00005643
	WBGene00022546		WBGene00044787			WBGene00045338				WBGene00044208
	WBGene00020364		WBGene00008842			WBGene00045411				WBGene00015113
	WBGene00219293		WBGene00008872			WBGene00045415				WBGene00009841
	WBGene00018614		WBGene00011848			WBGene00045457				WBGene00005931
	WBGene00015108		WBGene00014944			WBGene00045475				WBGene00019576
	WBGene00044207		WBGene00022547			WBGene00050906				WBGene00022572
	WBGene00023266		WBGene00015593			WBGene00077629				WBGene00009802
	WBGene00015829		WBGene00015828			WBGene00086560				WBGene00016766
	WBGene00021654		WBGene00013372			WBGene00194645				WBGene00008010
	WBGene00018353		WBGene00194646			WBGene00194646				WBGene00022690
	WBGene00010508		WBGene00194902			WBGene00194902				WBGene00021195
	WBGene00045475		WBGene00044013			WBGene00194951				WBGene00020981
	WBGene00015221		WBGene00010004			WBGene00195177				WBGene00013616
	WBGene00007297		WBGene00016527			WBGene00195181				WBGene00044238
	WBGene00022375		WBGene00021654			WBGene00202499				WBGene00006894
	WBGene00012910		WBGene00022869			WBGene00219293				WBGene00008891
	WBGene00010004		WBGene00219493			WBGene00219309				WBGene00001778
	WBGene00012456		WBGene00015491			WBGene00219493				WBGene00021118
	WBGene00021405		WBGene00044182			WBGene00219750				WBGene00015152
	WBGene00045415		WBGene00015108			WBGene00235133				WBGene00220140
	WBGene00016527		WBGene00014673			WBGene00235271				WBGene00022282
	WBGene00022545		WBGene00015599			WBGene00235307				WBGene00014701
	WBGene00015828		WBGene00015762			WBGene00304201				WBGene00044759
	WBGene00045188		WBGene00015222							WBGene00016526
	WBGene00015226		WBGene00020364							WBGene00020459
	WBGene00008858		WBGene00015114							WBGene00044362
	WBGene00012093		WBGene00015221							WBGene00011052
	WBGene00012058		WBGene00014162							WBGene00018903
	WBGene00012399		WBGene00011160							WBGene00016497
	WBGene00004149		WBGene00022545							WBGene00194713
	WBGene00015222		WBGene00013294							WBGene00045347
	WBGene00014944		WBGene00005961							WBGene00004041
	WBGene00195177		WBGene00008009							WBGene00019858
	WBGene00219493		WBGene00015226							WBGene00206494
	WBGene00015839		WBGene00016281							WBGene00008843
	WBGene00021409		WBGene00007471							WBGene00021339
	WBGene00012069		WBGene00023225							WBGene00016920
	WBGene00009839		WBGene00008615							WBGene00021859
	WBGene00004509		WBGene00012093							WBGene00021743
	WBGene00004810		WBGene00015757							WBGene00013019
	WBGene00021404		WBGene00015605							WBGene00021175
	WBGene00020774		WBGene00018614							WBGene00194746
	WBGene00012398		WBGene00015761							WBGene00206536
	WBGene00044783		WBGene00044760							WBGene00007694
	WBGene00022548		WBGene00013754							WBGene00194717
	WBGene00021193		WBGene00011539							WBGene00044151
	WBGene00044206		WBGene00235133							WBGene00006630
	WBGene00015537		WBGene00020546							WBGene00020976
	WBGene00012822		WBGene00009077							WBGene00013492
	WBGene00004811		WBGene00021013							WBGene00022552
	WBGene00004093		WBGene00019451							WBGene00018662
	WBGene00021408		WBGene00007470							WBGene00021741
	WBGene00235271		WBGene00206359							WBGene00018621
	WBGene00045338		WBGene00015758							WBGene00022824
	WBGene00012381		WBGene00045475							WBGene00012450
	WBGene00014046		WBGene00022375							WBGene00022321
	WBGene00015601		WBGene00022713							WBGene00011130
	WBGene00015597		WBGene00044427							WBGene00013620
	WBGene00013636		WBGene00007469							WBGene00008577
	WBGene00008850		WBGene00044181							WBGene00007506
	WBGene00009840		WBGene00195181							WBGene00018645
	WBGene00013637		WBGene00018353							WBGene00018696
	WBGene00001668		WBGene00015837							WBGene00011210
	WBGene00013837		WBGene00044783							WBGene00010545
	WBGene00022870		WBGene00010754							WBGene00006429
	WBGene00022570		WBGene00044379							WBGene00271643
	WBGene00020361		WBGene00012058							WBGene00022872
	WBGene00044663		WBGene00012399							WBGene00014132
	WBGene00045457		WBGene00008858							WBGene00008303
	WBGene00045411		WBGene00022548							WBGene00018384
	WBGene00009898		WBGene00004509							WBGene00009849
	WBGene00008099		WBGene00018234							WBGene00000841
	WBGene00015455		WBGene00015829							WBGene00044361
	WBGene00020358		WBGene00011847							WBGene00006718
	WBGene00007813		WBGene00271651							WBGene00008862
	WBGene00013569		WBGene00044237							WBGene00006248
	WBGene00020080		WBGene00219377							WBGene00003644
	WBGene00019590		WBGene00020639							WBGene00044644
	WBGene00017711		WBGene00019314							WBGene00021256
	WBGene00045416		WBGene00011168							WBGene00235164
	WBGene00009835		WBGene00009675							WBGene00001671
	WBGene00021860		WBGene00019452							WBGene00017592
	WBGene00018352		WBGene00007673							WBGene00001387
	WBGene00005833		WBGene00017415							WBGene00008105
	WBGene00219750		WBGene00022565							WBGene00003995
	WBGene00015100		WBGene00045338							WBGene00017709
	WBGene00003868		WBGene00007297							WBGene00007440
	WBGene00020457		WBGene00021409							WBGene00219917
	WBGene00014759		WBGene00014046							WBGene00020451
	WBGene00017705		WBGene00023266							WBGene00016666
	WBGene00018921		WBGene00012456							WBGene00021111
			WBGene00012051							WBGene00022569
			WBGene00012267							WBGene00020449
			WBGene00015603							WBGene00006986
			WBGene00008268							WBGene00021434
			WBGene00008850							WBGene00013364
			WBGene00004149							WBGene00015403
			WBGene00021179							WBGene00021520
			WBGene00012505							WBGene00045412
			WBGene00007181							WBGene00019931
			WBGene00012398							WBGene00011672
			WBGene00004811							WBGene00016763
			WBGene00003708							WBGene00012101
			WBGene00009835							WBGene00018761
			WBGene00206393							WBGene00194651
			WBGene00045415							WBGene00009518
			WBGene00010753							WBGene00011677
			WBGene00010808							WBGene00007133
			WBGene00020640							WBGene00022866
			WBGene00009167							WBGene00002188
			WBGene00008099							WBGene00185118
			WBGene00000027							WBGene00013298
			WBGene00138715							WBGene00019589
			WBGene00013961							WBGene00013091
			WBGene00013837							WBGene00000972
			WBGene00021404							WBGene00012451
			WBGene00219293							WBGene00006539
			WBGene00005548							WBGene00019279
			WBGene00016525							WBGene00021122
			WBGene00022096							WBGene00019592
			WBGene00021408							WBGene00010108
			WBGene00019349							WBGene00017529
			WBGene00194695							WBGene00219267
			WBGene00012052							WBGene00271744
			WBGene00045188							WBGene00002124
			WBGene00077438							WBGene00016717
			WBGene00021405							WBGene00022345
			WBGene00015601							WBGene00019047
			WBGene00017706							WBGene00019649
			WBGene00019421							WBGene00008709
			WBGene00010686							WBGene00022142
			WBGene00015537							WBGene00016216
			WBGene00020774							WBGene00008352
			WBGene00044206							WBGene00008265
			WBGene00018385							WBGene00019183
			WBGene00022083							WBGene00015720
			WBGene00044709							WBGene00022479
			WBGene00015598							WBGene00008485
			WBGene00022570							WBGene00018346
			WBGene00017095							WBGene00015574
			WBGene00022674							WBGene00022440
			WBGene00012069							WBGene00017586
			WBGene00007472							WBGene00219216
			WBGene00077546							WBGene00004172
			WBGene00012910							WBGene00015747
			WBGene00044521							WBGene00019057
			WBGene00012822							WBGene00017470
			WBGene00008617							WBGene00020777
			WBGene00007813							WBGene00016190
			WBGene00000025							WBGene00001607
			WBGene00044523							WBGene00011923
			WBGene00005344							WBGene00019058
			WBGene00011005							WBGene00019593
			WBGene00021176							WBGene00007376
			WBGene00016639							WBGene00006674
			WBGene00206517							WBGene00044349
			WBGene00195240							WBGene00017445
			WBGene00005643							WBGene00044213
			WBGene00044208							WBGene00194925
			WBGene00021193							WBGene00015259
			WBGene00015113							WBGene00194815
			WBGene00009839							WBGene00019070
			WBGene00009841							WBGene00002199
			WBGene00005931							WBGene00020817
			WBGene00014759							WBGene00008797
			WBGene00019576
			WBGene00022572
			WBGene00009802
			WBGene00045457
			WBGene00195177
			WBGene00016766
			WBGene00008010
			WBGene00022690
			WBGene00021195
			WBGene00004810
			WBGene00020981
			WBGene00012381
			WBGene00013616
			WBGene00009840
			WBGene00044238
			WBGene00006894
			WBGene00008891
			WBGene00001778
			WBGene00015597
			WBGene00021118
			WBGene00015152
			WBGene00220140
			WBGene00022282
			WBGene00014701
			WBGene00044759
			WBGene00016526
			WBGene00020459
			WBGene00044362
			WBGene00050899
			WBGene00001668
			WBGene00011052
			WBGene00018903
			WBGene00020080
			WBGene00016497
			WBGene00017705
			WBGene00045416
			WBGene00022870
			WBGene00194713
			WBGene00015100
			WBGene00017711
			WBGene00045347
			WBGene00004041
			WBGene00019858
			WBGene00206494
			WBGene00235271
			WBGene00004093
			WBGene00008843
			WBGene00021339
			WBGene00016920
			WBGene00021859
			WBGene00021743
			WBGene00013019
			WBGene00019590
			WBGene00021175
			WBGene00194746
			WBGene00045411
			WBGene00018352
			WBGene00206536
			WBGene00007694
			WBGene00194717
			WBGene00044151
			WBGene00006630
			WBGene00020976
			WBGene00013492
			WBGene00022552
			WBGene00018662
			WBGene00021741
			WBGene00018621
			WBGene00022824
			WBGene00012450
			WBGene00022321
			WBGene00012961
			WBGene00015455
			WBGene00011130
			WBGene00013620
			WBGene00018921
			WBGene00008577
			WBGene00007506
			WBGene00018645
			WBGene00018696
			WBGene00011210
			WBGene00010545
			WBGene00020457
			WBGene00018997
			WBGene00006429
			WBGene00271643
			WBGene00013569
			WBGene00219750
			WBGene00022872
			WBGene00014132
			WBGene00044663
			WBGene00008303
			WBGene00018384
			WBGene00009849
			WBGene00000841
			WBGene00013637
			WBGene00044361
			WBGene00013636
			WBGene00006718
			WBGene00008862
			WBGene00006248
			WBGene00003644
			WBGene00044644
			WBGene00005833
			WBGene00021256
			WBGene00235164
			WBGene00001671
			WBGene00017592
			WBGene00020358
			WBGene00001387
			WBGene00008105
			WBGene00003995
			WBGene00017709
			WBGene00007440
			WBGene00219917
			WBGene00020451
			WBGene00016666
			WBGene00021111
			WBGene00022569
			WBGene00021860
			WBGene00020449
			WBGene00006986
			WBGene00021434
			WBGene00013364
			WBGene00015403
			WBGene00021520
			WBGene00045412
			WBGene00019931
			WBGene00011672
			WBGene00016763
			WBGene00012101
			WBGene00018761
			WBGene00194651
			WBGene00009518
			WBGene00011677
			WBGene00007133
			WBGene00022866
			WBGene00002188
			WBGene00185118
			WBGene00013298
			WBGene00019589
			WBGene00013091
			WBGene00000972
			WBGene00012451
			WBGene00006539
			WBGene00019279
			WBGene00021122
			WBGene00019592
			WBGene00010108
			WBGene00017529
			WBGene00219267
			WBGene00271744
			WBGene00002124
			WBGene00016717
			WBGene00022345
			WBGene00019047
			WBGene00019649
			WBGene00008709
			WBGene00022142
			WBGene00016216
			WBGene00008352
			WBGene00008265
			WBGene00019183
			WBGene00015720
			WBGene00022479
			WBGene00008485
			WBGene00018346
			WBGene00015574
			WBGene00022440
			WBGene00017586
			WBGene00219216
			WBGene00004172
			WBGene00015747
			WBGene00019057
			WBGene00017470
			WBGene00020777
			WBGene00016190
			WBGene00001607
			WBGene00011923
			WBGene00019058
			WBGene00019593
			WBGene00007376
			WBGene00006674
			WBGene00044349
			WBGene00017445
			WBGene00044213
			WBGene00194925
			WBGene00015259
			WBGene00194815
			WBGene00019070
			WBGene00002199
			WBGene00020817
			WBGene00008797

## Sheet: 6
Fig 4C data
Dataset	Upregulated genes
pals-17(*) vs WT		No comparison	No comparison
pals-17(*) pals-20(*) vs WT	No comparison		No comparison
pals-17(*) pals-20(*) vs pals-16(Δ) pals-17(*) pals-20(*)	No comparison	No comparison
	WBGene00044708	WBGene00012091	WBGene00012091	WBGene00001668	WBGene00017705	WBGene00009096	WBGene00004093	WBGene00000708	WBGene00020361	WBGene00022337
	WBGene00195165	WBGene00022476	WBGene00012726	WBGene00004149	WBGene00018352	WBGene00013364	WBGene00005833	WBGene00000670	WBGene00021860	WBGene00001389
	WBGene00012726	WBGene00195165	WBGene00195165	WBGene00004402	WBGene00045416	WBGene00018645	WBGene00012381	WBGene00206359	WBGene00219750	WBGene00007231
	WBGene00050906	WBGene00007655	WBGene00008267	WBGene00004509		WBGene00022082	WBGene00015100	WBGene00015683	WBGene00003868	WBGene00015857
	WBGene00009898	WBGene00008067	WBGene00044708	WBGene00004810		WBGene00050899	WBGene00017711	WBGene00010555	WBGene00018921	WBGene00019279
	WBGene00005582	WBGene00008267	WBGene00007134	WBGene00004811			WBGene00019590	WBGene00022821		WBGene00015758
	WBGene00022476	WBGene00007659	WBGene00008067	WBGene00005582			WBGene00020358	WBGene00021005		WBGene00018621
	WBGene00009169	WBGene00007134	WBGene00022476	WBGene00007131			WBGene00020457	WBGene00015599		WBGene00006718
	WBGene00012091	WBGene00044708	WBGene00009061	WBGene00007132			WBGene00022870	WBGene00013393		WBGene00006986
	WBGene00077629	WBGene00007662	WBGene00015225	WBGene00007134			WBGene00044663	WBGene00015491		WBGene00235164
	WBGene00010206	WBGene00009169	WBGene00007656	WBGene00007297			WBGene00195177	WBGene00007282		WBGene00016927
	WBGene00023225	WBGene00007657	WBGene00009168	WBGene00007654			WBGene00195181	WBGene00013394		WBGene00004144
	WBGene00008269	WBGene00021081	WBGene00044416	WBGene00007655			WBGene00219293	WBGene00017843		WBGene00044718
	WBGene00007659	WBGene00007656	WBGene00021081	WBGene00007656				WBGene00018808
	WBGene00015600	WBGene00012726	WBGene00015227	WBGene00007657				WBGene00010085
	WBGene00000708	WBGene00015225	WBGene00020637	WBGene00007658				WBGene00012213
	WBGene00008067	WBGene00009061	WBGene00007659	WBGene00007659				WBGene00045394
	WBGene00008267	WBGene00044014	WBGene00017214	WBGene00007660				WBGene00022822
	WBGene00020228	WBGene00015227	WBGene00007657	WBGene00007661				WBGene00000716
	WBGene00000670	WBGene00044416	WBGene00007655	WBGene00007662				WBGene00011153
	WBGene00206359	WBGene00015834	WBGene00009169	WBGene00007674				WBGene00013867
	WBGene00015114	WBGene00009168	WBGene00044014	WBGene00007813				WBGene00022820
	WBGene00044416	WBGene00044711	WBGene00015834	WBGene00008067				WBGene00011168
	WBGene00007134	WBGene00007661	WBGene00045401	WBGene00008068				WBGene00044284
	WBGene00015683	WBGene00007674	WBGene00044711	WBGene00008069				WBGene00008823
	WBGene00009170	WBGene00045401	WBGene00007662	WBGene00008099				WBGene00008891
	WBGene00010555	WBGene00008507	WBGene00020227	WBGene00008267				WBGene00022669
	WBGene00007657	WBGene00020227	WBGene00007654	WBGene00008269				WBGene00008393
	WBGene00044014	WBGene00194645	WBGene00007658	WBGene00008301				WBGene00013297
	WBGene00007658	WBGene00018345	WBGene00022337	WBGene00008302				WBGene00012212
	WBGene00022821	WBGene00020637	WBGene00194645	WBGene00008507				WBGene00010754
	WBGene00044711	WBGene00004402	WBGene00008302	WBGene00008850				WBGene00017402
	WBGene00021005	WBGene00015833	WBGene00004402	WBGene00008858				WBGene00000693
	WBGene00015225	WBGene00086560	WBGene00008069	WBGene00008872				WBGene00004813
	WBGene00004402	WBGene00020357	WBGene00086560	WBGene00008873				WBGene00021619
	WBGene00015599	WBGene00010206	WBGene00044707	WBGene00009061				WBGene00011010
	WBGene00015835	WBGene00044707	WBGene00007660	WBGene00009077				WBGene00011161
	WBGene00007654	WBGene00077629	WBGene00015833	WBGene00009166				WBGene00020290
	WBGene00018102	WBGene00017214	WBGene00007661	WBGene00009168				WBGene00017095
	WBGene00013393	WBGene00007660	WBGene00010206	WBGene00009169				WBGene00011152
	WBGene00015491	WBGene00007658	WBGene00007132	WBGene00009170				WBGene00010492
	WBGene00007282	WBGene00008302	WBGene00020357	WBGene00009835				WBGene00008825
	WBGene00013394	WBGene00007654	WBGene00008068	WBGene00009839				WBGene00011011
	WBGene00017843	WBGene00007132	WBGene00018345	WBGene00009840				WBGene00002090
	WBGene00015834	WBGene00008069	WBGene00050906	WBGene00009898				WBGene00022869
	WBGene00018808	WBGene00023483	WBGene00022713	WBGene00009908				WBGene00021730
	WBGene00010085	WBGene00008873	WBGene00202499	WBGene00010004				WBGene00017538
	WBGene00012213	WBGene00009170	WBGene00012400	WBGene00010206				WBGene00015899
	WBGene00020637	WBGene00009908	WBGene00077629	WBGene00010508				WBGene00012301
	WBGene00007661	WBGene00202499	WBGene00020228	WBGene00010821				WBGene00012405
	WBGene00045394	WBGene00044013	WBGene00015600	WBGene00011539				WBGene00010613
	WBGene00009061	WBGene00015600	WBGene00023483	WBGene00012058				WBGene00017532
	WBGene00022822	WBGene00018102	WBGene00019699	WBGene00012069				WBGene00045261
	WBGene00000716	WBGene00044085	WBGene00009166	WBGene00012091				WBGene00195172
	WBGene00011153	WBGene00008068	WBGene00015835	WBGene00012093				WBGene00008789
	WBGene00019699	WBGene00020228	WBGene00007674	WBGene00012398				WBGene00007290
	WBGene00007674	WBGene00009166	WBGene00022550	WBGene00012399				WBGene00017263
	WBGene00020357	WBGene00022713	WBGene00008873	WBGene00012400				WBGene00007315
	WBGene00009168	WBGene00194951	WBGene00044013	WBGene00012456				WBGene00194985
	WBGene00045401	WBGene00086568	WBGene00194902	WBGene00012726				WBGene00009606
	WBGene00013867	WBGene00008872	WBGene00194951	WBGene00012822				WBGene00016485
	WBGene00022820	WBGene00015832	WBGene00086568	WBGene00012910				WBGene00013392
	WBGene00011168	WBGene00022550	WBGene00009908	WBGene00013294				WBGene00008617
	WBGene00020227	WBGene00044212	WBGene00008872	WBGene00013569				WBGene00018225
	WBGene00044284	WBGene00235307	WBGene00138721	WBGene00013634				WBGene00022292
	WBGene00008823	WBGene00013634	WBGene00007131	WBGene00013636				WBGene00021263
	WBGene00015839	WBGene00007131	WBGene00044212	WBGene00013637				WBGene00008377
	WBGene00012400	WBGene00016281	WBGene00008507	WBGene00013837				WBGene00013391
	WBGene00008891	WBGene00008301	WBGene00235307	WBGene00014046				WBGene00004750
	WBGene00022669	WBGene00050906	WBGene00018102	WBGene00014759				WBGene00016822
	WBGene00044707	WBGene00194902	WBGene00008301	WBGene00014944				WBGene00044773
	WBGene00022547	WBGene00138721	WBGene00010821	WBGene00015108				WBGene00004352
	WBGene00008393	WBGene00045393	WBGene00005582	WBGene00015114				WBGene00008535
	WBGene00219309	WBGene00009077	WBGene00015224	WBGene00015221				WBGene00008378
	WBGene00013297	WBGene00015835	WBGene00015832	WBGene00015222				WBGene00000597
	WBGene00015832	WBGene00012400	WBGene00016281	WBGene00015223				WBGene00000752
	WBGene00010821	WBGene00019699	WBGene00009077	WBGene00015224				WBGene00012436
	WBGene00007662	WBGene00015224	WBGene00219309	WBGene00015225				WBGene00044215
	WBGene00015108	WBGene00015223	WBGene00015114	WBGene00015226				WBGene00017541
	WBGene00012212	WBGene00023225	WBGene00015223	WBGene00015227				WBGene00044535
	WBGene00010754	WBGene00194646	WBGene00023225	WBGene00015455				WBGene00012211
	WBGene00044207	WBGene00015114	WBGene00013634	WBGene00015537				WBGene00007283
	WBGene00021081	WBGene00195181	WBGene00219293	WBGene00015593				WBGene00016627
	WBGene00008069	WBGene00015602	WBGene00195181	WBGene00015597				WBGene00019989
	WBGene00017402	WBGene00219309	WBGene00009170	WBGene00015600				WBGene00010196
	WBGene00000693	WBGene00013294	WBGene00045393	WBGene00015601				WBGene00012557
	WBGene00008507	WBGene00005582	WBGene00013294	WBGene00015602				WBGene00011342
	WBGene00004813	WBGene00044787	WBGene00044085	WBGene00015605				WBGene00004241
	WBGene00017214	WBGene00020326	WBGene00020364	WBGene00015828				WBGene00017105
	WBGene00021619	WBGene00044237	WBGene00044237	WBGene00015829				WBGene00013931
	WBGene00011010	WBGene00010821	WBGene00044787	WBGene00015832				WBGene00015903
	WBGene00044212	WBGene00235133	WBGene00194646	WBGene00015833				WBGene00206388
	WBGene00011161	WBGene00011539	WBGene00015602	WBGene00015834				WBGene00008844
	WBGene00044085	WBGene00008269	WBGene00011539	WBGene00015835				WBGene00020771
	WBGene00015227	WBGene00021179	WBGene00304201	WBGene00015839				WBGene00008824
	WBGene00020290	WBGene00015593	WBGene00021654	WBGene00016281				WBGene00045268
	WBGene00017095	WBGene00304201	WBGene00008269	WBGene00016527				WBGene00011012
	WBGene00011152	WBGene00015605	WBGene00022546	WBGene00017214				WBGene00019928
	WBGene00010492	WBGene00022547	WBGene00015593	WBGene00018102				WBGene00019799
	WBGene00008825	WBGene00022546	WBGene00020326	WBGene00018345				WBGene00044178
	WBGene00011011	WBGene00020364	WBGene00235133	WBGene00018353				WBGene00010087
	WBGene00002090	WBGene00219293	WBGene00015108	WBGene00018614				WBGene00018443
	WBGene00202499	WBGene00018614	WBGene00023266	WBGene00019699				WBGene00008822
	WBGene00022869	WBGene00015108	WBGene00001389	WBGene00020080				WBGene00008537
	WBGene00021730	WBGene00044207	WBGene00022547	WBGene00020227				WBGene00016455
	WBGene00017538	WBGene00023266	WBGene00044207	WBGene00020228				WBGene00044665
	WBGene00015899	WBGene00015829	WBGene00015605	WBGene00020326				WBGene00007225
	WBGene00012301	WBGene00021654	WBGene00018614	WBGene00020357				WBGene00011388
	WBGene00012405	WBGene00018353	WBGene00022545	WBGene00020364				WBGene00016636
	WBGene00007132	WBGene00010508	WBGene00014944	WBGene00020637				WBGene00003784
	WBGene00010613	WBGene00045475	WBGene00010508	WBGene00020774				WBGene00020639
	WBGene00017532	WBGene00015221	WBGene00021179	WBGene00021081				WBGene00004275
	WBGene00045261	WBGene00007297	WBGene00007297	WBGene00021179				WBGene00004820
	WBGene00195172	WBGene00022375	WBGene00018353	WBGene00021193				WBGene00016084
	WBGene00007660	WBGene00012910	WBGene00015839	WBGene00021404				WBGene00044427
	WBGene00013634	WBGene00010004	WBGene00015828	WBGene00021405				WBGene00015083
	WBGene00008789	WBGene00012456	WBGene00045475	WBGene00021408				WBGene00235094
	WBGene00008873	WBGene00021405	WBGene00015829	WBGene00021409				WBGene00003987
	WBGene00007290	WBGene00045415	WBGene00015222	WBGene00021654				WBGene00011486
	WBGene00017263	WBGene00016527	WBGene00012910	WBGene00022375				WBGene00020218
	WBGene00007315	WBGene00022545	WBGene00015221	WBGene00022476				WBGene00011320
	WBGene00007655	WBGene00015828	WBGene00012456	WBGene00022545				WBGene00009301
	WBGene00194985	WBGene00045188	WBGene00016527	WBGene00022546				WBGene00000465
	WBGene00009606	WBGene00015226	WBGene00010004	WBGene00022547				WBGene00045473
	WBGene00016485	WBGene00008858	WBGene00008858	WBGene00022548				WBGene00010353
	WBGene00013392	WBGene00012093	WBGene00012399	WBGene00022550				WBGene00009834
	WBGene00007656	WBGene00012058	WBGene00022375	WBGene00022570				WBGene00018438
	WBGene00008617	WBGene00012399	WBGene00021409	WBGene00022713				WBGene00006555
	WBGene00018225	WBGene00004149	WBGene00045188	WBGene00023225				WBGene00016638
	WBGene00022292	WBGene00015222	WBGene00021405	WBGene00023266				WBGene00010953
	WBGene00021263	WBGene00014944	WBGene00012093	WBGene00023483				WBGene00015102
	WBGene00008377	WBGene00195177	WBGene00045415	WBGene00044013				WBGene00017933
	WBGene00013391	WBGene00219493	WBGene00004509	WBGene00044014				WBGene00018084
	WBGene00004750	WBGene00015839	WBGene00004149	WBGene00044085				WBGene00004374
	WBGene00016822	WBGene00021409	WBGene00012398	WBGene00044206				WBGene00007773
	WBGene00023483	WBGene00012069	WBGene00015226	WBGene00044207				WBGene00000388
	WBGene00044773	WBGene00009839	WBGene00219493	WBGene00044212				WBGene00007709
	WBGene00004352	WBGene00004509	WBGene00022548	WBGene00044237				WBGene00011691
	WBGene00044013	WBGene00004810	WBGene00004810	WBGene00044416				WBGene00009897
	WBGene00008535	WBGene00021404	WBGene00020774	WBGene00044707				WBGene00010753
	WBGene00008378	WBGene00020774	WBGene00012058	WBGene00044708				WBGene00013887
	WBGene00000597	WBGene00012398	WBGene00004811	WBGene00044711				WBGene00009778
	WBGene00015833	WBGene00044783	WBGene00009839	WBGene00044783				WBGene00044081
	WBGene00000752	WBGene00022548	WBGene00021404	WBGene00044787				WBGene00015905
	WBGene00012436	WBGene00021193	WBGene00021193	WBGene00045188				WBGene00006541
	WBGene00044215	WBGene00044206	WBGene00195177	WBGene00045338				WBGene00009300
	WBGene00017541	WBGene00015537	WBGene00021408	WBGene00045393				WBGene00011741
	WBGene00044535	WBGene00012822	WBGene00045338	WBGene00045401				WBGene00010183
	WBGene00012211	WBGene00004811	WBGene00015597	WBGene00045411				WBGene00013372
	WBGene00007283	WBGene00004093	WBGene00018645	WBGene00045415				WBGene00010084
	WBGene00016627	WBGene00021408	WBGene00009898	WBGene00045457				WBGene00009086
	WBGene00019989	WBGene00235271	WBGene00012381	WBGene00045475				WBGene00008394
	WBGene00086568	WBGene00045338	WBGene00044783	WBGene00050906				WBGene00019931
	WBGene00010196	WBGene00012381	WBGene00015601	WBGene00077629				WBGene00001435
	WBGene00012557	WBGene00014046	WBGene00013637	WBGene00086560				WBGene00016434
	WBGene00011342	WBGene00015601	WBGene00004093	WBGene00086568				WBGene00016178
	WBGene00304201	WBGene00015597	WBGene00012069	WBGene00138721				WBGene00045265
	WBGene00004241	WBGene00013636	WBGene00015537	WBGene00194645				WBGene00007196
	WBGene00018345	WBGene00008850	WBGene00012822	WBGene00194646				WBGene00044554
	WBGene00138721	WBGene00009840	WBGene00013636	WBGene00194902				WBGene00000609
	WBGene00017105	WBGene00013637	WBGene00044206	WBGene00194951				WBGene00009651
	WBGene00013931	WBGene00001668	WBGene00008099	WBGene00195165				WBGene00008464
	WBGene00015903	WBGene00013837	WBGene00235271	WBGene00202499				WBGene00000608
	WBGene00045338	WBGene00022870	WBGene00008850	WBGene00219309				WBGene00004798
	WBGene00206388	WBGene00022570	WBGene00009840	WBGene00219493				WBGene00022083
	WBGene00008844	WBGene00020361	WBGene00022870	WBGene00235133				WBGene00008536
	WBGene00009908	WBGene00044663	WBGene00014046	WBGene00235271				WBGene00016528
	WBGene00020771	WBGene00045457	WBGene00020080	WBGene00235307				WBGene00001607
	WBGene00008824	WBGene00045411	WBGene00007813	WBGene00304201				WBGene00020640
	WBGene00045268	WBGene00009898	WBGene00009835					WBGene00022257
	WBGene00011012	WBGene00008099	WBGene00022570					WBGene00022096
	WBGene00015224	WBGene00015455	WBGene00045457					WBGene00016824
	WBGene00019928	WBGene00020358	WBGene00050899					WBGene00010000
	WBGene00015828	WBGene00007813	WBGene00014759					WBGene00010351
	WBGene00019799	WBGene00013569	WBGene00013569					WBGene00010473
	WBGene00044178	WBGene00020080	WBGene00044663					WBGene00000675
	WBGene00010087	WBGene00019590	WBGene00019590					WBGene00017134
	WBGene00020364	WBGene00017711	WBGene00015100					WBGene00016255
	WBGene00018443	WBGene00045416	WBGene00007231					WBGene00011063
	WBGene00008822	WBGene00009835	WBGene00015857					WBGene00021620
	WBGene00008537	WBGene00021860	WBGene00015455					WBGene00021780
	WBGene00016455	WBGene00018352	WBGene00005833					WBGene00004078
	WBGene00015593	WBGene00005833	WBGene00001668					WBGene00016896
	WBGene00044665	WBGene00219750	WBGene00017711					WBGene00013070
	WBGene00007225	WBGene00015100	WBGene00019279					WBGene00015598
	WBGene00011388	WBGene00003868	WBGene00015758					WBGene00014117
	WBGene00016636	WBGene00020457	WBGene00013364					WBGene00017177
	WBGene00003784	WBGene00014759	WBGene00013837					WBGene00020778
	WBGene00020639	WBGene00017705	WBGene00045411					WBGene00020700
	WBGene00004275	WBGene00018921	WBGene00018621					WBGene00006047
	WBGene00004820		WBGene00020358					WBGene00019811
	WBGene00016084		WBGene00006718					WBGene00009035
	WBGene00044427		WBGene00006986					WBGene00020948
	WBGene00008302		WBGene00235164					WBGene00008113
	WBGene00015083		WBGene00022082					WBGene00016712
	WBGene00235094		WBGene00009096					WBGene00006546
	WBGene00014944		WBGene00016927					WBGene00019795
	WBGene00003987		WBGene00004144					WBGene00019606
	WBGene00011486		WBGene00044718					WBGene00000698
	WBGene00020218		WBGene00020457					WBGene00045405
	WBGene00011320							WBGene00000751
	WBGene00022550							WBGene00011986
	WBGene00008068							WBGene00016303
	WBGene00009301							WBGene00007378
	WBGene00000465							WBGene00050976
	WBGene00045473							WBGene00003451
	WBGene00010353							WBGene00011505
	WBGene00235307							WBGene00016230
	WBGene00009834							WBGene00021035
	WBGene00018438							WBGene00009701
	WBGene00006555							WBGene00007313
	WBGene00045393							WBGene00269338
	WBGene00016638							WBGene00044953
	WBGene00009166							WBGene00000713
	WBGene00008301							WBGene00043743
	WBGene00010953							WBGene00003865
	WBGene00015102							WBGene00003228
	WBGene00017933							WBGene00016823
	WBGene00018084							WBGene00020834
	WBGene00004374							WBGene00014097
	WBGene00007773							WBGene00015112
	WBGene00194645							WBGene00008959
	WBGene00015602							WBGene00004243
	WBGene00000388							WBGene00045501
	WBGene00007709							WBGene00018605
	WBGene00011691							WBGene00020786
	WBGene00009897							WBGene00235298
	WBGene00010753							WBGene00021056
	WBGene00013887							WBGene00009280
	WBGene00009778							WBGene00017584
	WBGene00044081							WBGene00007850
	WBGene00015905							WBGene00008590
	WBGene00006541							WBGene00020476
	WBGene00009300							WBGene00012878
	WBGene00011741							WBGene00004239
	WBGene00016527							WBGene00021993
	WBGene00010183							WBGene00017986
	WBGene00013372							WBGene00014049
	WBGene00010084							WBGene00016568
	WBGene00009086							WBGene00005548
	WBGene00008394							WBGene00015312
	WBGene00019931							WBGene00011898
	WBGene00010508							WBGene00007459
	WBGene00001435							WBGene00011431
	WBGene00016434							WBGene00008066
	WBGene00016178							WBGene00020652
	WBGene00045265							WBGene00003601
	WBGene00007196							WBGene00003540
	WBGene00044554							WBGene00018455
	WBGene00000609							WBGene00206389
	WBGene00009651							WBGene00044015
	WBGene00015226							WBGene00003231
	WBGene00008464							WBGene00011132
	WBGene00194951							WBGene00003539
	WBGene00000608							WBGene00020304
	WBGene00004811							WBGene00018526
	WBGene00004798							WBGene00050914
	WBGene00015223							WBGene00003448
	WBGene00022083							WBGene00045414
	WBGene00008536							WBGene00003230
	WBGene00016528							WBGene00009186
	WBGene00001607							WBGene00045038
	WBGene00020640							WBGene00019969
	WBGene00022257							WBGene00022508
	WBGene00022096							WBGene00015180
	WBGene00016824							WBGene00018439
	WBGene00010000							WBGene00016695
	WBGene00010351							WBGene00044278
	WBGene00010473							WBGene00017648
	WBGene00000675							WBGene00011809
	WBGene00017134							WBGene00021207
	WBGene00016255							WBGene00007649
	WBGene00194902							WBGene00016437
	WBGene00011063							WBGene00008842
	WBGene00021620							WBGene00016713
	WBGene00015222							WBGene00001606
	WBGene00021780							WBGene00020035
	WBGene00004078							WBGene00017587
	WBGene00016896							WBGene00008698
	WBGene00013070							WBGene00013659
	WBGene00044787							WBGene00020641
	WBGene00015598							WBGene00004353
	WBGene00014117							WBGene00019818
	WBGene00017177							WBGene00010493
	WBGene00020778							WBGene00008157
	WBGene00020700							WBGene00009302
	WBGene00006047							WBGene00017548
	WBGene00019811							WBGene00044490
	WBGene00009035							WBGene00017747
	WBGene00020948							WBGene00016486
	WBGene00008113							WBGene00045417
	WBGene00016712							WBGene00013380
	WBGene00006546							WBGene00000867
	WBGene00014759							WBGene00017407
	WBGene00019795							WBGene00010596
	WBGene00019606							WBGene00000671
	WBGene00000698							WBGene00013567
	WBGene00045405							WBGene00014955
	WBGene00000751							WBGene00009695
	WBGene00011986							WBGene00013608
	WBGene00016303							WBGene00009659
	WBGene00007378							WBGene00012879
	WBGene00050976							WBGene00011489
	WBGene00003451							WBGene00000866
	WBGene00011505							WBGene00044702
	WBGene00016230							WBGene00007332
	WBGene00021035							WBGene00004242
	WBGene00009701							WBGene00013647
	WBGene00007313							WBGene00003458
	WBGene00269338							WBGene00021153
	WBGene00219493							WBGene00019569
	WBGene00044953							WBGene00005643
	WBGene00000713							WBGene00010065
	WBGene00043743							WBGene00018500
	WBGene00003865							WBGene00014701
	WBGene00003228							WBGene00006552
	WBGene00016823							WBGene00010568
	WBGene00020834							WBGene00011160
	WBGene00014097							WBGene00011462
	WBGene00015112							WBGene00015178
	WBGene00008959							WBGene00018203
	WBGene00020326							WBGene00021853
	WBGene00004243							WBGene00016163
	WBGene00045501							WBGene00022002
	WBGene00018605							WBGene00044208
	WBGene00020786							WBGene00007458
	WBGene00235298							WBGene00019578
	WBGene00021056							WBGene00010354
	WBGene00009280							WBGene00007643
	WBGene00017584							WBGene00006053
	WBGene00007850							WBGene00004817
	WBGene00008590							WBGene00012074
	WBGene00020476							WBGene00003426
	WBGene00012878							WBGene00235391
	WBGene00004239							WBGene00015596
	WBGene00021993							WBGene00004354
	WBGene00018614							WBGene00044271
	WBGene00017986							WBGene00014822
	WBGene00014049							WBGene00021997
	WBGene00016568							WBGene00010519
	WBGene00005548							WBGene00020434
	WBGene00015312							WBGene00016534
	WBGene00011898							WBGene00015850
	WBGene00007459							WBGene00021586
	WBGene00011431							WBGene00012020
	WBGene00008066							WBGene00206483
	WBGene00020652							WBGene00003864
	WBGene00003601							WBGene00045239
	WBGene00003540							WBGene00007467
	WBGene00018455							WBGene00010007
	WBGene00206389							WBGene00044474
	WBGene00044015							WBGene00045297
	WBGene00003231							WBGene00195183
	WBGene00011132							WBGene00013705
	WBGene00003539							WBGene00018099
	WBGene00020304							WBGene00020797
	WBGene00018526							WBGene00006052
	WBGene00050914							WBGene00044232
	WBGene00003448							WBGene00007580
	WBGene00045414							WBGene00000496
	WBGene00003230							WBGene00017474
	WBGene00015605							WBGene00003575
	WBGene00009186							WBGene00009517
	WBGene00045038							WBGene00019576
	WBGene00019969							WBGene00017985
	WBGene00022508							WBGene00012880
	WBGene00015180							WBGene00002144
	WBGene00018439							WBGene00077546
	WBGene00016695							WBGene00044213
	WBGene00044278							WBGene00018493
	WBGene00017648							WBGene00255375
	WBGene00011809							WBGene00003444
	WBGene00021207							WBGene00015805
	WBGene00007649							WBGene00004984
	WBGene00016437							WBGene00020433
	WBGene00007131							WBGene00019171
	WBGene00008842							WBGene00003184
	WBGene00016713							WBGene00009470
	WBGene00001606							WBGene00003468
	WBGene00008850							WBGene00017246
	WBGene00020035							WBGene00022133
	WBGene00017587							WBGene00012431
	WBGene00008698							WBGene00015243
	WBGene00013659							WBGene00018303
	WBGene00020641							WBGene00013713
	WBGene00004353							WBGene00044753
	WBGene00019818							WBGene00019796
	WBGene00010493							WBGene00007757
	WBGene00008157							WBGene00022586
	WBGene00009302							WBGene00021072
	WBGene00017548							WBGene00003450
	WBGene00044490							WBGene00000656
	WBGene00017747							WBGene00020684
	WBGene00016486							WBGene00007278
	WBGene00045417							WBGene00004168
	WBGene00013380							WBGene00013069
	WBGene00021179							WBGene00010483
	WBGene00000867							WBGene00003452
	WBGene00017407							WBGene00014954
	WBGene00010596							WBGene00011429
	WBGene00000671							WBGene00006394
	WBGene00013567							WBGene00019622
	WBGene00045475							WBGene00003466
	WBGene00014955							WBGene00019905
	WBGene00009695							WBGene00015505
	WBGene00013608							WBGene00077438
	WBGene00009659							WBGene00020091
	WBGene00004149							WBGene00044569
	WBGene00012879							WBGene00006619
	WBGene00011489							WBGene00045271
	WBGene00000866							WBGene00015937
	WBGene00044702							WBGene00015987
	WBGene00007332							WBGene00018531
	WBGene00004242							WBGene00017015
	WBGene00013647							WBGene00004026
	WBGene00015221							WBGene00012925
	WBGene00003458							WBGene00008631
	WBGene00021153							WBGene00014199
	WBGene00019569							WBGene00045273
	WBGene00023266							WBGene00007599
	WBGene00005643							WBGene00015698
	WBGene00010065							WBGene00001599
	WBGene00018500							WBGene00014158
	WBGene00014701							WBGene00010051
	WBGene00006552							WBGene00077685
	WBGene00044237							WBGene00017413
	WBGene00010568							WBGene00000301
	WBGene00016281							WBGene00194695
	WBGene00008872							WBGene00010544
	WBGene00011160							WBGene00009457
	WBGene00011462							WBGene00044489
	WBGene00086560							WBGene00185097
	WBGene00015178							WBGene00044439
	WBGene00018203							WBGene00022006
	WBGene00021853							WBGene00003463
	WBGene00016163							WBGene00003464
	WBGene00022002							WBGene00008534
	WBGene00044208							WBGene00003216
	WBGene00007458							WBGene00009324
	WBGene00019578							WBGene00003446
	WBGene00010354							WBGene00015014
	WBGene00194646							WBGene00020699
	WBGene00007643							WBGene00020910
	WBGene00006053							WBGene00011176
	WBGene00004817							WBGene00009031
	WBGene00012074							WBGene00007320
	WBGene00010004							WBGene00020987
	WBGene00013837							WBGene00007809
	WBGene00003426							WBGene00011134
	WBGene00235391							WBGene00206479
	WBGene00015596							WBGene00010256
	WBGene00004354							WBGene00006040
	WBGene00044271							WBGene00016291
	WBGene00014822							WBGene00002136
	WBGene00021997							WBGene00017875
	WBGene00010519							WBGene00011350
	WBGene00020434							WBGene00194839
	WBGene00016534							WBGene00004908
	WBGene00015850							WBGene00019063
	WBGene00011539							WBGene00003434
	WBGene00021586							WBGene00008961
	WBGene00012020							WBGene00003783
	WBGene00206483							WBGene00003465
	WBGene00003864							WBGene00009675
	WBGene00045239							WBGene00009097
	WBGene00007467							WBGene00007171
	WBGene00010007							WBGene00016894
	WBGene00044474							WBGene00011822
	WBGene00045297							WBGene00021381
	WBGene00195183							WBGene00006051
	WBGene00013705							WBGene00011336
	WBGene00018099							WBGene00007584
	WBGene00020797							WBGene00007794
	WBGene00006052							WBGene00010066
	WBGene00044232							WBGene00019950
	WBGene00007580							WBGene00000680
	WBGene00000496							WBGene00000696
	WBGene00017474							WBGene00022005
	WBGene00003575							WBGene00016017
	WBGene00009517							WBGene00013334
	WBGene00019576							WBGene00013290
	WBGene00017985							WBGene00012716
	WBGene00012880							WBGene00077732
	WBGene00002144							WBGene00008843
	WBGene00077546							WBGene00007601
	WBGene00044213							WBGene00000473
	WBGene00018493							WBGene00013381
	WBGene00255375							WBGene00021195
	WBGene00003444							WBGene00000757
	WBGene00015805							WBGene00013956
	WBGene00004984							WBGene00020350
	WBGene00020433							WBGene00003438
	WBGene00019171							WBGene00010920
	WBGene00003184							WBGene00284850
	WBGene00009470							WBGene00013349
	WBGene00003468							WBGene00016457
	WBGene00017246							WBGene00009862
	WBGene00022133							WBGene00017294
	WBGene00012431							WBGene00006039
	WBGene00015243							WBGene00015665
	WBGene00018303							WBGene00022162
	WBGene00013713							WBGene00018529
	WBGene00044753							WBGene00011689
	WBGene00018353							WBGene00009884
	WBGene00019796							WBGene00021596
	WBGene00007757							WBGene00014116
	WBGene00022586							WBGene00007159
	WBGene00021072							WBGene00194703
	WBGene00003450							WBGene00007507
	WBGene00000656							WBGene00010212
	WBGene00020684							WBGene00235330
	WBGene00007278							WBGene00022699
	WBGene00004168							WBGene00022775
	WBGene00013069							WBGene00006038
	WBGene00010483							WBGene00002368
	WBGene00003452							WBGene00016752
	WBGene00014954							WBGene00195070
	WBGene00011429							WBGene00020840
	WBGene00006394							WBGene00006050
	WBGene00019622							WBGene00000754
	WBGene00003466							WBGene00017247
	WBGene00019905							WBGene00015073
	WBGene00015505							WBGene00001595
	WBGene00077438							WBGene00002992
	WBGene00020091							WBGene00018631
	WBGene00044569							WBGene00015780
	WBGene00006619							WBGene00017542
	WBGene00045271							WBGene00003425
	WBGene00015937							WBGene00010789
	WBGene00015987							WBGene00008218
	WBGene00018531							WBGene00021472
	WBGene00022546							WBGene00219218
	WBGene00017015							WBGene00000657
	WBGene00004026							WBGene00009680
	WBGene00012925							WBGene00009656
	WBGene00008631							WBGene00017552
	WBGene00014199							WBGene00044436
	WBGene00045273							WBGene00013858
	WBGene00007599							WBGene00010581
	WBGene00015698							WBGene00044080
	WBGene00001599							WBGene00019783
	WBGene00014158							WBGene00044177
	WBGene00010051							WBGene00195227
	WBGene00077685							WBGene00008073
	WBGene00017413							WBGene00015688
	WBGene00000301							WBGene00009684
	WBGene00194695							WBGene00022036
	WBGene00010544							WBGene00019430
	WBGene00009457							WBGene00022617
	WBGene00044489							WBGene00003424
	WBGene00185097							WBGene00019833
	WBGene00044439							WBGene00206484
	WBGene00022006							WBGene00012294
	WBGene00003463							WBGene00021658
	WBGene00003464							WBGene00012589
	WBGene00008534							WBGene00009044
	WBGene00003216							WBGene00013900
	WBGene00009324							WBGene00019600
	WBGene00003446							WBGene00000168
	WBGene00015829							WBGene00044475
	WBGene00015014							WBGene00014194
	WBGene00020699							WBGene00268216
	WBGene00020910							WBGene00002125
	WBGene00011176							WBGene00007632
	WBGene00009031							WBGene00006056
	WBGene00007320							WBGene00009572
	WBGene00020987							WBGene00020974
	WBGene00007809							WBGene00011501
	WBGene00011134							WBGene00016351
	WBGene00206479							WBGene00003219
	WBGene00010256							WBGene00021398
	WBGene00006040							WBGene00010933
	WBGene00016291							WBGene00011354
	WBGene00002136							WBGene00020173
	WBGene00017875							WBGene00000546
	WBGene00011350							WBGene00018130
	WBGene00194839							WBGene00002130
	WBGene00004908							WBGene00044501
	WBGene00019063							WBGene00009681
	WBGene00003434							WBGene00017808
	WBGene00008961							WBGene00012481
	WBGene00003783							WBGene00017910
	WBGene00003465							WBGene00008724
	WBGene00009675							WBGene00007308
	WBGene00009097							WBGene00022652
	WBGene00007171							WBGene00015152
	WBGene00016894							WBGene00014987
	WBGene00011822							WBGene00009203
	WBGene00021381							WBGene00020860
	WBGene00006051							WBGene00189949
	WBGene00011336							WBGene00007613
	WBGene00007584							WBGene00020353
	WBGene00007794							WBGene00044003
	WBGene00010066							WBGene00007795
	WBGene00019950							WBGene00012937
	WBGene00000680							WBGene00016399
	WBGene00022375							WBGene00019232
	WBGene00000696							WBGene00022622
	WBGene00022005							WBGene00010036
	WBGene00016017							WBGene00002124
	WBGene00013334							WBGene00010538
	WBGene00013290							WBGene00001597
	WBGene00012716							WBGene00004909
	WBGene00077732							WBGene00021114
	WBGene00008843							WBGene00020777
	WBGene00007601							WBGene00077699
	WBGene00000473							WBGene00020990
	WBGene00013381							WBGene00050913
	WBGene00021195							WBGene00000703
	WBGene00000757							WBGene00003432
	WBGene00013956							WBGene00003431
	WBGene00020350							WBGene00009626
	WBGene00003438							WBGene00043053
	WBGene00010920							WBGene00016707
	WBGene00284850							WBGene00012588
	WBGene00013349							WBGene00019132
	WBGene00016457							WBGene00007181
	WBGene00009862							WBGene00012174
	WBGene00017294							WBGene00018223
	WBGene00006039							WBGene00000715
	WBGene00015665							WBGene00018087
	WBGene00022162							WBGene00020713
	WBGene00018529							WBGene00000474
	WBGene00011689							WBGene00013526
	WBGene00009884							WBGene00016512
	WBGene00021596							WBGene00015677
	WBGene00014116							WBGene00001569
	WBGene00007159							WBGene00009529
	WBGene00194703							WBGene00013868
	WBGene00007507							WBGene00015890
	WBGene00010212							WBGene00021996
	WBGene00235330							WBGene00019337
	WBGene00022699							WBGene00009071
	WBGene00022775							WBGene00016893
	WBGene00006038							WBGene00017851
	WBGene00002368							WBGene00009113
	WBGene00016752							WBGene00206368
	WBGene00195070							WBGene00007751
	WBGene00020840							WBGene00011469
	WBGene00006050							WBGene00007248
	WBGene00000754							WBGene00020187
	WBGene00017247							WBGene00044777
	WBGene00015073							WBGene00011805
	WBGene00001595							WBGene00009548
	WBGene00002992							WBGene00001647
	WBGene00018631							WBGene00015907
	WBGene00015780							WBGene00004904
	WBGene00017542							WBGene00008899
	WBGene00003425							WBGene00007521
	WBGene00010789							WBGene00007082
	WBGene00008218							WBGene00019341
	WBGene00021472							WBGene00003395
	WBGene00219218							WBGene00012790
	WBGene00000657							WBGene00044018
	WBGene00009680							WBGene00004246
	WBGene00009656							WBGene00016949
	WBGene00017552							WBGene00019683
	WBGene00044436							WBGene00016357
	WBGene00013858							WBGene00010650
	WBGene00010581							WBGene00010686
	WBGene00044080							WBGene00022589
	WBGene00019783							WBGene00004962
	WBGene00044177							WBGene00008801
	WBGene00195227							WBGene00269394
	WBGene00008073							WBGene00004027
	WBGene00015688							WBGene00010234
	WBGene00009684							WBGene00003445
	WBGene00022036							WBGene00011172
	WBGene00019430							WBGene00001778
	WBGene00015601							WBGene00015629
	WBGene00022617							WBGene00004821
	WBGene00003424							WBGene00008960
	WBGene00019833							WBGene00011748
	WBGene00206484							WBGene00000712
	WBGene00012294							WBGene00010563
	WBGene00021654							WBGene00012831
	WBGene00008858							WBGene00014247
	WBGene00021658							WBGene00007337
	WBGene00012589							WBGene00009670
	WBGene00235133							WBGene00016058
	WBGene00009044							WBGene00012573
	WBGene00013900							WBGene00013303
	WBGene00019600							WBGene00010915
	WBGene00000168							WBGene00018010
	WBGene00022713							WBGene00008541
	WBGene00044475							WBGene00255714
	WBGene00014194							WBGene00007224
	WBGene00268216							WBGene00044805
	WBGene00002125							WBGene00016525
	WBGene00007632							WBGene00013138
	WBGene00006056							WBGene00018568
	WBGene00009572							WBGene00010486
	WBGene00020974							WBGene00043067
	WBGene00011501							WBGene00014239
	WBGene00016351							WBGene00019248
	WBGene00003219							WBGene00016753
	WBGene00021398							WBGene00011669
	WBGene00010933							WBGene00021214
	WBGene00011354							WBGene00000935
	WBGene00020173							WBGene00007797
	WBGene00007813							WBGene00010612
	WBGene00000546							WBGene00008210
	WBGene00018130							WBGene00009682
	WBGene00002130							WBGene00023427
	WBGene00044501							WBGene00015244
	WBGene00009681							WBGene00009962
	WBGene00017808							WBGene00008063
	WBGene00012481							WBGene00013610
	WBGene00017910							WBGene00001514
	WBGene00008724							WBGene00016658
	WBGene00007308							WBGene00019561
	WBGene00022652							WBGene00013432
	WBGene00015152							WBGene00016799
	WBGene00014987							WBGene00009344
	WBGene00009203							WBGene00018355
	WBGene00020860							WBGene00013473
	WBGene00189949							WBGene00015134
	WBGene00007613							WBGene00010633
	WBGene00020353							WBGene00235281
	WBGene00044003							WBGene00003456
	WBGene00007795							WBGene00013437
	WBGene00012937							WBGene00017450
	WBGene00016399							WBGene00009959
	WBGene00019232							WBGene00007445
	WBGene00022622							WBGene00015449
	WBGene00010036							WBGene00013771
	WBGene00002124							WBGene00012387
	WBGene00010538							WBGene00003449
	WBGene00001597							WBGene00003469
	WBGene00004909							WBGene00012672
	WBGene00021114							WBGene00003467
	WBGene00020777							WBGene00010018
	WBGene00077699							WBGene00015689
	WBGene00020990							WBGene00011173
	WBGene00050913							WBGene00012224
	WBGene00000703							WBGene00016680
	WBGene00003432							WBGene00021428
	WBGene00003431							WBGene00008385
	WBGene00009626							WBGene00014246
	WBGene00043053							WBGene00194864
	WBGene00016707							WBGene00015136
	WBGene00012588							WBGene00007274
	WBGene00019132							WBGene00009755
	WBGene00007181							WBGene00019131
	WBGene00012174							WBGene00007380
	WBGene00018223							WBGene00044175
	WBGene00000715							WBGene00012636
	WBGene00018087							WBGene00010869
	WBGene00020713							WBGene00011988
	WBGene00000474							WBGene00009589
	WBGene00013526							WBGene00018840
	WBGene00016512							WBGene00023424
	WBGene00015677							WBGene00021113
	WBGene00001569							WBGene00015193
	WBGene00009529							WBGene00017978
	WBGene00013868							WBGene00002120
	WBGene00012456							WBGene00011295
	WBGene00015890							WBGene00010690
	WBGene00021996							WBGene00000016
	WBGene00019337							WBGene00011945
	WBGene00009071							WBGene00021673
	WBGene00016893							WBGene00018158
	WBGene00017851							WBGene00016782
	WBGene00009113							WBGene00012595
	WBGene00206368							WBGene00008389
	WBGene00007751							WBGene00006416
	WBGene00011469							WBGene00022007
	WBGene00007248							WBGene00019949
	WBGene00020187							WBGene00269376
	WBGene00044777							WBGene00018926
	WBGene00011805							WBGene00009948
	WBGene00009548							WBGene00012435
	WBGene00001647							WBGene00017112
	WBGene00015907							WBGene00012223
	WBGene00004904							WBGene00021649
	WBGene00008899							WBGene00005931
	WBGene00007521							WBGene00021606
	WBGene00007082							WBGene00010366
	WBGene00019341							WBGene00013208
	WBGene00003395							WBGene00269421
	WBGene00009096							WBGene00009941
	WBGene00012790							WBGene00010194
	WBGene00044018							WBGene00195072
	WBGene00004246							WBGene00018563
	WBGene00016949							WBGene00010373
	WBGene00019683							WBGene00000690
	WBGene00016357							WBGene00014127
	WBGene00010650							WBGene00005552
	WBGene00010686							WBGene00016440
	WBGene00022589							WBGene00009005
	WBGene00004962							WBGene00012711
	WBGene00008801							WBGene00050881
	WBGene00269394							WBGene00013431
	WBGene00004027							WBGene00012547
	WBGene00010234							WBGene00045180
	WBGene00003445							WBGene00017032
	WBGene00011172							WBGene00020905
	WBGene00001778							WBGene00016288
	WBGene00015629							WBGene00003229
	WBGene00004821							WBGene00013033
	WBGene00008960							WBGene00018121
	WBGene00011748							WBGene00015667
	WBGene00000712							WBGene00013710
	WBGene00010563							WBGene00018948
	WBGene00012831							WBGene00020416
	WBGene00014247							WBGene00010799
	WBGene00007337							WBGene00003470
	WBGene00009670							WBGene00012104
	WBGene00016058							WBGene00016322
	WBGene00012822							WBGene00012795
	WBGene00012573							WBGene00011600
	WBGene00013303							WBGene00016541
	WBGene00010915							WBGene00001839
	WBGene00018010							WBGene00007277
	WBGene00008541							WBGene00010719
	WBGene00255714							WBGene00008841
	WBGene00007224							WBGene00004119
	WBGene00044805							WBGene00008660
	WBGene00016525							WBGene00007793
	WBGene00013138							WBGene00014007
	WBGene00018568							WBGene00022244
	WBGene00010486							WBGene00011124
	WBGene00043067							WBGene00008529
	WBGene00014239							WBGene00018483
	WBGene00019248							WBGene00017872
	WBGene00016753							WBGene00044174
	WBGene00011669							WBGene00015456
	WBGene00021214							WBGene00010367
	WBGene00000935							WBGene00010185
	WBGene00007797							WBGene00014053
	WBGene00010612							WBGene00007733
	WBGene00008210							WBGene00007301
	WBGene00009682							WBGene00019151
	WBGene00023427							WBGene00021200
	WBGene00015244							WBGene00017555
	WBGene00009962							WBGene00015842
	WBGene00008063							WBGene00019421
	WBGene00013610							WBGene00018169
	WBGene00001514							WBGene00012809
	WBGene00013294							WBGene00020084
	WBGene00016658							WBGene00021787
	WBGene00019561							WBGene00004044
	WBGene00013432							WBGene00010474
	WBGene00016799							WBGene00008388
	WBGene00009344							WBGene00003994
	WBGene00012399							WBGene00013194
	WBGene00018355							WBGene00016954
	WBGene00013473							WBGene00006048
	WBGene00045415							WBGene00015908
	WBGene00015134							WBGene00011746
	WBGene00010633							WBGene00003429
	WBGene00235281							WBGene00010692
	WBGene00003456							WBGene00001424
	WBGene00013437							WBGene00007307
	WBGene00017450							WBGene00016586
	WBGene00009959							WBGene00016185
	WBGene00007445							WBGene00001985
	WBGene00015449							WBGene00016441
	WBGene00013771							WBGene00007381
	WBGene00012387							WBGene00013088
	WBGene00003449							WBGene00010209
	WBGene00003469							WBGene00011163
	WBGene00012672							WBGene00044447
	WBGene00003467							WBGene00077443
	WBGene00010018							WBGene00018122
	WBGene00015689							WBGene00012637
	WBGene00011173							WBGene00017460
	WBGene00012224							WBGene00013651
	WBGene00016680							WBGene00018497
	WBGene00021428							WBGene00001529
	WBGene00008385							WBGene00022706
	WBGene00014246							WBGene00017059
	WBGene00194864							WBGene00018380
	WBGene00015136							WBGene00019920
	WBGene00007274							WBGene00009160
	WBGene00009755							WBGene00021969
	WBGene00019131							WBGene00012087
	WBGene00007380							WBGene00001571
	WBGene00044175							WBGene00003443
	WBGene00018645							WBGene00011749
	WBGene00015597							WBGene00017553
	WBGene00012636							WBGene00011795
	WBGene00010869							WBGene00011846
	WBGene00011988							WBGene00018803
	WBGene00009589							WBGene00235354
	WBGene00018840							WBGene00019260
	WBGene00023424							WBGene00014179
	WBGene00021113							WBGene00044911
	WBGene00015193							WBGene00010195
	WBGene00017978							WBGene00010940
	WBGene00002120							WBGene00185055
	WBGene00011295							WBGene00017452
	WBGene00010690							WBGene00185002
	WBGene00000016							WBGene00009016
	WBGene00011945							WBGene00019531
	WBGene00021673							WBGene00022035
	WBGene00018158							WBGene00022780
	WBGene00016782							WBGene00021877
	WBGene00012595							WBGene00020356
	WBGene00008389							WBGene00011401
	WBGene00006416							WBGene00008235
	WBGene00022007							WBGene00044261
	WBGene00019949							WBGene00018698
	WBGene00269376							WBGene00017142
	WBGene00018926							WBGene00007509
	WBGene00009948							WBGene00013800
	WBGene00012435							WBGene00014121
	WBGene00017112							WBGene00012177
	WBGene00012223							WBGene00019608
	WBGene00004509							WBGene00011052
	WBGene00021649							WBGene00043147
	WBGene00005931							WBGene00015262
	WBGene00045457							WBGene00022674
	WBGene00021606							WBGene00235280
	WBGene00010366							WBGene00019255
	WBGene00013208							WBGene00015616
	WBGene00022570							WBGene00018050
	WBGene00269421							WBGene00003435
	WBGene00009941							WBGene00011162
	WBGene00010194							WBGene00015572
	WBGene00018352							WBGene00022298
	WBGene00195072							WBGene00010363
	WBGene00018563							WBGene00016675
	WBGene00010373							WBGene00015026
	WBGene00000690							WBGene00020282
	WBGene00014127							WBGene00019532
	WBGene00005552							WBGene00044332
	WBGene00016440							WBGene00015573
	WBGene00009005							WBGene00011560
	WBGene00012711							WBGene00010281
	WBGene00050881							WBGene00013429
	WBGene00013431							WBGene00016825
	WBGene00012547							WBGene00007766
	WBGene00045180							WBGene00012741
	WBGene00017032							WBGene00022689
	WBGene00020905							WBGene00008298
	WBGene00016288							WBGene00011378
	WBGene00003229							WBGene00011918
	WBGene00013033							WBGene00015094
	WBGene00018121							WBGene00010574
	WBGene00015667							WBGene00018813
	WBGene00013710							WBGene00013894
	WBGene00018948							WBGene00021136
	WBGene00020416							WBGene00050915
	WBGene00010799							WBGene00018528
	WBGene00003470							WBGene00022157
	WBGene00012104							WBGene00013165
	WBGene00016322							WBGene00001541
	WBGene00012795							WBGene00007986
	WBGene00011600							WBGene00020659
	WBGene00016541							WBGene00013999
	WBGene00001839							WBGene00018950
	WBGene00007277							WBGene00017853
	WBGene00010719							WBGene00004965
	WBGene00008841							WBGene00007792
	WBGene00004119							WBGene00018991
	WBGene00008660							WBGene00009581
	WBGene00007793							WBGene00007156
	WBGene00014007							WBGene00021678
	WBGene00022244							WBGene00016612
	WBGene00011124							WBGene00018081
	WBGene00008529							WBGene00021859
	WBGene00018483							WBGene00007448
	WBGene00017872							WBGene00021967
	WBGene00044174							WBGene00018347
	WBGene00015456							WBGene00010046
	WBGene00010367							WBGene00019152
	WBGene00010185							WBGene00021465
	WBGene00014053							WBGene00018119
	WBGene00007733							WBGene00015696
	WBGene00007301							WBGene00003442
	WBGene00019151							WBGene00018530
	WBGene00021200							WBGene00012527
	WBGene00017555							WBGene00009384
	WBGene00012069							WBGene00021386
	WBGene00015842							WBGene00004165
	WBGene00019421							WBGene00044062
	WBGene00018169							WBGene00020761
	WBGene00012809							WBGene00077764
	WBGene00020084							WBGene00011000
	WBGene00021787							WBGene00022090
	WBGene00004044							WBGene00017559
	WBGene00010474							WBGene00007269
	WBGene00008388							WBGene00001603
	WBGene00003994							WBGene00001044
	WBGene00013194							WBGene00022705
	WBGene00016954							WBGene00015627
	WBGene00006048							WBGene00018235
	WBGene00015908							WBGene00018253
	WBGene00011746							WBGene00007198
	WBGene00003429							WBGene00017055
	WBGene00010692							WBGene00010787
	WBGene00001424							WBGene00014907
	WBGene00007307							WBGene00009028
	WBGene00016586							WBGene00013318
	WBGene00016185							WBGene00006618
	WBGene00001985							WBGene00013085
	WBGene00016441							WBGene00009592
	WBGene00007381							WBGene00022452
	WBGene00013088							WBGene00016056
	WBGene00010209							WBGene00012486
	WBGene00011163							WBGene00018001
	WBGene00044447							WBGene00010091
	WBGene00077443							WBGene00009463
	WBGene00018122							WBGene00016360
	WBGene00012637							WBGene00011070
	WBGene00017460							WBGene00019712
	WBGene00013651							WBGene00015024
	WBGene00018497							WBGene00010064
	WBGene00001529							WBGene00005013
	WBGene00022706							WBGene00022854
	WBGene00017059							WBGene00022751
	WBGene00018380							WBGene00011491
	WBGene00009835							WBGene00009143
	WBGene00019920							WBGene00007354
	WBGene00009160							WBGene00020588
	WBGene00021969							WBGene00020223
	WBGene00012087							WBGene00022709
	WBGene00001571							WBGene00013337
	WBGene00003443							WBGene00016085
	WBGene00011749							WBGene00015348
	WBGene00017553							WBGene00007624
	WBGene00011795							WBGene00006404
	WBGene00011846							WBGene00004100
	WBGene00018803							WBGene00011174
	WBGene00235354							WBGene00015982
	WBGene00019260							WBGene00219326
	WBGene00014179							WBGene00016083
	WBGene00044911							WBGene00018336
	WBGene00010195							WBGene00008725
	WBGene00010940							WBGene00003457
	WBGene00185055							WBGene00013474
	WBGene00017452							WBGene00009758
	WBGene00185002							WBGene00018134
	WBGene00009016							WBGene00021373
	WBGene00019531							WBGene00020070
	WBGene00022035							WBGene00007778
	WBGene00022780							WBGene00019139
	WBGene00021877							WBGene00018025
	WBGene00020356							WBGene00004985
	WBGene00011401							WBGene00011910
	WBGene00008235							WBGene00015016
	WBGene00044783							WBGene00019461
	WBGene00044261							WBGene00017057
	WBGene00018698							WBGene00086551
	WBGene00017142							WBGene00010241
	WBGene00007509							WBGene00017179
	WBGene00013800							WBGene00015994
	WBGene00014121							WBGene00008027
	WBGene00012177							WBGene00018773
	WBGene00019608							WBGene00007763
	WBGene00011052							WBGene00009043
	WBGene00043147							WBGene00013988
	WBGene00015262							WBGene00009386
	WBGene00022674							WBGene00021471
	WBGene00235280							WBGene00008124
	WBGene00019255							WBGene00021664
	WBGene00015616							WBGene00012761
	WBGene00018050							WBGene00018525
	WBGene00003435							WBGene00013723
	WBGene00011162							WBGene00020461
	WBGene00015572							WBGene00021154
	WBGene00022298							WBGene00021555
	WBGene00010363							WBGene00013696
	WBGene00021193							WBGene00235300
	WBGene00016675							WBGene00018083
	WBGene00015026							WBGene00018124
	WBGene00020282							WBGene00022707
	WBGene00019532							WBGene00017672
	WBGene00044332							WBGene00017673
	WBGene00015573							WBGene00018232
	WBGene00011560							WBGene00013853
	WBGene00010281							WBGene00014240
	WBGene00013429							WBGene00044433
	WBGene00016825							WBGene00015051
	WBGene00007766							WBGene00009090
	WBGene00012741							WBGene00019410
	WBGene00022689							WBGene00044362
	WBGene00008298							WBGene00022754
	WBGene00011378							WBGene00013193
	WBGene00011918							WBGene00019512
	WBGene00015094							WBGene00014169
	WBGene00010574							WBGene00020978
	WBGene00018813							WBGene00010271
	WBGene00013894							WBGene00006553
	WBGene00021136							WBGene00008433
	WBGene00050915							WBGene00022079
	WBGene00018528							WBGene00008154
	WBGene00022157							WBGene00045355
	WBGene00013165							WBGene00012207
	WBGene00001541							WBGene00019247
	WBGene00007986							WBGene00013612
	WBGene00020659							WBGene00016263
	WBGene00013999							WBGene00012784
	WBGene00018950							WBGene00044388
	WBGene00017853							WBGene00007578
	WBGene00004965							WBGene00020467
	WBGene00007792							WBGene00020103
	WBGene00018991							WBGene00009270
	WBGene00009581							WBGene00013987
	WBGene00007156							WBGene00013824
	WBGene00021678							WBGene00003906
	WBGene00016612							WBGene00044680
	WBGene00018081							WBGene00009308
	WBGene00021859							WBGene00219908
	WBGene00007448							WBGene00019138
	WBGene00021967							WBGene00018168
	WBGene00018347							WBGene00019119
	WBGene00010046							WBGene00009449
	WBGene00019152							WBGene00022032
	WBGene00021465							WBGene00013657
	WBGene00018119							WBGene00016526
	WBGene00015696							WBGene00012564
	WBGene00003442							WBGene00020954
	WBGene00018530							WBGene00044987
	WBGene00012527							WBGene00044238
	WBGene00009384							WBGene00012700
	WBGene00021386							WBGene00008580
	WBGene00004165							WBGene00017762
	WBGene00044062							WBGene00009708
	WBGene00020761							WBGene00013810
	WBGene00077764							WBGene00000772
	WBGene00011000							WBGene00022708
	WBGene00022090							WBGene00015765
	WBGene00017559							WBGene00012501
	WBGene00021409							WBGene00011586
	WBGene00007269							WBGene00044067
	WBGene00001603							WBGene00184990
	WBGene00001044							WBGene00001164
	WBGene00022705							WBGene00001683
	WBGene00015627							WBGene00007190
	WBGene00018235							WBGene00017977
	WBGene00018253							WBGene00002214
	WBGene00007198							WBGene00022008
	WBGene00012058							WBGene00008968
	WBGene00017055							WBGene00011114
	WBGene00010787							WBGene00012115
	WBGene00014907							WBGene00194912
	WBGene00009028							WBGene00016698
	WBGene00013318							WBGene00009513
	WBGene00006618							WBGene00016414
	WBGene00013085							WBGene00013879
	WBGene00009592							WBGene00015467
	WBGene00022452							WBGene00006311
	WBGene00016056							WBGene00011214
	WBGene00012486							WBGene00019858
	WBGene00018001							WBGene00006044
	WBGene00010091							WBGene00016587
	WBGene00009463							WBGene00007496
	WBGene00016360							WBGene00020293
	WBGene00011070							WBGene00020424
	WBGene00019712							WBGene00021995
	WBGene00015024							WBGene00020071
	WBGene00010064							WBGene00013246
	WBGene00005013							WBGene00007985
	WBGene00022854							WBGene00021878
	WBGene00022751							WBGene00077450
	WBGene00011491							WBGene00019530
	WBGene00009143							WBGene00010651
	WBGene00007354							WBGene00006625
	WBGene00020588							WBGene00011425
	WBGene00020223							WBGene00007305
	WBGene00022548							WBGene00018359
	WBGene00022709							WBGene00004163
	WBGene00013337							WBGene00014163
	WBGene00016085							WBGene00008207
	WBGene00015348							WBGene00016953
	WBGene00007624							WBGene00016501
	WBGene00006404							WBGene00021016
	WBGene00004100							WBGene00012786
	WBGene00011174							WBGene00007060
	WBGene00015982							WBGene00220076
	WBGene00219326							WBGene00010829
	WBGene00016083							WBGene00012169
	WBGene00018336							WBGene00012642
	WBGene00008725							WBGene00017636
	WBGene00003457							WBGene00016236
	WBGene00013474							WBGene00010254
	WBGene00009758							WBGene00013979
	WBGene00018134							WBGene00008013
	WBGene00021373							WBGene00005092
	WBGene00020080							WBGene00002143
	WBGene00020070							WBGene00012638
	WBGene00007778							WBGene00017616
	WBGene00019139							WBGene00013419
	WBGene00018025							WBGene00011677
	WBGene00004985							WBGene00018745
	WBGene00011910							WBGene00001507
	WBGene00015016							WBGene00014660
	WBGene00019461							WBGene00010136
	WBGene00017057							WBGene00011911
	WBGene00086551							WBGene00007977
	WBGene00010241							WBGene00018196
	WBGene00017179							WBGene00010747
	WBGene00015994							WBGene00020715
	WBGene00008027							WBGene00219460
	WBGene00018773							WBGene00021763
	WBGene00007763							WBGene00009956
	WBGene00009043							WBGene00017556
	WBGene00013988							WBGene00017386
	WBGene00009386							WBGene00013788
	WBGene00021471							WBGene00017955
	WBGene00008124							WBGene00016169
	WBGene00021664							WBGene00271781
	WBGene00012761							WBGene00001482
	WBGene00018525							WBGene00007478
	WBGene00013723							WBGene00303423
	WBGene00020461							WBGene00194816
	WBGene00021154							WBGene00189950
	WBGene00021555							WBGene00011297
	WBGene00013696							WBGene00007244
	WBGene00235300							WBGene00008299
	WBGene00018083							WBGene00018548
	WBGene00018124							WBGene00002193
	WBGene00022707							WBGene00022572
	WBGene00017672							WBGene00021368
	WBGene00017673							WBGene00001686
	WBGene00018232							WBGene00020661
	WBGene00013853							WBGene00020642
	WBGene00014240							WBGene00001246
	WBGene00044433							WBGene00007454
	WBGene00015051							WBGene00007335
	WBGene00009090							WBGene00018930
	WBGene00019410							WBGene00022034
	WBGene00044362							WBGene00008061
	WBGene00022754							WBGene00015614
	WBGene00013193							WBGene00194647
	WBGene00019512							WBGene00001855
	WBGene00014169							WBGene00021968
	WBGene00045188							WBGene00012492
	WBGene00008099							WBGene00019834
	WBGene00020978							WBGene00011178
	WBGene00010271							WBGene00009522
	WBGene00006553							WBGene00010679
	WBGene00008433							WBGene00022385
	WBGene00022079							WBGene00021781
	WBGene00008154							WBGene00011252
	WBGene00045355							WBGene00014197
	WBGene00012207							WBGene00017712
	WBGene00019247							WBGene00022590
	WBGene00013612							WBGene00018296
	WBGene00016263							WBGene00022094
	WBGene00012784							WBGene00007457
	WBGene00044388							WBGene00020105
	WBGene00007578							WBGene00015820
	WBGene00020467							WBGene00008659
	WBGene00020103							WBGene00009130
	WBGene00009270							WBGene00013611
	WBGene00013987							WBGene00012276
	WBGene00013824							WBGene00008125
	WBGene00003906							WBGene00010401
	WBGene00044680							WBGene00021288
	WBGene00009308							WBGene00007987
	WBGene00219908							WBGene00044491
	WBGene00019138							WBGene00008387
	WBGene00018168							WBGene00010623
	WBGene00019119							WBGene00020995
	WBGene00009449							WBGene00020219
	WBGene00022032							WBGene00011061
	WBGene00013657							WBGene00016742
	WBGene00016526							WBGene00013523
	WBGene00012564							WBGene00020896
	WBGene00020954							WBGene00015819
	WBGene00044987							WBGene00009693
	WBGene00044238							WBGene00009383
	WBGene00012700							WBGene00013986
	WBGene00008580							WBGene00012961
	WBGene00017762							WBGene00004173
	WBGene00009708							WBGene00008417
	WBGene00013810							WBGene00018505
	WBGene00000772							WBGene00009321
	WBGene00022708							WBGene00303233
	WBGene00015765							WBGene00016950
	WBGene00012501							WBGene00012689
	WBGene00011586							WBGene00044684
	WBGene00044067							WBGene00007154
	WBGene00184990							WBGene00004157
	WBGene00001164							WBGene00015034
	WBGene00001683							WBGene00011203
	WBGene00007190							WBGene00020913
	WBGene00017977							WBGene00009753
	WBGene00002214							WBGene00013579
	WBGene00022008							WBGene00019568
	WBGene00008968							WBGene00010265
	WBGene00011114							WBGene00015988
	WBGene00012115							WBGene00009129
	WBGene00194912							WBGene00021454
	WBGene00016698							WBGene00018658
	WBGene00009513							WBGene00015059
	WBGene00016414							WBGene00013279
	WBGene00013879							WBGene00021720
	WBGene00015467							WBGene00012827
	WBGene00006311							WBGene00021630
	WBGene00011214							WBGene00021795
	WBGene00019858							WBGene00008303
	WBGene00006044							WBGene00013175
	WBGene00016587							WBGene00018385
	WBGene00007496							WBGene00016447
	WBGene00020293							WBGene00009182
	WBGene00020424							WBGene00019314
	WBGene00021995							WBGene00012180
	WBGene00020071							WBGene00010900
	WBGene00013246							WBGene00013951
	WBGene00007985							WBGene00022621
	WBGene00021878							WBGene00004976
	WBGene00077450							WBGene00020117
	WBGene00019530							WBGene00021007
	WBGene00010651							WBGene00020265
	WBGene00006625							WBGene00000287
	WBGene00011425							WBGene00010611
	WBGene00007305							WBGene00017026
	WBGene00018359							WBGene00021579
	WBGene00004163							WBGene00005040
	WBGene00014163							WBGene00015095
	WBGene00008207							WBGene00011133
	WBGene00016953							WBGene00011597
	WBGene00016501							WBGene00021743
	WBGene00021016							WBGene00007563
	WBGene00012786							WBGene00001601
	WBGene00007060							WBGene00008754
	WBGene00220076							WBGene00014801
	WBGene00010829							WBGene00006449
	WBGene00012169							WBGene00011087
	WBGene00012642							WBGene00022833
	WBGene00017636							WBGene00008581
	WBGene00016236							WBGene00019086
	WBGene00010254							WBGene00045245
	WBGene00013979							WBGene00044759
	WBGene00008013							WBGene00012946
	WBGene00005092							WBGene00017817
	WBGene00002143							WBGene00012498
	WBGene00012638							WBGene00007789
	WBGene00017616							WBGene00009492
	WBGene00013419							WBGene00018120
	WBGene00011677							WBGene00011066
	WBGene00018745							WBGene00007249
	WBGene00001507							WBGene00016358
	WBGene00014660							WBGene00013221
	WBGene00010136							WBGene00008988
	WBGene00011911							WBGene00008497
	WBGene00007977							WBGene00008028
	WBGene00018196							WBGene00004084
	WBGene00010747							WBGene00016843
	WBGene00020715							WBGene00015893
	WBGene00219460							WBGene00007788
	WBGene00021763							WBGene00021273
	WBGene00009956							WBGene00019692
	WBGene00017556							WBGene00018112
	WBGene00017386							WBGene00008804
	WBGene00013788							WBGene00017698
	WBGene00017955							WBGene00018949
	WBGene00016169							WBGene00002221
	WBGene00271781							WBGene00014102
	WBGene00001482							WBGene00010447
	WBGene00007478							WBGene00017451
	WBGene00303423							WBGene00023451
	WBGene00194816							WBGene00006685
	WBGene00189950							WBGene00012109
	WBGene00011297							WBGene00009269
	WBGene00007244							WBGene00007890
	WBGene00008299							WBGene00235293
	WBGene00018548							WBGene00010114
	WBGene00002193							WBGene00016119
	WBGene00022572							WBGene00009685
	WBGene00021368							WBGene00009523
	WBGene00001686							WBGene00009377
	WBGene00020661							WBGene00008863
	WBGene00020642							WBGene00044810
	WBGene00001246							WBGene00045060
	WBGene00007454							WBGene00013729
	WBGene00007335							WBGene00008051
	WBGene00018930							WBGene00016111
	WBGene00022034							WBGene00019785
	WBGene00044206							WBGene00017325
	WBGene00008061							WBGene00011376
	WBGene00015614							WBGene00015630
	WBGene00194647							WBGene00020292
	WBGene00001855							WBGene00022888
	WBGene00021968							WBGene00012715
	WBGene00012492							WBGene00008440
	WBGene00019834							WBGene00012219
	WBGene00011178							WBGene00010300
	WBGene00009522							WBGene00016211
	WBGene00010679							WBGene00020262
	WBGene00022385							WBGene00007919
	WBGene00021781							WBGene00015331
	WBGene00011252							WBGene00008192
	WBGene00014197							WBGene00021151
	WBGene00017712							WBGene00012357
	WBGene00022590							WBGene00020445
	WBGene00018296							WBGene00013053
	WBGene00022094							WBGene00011968
	WBGene00007457							WBGene00020898
	WBGene00020105							WBGene00007573
	WBGene00015820							WBGene00016054
	WBGene00008659							WBGene00015306
	WBGene00009130							WBGene00013192
	WBGene00013611							WBGene00017384
	WBGene00012276							WBGene00017902
	WBGene00008125							WBGene00011466
	WBGene00010401							WBGene00010712
	WBGene00021288							WBGene00002033
	WBGene00007987							WBGene00194894
	WBGene00044491							WBGene00012565
	WBGene00008387							WBGene00044127
	WBGene00010623							WBGene00017056
	WBGene00020995							WBGene00010081
	WBGene00020219							WBGene00020116
	WBGene00011061							WBGene00016930
	WBGene00016742							WBGene00010992
	WBGene00013523							WBGene00015690
	WBGene00020896							WBGene00016413
	WBGene00015819							WBGene00004901
	WBGene00009693							WBGene00021037
	WBGene00009383							WBGene00015992
	WBGene00013986							WBGene00008950
	WBGene00012961							WBGene00009473
	WBGene00004173							WBGene00007714
	WBGene00008417							WBGene00012926
	WBGene00018505							WBGene00050916
	WBGene00009321							WBGene00018997
	WBGene00303233							WBGene00018125
	WBGene00016950							WBGene00018667
	WBGene00012689							WBGene00012196
	WBGene00044684							WBGene00021192
	WBGene00007154							WBGene00019165
	WBGene00004157							WBGene00007735
	WBGene00015034							WBGene00010295
	WBGene00011203							WBGene00007777
	WBGene00020913							WBGene00010617
	WBGene00009753							WBGene00009222
	WBGene00013579							WBGene00018660
	WBGene00019568							WBGene00021038
	WBGene00010265							WBGene00016388
	WBGene00015988							WBGene00009185
	WBGene00009129							WBGene00012870
	WBGene00021454							WBGene00013656
	WBGene00018658							WBGene00011414
	WBGene00015059							WBGene00011478
	WBGene00013279							WBGene00013170
	WBGene00021720							WBGene00016701
	WBGene00012827							WBGene00044005
	WBGene00021630							WBGene00007699
	WBGene00021795							WBGene00022849
	WBGene00008303							WBGene00003992
	WBGene00013175							WBGene00008628
	WBGene00018385							WBGene00018498
	WBGene00016447							WBGene00020349
	WBGene00009182							WBGene00012499
	WBGene00019314							WBGene00009938
	WBGene00012180							WBGene00018301
	WBGene00010900							WBGene00016491
	WBGene00013951							WBGene00001536
	WBGene00022621							WBGene00017755
	WBGene00004976							WBGene00021704
	WBGene00020117							WBGene00012871
	WBGene00021007							WBGene00017461
	WBGene00020265							WBGene00019169
	WBGene00000287							WBGene00016956
	WBGene00010611							WBGene00019562
	WBGene00017026							WBGene00009149
	WBGene00021579							WBGene00018867
	WBGene00005040							WBGene00016161
	WBGene00015095							WBGene00014082
	WBGene00011133							WBGene00012905
	WBGene00011597							WBGene00008423
	WBGene00021743							WBGene00013186
	WBGene00007563							WBGene00010263
	WBGene00001601							WBGene00004236
	WBGene00008754							WBGene00011777
	WBGene00014801							WBGene00271819
	WBGene00006449							WBGene00008005
	WBGene00011087							WBGene00022542
	WBGene00022833							WBGene00014238
	WBGene00008581							WBGene00004333
	WBGene00019086							WBGene00010734
	WBGene00045245							WBGene00014229
	WBGene00044759							WBGene00020338
	WBGene00012946							WBGene00013357
	WBGene00017817							WBGene00010982
	WBGene00012498							WBGene00007080
	WBGene00007789							WBGene00017331
	WBGene00009492							WBGene00010663
	WBGene00018120							WBGene00010781
	WBGene00011066							WBGene00006976
	WBGene00007249							WBGene00001973
	WBGene00016358							WBGene00077563
	WBGene00013221							WBGene00018792
	WBGene00008988							WBGene00017718
	WBGene00008497							WBGene00013452
	WBGene00008028							WBGene00044042
	WBGene00004084							WBGene00012172
	WBGene00016843							WBGene00012568
	WBGene00015893							WBGene00021014
	WBGene00007788							WBGene00020414
	WBGene00021273							WBGene00013684
	WBGene00019692							WBGene00002131
	WBGene00018112							WBGene00015896
	WBGene00008804							WBGene00021157
	WBGene00017698							WBGene00008203
	WBGene00018949							WBGene00000878
	WBGene00002221							WBGene00008170
	WBGene00014102							WBGene00011120
	WBGene00010447							WBGene00003861
	WBGene00017451							WBGene00009550
	WBGene00023451							WBGene00022203
	WBGene00006685							WBGene00008811
	WBGene00012109							WBGene00013296
	WBGene00009269							WBGene00003517
	WBGene00007890							WBGene00185005
	WBGene00235293							WBGene00011236
	WBGene00010114							WBGene00019501
	WBGene00016119							WBGene00044912
	WBGene00009685							WBGene00013068
	WBGene00009523							WBGene00010542
	WBGene00009377							WBGene00017114
	WBGene00008863							WBGene00002087
	WBGene00044810							WBGene00008259
	WBGene00045060							WBGene00013785
	WBGene00013729							WBGene00012781
	WBGene00008051							WBGene00003835
	WBGene00020774							WBGene00020613
	WBGene00016111							WBGene00008651
	WBGene00019785							WBGene00004179
	WBGene00017325							WBGene00012250
	WBGene00011376							WBGene00044779
	WBGene00015630							WBGene00018004
	WBGene00020292							WBGene00000770
	WBGene00022888							WBGene00020862
	WBGene00012715							WBGene00013801
	WBGene00008440							WBGene00017211
	WBGene00012219							WBGene00014035
	WBGene00010300							WBGene00015084
	WBGene00016211							WBGene00017554
	WBGene00020262							WBGene00015912
	WBGene00007919							WBGene00271832
	WBGene00015331							WBGene00010980
	WBGene00008192							WBGene00015818
	WBGene00021151							WBGene00018123
	WBGene00012357							WBGene00012855
	WBGene00020445							WBGene00011185
	WBGene00013053							WBGene00007791
	WBGene00011968							WBGene00009502
	WBGene00020898							WBGene00044258
	WBGene00007573							WBGene00017279
	WBGene00016054							WBGene00012569
	WBGene00015306							WBGene00012185
	WBGene00013192							WBGene00012731
	WBGene00017384							WBGene00016181
	WBGene00017902							WBGene00020984
	WBGene00011466							WBGene00008561
	WBGene00010712							WBGene00015843
	WBGene00002033							WBGene00007551
	WBGene00194894							WBGene00235297
	WBGene00012565							WBGene00014154
	WBGene00044127							WBGene00015165
	WBGene00017056							WBGene00009489
	WBGene00010081							WBGene00018665
	WBGene00020116							WBGene00017213
	WBGene00016930							WBGene00009893
	WBGene00010992							WBGene00008313
	WBGene00015690							WBGene00018895
	WBGene00016413							WBGene00018659
	WBGene00004901							WBGene00010381
	WBGene00021037							WBGene00021358
	WBGene00015992							WBGene00009173
	WBGene00008950							WBGene00018994
	WBGene00009473							WBGene00022761
	WBGene00007714							WBGene00003766
	WBGene00012926							WBGene00020757
	WBGene00050916							WBGene00194700
	WBGene00018997							WBGene00011951
	WBGene00018125							WBGene00010324
	WBGene00018667							WBGene00017550
	WBGene00012196							WBGene00010883
	WBGene00021192							WBGene00020087
	WBGene00019165							WBGene00077579
	WBGene00007735							WBGene00002212
	WBGene00010295							WBGene00020627
	WBGene00007777							WBGene00011587
	WBGene00010617							WBGene00018852
	WBGene00009222							WBGene00011202
	WBGene00018660							WBGene00009313
	WBGene00021038							WBGene00013700
	WBGene00016388							WBGene00021006
	WBGene00009185							WBGene00012315
	WBGene00012870							WBGene00002186
	WBGene00013656							WBGene00011514
	WBGene00011414							WBGene00005650
	WBGene00011478							WBGene00020072
	WBGene00013170							WBGene00019406
	WBGene00016701							WBGene00050896
	WBGene00044005							WBGene00011549
	WBGene00007699							WBGene00021779
	WBGene00022849							WBGene00001591
	WBGene00015537							WBGene00022970
	WBGene00003992							WBGene00013445
	WBGene00008628							WBGene00014029
	WBGene00018498							WBGene00013169
	WBGene00020349							WBGene00013252
	WBGene00012499							WBGene00002204
	WBGene00009938							WBGene00011062
	WBGene00018301							WBGene00014755
	WBGene00016491							WBGene00021537
	WBGene00001536							WBGene00011438
	WBGene00017755							WBGene00007081
	WBGene00021704							WBGene00016781
	WBGene00012871							WBGene00016920
	WBGene00017461							WBGene00013299
	WBGene00019169							WBGene00044243
	WBGene00016956							WBGene00016040
	WBGene00019562							WBGene00011601
	WBGene00009149							WBGene00011683
	WBGene00018867							WBGene00021832
	WBGene00016161							WBGene00015853
	WBGene00014082							WBGene00020991
	WBGene00012905							WBGene00044256
	WBGene00008423							WBGene00000865
	WBGene00013186							WBGene00077448
	WBGene00010263							WBGene00021633
	WBGene00004236							WBGene00019431
	WBGene00011777							WBGene00017205
	WBGene00271819							WBGene00013251
	WBGene00008005							WBGene00008036
	WBGene00022542							WBGene00014854
	WBGene00014238							WBGene00008139
	WBGene00004333							WBGene00019015
	WBGene00010734							WBGene00044476
	WBGene00014229							WBGene00044901
	WBGene00020338							WBGene00015246
	WBGene00013357							WBGene00020730
	WBGene00010982							WBGene00009714
	WBGene00007080							WBGene00194861
	WBGene00017331							WBGene00018065
	WBGene00010663							WBGene00013142
	WBGene00010781							WBGene00010510
	WBGene00006976							WBGene00009075
	WBGene00001973							WBGene00019980
	WBGene00077563							WBGene00018148
	WBGene00018792							WBGene00015747
	WBGene00017718							WBGene00044760
	WBGene00013452							WBGene00000885
	WBGene00044042							WBGene00021650
	WBGene00012172							WBGene00008772
	WBGene00012568							WBGene00022541
	WBGene00021014							WBGene00006650
	WBGene00020414							WBGene00021741
	WBGene00013684							WBGene00014113
	WBGene00002131							WBGene00017700
	WBGene00015896							WBGene00021118
	WBGene00021157							WBGene00000638
	WBGene00008203							WBGene00020598
	WBGene00000878							WBGene00013087
	WBGene00008170							WBGene00006629
	WBGene00011120							WBGene00044312
	WBGene00003861							WBGene00012010
	WBGene00009550							WBGene00008230
	WBGene00022203							WBGene00018862
	WBGene00008811							WBGene00043981
	WBGene00013296							WBGene00009413
	WBGene00003517							WBGene00050956
	WBGene00185005							WBGene00008074
	WBGene00011236							WBGene00015661
	WBGene00019501							WBGene00015258
	WBGene00044912							WBGene00015236
	WBGene00013068							WBGene00011804
	WBGene00010542							WBGene00007230
	WBGene00017114							WBGene00008346
	WBGene00002087							WBGene00008169
	WBGene00008259							WBGene00015241
	WBGene00013785							WBGene00010082
	WBGene00012781							WBGene00020370
	WBGene00003835							WBGene00018471
	WBGene00020613							WBGene00000868
	WBGene00008651							WBGene00045306
	WBGene00004179							WBGene00000544
	WBGene00012250							WBGene00000019
	WBGene00044779							WBGene00016416
	WBGene00018004							WBGene00010991
	WBGene00000770							WBGene00000389
	WBGene00020862							WBGene00019642
	WBGene00013801							WBGene00018068
	WBGene00017211							WBGene00000596
	WBGene00014035							WBGene00044676
	WBGene00015084							WBGene00020858
	WBGene00017554							WBGene00022467
	WBGene00015912							WBGene00019081
	WBGene00271832							WBGene00013249
	WBGene00010980							WBGene00017456
	WBGene00015818							WBGene00206474
	WBGene00018123							WBGene00021201
	WBGene00012855							WBGene00015917
	WBGene00011185							WBGene00018668
	WBGene00007791							WBGene00014168
	WBGene00009502							WBGene00007512
	WBGene00044258							WBGene00000417
	WBGene00017279							WBGene00009054
	WBGene00012569							WBGene00008172
	WBGene00012185							WBGene00008677
	WBGene00012731							WBGene00007239
	WBGene00016181							WBGene00010779
	WBGene00020984							WBGene00020042
	WBGene00008561							WBGene00022085
	WBGene00015843							WBGene00013319
	WBGene00007297							WBGene00194803
	WBGene00007551							WBGene00011721
	WBGene00235297							WBGene00009937
	WBGene00014154							WBGene00045484
	WBGene00015165							WBGene00001546
	WBGene00009489							WBGene00004244
	WBGene00018665							WBGene00016053
	WBGene00017213							WBGene00014681
	WBGene00009893							WBGene00009446
	WBGene00008313							WBGene00021055
	WBGene00018895							WBGene00007570
	WBGene00018659							WBGene00009042
	WBGene00010381							WBGene00015685
	WBGene00021358							WBGene00012690
	WBGene00009173							WBGene00019235
	WBGene00018994							WBGene00219296
	WBGene00022761							WBGene00012845
	WBGene00003766							WBGene00011619
	WBGene00020757							WBGene00015852
	WBGene00194700							WBGene00019026
	WBGene00011951							WBGene00014129
	WBGene00010324							WBGene00014104
	WBGene00017550							WBGene00021302
	WBGene00010883							WBGene00001942
	WBGene00020087							WBGene00011919
	WBGene00077579							WBGene00012220
	WBGene00002212							WBGene00004973
	WBGene00020627							WBGene00220084
	WBGene00011587							WBGene00015849
	WBGene00018852							WBGene00077569
	WBGene00011202							WBGene00021889
	WBGene00009313							WBGene00015797
	WBGene00013700							WBGene00007327
	WBGene00021006							WBGene00007610
	WBGene00012315							WBGene00019772
	WBGene00021408							WBGene00022498
	WBGene00009077							WBGene00010874
	WBGene00002186							WBGene00020914
	WBGene00011514							WBGene00011789
	WBGene00005650							WBGene00219286
	WBGene00020072							WBGene00004455
	WBGene00019406							WBGene00006940
	WBGene00050896							WBGene00008649
	WBGene00011549							WBGene00020019
	WBGene00021779							WBGene00021110
	WBGene00001591							WBGene00011435
	WBGene00022970							WBGene00013304
	WBGene00013445							WBGene00017058
	WBGene00014029							WBGene00012173
	WBGene00013169							WBGene00022778
	WBGene00013252							WBGene00044122
	WBGene00002204							WBGene00016946
	WBGene00011062							WBGene00017143
	WBGene00014755							WBGene00017922
	WBGene00021537							WBGene00021908
	WBGene00011438							WBGene00000592
	WBGene00007081							WBGene00007209
	WBGene00016781							WBGene00001110
	WBGene00016920							WBGene00009646
	WBGene00013299							WBGene00269346
	WBGene00044243							WBGene00020400
	WBGene00016040							WBGene00011886
	WBGene00011601							WBGene00015931
	WBGene00011683							WBGene00007306
	WBGene00021832							WBGene00013756
	WBGene00015853							WBGene00020167
	WBGene00020991							WBGene00015386
	WBGene00044256							WBGene00015851
	WBGene00000865							WBGene00002034
	WBGene00077448							WBGene00018178
	WBGene00021633							WBGene00044347
	WBGene00015455							WBGene00012095
	WBGene00019431							WBGene00007391
	WBGene00017205							WBGene00012112
	WBGene00013251							WBGene00008955
	WBGene00008036							WBGene00010750
	WBGene00014854							WBGene00008503
	WBGene00008139							WBGene00021793
	WBGene00019015							WBGene00017031
	WBGene00044476							WBGene00011954
	WBGene00014046							WBGene00010053
	WBGene00044901							WBGene00194788
	WBGene00015246							WBGene00001862
	WBGene00020730							WBGene00003573
	WBGene00009714							WBGene00012110
	WBGene00194861							WBGene00018360
	WBGene00018065							WBGene00007700
	WBGene00013142							WBGene00019262
	WBGene00010510							WBGene00013586
	WBGene00009075							WBGene00002225
	WBGene00019980							WBGene00016093
	WBGene00018148							WBGene00045509
	WBGene00015747							WBGene00017215
	WBGene00044760							WBGene00015106
	WBGene00000885							WBGene00022215
	WBGene00021650							WBGene00044448
	WBGene00008772							WBGene00007222
	WBGene00022541							WBGene00206358
	WBGene00006650							WBGene00194682
	WBGene00021741							WBGene00018427
	WBGene00014113							WBGene00011171
	WBGene00017700							WBGene00016947
	WBGene00021118							WBGene00009247
	WBGene00000638							WBGene00012877
	WBGene00020598							WBGene00016287
	WBGene00013087							WBGene00007124
	WBGene00006629							WBGene00044393
	WBGene00044312							WBGene00044697
	WBGene00012010							WBGene00007541
	WBGene00008230							WBGene00015097
	WBGene00018862							WBGene00006375
	WBGene00043981							WBGene00014857
	WBGene00009413							WBGene00015929
	WBGene00050956							WBGene00016277
	WBGene00008074							WBGene00015892
	WBGene00015661							WBGene00086554
	WBGene00015258							WBGene00015230
	WBGene00015236							WBGene00001856
	WBGene00011804							WBGene00017462
	WBGene00007230							WBGene00019024
	WBGene00008346							WBGene00015590
	WBGene00008169							WBGene00008003
	WBGene00015241							WBGene00018902
	WBGene00010082							WBGene00009115
	WBGene00020370							WBGene00015558
	WBGene00018471							WBGene00009946
	WBGene00000868							WBGene00011509
	WBGene00045306							WBGene00022632
	WBGene00000544							WBGene00017871
	WBGene00000019							WBGene00012210
	WBGene00016416							WBGene00012231
	WBGene00010991							WBGene00011493
	WBGene00000389							WBGene00006376
	WBGene00019642							WBGene00008245
	WBGene00018068							WBGene00008174
	WBGene00000596							WBGene00004972
	WBGene00044676							WBGene00044979
	WBGene00020858							WBGene00008153
	WBGene00022467							WBGene00003067
	WBGene00019081							WBGene00009485
	WBGene00013249							WBGene00012979
	WBGene00017456							WBGene00013881
	WBGene00206474							WBGene00012189
	WBGene00021201							WBGene00018805
	WBGene00015917							WBGene00009402
	WBGene00018668							WBGene00206491
	WBGene00014168							WBGene00007870
	WBGene00007512							WBGene00009641
	WBGene00000417							WBGene00011810
	WBGene00009054							WBGene00000171
	WBGene00008172							WBGene00017141
	WBGene00008677							WBGene00008001
	WBGene00007239							WBGene00022399
	WBGene00045416							WBGene00009704
	WBGene00010779							WBGene00006220
	WBGene00020042							WBGene00014917
	WBGene00022085							WBGene00013190
	WBGene00013319							WBGene00002113
	WBGene00194803							WBGene00020289
	WBGene00011721							WBGene00044229
	WBGene00009839							WBGene00012102
	WBGene00009937							WBGene00044896
	WBGene00045484							WBGene00012120
	WBGene00001546							WBGene00013516
	WBGene00004244							WBGene00009749
	WBGene00016053							WBGene00020177
	WBGene00014681							WBGene00012296
	WBGene00009446							WBGene00004963
	WBGene00021055							WBGene00015756
	WBGene00007570							WBGene00007489
	WBGene00009042							WBGene00017050
	WBGene00015685							WBGene00021541
	WBGene00012690							WBGene00019013
	WBGene00019235							WBGene00016461
	WBGene00219296							WBGene00019002
	WBGene00012845							WBGene00018082
	WBGene00011619							WBGene00013475
	WBGene00015852							WBGene00012012
	WBGene00019026							WBGene00013886
	WBGene00014129							WBGene00008623
	WBGene00014104							WBGene00022143
	WBGene00021302							WBGene00009250
	WBGene00001942							WBGene00020881
	WBGene00011919							WBGene00021639
	WBGene00012220							WBGene00013515
	WBGene00004973							WBGene00020533
	WBGene00220084							WBGene00018664
	WBGene00015849							WBGene00008870
	WBGene00077569							WBGene00015591
	WBGene00021889							WBGene00008381
	WBGene00015797							WBGene00017475
	WBGene00007327							WBGene00019140
	WBGene00007610							WBGene00017802
	WBGene00019772							WBGene00043952
	WBGene00022498							WBGene00011959
	WBGene00010874							WBGene00012785
	WBGene00020914							WBGene00010014
	WBGene00011789							WBGene00000920
	WBGene00219286							WBGene00006719
	WBGene00004455							WBGene00014811
	WBGene00006940							WBGene00044216
	WBGene00008649							WBGene00021862
	WBGene00020019							WBGene00006627
	WBGene00021110							WBGene00020890
	WBGene00011435							WBGene00018580
	WBGene00013304							WBGene00010608
	WBGene00017058							WBGene00007300
	WBGene00012173							WBGene00021034
	WBGene00022778							WBGene00022650
	WBGene00044122							WBGene00012679
	WBGene00016946							WBGene00021271
	WBGene00017143							WBGene00007641
	WBGene00017922							WBGene00004380
	WBGene00021908							WBGene00012008
	WBGene00000592							WBGene00019605
	WBGene00007209							WBGene00018980
	WBGene00001110							WBGene00009039
	WBGene00009646							WBGene00000780
	WBGene00269346							WBGene00013038
	WBGene00020400							WBGene00019929
	WBGene00011886							WBGene00012585
	WBGene00015931							WBGene00013481
	WBGene00007306							WBGene00016010
	WBGene00013756							WBGene00012924
	WBGene00020167							WBGene00008312
	WBGene00015386							WBGene00007598
	WBGene00015851							WBGene00013521
	WBGene00002034							WBGene00010072
	WBGene00018178							WBGene00016963
	WBGene00044347							WBGene00013854
	WBGene00012095							WBGene00009217
	WBGene00007391							WBGene00015516
	WBGene00012112							WBGene00014915
	WBGene00008955							WBGene00013995
	WBGene00010750							WBGene00235254
	WBGene00008503							WBGene00185006
	WBGene00021793							WBGene00009466
	WBGene00017031							WBGene00013388
	WBGene00011954							WBGene00017269
	WBGene00010053							WBGene00003742
	WBGene00194788							WBGene00269337
	WBGene00001862							WBGene00011790
	WBGene00003573							WBGene00007543
	WBGene00012110							WBGene00002032
	WBGene00018360							WBGene00016520
	WBGene00007700							WBGene00007715
	WBGene00019262							WBGene00011909
	WBGene00013586							WBGene00050879
	WBGene00002225							WBGene00009404
	WBGene00016093							WBGene00000023
	WBGene00045509							WBGene00008871
	WBGene00017215							WBGene00014665
	WBGene00015106							WBGene00194717
	WBGene00009840							WBGene00001413
	WBGene00022215							WBGene00015944
	WBGene00044448							WBGene00189951
	WBGene00007222							WBGene00021400
	WBGene00206358							WBGene00008383
	WBGene00194682							WBGene00016923
	WBGene00018427							WBGene00019918
	WBGene00011171							WBGene00012191
	WBGene00016947							WBGene00004114
	WBGene00009247							WBGene00013442
	WBGene00012877							WBGene00011460
	WBGene00016287							WBGene00008912
	WBGene00007124							WBGene00017471
	WBGene00044393							WBGene00020534
	WBGene00044697							WBGene00013250
	WBGene00007541							WBGene00019190
	WBGene00015097							WBGene00000668
	WBGene00006375							WBGene00013702
	WBGene00014857							WBGene00013348
	WBGene00015929							WBGene00004906
	WBGene00016277							WBGene00007688
	WBGene00015892							WBGene00014048
	WBGene00086554							WBGene00019459
	WBGene00015230							WBGene00015422
	WBGene00001856							WBGene00011852
	WBGene00017462							WBGene00007639
	WBGene00019024							WBGene00007644
	WBGene00013637							WBGene00011923
	WBGene00015590							WBGene00013453
	WBGene00008003							WBGene00007440
	WBGene00018902							WBGene00013823
	WBGene00009115							WBGene00235359
	WBGene00015558							WBGene00012749
	WBGene00009946							WBGene00018761
	WBGene00011509							WBGene00021607
	WBGene00022632							WBGene00000799
	WBGene00017871							WBGene00015634
	WBGene00012210							WBGene00020580
[truncated: 1,006 more rows]

## Sheet: 7
Fig 4D data						Fig 4E data						Fig 4F data
Category 1	Category 2	Category 3	Number of genes	Bonferroni-corrected p-value		Category 1	Category 2	Category 3	Number of genes	Bonferroni-corrected p-value			pals-17(*) vs WT	pals-17(*) pals-20(*) vs WT
Unassigned		regulated by multiple stresses	655	2.42e-141		Unassigned		ALS2cr12 domain	18	8.21218e-26		Up 16 h N. parisii	1.903	1.605
Cytoskeleton	microtubule	tau tubulin kinase	64	1.35e-28		Unassigned		meprin-associated Traf homology domain	8	6.46239e-10		Up 30 h N. parisii	1.709	1.733
Signaling	phosphatase	Y (tyrosine)	67	2.86e-27		Proteolysis proteasome	E3	F box	18	4.42425e-08		Up 40 h N. parisii	1.509	1.61
Transmembrane protein		unassigned	316	2.31e-20		Unassigned			56	2.1469e-05		Up 64 h N. parisii	1.481	1.673
Major sperm protein			31	1.16e-14		Unassigned		regulated by multiple stresses	25	0.00506808		Up 12 h Orsay	1.765	1.732
Signaling		Y (tyrosine) kinase	32	4.83e-08								Up 96 h Orsay	1.917	1.712
Signaling	phosphatase	unassigned	36	1.89e-07								IPR genes	1.926	1.72
Development		germline	17	2.91e-06								Up bortezomib	2.048	2.321
Unassigned		ALS2cr12 signature	19	3.79e-06								zip-1-dependent; 30 min bortezomib	1.634	1.678
Cell cycle	chromosome dynamics	meiotic functions	16	1.42e-05								zip-1-dependent; 4 h bortezomib	1.651	0
Unassigned		BTB and MATH domain	15	0.000147122								Up pals-22(jy3)	1.662	1.783
Proteolysis proteasome	E3	F box	79	0.000241294								Down pals-22(jy3)	-1.66	0
mRNA functions	binding	ZF (zinc finger)	11	0.00273193								Up pnp-1(jy121)	1.982	1.882
												Up pnp-1(jy90)	1.961	1.857
												Up RNA1 expression	1.825	1.717
												Down 12 h M. humicola	0	1.603
												Up 24 h M. humicola	1.507	1.943
												chil genes	1.608	0
												Up 12 h D. coniospora	0	1.576
												Down 24 h E. carotovora	1.544	0
												Down 24 h E. faecalis	1.398	0
												Up M. luteus	1.662	0
												Down 24 h P. luminescens	1.426	0
												Up 24 h S. marcescens (Wong)	1.603	0
												Up 24 h S. marcescens (Eng)	0	1.513
												Down 24 h S. marcescens(Eng)	1.477	0
												Up cadmium	0	1.869
												Down cadmium	-1.691	0
												Up Cry5B	0	1.919
												Up daf-16(-)	0	1.779
												Up heat shock	1.452	1.879
												Up hsf-1(-)	0	1.752
												Down pmk-1(-)	0	1.666
												Up sta-1(-)	0	1.55

## Sheet: 8
Fig 6A data								Fig 6B data								Fig 6C data								Fig 6D data								Fig 6F data			Fig 6G data
Wild type	pals-17(*)	pals-20(*)	pals-16(Δ)	pals-17(*) pals-20(*)	pals-16(Δ) pals-17(*)	pals-16(Δ) pals-17(*) pals-20(*)		Wild type	pals-17(*)	pals-20(*)	pals-16(Δ)	pals-17(*) pals-20(*)	pals-16(Δ) pals-17(*)	pals-16(Δ) pals-17(*) pals-20(*)		Wild type	pals-17(*)	pals-20(*)	pals-16(Δ)	pals-17(*) pals-20(*)	pals-16(Δ) pals-17(*)	pals-16(Δ) pals-17(*) pals-20(*)		Wild type	pals-17(*)	pals-20(*)	pals-16(Δ)	pals-17(*) pals-20(*)	pals-16(Δ) pals-17(*)	pals-16(Δ) pals-17(*) pals-20(*)		Wild type	pals-20::wrmScarlet		Wild type	pals-20::wrmScarlet	Wild type (percent infected)	pals-20::wrmScarlet (percent infected)
1	0.1375	1.4	1.0625	1.2125	1.35	1.3		1	0.156069	0.855491	1.04624	1.10405	1.10405	0.907514		0	0.142857	0.233503	0.467066	0.259386	0.620853	0.520607		1.39628	1.28836	0	1.40348	1.50681	1.41986	1.44531		121.105	380.176		1	0.544304	26.3333	14.3333
1	0.173913	1.15942	1.37681	0.985507	0.753623	1.30435		1	0.422393	1.01676	1.13353	1.22122	1.42845	1.06038		0	0.434426	0.327935	0.947368	0.99569	0.915033	0.77439		1.01161	0.235294	0	1.53966	1.52045	1.41576	0.706422		118.711	285.347		1	0.629213	29.6667	18.6667
1	0.3	0.925	1.275	1.25	1.675	1.825		1	0.507497	0.89828	0.964145	1.36248	1.31853	1.14776		0.619529	0.071429	0.767742	0.871886	0.340996	0.766949	0.188525		1.37803	0.825784	1.21687	1.45739	1.30354	1.36254	1.46399		137.025	337.59		1	0.597561	27.3333	16.3333
1	0.176471	1.13235	1.23529	1.14706	1.13235	1.20588		1	0.370256	0.955855	0.910663	0.863932	1.14127	1.28027		0.581818	0.124031	0.919689	0.520505	0.419689	0.712329	0.444444		1.33633	0.970588	1.34081	1.13729	1.44428	1.34708	1.40188		126.836	170.464		1	0.575	26.6667	15.3333
1	0.03	0.79	0.82	0.87	1	1.01		1	0.388663	0.860811	0.773508	1.09653	0.902889	0.944249		0.821782	0.221154	0.995434	0.417857	0.465438	0.669355	0.784661		0.016736	1.11407	1.40678	1.29828	1.52147	1.36697	1.43649		205.993	340.789		1	0.579439	35.6667	20.6667
1	0.08	1.02667	1.04	0.72	0.72	0.92		1	0.66533	1.02578	1.19489	1.24294	1.37836	1.30491		0.5189	0.131783	0.851515	1.28985	0.862944	0.848101	0.296943		1.38425	0.304075	1.49143	1.04622	1.37667	1.4245	1.36396		113.815	301.763		1	0.58156	47	27.3333
Percent infected								Percent infected								0.59854	0.164063	0.642623	0.602649	0.034188	0.675676	0.480392		1.5348	0.28084	1.51619	1.19597	1.37418	1.39547	1.41185		151.771	232.318
Wild type	pals-17(*)	pals-20(*)	pals-16(Δ)	pals-17(*) pals-20(*)	pals-16(Δ) pals-17(*)	pals-16(Δ) pals-17(*) pals-20(*)		Wild type	pals-17(*)	pals-20(*)	pals-16(Δ)	pals-17(*) pals-20(*)	pals-16(Δ) pals-17(*)	pals-16(Δ) pals-17(*) pals-20(*)		0.905941	0.595745	0.580882	1.08989	0.30137	0.89011	1.06091		1.3864	1.04701	1.46973	1.30175	0.478827	1.33024	1.0445		167.349	123.459
26.6667	3.66667	37.3333	28.3333	32.3333	36	34.6667		57.6667	9	49.3333	60.3333	63.6667	63.6667	52.3333		0.535912	0.130081	0.503731	0.868217	0.563725	0.78777	1.13018		1.36364	1.27816	0.084337	1.50182	1.39796	1.31007	1.382		95.462	217.393
23	4	26.6667	31.6667	22.6667	17.3333	30		49.1758	20.7715	50	55.7423	60.0543	70.2454	52.1452		0.879093	0.135135	0.808943	0.684455	0.265152	0.79096	1.07921		1.2602	0.884026	0.008889	1.40275	1.44625	1.33171	1.51204		111.924	185.595
13.3333	4	12.3333	17	16.6667	22.3333	24.3333		51.5432	26.158	46.3002	49.6951	70.2265	67.9612	59.1592		0.869565	0.087719	0.976378	0.452471	0.415254	0.660959	0.797342		1.3958	0.418502	1.45833	1.50362	1.33272	0.061611	1.44402		93.486	354.244
22.6667	4	25.6667	28	26	25.6667	27.3333		54.0166	20	51.632	49.1909	46.6667	61.6477	69.1558		1.00769	0.123894	0.51087	1.02266	0.745946	0.955	0.976077		1.36162	0.204473	1.01313	1.34493	1.20357	1.3961	1.38474		136.208	265.508
33.3333	1	26.3333	27.3333	29	33.3333	33.6667		57.9114	22.508	49.8507	44.795	63.5015	52.2876	54.6828		0.314286	0.184615	0.68652	0.969349	0.195652	0.972868	0.784672		1.34506	1.30721	1.37177	1.43659	1.30245	1.2086	1.15172		126.684	471.001
25	2	25.6667	26	18	18	23		43.1193	28.6885	44.2308	51.5228	53.5948	59.434	56.2667		0.630435	1.15705	0.548736	0.333333	0.508065	0.884892	0.853503		1.24247	0.208494	1.35678	0.132353	1.11051	1.39717	0.926606		170.807	273.114
																0.987124	0.225	0.912903	0.411765	0.170732	0.69697	0.59589		1.06109	0.200521	1.39228	1.40058	1.41694	1.47156	1.39224		172.896	280.289
																0.874459	0.090909	0.687204	0.916049	0.673267	0.957854	0.733333		1.36899	0.701595	1.38353	1.36815	1.2301	1.48451	1.46374		126.354	395.512
																0.618056	0.15	0.435897	0.864111	0.507246	0.629508	0.510448		1.37997	0.469062	1.44228	1.28397	1.34932	1.41259	1.48714		149.446	276.528
																0.796296	0.087591	0.395833	0.831126	0.540373	0.806122	0.461538		1.38951	0.736148	1.34884	1.33133	1.41532	1.3879	1.40868		122.326	332.364
																0.420139	0.067797	0.350515	0.83908	0.762658	0.286689	0.455696		1.07891	0.991435	0.155251	1.36676	1.33566	1.32493	1.45988		112.587	385.562
																0.883871	0.228814	0.842105	0.70696	0.241706	0.93871	0.475884		1.35914	0.563694	1.22857	1.41317	1.37672	1.25132	0.106383		119.346	312.345
																0.783465	0.100671	0.639752	0.403922	0.37931	0.490909	1.05164		1.28125	0.831978	1.21529	1.4586	1.44828	0.091743	1.52041		111.19	290.697
																0.644951	0.064286	0.661376	0.779156	0.38403	0.793249	0.567723		1.39969	1.19378	1.42429	1.43266	1.39324	1.42105	1.37037		142.496	226.572
																0.5	0.032967	0.847222	0.606707	0.434783	1.08571	0.634043		1.39318	1.29238	1.30327	1.36204	0.031847	1.50648	1.46901		157.461	299.507
																0.588933	0.052209	0.674757	0.862069	0.624434	0.732704	1.09596		1.32768	0.528822	1.40326	1.26897	1.3514	1.41129	1.41616		145.588	364.151
																0.405405	0.185185	0.916168	0.613833	0.702564	1.00368	0.566038		1.41641	0.285714	0.054852	1.36273	1.2963	1.40957	1.4		130.39	454.28
																1.00296	0.164286	0.926056	0.904762	0.708	0.568493	0.619048		1.33077	0.3325	0.987203	1.35588	1.33388	1.05032	1.48495		116.055	242.312
																0.874317	0.149068	0.959322	1.24091	0.222628	0.760807	0.444444		1.37838	1.49041	1.31414	1.47742	1.30118	1.41898	1.45341		150.262	314.563
																0.695804	0.532258	0.301115	0.785714	0.271739	0.412698	0.459854		1.39024	0.469586	1.1069	0.006472	1.43584	1.38473	0.003559		167.321	364.425
																0.899441	0.118812	0.748538	1.01282	0.731225	0.507092	0.721154		1.44649	0.527845	1.39632	1.4003	1.47124	1.44186	1.17296		111.329	238.146
																0.935115	0.322981	0.607362	0.813456	0.599407	1.05164	0.490798		1.09541	1.16608	1.4906	1.38352	1.33786	1.38766	1.41527		126.841	361.509
																0.626712	0.152381	0.951417	1.05634	0.442105	0.332258	0.374302		1.32991	0.795122	1.27432	0.110577	1.43486	1.41545	1.39296		122.172	361.935
																0.838235	0.301887	0.522088	1.01482	0.372881	0.725118	0.794118		1.28349	0.880309	0.033654	0.084906	0.006053	1.38003	1.30906		92.696	245.398
																0.533569	0.2	0.659722	0.883598	0.57438	0.696429	0.881679		1.25326	0.005931	1.35484	1.3472	1.2973	1.35489	1.45172		126.834	525.988
																0.502058	0.298611	0.699422	0.64433	0.586466	0.663043	0.682927		1.40704	1.05783	1.3594	1.34729	1.33898	0.003155	1.44938		138.415	555.044
																0.987342	0.186916	0.771226	0.17094	0.229219	0.846154	0.353659		1.51595	0.282392	1.39408	1.27843	1.43301	1.35182	1.29698		134.03	478.632
																0.494253	0.24	0.744	0.830275	0.26506	1.01149	0.779221		1.4343	0.542373	1.44719	0.07907	1.53704	1.39884	1.37772		99.461	353.4
																0.540541	0.138889	0.012438	1.13529	0.244186	1.06711	0.553055		1.26667	0.371069	1.38608	1.4375	1.56979	1.41047	1.51703		97.271	305.665
																0.774809	0.054054	0.547703	0.809836	0.994118	0.949045	0.918919		1.41639	1.21925	1.43935	1.36672	1.37815	1.28791	1.40034		118.461	455.5
																1.10756	0.19685	0.637333	0.003578	0.384279	0.931596	0.908537		1.38	0.31448	1.43916	0.11	1.55187	1.27712	1.42121		128.489	293.46
																0.96	0.052239	0.765182	0.876623	0.018182	0.633846	0.44586		1.39856	0.370079	1.30229	1.31045	1.28885	1.49659	1.38546		118.728	399.218
																0.846939	0.132813	0.745257	0.835979	0.359259	0.849432	0.319635		1.38722	1.02067	1.39559	1.31879	1.39826	1.41003	1.46264		124.103	418.166
																1.10695	0.185185	0.991803	0.965079	0.605948	0.391566	1.02055		1.39927	0.894737	1.29432	1.35821	1.33172	1.40909	1.44674		129.108	211.384
																0.521739	0.527638	0.973244	0.627778	0.597059	0.806748	0.730303		1.36396	0.772947	1.37232	1.37416	1.38694	1.23229	1.36899		153.898	387.67
																0.719512	0.104762	1.0146	0	0.863971	0.759358	1.21229		1.50691	0.804428	0.07563	1.33453	1.29412	1.32748	1.47685		138.973	180.431
																0.84264	0.173333	1.21429	0.524229	0.962825	0.689243	0.738636		1.1696	0.665615	1.44343	1.30368	1.3275	1.34932	1.36027		160.746	194.704
																0.342193	0.112782	0.748148	0.002028	0.752747	0.627832	0.774295		1.4278	0.405479	1.31844	1.35414	1.45819	1.42816	1.37138		187.893	199.429
																0.796992	0.20155	0.893048	0.24	1.14438	0.591216	1.18723		1.42907	0.686275	1.4371	0.15566	1.40122	1.16118	1.06711		141.581	410.434
																0.677632	0.213235	0.698305	0.788889	0.801843	0.472119	0.898693		1.39726	0.863741	1.32522	1.21606	1.42251	1.28477	1.39097		170.673	136.802
																0.85119	0.351351	1	0.905923	0.267857	0.883162	0.792079		1.44889	0.661435	0.19	1.2689	1.249	1.40433	1.38746		132.806	235.854
																0.83209	0.15	0.80083	1.13636	0.338983	0.535714	0.453815		1.25846	0.437632	1.4382	1.33761	0.010843	0.063107	1.44118		127.416	425.034
																0.603279	0.170569	0.578947	0.931707	0.333333	1.04204	0.516304		1.39969	0.694767	1.45051	1.1805	1.43027	0.004854	1.39145		123.906	247.844
																0.419872	0.149533	0.950893	0.983471	0.296137	0.85034	0.665722		1.41779	0.870588	1.49668	1.3189	1.40541	1.40635	1.31098		145.093	225.712
																0.268882	0.104167	0.656716	0.06	0.319149	0.15534	0.182796		1.40932	0.95082	1.45184	1.33884	1.27059	1.36757	1.36732		159.536	426.477
																0.666667	0.148936	0.674267	0.51	0.656766	0.539192	0.629442		1.39937	0.96679	1.30781	1.55904	1.37817	1.41479	1.40033		141.905	528.489
																0.852632	0.108108	0.903409	0.53125	0.693227	0.451362	0.742857		1.37832	0.199396	1.44191	1.48608	1.34135	1.36539	1.36842		153.986	388.588
																0.377163	0.021898	0.895	0.879365	0.280142	0.368852	0.69145		1.32442	0.314815	1.43304	0.011111	1.46749	0	1.33424		132.131	259.309
																0.460465	0.596091	0.740132	0.004329	0.277154	0.748201	1.08333		0.066667	0.553571	0.098039	0.012915	0.85575	0	1.41413		160.918	465.467
																0.519868	0.129771	0.738636	0.494226	0.572816	1.00481	1.04054		1.48866	0.306306	1.51859	0	1.3821	1.37094	1.4164		165.05	336.542
																0.916031	0.256881	0.69869	0.603448	0.408867	0.90583	0.765517		1.30936	0.29582	0.095023	0.110619	1.36616	1.39531	1.48113		219.393	314.683
																0.658065	0.103175	0.746795	0.220447	1	0.89781	0.244828		0.08	0.474114	0.077626	0.042735	1.3785	1.34158	1.43789		131.95	487.93
																0.894009	0.144385	0.667845	1.02344	0.738281	0.453039	0.866261		1.48598	0.925926	0.093458	0.112069	1.35619	1.38765	1.52091		160.515	118.44
																0.700535	0.162791	1.15385	0.883333	0.365217	0.399602	0.993127		1.34766	0.207602	1.33993	1.29906	1.35139	1.45207	1.44531		163.442	252.207
																0.5919	0.168605	0.804618	1.0293	0.455357	0.928814	0.648148		1.35462	0.852332	1.37954	1.41616	0.006024	1.2754	1.39965		129.912	297.818
																0.888158	0.033639	0.852349	0.59375	0.654135	0.639889	0.861878		1.40926	1.34441	0.012195	1.4114	1.4	1.37778	1.32949		106.07	250.282
																0.605948	0.291855	0.5	1.05439	0.37551	1.21068	0.486792		1.45789	0.436782	1.30482	1.34207	1.15209	1.34958	1.54255		91.668	428.701
																0.967914	0.238372	0.713311	0.155914	0.834146	0.421875	1.10769		1.34084	0.370253	1.12417	1.45095	1.49839	1.34953	1.29022		100.938	340.07
																0.837302	0.12782	0.822917	0.485714	0.852041	0.858586	0.504918		1.04272	1.42647	0.086777	0.097643	1.39906	1.37337	1.37797		136.966	197.949
																1.00943	0.239726	0.73384	1.2349	0.718182	0.875	1.01818		1.4493	1.15927	1.3388	1.44788	1.36534	1.37949	1.49513		110.966	432.045
																0.876652	0.149533	0.673077	0.570957	0.558011	0.977778	0.867742		1.39531	0.874525	1.38345	1.36023	1.52586	1.43204	1.48433		99.701	231.495
																0.853933	0.115108	0.314286	0.692308	0.583732	1.04844	0.658281		1.31215	0.611702	1.34393	1.31732	1.38745	1.31435	0		97.132	227.207
																0.465812	0.271186	0.6759	0.690691	0.532847	0.994975	0.669202		1.45147	0.850356	1.05966	1.33466	1.51832	1.406	1.40874		132.013	239.08
																0.931298	0.169014	0.445614	0.473684	0.834983	0.886364	1.14397		1.30952	0.269962	0.013021	1.54626	1.47833	0.666667	1.45322		152.411	206.192
																0.86014	0.111111	0.601942	0.978979	0.09322	0.782051	0.841463		1.36364	0.252252	1.20401	1.32727	1.35464	1.37888	1.37625		150.186	271.528
																0.761062	0.258621	1.04546	0.294964	0.840909	1.10443	0.910714		1.39693	0.22619	1.43568	1.47295	1.50768	1.32742	1.34043		140.035	209.488
																0.924138	0.247525	1.04494	1.03766	0.527363	0.667897	0.650273		1.3263	0.71345	1.41348	1.38071	1.38897	1.43719	1.32653		149.217	224.213
																0.585455	0.142857	0.009259	0.641791	0.471698	0.454545	0.435159		1.37338	1.23529	1.46967	1.41731	1.30164	1.42393	1.3263		141.563	183.322
																0.628458	0.261745	0.49	0.909657	0.036036	0.89172	0.957655		1.23089	0.576826	1.4431	1.44228	1.3774	1.36199	1.36082		122.295	403.578
																0.652174	0.185185	0.808036	0.837209	0.293651	0.810726	0.913636		1.37597	0.570539	1.09836	1.31343	1.47103	1.49144	1.38669		111.981	156.978
																0.844291	0.166667	1.00614	0.739496	0.549425	0.435644	0.783465		1.21752	0.109859	1.42669	0.368644	1.35185	1.53476	1.2393		113.321	229.366
																0.965517	0.144231	0.840237	0.929766	0.388316	0.426791	0.772059		1.3619	0.30504	1.33989	1.20241	1.38461	1.38583	1.36772		150.817	385.519
																0.799383	0.084112	0.642857	0.923858	0.365079	1.07895	0.712		1.42105	1.04291	1.47145	0.05625	1.46278	1.44571	1.41405		128.226	247.294
																0.561224	0.61165	0.047619	0.473282	0.621277	0.857798	0.455172		1.3752	0.878351	1.45055	1.30615	1.34805	1.42385	1.49566		123.304	489.628
																0.620253	0.091603	0.862963	0.692308	0.386364	0.208163	0.631769		1.36421	0.256329	0.12093	1.23761	1.40981	1.44944	1.36988		127.994	224.644
																0.631356	0.130178	0.822222	0.284553	0.968468	1.46541	0.5625		1.34094	0.734694	1.4281	1.41978	1.41412	1.39024	1.40204		97.196	325.47
																0.934783	0.105769	0.791045	1.35803	0.721519	0.547619	0.318548		1.33904	0.125926	1.47539	0.106464	1.51645	1.36984	1.37081		95.145	265.793
																0.839506	0.153846	0.747664	0.311077	0.261538	0.46978	0.737374		1.22161	0.812834	1.45549	1.45595	1.40385	1.37641	1.45246		109.846	352.938
																0.217742	0.38	0.486804	0.990164	0.380734	0.535316	1.07921		1.18475	1.14286	1.27087	1.2561	1.26936	1.48468	1.33061		93.44	257.247
																0.842697	0.111111	0.942675	0.65	0.305842	0.702128	0.781116		1.42016	0.897436	1.45349	0.115207	1.3799	1.28602	1.3356		115.457	326.731
																0.691358	0.137931	1.08265	0.005848	0.230769	0.565632	0.179931		1.40312	1.28302	1.32639	1.39016	1.37066	1.33507	1.49823		141.199	183.775
																0.733542	0.217742	0.876866	0.847826	0.301508	0.176	0.680297		1.49251	0.901376	1.44274	1.39517	1.42419	1.24237	1.36673		120.026	397.189
																0.844311	0.159664	0.738806	0.556291	0.517241	0.842912	0.004598		1.27016	0.644501	1.34074	1.44784	1.35835	1.51926	1.39623		110.77	350.665
																0.892683	0.181159	0.785714	0.628205	0.665138	0.625532	0.879167		1.40596	1.29257	1.40196	1.2147	1.36234	1.38067	1.44761		142.634	141.997
																0.585034	0.291391	0.866171	0.785441	0.837398	1.17	0.692722		1.36936	0.456621	1.47232	1.45156	1.43042	1.40592	1.35836		117.865	483.385
																0.687943	0.115702	0.533333	1.05202	0.872928	0.735736	0.716216		1.34395	1.31414	1.32388	1.35859	1.35366	1.45684	1.55027		112.797	209.432
																0.822526	0.155963	0.745763	1.00575	0.262931	0.56051	0.453287		1.40541	0.232836	1.35375	1.48558	1.34433	1.45425	0.980952		91.939	239.501
																1.10843	0.212389	0.934066	1.01463	0.269058	0.95045	0.484375		1.42214	0.73487	1.40668	1.40909	1.38897	1.29483	1.31628		113.716	376.635
																0.753731	0.102804	0.716667	0.579245	0.247387	0.620178	0.520376		0.07	0.461538	0.09	1.18248	1.42496	1.39357	1.44721		113.38	207.714
																0.846743	0.210084	0.642512	0.443077	0.407609	0.791908	0.905405		1.38268	0.291667	1.35091	1.28475	1.49456	1.25311	1.41091		144.759	575.644
																0.578182	0.046296	0.794595	0.502959	0	0.884058	1.00995		1.30032	0.36962	1.42697	0.004762	1.42669	1.44168	1.09495		145.936	192.047
																1	0.171642	0.694561	0.328358	0.439169	0.561514	0.766667		0.297189	1.16471	1.25673	1.44872	1.52641	1.38264	1.21018		156.301	297.075
																0.540909	0.11215	1.03205	0.426752	0.25188	1	0.705539		1.34249	0.454301	1.25933	1.23721	1.30476	1.12356	1.40379		94.379	332.291
																0.408451	0.219512	0.632458	1.07599	0.32197	0.805461	1.07143		1.20213	1.06013	1.36462	1.36622	1.29893	0.165138	1.35667		118.821	383.773
																1.02655	0.209091	0.700405	0.962963	0.442529	0.7713	0.676301		1.4093	0.51634	1.40264	1.42881	1.48804	0.1	1.41355		143.514	312.278
																0.72103	0.230769	0.78806	0.880399	0.630137	0.727554	0.836066		1.38312	1.26144	1.40238	1.4028	1.39655	1.37746	1.48485		90.339	145.959
																0.577143	0.168919	0.935065	0.942222	1.07752	0.262069	1.06832		1.43771	1.22371	1.38811	0.078358	1.4021	1.1059	1.47568		145.883	274.991
																0.491071	0.326923	0.527778	0.547059	0.78534	0.996825	0.668571		1.38277	0.55493	0.110048	1.29974	1.35357	1.31776	1.39163		144.377	246.273
																0.615646	0.12381	0.543933	0.00266	0.90458	1.10556	0.736559		1.50162	1.04244	1.3888	0.102941	1.43633	1.37613	1.44112		141.394	267.843
																0.831169	0.226415	0.717687	1.0186	0.501449	0.915254	0.471264		1.42616	1.08	1.4582	0.004246	1.46886	1.32406	1.41682		142.794	246.439
																0.436747	0.101852	0.725166	0.755319	0.404651	0.497835	0.539295		1.39535	0.55132	1.38565	1.40716	1.37218	1.40552	1.35703		144.469	235.34
																1.08482	0.092593	0.751092	0.967742	0.342193	0.712446	0.5625		1.33573	1.17778	1.2038	1.36866	1.4244	1.33672	1.42349		135.712	246.367
																0.641256	0.07619	0.230769	0.439286	0.214286	0.278195	0.942308		1.43036	1.04522	1.45779	1.34638	1.44954	1.42281	1.37925		112.042	165.98
																0.776398	0.115385	0.917012	1.1004	0.766839	0.285714	0.487952		1.46619	1.06939	1.44662	1.19726	1.30046	1.45623	1.55782		120.212	190.574
																0.860963	0.130769	0.605479	0.823151	0.330233	0.9375	0.356164		1.3968	0.518325	0.030418	1.3623	0.15534	1.4556	1.38657		119.04	199.537
																0.818713	0.149123	0.787425	0.543478	0.30303	0.558304	0.623457		1.40655	0.881783	1.44709	1.21529	1.43141	1.37291	1.40122		117.819	398.994
																0.650735	0.128834	1.27273	0.833935	0.686567	0.904306	0.42246		1.44556	1.08142	1.53968	1.3511	1.19201	1.45563	1.29037		89.201	163.695
																0.53271	0.116279	0.88968	0.545455	0.502674	0.524648	0.239316		1.44588	0.352227	0.078431	1.40565	1.51475	1.48571	1.49442		93.275	270.119
																0.832061	0.198113	1.03185	0.67658	0.919283	0.89547	0.612457		1.30653	1.39081	1.40066	1.35671	1.51257	1.40301	1.38408		106.347	137.078
																0.867816	0.089109	0.590278	0.008696	0.552511	0.82266	0.802395		1.41692	0.900648	1.41045	1.46202	1.25926	1.39024	1.47388		124.787	159.698
																0.891667	0.371429	0.437143	0.41046	0.953125	0.358824	0.878893		1.33722	1.22192	1.35614	1.31064	1.43137	1.38298	1.47444		145.74	239.485
																1.04103	0.06422	0.216	0.642292	0.376344	0.8659	0.329577		1.02113	1.01235	0.101887	1.39275	1.34331	1.46256	0.009119		122.546	303.128
																0.956522	0.130435	0.753541	1.02105	0.336683	0.501931	1		1.25946	0.362903	1.40972	1.3084	0.627376	1.37074	1.18012		105.036	269.859
																0.347328	0.06	1.12903	0.770833	0.739274	0.517241	0.439689		1.17303	1.21	1.36167	1.21131	1.31858	0.07377	1.42667		107.575	296.726
																1.06215	0.368932	0.50646	0.004202	0.273038	0.952941	0.66474		0.010309	1.19893	1.44651	0.064039	1.42644	0.429508	1.40102		124.304	275.897
																0.558233	0.120805	0.837838	1.02041	0.565789	0.797386	0.819383		1.42385	0.9447	1.40471	1.32555	0.1	1.39635	1.46429		101.88	200.843
																0.854545	0.104762	0.527586	0.591331	0.582524	0.476793	0.182796		1.33786	0.385321	1.39453	0.949612	1.27031	1.43791	1.47219		83.523	438.259
																0.310757	0.063063	0.870722	0.654434	0.903614	0.806061	0.945055		0.087137	0.366391	1.38429	0	1.38983	1.40068	1.3517		117.377	441.715
																0.884298	0.44856	0.55157	0.703822	0.202658	0.761905	0.464602		1.22688	0.771626	1.39555	1.2492	1.38737	1.47567	1.29808		125.894	264.658
																0.531818	0.166667	0.667939	0.450549	0.181818	0.700997	0.896341		1.24883	0.474255	0.110577	1.35735	1.39646	1.32583	1.39478		120.397	518.346
																0.54698	0.228571	0.530075	0	0.844828	0.261438	0.910853		1.44793	0.82268	1.44272	1.38552	1.47261	1.40702	1.49287		119.065	285.187
																0.34413	0.484472	0.442804	0.876033	0.413333	0.729412	0.788618		1.38697	0.569767	1.05314	1.36	1.39237	1.46209	1.47541		109.281	252.574
																0.921053	0.504202	0.874552	0.654952	0.004843	0.39899	0.55418		0.921965	1.48165	1.29446	0.013575	1.17769	0	1.42881		113.031	227.493
																0.68038	0.441176	0.811847	0.793722	0.156352	0.576531	0.853211		1.5045	0.374696	0.081301	1.38235	1.37341	1.41176	0.323009		141.047	273.357
																0.554113	0	0.630996	0.873112	0.403162	0.004552	0.895028		1.50844	1	1.42786	0.082969	1.43313	1.34694	1.26252		110.749	283.009
																0.734615	0.053846	0.387665	0.551802	0.616883	0.516667	0.853125		1.36567	1.26462	1.42959	1.37994	1.58584	1.40854	1.40524		117.799	260.477
																0.774194	0.133333	0.702306	0.002538	0.837607	0.782443	1.22145		1.16431	0.719424	1.5235	1.33733	1.39631	1.41479	1.31303		95.14	207.58
																0.720812	0.096774	0.174051	0.820261	0.504202	0.654618	0.756614		1.3549	1.38051	1.2408	0.074561	1.44783	1.42357	1.50325		124.629	293.886
																0.942029	0.172727	0.710183	0.729032	0.402299	0.586592	0.581028		1.40916	1.19274	1.42241	0.105727	1.39074	1.43178	1.32512		136.869	190.292
																0.726829	0.152542	0.905	1.13525	0.336022	0.934498	1.17164		1.40059	0.861905	1.42713	0.069343	1.34768	1.37664	1.34059		109.562	286.189
																0.788177	0.120567	0.745981	1.03529	0.818792	0.863787	0.787234		1.32685	0.838785	0.105505	0.083744	1.49761	1.41264	1.42908		88.995	413.583
																0.6125	0.118812	0.973684	0.957096	0.410377	0.742938	0.790123		0.124514	0.696379	0.081731	1.37697	1.4119	1.34598	1.41973		92.99	316.569
																1.08458	0.052632	0.929766	0.844203	0.52	0.91129	0.41791		1.29725	1.0125	1.38548	1.41732	1.39554	1.419	1.36731		120.361	322.114
																0.624113	0.160377	0.638225	1.0031	0.521978	0.647059	0.529551		1.42061	1.24413	1.43115	1.42453	1.44237	1.3645	1.51166		145.063	217.645
																0.5	0.069307	0.811245	0.877395	0.728643	0.939286	0.760504		1.40496	0.334532	1.36026	1.37803	1.3864	0.112745	1.35821		170.172	205.508
																0.518367	0.12963	0.371711	0.807571	0.656904	0.883648	0.583333		0.115942	0.847007	1.26068	1.31801	1.42948	1.18102	1.39252		139.004	167.299
																0.95122	0.120567	0.477419	0.335484	1.08372	0.915625	0.820513		1.40526	1.19315	1.43895	0.067873	1.38779	1.42749	0.014113		150.521	190.523
																1.05161	0.178571	0.84556	0.777202	0.493902	0.613169	0.548507		1.44231	0.574684	1.40145	1.4215	1.35332	1.42763	1.22059		129.285	236.583
																0.874576	0.172185	0.642857	0.492754	0.355769	0.876404	0.725352		1.32862	0.712264	1.40472	1.37333	1.38192	1.32432	1.04217		146.993	298.956
																0.639405	0.136752	0.529762	0.953216	0.275281	0.030568	1.04225		1.3981	0.746835	1.32874	1.43842	1.32689	1.43485	1.41098		105.38	241.305
																0.642599	0.068627	0.932331	0.005396	0.659864	1.14458	0.583578		1.27109	0.774536	0.907865	1.27169	1.12421	1.36496	1.43898		120.169	197.453
																0.898551	0.234234	1	0.972906	0.108108	0.39267	0.454802		1.3494	0.575251	1.41758	1.3623	1.35033	0.01626	1.44071		109.773	203.465
																0.518382	0.066667	0.895131	0.961039	0.544073	0.868545	0.37799		1.41124	0.798587	1.46104	1.31772	0.311628	1.45329	1.46613
																0.840796	0.227273	0.408027	1.03595	0.140244	1.00422	0.813218		1.4186	0.893246	0.072607	1.15164	1.42326	1.36012	1.42626
																0.955056	0.184466	1.04242	0.753571	0.708502	0.989744	0.949458		0.149123	0.350394	1.40107	1.31453	1.38343	1.29401	1.37541
																1.01702	0.215827	0.970588	0.867299	0.637119	0.059259	0.308869		1.52488	0.569277	1.46046	1.41824	1.52488	1.30937	1.51265
																0.606635	0.110236	0.957672	0.829897	0.857143	0.974359	0.886905		1.35884	0.147692	1.49091	1.26752	1.4703	1.44065	1.40325
																0.922414	0.185185	0.772926	1.31818	0.719626	0.472222	0.455556		1.385	0.732739	0.11985	1.31207	1.32893	1.42925	1.39583
																0.898734	0.267241	0.909091	0.881443	0.156863	0.85	0.606498		1.36	0.686007	1.42347	1.40108	1.41068	1.51926	1.45349
																0.666667	0.257813	0.629808	0.309237	1	0.56	0.541516		1.44329	0.417266	1.34046	1.44759	1.22941	1.37031	1.45357
																0.794118	0.305085	0.767442	0.61859	0.239583	0.276	0.81203		1.40657	0.41519	0.047745	1.35948	1.43322	1.37936	1.38922
																0.546875	0.228571	0.801303	0.817073	0.1875	0.851064	0.771218		1.04762	1.35308	1.32087	1.36167	1.37529	1.39222	1.4308
																0.761261	0.29703	0.970492	1.08333	0.57362	0.615	0.901809		1.39428	0.373134	1.32274	0.220588	1.28136	1.36893	1.40219
																1.17033	0.426752	0.672566	0.97037	0.927711	0.742947	0.775676		1.39562	0.403587	1.21545	0.116822	0.003195	1.4376	1.31707
																0.789286	0.197452	0.79	0.731579	0.146409	0.400826	0.721053		1.42704	0.334254	1.41054	0.147783	1.23663	1.34401	1.28822
																0.764706	0.634921	0.648148	0.96587	0.752174	0.841912	0.82807		1.38196	1.06101	1.53634	0.113208	1.28777	1.43678	1.44908
																0.704918	0.553333	0.967593	0.891304	0.548148	0.26875	0.589744		1.41637	0.981627	1.43911	1.1254	1.49748	0.112903	1.46801
																0.707317	0.15	0.718919	0.792593	0.674107	0.890547	0.897959		0.004348	0.448087	0.073276	0.139706	1.21802	1.27324	1.35947
																0.765363	0.264151	0.875	0.00905	0.384164	0.372937	0.463115		1.36364	0.406627	1.46165	1.33046	1.05357	1.39229	0.961538
																0.29932	0.165517	1.13131	0.005814	0.171821	0.942197	0.469136		1.46092	0.458861	1.42434	1.38647	1.26482	1.32349	1.43961
																0.414226	0.029126	0.662116	0.928977	0.525114	0.513784	0.422925		1.38127	0.519231	1.35689	0.044568	1.39279	1.20656	1.53588
																1.07447	0.137255	0.708475	0.601695	0.62963	0.549407	0.945652		1.56263	0.63466	1.53863	0.091324	1.4459	1.4558	1.36683
																0.516393	0.216216	0.668896	0.976109	0.90625	0.204918	0.757785		1.25965	0.848485	1.51971	0	1.37825	1.42557	1.37045
																0.783784	0.201835	0.524164	0.526667	0.759843	0.739274	0.004049		1.40343	0.648526	1.27133	1.44032	1.46667	0.078431	1.29008
																0.916279	0.183333	0.881081	0.889205	0.654135	0.327778	0.427928		1.37636	1.15209	0.08642	1.3126	1.24106	1.4221	1.42222
																0.705479	0.074866	0.744361	0.00551	0.411609	1.10177	0.787879		1.32639	0.601286	1.32624	0.078818	1.10535	1.44283	1.38899
																0.20922	0.105691	0.579592	0.869249	0.938017	0.740351	0.754098		1.36379	1.36747	1.40301	1.34867	1.38264	1.40074	1.3682
																0.70229	0.265152	0.775811	0.697143	0.507143	0.456667	0.524752		1.41815	0.778912	1.41368	1.17335	1.34501	1.31536	1.42617
																0.973451	0.233766	0.834711	0.754513	1.10145	1.08889	0.634921		1.46114	1.41706	1.29542	1.35195	1.29667	1.23306	1.39326
																0.428082	0.162602	0.876513	0.834382	0.7	0.835714	0.611399		0.013055	0.578313	0.050926	1.42812	1.54209	1.56014	1.33433
																0.448087	0.487013	0.072727	0.528239	0.944444	0.95302	0.845659		1.32558	1.34049	1.47417	1.3514	1.56177	1.49183	1.45627
																0.722707	0.078431	0.444795	1.07394	0.320197	0.943144	0.677419		1.29965	0.841924	1.5239	1.36642	0.003413	1.48148	1.38344
																0.736585	0.095238	0.767176	0.775449	0.546448	0.269103	0.004926		1.4396	0.627604	1.38074	1.23158	1.53362	1.35335	1.37003
																0.51312	0.539474	0.940789	1.00334	0.22063	0.91716	0.610909		1.37861	0.509761	1.41513	1.18289	1.3632	1.40333	0.971774
																0.57767	0.182692	0.623441	0.814346	0.286853	0.928571	0.515924		1.37129	1.15327	1.3742	1.45372	1.43991	0	1.40856
																0.66	0.095238	0.589322	0.405018	0.534188	0.368056	0.768254		1.5046	1.17204	0.957746	1.375	1.35328	1.36738	1.4697
																0.915441	0.039216	0.9	0.62623	1	0.85061	0.720395		1.44281	1	1.29044	1.4184	1.39655	1.38789	1.38591
																0.550943	0.292035	0.056338	0.605072	0.836431	1.03768	0.596215		0.005063	0.763566	1.4	1.19172	1.30339	1.38341	1.23077
																0.511211	0.296875	0	1.04878	0.185535	0.786982	0.341772		1.44171	1.22941	0.1	1.49853	1.40909	1.41509	1.38768
																0.479705	0.164286	0.480836	0.670068	0.980892	0.819209	0.047619		0.069388	0.24918	1.38489	1.35809	1.28552	1.36457	1.53738
																0.713793	0.127451	1.17037	0.681682	0.577236	0.842105	0.430769		1.37651	1.33582	0.103004	1.40986	1.28541	1.39462	1.42561
																1.20408	0.121495	0.84375	0.526531	0.838235	0.815534	0.853801		1.32353	0.464646	1.36075	1.44422	1.2173	1.35714	1.37616
																0.434043	0.245283	0.657588	0.888446	0.791391	0.669291	0.357724		1.43348	0.005624	1.17008	1.52102	1.45786	1.40246	1.34791
																0.930502	0.237705	1.01471	0.956364	0.436416	0.588235	0.772727		1.48111	1.08696	1.387	1.36023	1.44143	1.41878	0.70892
																0.745614	0.216981	0.755556	0.913043	0.962121	0.903047	0.92973		1.27403	0.909976	1.41783	1.4209	1.47017	1.14286	1.34388
																1.01	0.133858	0.812121	0.992674	0.917323	1.175	0.202703		1.38251	1.16699	1.46746	1.17823	1.3936	1.36503	1.39225
																0.513619	0.090426	0.682403	0.693252	0.316384	0.391667	0.183381		1.42527	0.728102	0.053333	1.39291	0.004213	1.42975	0.062992
																0.812903	0.481752	0.72093	0.838828	0.435986	0.305085	0.965944		1.25115	0.785388	1.40625	1.48463	1.42693	1.43541	1.37649
																0.809735	0.23913	0.507874	0.004573	0.782123	0.366038	0.539007		1.3852	0.609665	1.30195	1.3819	1.33234	1.38489	1.39734
																0.682848	0.129771	1.20349	0.684	0.915385	0.519126	0.948052		1.23368	1.06452	1.15031	1.36434	1.32264	1.37849	1.42571
																0.535797	0.055046	1.09544	0.068421	0.477528	0.689076	0.481707		1.38581	0.639423	1.45841	1.43294	1.45286	1.18771	1.39421
																0.7875	0.142857	0.815972	0.857576	0.432796	0.785714	0.448276		1.31424	0.510563	1.36336	1.42747	1.44018	1.39669	1.38507
																0	0.100917	0.696133	0.421405	0	0.964856	0.756906		1.32212	0.256158	1.44681	1.35368	1.54348	1.38614	1.45146
																0.859016	0.07	0.242718	0.441176	0.379104	0.815287	0.375439		1.41953	0.53406	1.43914	1.42857	1.35714	1.3648	1.38287
																0.667656	0.14	0.528689	0.501946	0.750916	0.493151	0.621622		1.44026	0.66581	1.47807	1.43875	1.37671	1.27439	1.39714
																0.472527	0.323077	0.641975	0.905172	0.790323	0.602362	0.607287		1.34627	1.2921	1.31853	1.35457	1.3428	1.34043	1.43607
																0.889655	0.113208	1.00526	0.223776	0.602273	0.822034	1.11364		1.39504	0.23057	1.35745	1.42424	1.3174	1.44317	1.49299
																0.369748	0.146789	0.653333	0.470588	0.402344	0.384615	0.824176		1.31367	0.254848	1.31693	1.37421	1.42657	1.45323	1.49631
																0.497207	0.123077	0.915254	0.263636	0.461224	1.06977	0.324324		1.25612	0.854111	0.097959	1.14033	1.35897	1.33333	1.20711
																0.472656	0.067961	0.874172	0.435821	0.344398	0.673267	0.892473		1.37627	1.12973	1.3843	1.34722	1.40923	0.534247	1.51177
																0.625	0.06422	1.02586	0.341853	0.133028	0.594059	0.64526		1.53125	1.06263	1.39224	1.44993	1.18545	1.31529	1.42581
																0.840491	0.297101	1.1	0.826705	0.734266	0.781746	0.294444		0.485605	0.461207	1.31299	1.32097	1.2855	1.43691	1.37249
																0.551515	0.191304	0.510373	0.657258	0.22179	0.735632	0.66791		1.40483	0.350114	1.32653	1.33616	1.42368	1.46143	1.22648
																0.42	0.117117	0.979167	0.447964	0.413043	0.739286	0.553571		1.18213	0.685246	1.15103	0.089744	1.28238	1.42667	1.38758
																1.15812	0.221719	0.799043	0.765258	0.217228	0.479042	0.697479		1.40084	0.402948	1.43047	1.32709	1.40206	1.4302	0.606272
																0.571429	0.09	0.704735	0.722714	0.541899	0.421456	0.746939		1.38312	1.23902	1.44152	1.3553	1.38	1.31884	1.37365
																0.98324	0.142857	0.800847	0.682482	0.84375	0.670807	0.644195		1.34542	1.10628	1.38217	1.17398	1.33831	1.41706	1.04
																0.565	0.150943	0.993243	0.433824	0.231061	0.876	0.786667		1.33055	0.541667	1.39104	1.32508	1.35611	1.33191	1.36583
																0.609272	0.098039	1.0678	0.513889	0.029412	0.823009	0.771654		1.4566	0.397368	1.41164	1.32866	1.32528	1.51084	1.01095
																0.260331	0.178218	0.557823	0.533981	0.330882	0.37013	0.303398		1.51671	1.33636	1.31732	1.4385	1.25941	1.43156	0.081731
																0.5	0.088496	0.389262	0.340237	0.399317	0.523466	0.585366		1.34985	0.682635	1.523	1.40091	1.35727	1.46046	1.19107
																0.574144	0.151079	0.629921	0.779553	0.43913	0.426009	0.613027		1.42879	1.3508	1.40845	1.32512	1.36996	1.4492	1.47336
																0.729167	0.28777	0.777328	0.435216	0.601852	1.31356	0.696429		1.04771	1.29388	1.31145	0.109705	1.38647	1.4488	1.41624
																0.233831	0.291971	0.427007	0.618421	0.665138	1.03167	0.017094		1.39279	0.005029	1.4237	1.43137	1.4618	1.39506	1.41506
																0.738956	0.111111	0.670968	0.258523	0.150442	0.491909	1.03268		1.40925	1.09892	1.38822	1.40769	1.38412	1.33172	1.47848
																0.019417	0.150289	0.538462	0.813559	0.197026	0.594142	0.923664		1.40493	0.625298	1.29068	1.33128	1.41227	1.40284	1.41077
																0.56621	0.105263	0.333333	0.943894	0.272358	0.939759	0.705036		1.48858	0.228856	1.3188	1.56314	1.3278	1.405	1.35798
																0.935484	0.283465	0.654676	0.366279	0.226766	0.865385	0.594118		1.41756	0.655949	1.34281	1.5051	1.367	1.39307	1.26209
																0.332143	0.107843	0.941634	0.798419	0.535117	0.412766	0.825		1.38602	1.15116	1.46543	1.32015	1.44699	1.22156	1.0873
																0.216066	0.306569	0.110429	0.327189	0.578571	0.540373	1.1701		1.45454	0.426087	1.3631	1.37813	0.006605	1.32264	1.26007
																0.704918	0.057143	0.418033	0.607843	0.47479	0.701987	0.506494		1.35684	1.2505	1.10319	1.24449	1.37864	1.36391	1.56526
																0.302419	0.18	1.05532	0.668874	0.210526	0.871795	0.906667		1.475	0.475973	1.44966	1.26087	1.41957	1.51037	1.39216
																0.373786	0.535714	0.60251	0.935622	0.634615	0.531792	0.52766		1.45469	0.58209	1.48446	1.34705	1.38675	1.37654	1.32618
																0.311111	0.036364	0.635802	0.419643	0.408333	0.665468	0.896024		1.35306	0.152941	1.45303	1.17455	1.34151	1.35943	1.29167
																0.657609	0.176991	0.506438	0.751938	0.804878	0.657658	0.791209		1.41322	0.614841	1.38182	1.4847	1.35182	1.29238	1.45643
																0.936975	0.134615	0.768924	0.567839	0.576531	0.621495	0.677835		1.41598	0.006849	1.15905	1.42114	1.5024	1.37634	1.44238
																1.05755	0.217822	0.841202	0.757991	0.179856	1.22472	0.589552		1.37117	0.97479	1.17036	1.42098	1.26667	1.48866	1.3508
																0.610714	0.527273	1.03627	1.09091	0.707792	0.611111	0.601266		1.30293	0.273611	1.05008	1.4697	1.42078	1.45688	1.41078
																0.018018	0.079646	0.610879	0.540453	0.1	0.376984	0.323741		1.37719	0.5	1.49402	1.16019	1.52381	1.29527	1.51133
																0.924138	0.1	0.428962	1.10891	0.695341	0.808664	0.965368		1.34415	1.35946	1.25447	1.42679	1.36996	1.40762	1.41722
																0.595652	0.112069	0.647343	1.02623	0.17	0.542308	0.929936		1.33162	0.350554	1.22651	1.37349	1.27924	1.40932	1.41908
																0.204819	0.096154	0.602374	0.669202	0.206154	0.645051	0.341216		1.37767	1.38164	0.09375	1.32414	1.40387	1.4242	1.42878
																0.549133	0.156522	1.0917	0.728873	0.581395	0.433476	0.883721		1.40426	0.984756	1.26667	0.060086	1.31612	1.5148	1.47444
																0.294931	0.12037	0.873239	0.592742	0.614679	0.542135	0.508306		1.01225	1.11429	1.36547	1.3881	1.51068	1.39169	0.317647
																0.427609	0.115044	0.771605	0.766129	0.575	0.48494	0.701357		1.34472	0.811881	1.41252	1.44837	1.45416	1.27875	1.38794
																0.458167	0.096296	0.757447	0.587189	0.744939	0.673684	0.951515		1.37414	1.40525	1.2337	1.44178	1.3059	1.36918	1.47646
																0.470968	0.205882	0.973333	0.667897	0.635135	0.700565	0.97992		1.51131	0.295597	1.31461	1.40282	1.34122	1.46025	1.35786
																0.471429	0.100917	1.18182	0.969697	0.403974	0.590226	0.72093		1.3614	1.40833	1.47496	1.37767	1.5	1.4144	1.38986
																1.06102	0.11215	0.684746	0.63871	0.787234	1	0.954338		1.33497	0.92	0.102439	0.074627	1.37615	1.42012	1.03244
																0.70751	0.11215	0.964286	0.56	0.241071	0.117284	0.39		1.38474	1.17726	1.28882	1.41606	1.31899	1.29361	1.43695
																1.11111	0.122951	0.424242	0.293706	0.306931	0.791444	0.29052		1.32025	0.471429	1.33871	1.3901	1.30342	1.37318	1.3803
																0.47352	0.18239	0.697115	1.17752	0.111111	0.442748	0.814286		1.47619	0.874652	1.42364	1.41298	1.35223	1.36126	1.48013
																0.755274	0.035714	0.893491	0.456446	0.439614	0.750725	0.980226		1.41624	0.210145	0	0	0	1.36339	0.010283
																0.380471	0.04	0.874286	0.535117	0.004967	0.758152	0.810185		1.33448	1.07473	0	1.34628	0	1.37126	1.38426
																0.433333	0.423729	0.588589	0.411215	0.683983	0.505495	0.639269		0.088372	0.19214	1.40874	1.24149	0	1.33746	1.38235
																0.867403	0.102564	0.552941	0.905455	0.26009	0.584	0.861314		1.4252	0.222543	1.07627	1.19625	0	1.3429	0.982278
																0.466667	0.226994	0.625498	0.568773	0.714894	0.79638	0.424603		1.23738	1.05245	1.40256	0.110599	1.45768	1.31463	0.007595
																0.544872	0.118812	0.611111	0.733108	0.431818	0.735294	0.712062		1.32456	0.239437	0.886076	1.41318	1.17647	1.33104	1.30543
																0.661765	0.175926	0.85348	0.491049	1.0875	0.446565	0.613054		1.39363	0.013453	1.30758	1.45833	1.30421	1.33492	0.048309
																0.373096	0.07438	0.273504	0.696133	0.921569	0.462185	0.561798		1.48653	1.04225	1.3856	1.34137	0.121495	1.35988	1.30744
																0.569853	0.068966	0.564972	0.333333	0.744186	0.353791	0.86747		1.31681	1.11458	0.140187	0.957377	1.39698	1.33654	0.010309
																0.388889	0.106557	0.741667	1.0398	0.291815	0.468864	0.903114		1.20132	0.788043	1.30205	1.37915	1.28571	1.15531	0.073579
																1.09385	0.234848	0.842767	0.872024	0.382353	0.314815	0.700704		0.723301	0.765363	0.107639	0.125	0.012766	0.863636	1.30868
																0.559184	0.267327	0.619469	0.775974	0.212766	0.333333	0.851724		1.22871	0.012195	1.28111	1.26408	1.40993	1.15232	1.31952
																0.542453	0.243697	0.628205	0.557471	0.375	0.872428	0.347973		1.34967	0.771704	1.36539	0.115741	1.28501	1.33574	1.27526
																0.405229	0.292683	1.0442	0.78866	0.508961	0.651316	0.761468		1.3771	0.134426	0.905567	1.29154	1.37083	0.094697	0.008403
																0.302682	0.06	0.508475	0.330798	0.272727	0.75	0.468		1.37521	0.989691	1.40088	1.40944	1.39885	1.36946	1.34094
																0.296578	0.093168	0.737931	1.03046	0.215847	0.767742	0.989637		1.28061	0.360294	1.21774	0.094059	1.37217	1.29141	1.32317
																0.278626	0.137255	0.301471	0.766393	0.566775	1.07965	0.993151		1.31048	0.190678	1.45068	1.28148	1.30872	0.108597	0.009852
																0.014599	0.186916	0.121622	0.416667	0.158491	0.609929	0.400735		1.38652	0.3861	1.07902	1.24266	1.34341	0.121951	0.096491
																0.739777	0.119266	0.846154	0.328804	0.421429	0.784232	0.510714		0.133971	0.167939	0.04878	0.093333	1.18841	1.3452	1.24191
																0.429066	0.119048	0.925267	0.485816	0.65368	0.338129	0.886905		1.3212	0.246862	0.090498	1.2993	1.41147	1.35855	1.35247
																0.972067	0.308943	0.586667	1.21371	0.884615	0.625	0.588435		1.22581	0.225191	1.38435	1.30428	1.30978	1.28187	1.3803
																0.62	0.090909	0.949853	0.9869	0.545455	0.438795	0.841463		1.32907	0.216949	0.103448	1.24921	1.31569	1.39599	1.22041
																0.237981	0.111111	0.563758	0.389908	0.132813	0.722656	0.411168		0.13871	0.622378	1.25974	1.34276	1.40675	1.3621	1.43399
																0.634686	0.01	0.685345	0.630094	0.538462	0.296703	0.955414		1.3898	1.08257	0.982301	1.45206	1.36834	1.47391	1.24783
																0.006897	0.328358	0.24375	0.449664	0.539683	0.262948	0.397959		1.2896	1.12201	1.39233	1.31818	1.28831	1.27458	1.27471
																0.685185	0.174757	0.481982	0.737374	0.680365	0.745614	0.857143		1.38627	0.578022	1.47085	1.41159	1.41785	1.36127	1.26975
																0.345833	0.12381	0.017857	0.321937	0.226277	0.791367	0.027027		1.33879	0.970205	1.31347	0.126582	1.32759	1.32	1.21772
																0.560606	0.209677	0.905085	0.447183	0.955556	0.744444	0.381503		0.565079	0.135314	1.24675	0.118367	1.46995	1.35803	1.244
																0.648936	0.087719	0.648241	0.945652	0.506757	0.37037	0.502924		1.27317	0.477352	1.15129	0.810594	1.41065	1.32047	0.724359
																0.862434	0.123967	0.973404	0.64	0.341121	0.909524	0.753788		0.125	0.755981	1.1248	1.48231	0.103774	1.50484	1.35865
																0.360606	0.084112	0.855705	0.461538	0.787149	0.747899	0.80226		0.10728	0.366038	0.589354	1.32746	0.949045	1.14105	1.15893
																0.667763	0.641686	0.638298	0.64135	0.447531	1.0398	0.695431		1.33278	0.357143	1.33904	1.33232	1.07082	1.31123	1.3542
																0.497409	0.102804	0.335821	0.334416	0.793522	0.543046	0.775		0.082397	0.587342	1.34532	1.35796	1.32943	1.19807	1.3733
																0.254613	0.209302	0.588	0.650407	0.782738	0.028571	0.701342		1.36032	0.335227	1.25276	1.28354	1.41801	0.709677	0.816667
																0.222222	0.22314	0.805825	0.670927	0.175214	0.302083	0.865285		1.29557	0.402439	1.39685	1.35591	1.29139	1.26997	0.10231
																0.393574	0.104478	0.735751	0.51711	0.65942	0.406542	0.256716		1.28597	0.639775	1.27214	1.31321	1.49528	1.41082	0.163636
																0.808511	0.169231	0.580524	0.285377	0.650407	0.546584	0.994595		1.17096	0.4725	1.27324	1.34114	1.39638	1.29851	1.41264
																0.919643	0.135135	0.935743	0.560606	0.666667	0.182796	0.514085		0.102326	0.167235	1.36911	1.31376	1.41357	1.0661	1.32305
																0.745763	0.252033	0.972477	0.770213	0.683486	1.0597	0.82659		0.998613	0.148649	0.428571	0.061937	1.33432	1.38898	1.34827
																0.915493	0.281407	0.726236	0.683077	0.575342	0.738281	0.732919		1.2767	0.602941	1.46208	0.244344	1.4453	1.37931	1.16989
																0.103896	0.13	0.482143	0.899705	0.25641	1.2	0.707792		1.44584	0.660848	1.36207	0.002695	0.057143	1.36551	1.37562
																0.919492	0.12069	0.43038	0.420455	0.331034	0.573643	0.703264		1.04286	0.382253	1.05385	1.46488	1.52527	1.367	0.085106
																0.510067	0.080292	0.648276	0.497925	0.195489	0.879121	0.991379		0.146667	0.768932	1.32887	1.37729	1.33488	1.31679	0.128631
																0.777778	0.345865	0.804444	0.623978	0.618644	0.791411	0.722543		1.36033	0.154472	1.12577	1.4252	1.3776	1.30738	1.36973
																0.970588	0.087379	0.528455	0.842809	0.098039	0.516014	0.754717		1.38923	0.678899	1.28314	1.34233	1.38372	1.30757	0.105058
																0.535714	0.124031	0.786885	0.824363	0.57037	0.865471	0.442105		1.33645	1.104	1.37124	0.2	1.34559	1.45208	1.46714
																0.302632	0.20979	0.652174	0.670588	0.459716	0.692593	0.315287		1.0369	0.487374	0.063559	1.35011	1.39172	1.33545	1.31201
																0.271698	0.174757	0.827957	0.75	0.953668	0.966102	0.776758		1.45617	1.13044	1.36523	1.34685	1.37325	1.27987	1.28594
																0.43617	0.119048	0.59396	0.569507	0.78125	0.501946	0.899676		1.25868	0.140078	1.30942	1.32401	1.33755	1.38315	1.07065
																0.840909	0.114286	0.836842	0.639344	0.657459	0.945055	0.793103		1.212	0.377907	1.41575	0.121849	1.40381	1.32441	1.3177
																0.301115	0.103704	0.089109	0.640741	0.506438	0.551724	0.86755		1.39593	0.117871	1.4003	1.33861	1.22248	1.29395	1.06957
																0.770563	0.12	0.821429	0.481967	0.716129	0.64375	0.411197		0.083004	0.427481	1.44198	0.05814	1.47203	1.48872	1.49776
																0.235537	0.113208	0.604082	0.304668	0.681388	0.274914	0.944134		1.15795	1.1058	1.35704	1.28533	1.35131	1.35933	1.26149
																0.409396	0.241667	0.458824	0.573209	0.854922	0.40625	0.762115		1.18935	0.624714	1.35738	1.4034	1.39006	1.34488	0.067633
																0.12931	0.114035	0.677656	0.394958	0.555556	0.914179	0.888298		1.25047	0.418468	1.20779	1.23576	1.28994	1.382	0.098232
																1.26396	0.245455	0.695455	0.626415	0.892308	0.871972	0.546218		1.40642	0.340694	1.37838	1.36964	1.06134	0.083721	1.27341
																0.003891	0.050847	0.758621	0.380435	1.18965	0.636364	0.542636		1.36604	1.0073	1.21529	1.42778	1.3871	1.33276	1.17143
																0.505882	0.132075	0.85	0.406504	0.516949	0.76	0.658824		0.084249	0.356955	1.16216	1.32159	1.28783	1.48235	1.44377
																0.725389	0.375	0.451883	0.587629	0.431193	0.775281	0.393701		1.18398	0.369198	0.091743	0.116402	1.40918	1.32219	1.31023
																0.481752	0.129032	0.910569	0.236074	0.302469	0.546512	0.711111		1.02211	0.161538	0.055147	1.37458	1.41667	1.0816	1.06917
																0.959459	0.07	0.572864	0.687151	0.651163	0.295203	0.805281		1.36794	1.41892	1.39341	1.40602	1.31429	1.43307	1.07653
																0.903226	0.534483	0.660232	0.692982	0.36715	1.01905	0.543269		0.113314	0.950719	1.40266	1.30522	1.44543	1.32602	1.39344
																0.769737	0.211268	0.025974	0.393939	0.557143	0.46988	0.30137		1.22742	0.708609	1.33932	1.4489	0.122124	1.29787	1.29173
																0.717647	0.14	0.25	0.341365	0.695187	0.789318	1.08065		1.27184	1.2011	1.16622	1.27448	0.10917	1.28459	1.26948
																0.302839	0.446602	0.855263	0.653179	0.628352	0.47619	0.899225		1.30186	0.14652	0.996558	1.03547	0.105085	1.31323	1.46245
																0.623318	0.122951	0.257919	0.371025	0.538793	0.7625	0.51715		1.36539	0.160305	0.058537	1.32448	1.37948	1.34588	1.35062
																0.553648	0.216216	0.298507	0.515924	0.754491	0.831288	0.666667		1.21935	0.348837	1.40244	1.34701	1.35681	1.34	0.111111
																0.498471	0.145631	0.924242	0.541076	0.39548	0.881517	0.81016		0.13964	0.237918	1.36667	1.21003	1.39695	1.24451	1.32548
																0.558704	0.099099	0.797048	0.75	0.118519	0.935065	0.531469		1.25763	1.01061	1.13532	1.25	1.07823	1.29491	1.21125
																0.723549	0.173077	0.622407	0.792517	0.336182	0.885321	0.580858		1.31877	0.585799	1.25989	1.35343	1.29956	1.2864	0.096639
																0.422222	0.135338	0.791339	0.764205	0.45679	0.602041	0.894161		0.112108	0.128834	1.57707	0.164659	0.849408	1.12806	1.34984
																0.264331	0.290909	0.314286	0.495798	0.745098	0.827465	0.501466		1.38095	0.143258	1.31532	1.24735	0.113208	1.31535	1.3842
																0.542017	0.450413	0.057692	0.27044	0.482201	0.936275	0.633188		0.122807	0.139706	1.31579	0.00346	1.37342	1.36015	1.28339
																0.502646	0.173228	0.364372	0.364312	0.226064	0.301802	0.994565		1.38846	0.526786	0.137339	1.4505	1.35813	0.012968	1.13008
																0.527881	0.156977	1.03023	0.729927	0.501845	0.553846	0.767717		1.3392	0.122605	0.114833	1.23793	1.07645	0.010593	1.27624
																0.392857	0.144231	0.473552	0.490775	0.675497	0.941489	0.438776		1.29515	0.467172	1.35478	1.15162	1.2819	0.012177	0.003413
																0.751724	0.287879	0.7375	0.395105	0.565836	0.6	0.791209		1.36438	0.619266	1.23088	1.3271	0.111607	0	1.44325
																0.494382	0.134615	0.764706	0.295455	0.332362	0.540193	0.346154		1.35922	1.01575	1.4113	1.34524	1.41863	1.43965	1.32153
																0.656522	0.097345	0.966245	0.885106	0.837209	0.880851	0.688645		1.2095	0.850746	0.997279	1.26299	1.35227	1.01475	1.20504
																0.573034	0.072727	0.666667	0.363229	0.242424	0.863309	0.798561		1.26165	1.06166	1.27092	1.34694	1.35213	0.009852	1.37482
																0.434615	0.149254	0.449814	0.914027	0.485401	0.770227	0.42963		1.24551	0.852071	1.06577	0.105991	1.05066	1.42071	1.19598
																0.56213	0.034188	0.763934	0.470588	0.259036	0.35	0.508772		1.38451	0.866255	1.13418	1.13967	1.34872	1.37722	1.45201
																0.777778	0.096491	0.847619	0.586466	0.651786	0.233533	1.04681		1.35458	0.309904	1.17853	0.109589	1.26393	1.23882	1.32577
																0.793296	0.269504	0.862944	0.355634	0.722467	1.02308	0.815047		1.33757	0.482289	1.32843	1.30466	1.37778	1.33499	0.01171
																0.347107	0.152542	0.616725	0.793478	0.298969	0.520548	0.372832		0	0.41806	1.22091	0.01107	1.09472	0.013216	0.016529
																0.630769	0.122642	1.00976	0.761468	0.46	1.19444	0.828		1.29917	0.565217	1.15866	1.40102	1.40345	0.008899	0.012684
																0.733333	0.095238	0.518828	0.640625	0.607407	0.389706	0.784127		1.42044	0.960648	0.099291	1.32748	1.41289	0.010638	0.079208
																0.35	0.082569	0.677419	0.855172	0.730159	0.635628	0.651934		1.3054	0.171875	1.19188	0.112613	1.30912	1.35855	1.38742
																0.328431	0.144231	0.842657	0.32636	0.5	0.429293	0.529825		1.34655	0.8867	0.182573	1.36475	1.31234	1.30063	1.4288
																1.0155	0.153846	0.807947	0.769481	0.897233	0.409091	0.737991		1.33885	0.973333	1.05292	0.010638	1.3816	1.25499	1.24764
																0.623529	0.1	0.64527	0.34127	0.240566	0.801242	0.510791		0.138075	1.18493	0.078947	1.31524	1.42617	0.009901	1.3681
																0.956284	0.192053	0.33758	0.3	0.565625	0.949091	0.883019		1.33662	0.261194	0.139535	1.39104	1.38661	1.30783	1.36876
																0.353488	0.436464	1.14433	0.972789	0.625984	0.087719	0.598662		1.33282	0.165179	1.37194	1.30081	0.056075	0.009983	1.33557
																0.601329	0.131579	0.913265	0.591398	0.395	0.505976	0.736667		0.160377	0.536193	1.31455	1.31825	0.09417	0.034985	1.40619
																0.559783	0.162602	0.39	0.456667	0.918367	0.757282	0.939173		1.39304	0.825974	1.43127	1.31722	0.079439	1.31837	1.43417
																0.620321	0.25731	0.325397	0.782748	0.395	0.991071	0.88417		0.106195	1.26514	0.01252	1.30126	1.21799	1.38461	1.32759
																0.638462	0.15	0.959184	0.696296	0.854545	0.651376	0.173913		1.40977	0.87007	0.018018	1.34415	1.33674	1.34264	1.26229
																0.669355	0.04878	0.985	0.557692	0.50365	0.595156	0.83691		1.15789	0.583333	1.30428	1.41873	0.081818	1.29434	1.375
																0.884817	0.122642	0.476974	0.526144	0.597561	0.72103	0.731801		1.39796	0.790451	1.22523	0.080386	1.48678	1.32979	1.12762
																1.08152	0.12	0.966216	0.690476	0.123077	0.330059	1.15763		1.45723	0.813008	0.076271	1.32019	1.4068	1.36149	1.24507
																0.583333	0.084906	0.291139	0.404255	0.245509	0.695364	0.814433		1.37255	0.279412	1.40476	1.39216	1.18347	0.062731	1.4314
																0.90678	0.12844	0.280702	0.810811	0.236196	0.520755	0.501992		1.40769	0.709724	1.13044	1.30179	0.014006	1.36139	1.24697
																0.608696	0.091667	1.1963	0.523297	0.754491	0.61658	1.02809		1.40141	1.01119	1.33539	1.14706	0.011331	1.33828	1.31135
																0.366906	0.261682	0.674847	0.666667	0.457516	0.882353	0.567416		1.36511	0.515759	1.32038	0.120192	1.39274	1.29949	0.091346
																0.582609	0.09009	0.873303	0.703518	0.531847	0.413043	0.588235		1.35397	0.892241	1.29222	1.39477	1.43314	1.28205	1.33333
																0.657778	0.132075	1.05325	0.492366	0.296429	0.5875	0.430622		1.4968	1.18696	1.41905	1.31688	0.059666	0.105	1.51632
																0.309091	0.54717	0.787234	0.518395	0.22314	0.866667	0.713992		0.132743	0.975758	1.33652	1.24046	1.42065	1.26456	0.116071
																0.353846	0.11	0.504065	0.363112	0.506276	0.777372	0.84083		0.143564	0.942029	1.21498	0.108333	0.013699	1.3708	1.30239
																0.681452	0.452991	0.818182	0.625	0.548387	0	0.688442		0.914191	1.09524	1.36647	1.53209	0.009174	1.32241	1.24555
																0.601974	0.109375	0.80531	0.442857	0.232558	0.65	0.967568		1.26534	0.31746	0.072961	1.36765	1.15821	1.36522	1.42979
																0.328671	0.265306	0.813411	0.569079	0.193038	0.317597	0.944853		1.33493	0.471154	1.27215	0.116	1.36139	1.35714	1.33185
																0.580866	0.141509	0.022059	0.276699	0.225108	1.00347	0.029703		1.35823	0.296578	1.33717	1.41521	1.38752	1.42759	0.123894
																0.392971	0.320388	0.961111	0.386293	0.689655	0.329545	0.426829		1.37102	1.24576	1.33621	1.3531	1.31343	1.11609	0.149038
																0.678201	0.103774	0.114035	0.651163	0.910959	0.721951	0.659794		1.37027	0.527132	1.39062	0.09607	1.33896	0.128713	1.25604
																0.503289	0.098485	0.047619	0.934866	0.640394	0.346667	0.910377		1.12638	0.4925	1.37535	1.39704	1.4459	1.40984	1.31527
																0.731092	0.110092	0.613208	0.392857	1.01911	0.778894	0.996283		0.097458	0.616438	1.27346	1.13818	1.1829	1.24922	1.28589
																0.484211	0.168224	0.720109	0.8625	0.647577	0.705479	0.003876		1.35504	1.13235	1.41224	1.24789	0.004684	1.19904	0.007722
																0.751515	0.07971	0.287958	0.135734	0.435424	0.840467	0.585014		1.32956	1.05967	1.38024	1.18321	1.3875	1.37987	1.35165
																0.312057	0.258929	0.898551	0.518931	0.515679	0.343284	0.534535		0.112745	0.962766	1.44302	0.064677	0.023339	1.1927	0.848416
																0.584375	0.13	0.85514	0.483051	0.278146	1.16107	0.444056		0.065116	0.436782	1.14241	0.094697	0.064935	1.38282	0.100358
																0.475862	0.109244	0.600619	0.364742	0.36755	0.460251	0.508772		0.965035	0.727083	1.31541	0.08134	1.25373	1.3673	0.030534
																0.527778	0.15534	0.80137	0.852041	0.37069	1.11409	1.01847		1.38282	0.789264	1.11413	1.19534	1.24264	1.31595	0.108527
																0.596825	0.121739	0.108527	0.326389	0.4	0.805556	0.747788		1.19512	0.933835	1.32339	1.39137	1.35624	1.2812	1.01453
																0.746082	0.239437	0.538889	0.461538	0.320463	0.583673	0.788462		0.133005	0.125899	1.3362	1.4028	0.902808	1.35073	1.46866
																0.828358	0.245098	1.02062	0.307947	0.528571	0.491039	0.698507		1.27711	0.23622	1.40031	1.34722	1.30717	1.32211	1.38044
																0.783088	0.333333	0.072	0.444079	0.25	0.64375	0.848485		1.10446	0.594724	1.50628	1.25	1.16814	1.3296	0.145
[truncated: 374 more rows]

## Sheet: 9
S2C Fig data
Wild type	pals-17(*)	Heterozygotes	dpy-1(-) myo-2p::gfp
[truncated: 200 more rows]

[truncated: 5 more sheets: 10, 11, 12, 13, 14]
