# Supplementary material for: Multiple pals gene modules control a balance between immunity and development in Caenorhabditis elegans
Source: PLoS Pathog. 2023 Jul 18;19(7):e1011120. doi: 10.1371/journal.ppat.1011120 (PMC10353827; doi:10.1371/journal.ppat.1011120)
Supplement: S2 Table — (XLSX) [file ppat.1011120.s011.xlsx]

## Sheet: S2 Table
S2 Table - Amino acid sequence analysis of PALS-17, PALS-20 and PALS-16
	PALS-17 vs PALS-20	PALS-17 vs PALS-16	PALS-16 vs PALS-20
Alignment length	343	339	325
Identical residues	49	54	169
Similar residues	48	50	42
Percent identity	14.29	15.93	52
Percent similarity (identical + similar)	28.28	30.68	64.92
