# Supplementary material for: Multiple pals gene modules control a balance between immunity and development in Caenorhabditis elegans
Source: PLoS Pathog. 2023 Jul 18;19(7):e1011120. doi: 10.1371/journal.ppat.1011120 (PMC10353827; doi:10.1371/journal.ppat.1011120)
Supplement: S3 Table — (XLSX) [file ppat.1011120.s012.xlsx]

## Sheet: Summary
S3 Table - Differential expression analysis of RNA-seq data
Summary
Tab	Content
1	Comparison of differentialy expressed genes in pals-17(*) vs wild type
2	Comparison of differentialy expressed genes in pals-17(*) pals-20(*) vs wild type
3	Comparison of differentialy expressed genes in pals-17(*) pals-20(*) vs pals-16(Δ) pals-17(*) pals-20(*)
4	Comparison of differentialy expressed genes in pals-17(*) pals-20(*) vs pals-16(Δ) pals-17(*)

## Sheet: 1
pals-17(*) vs wild type
All differentially expressed genes (adj p < 0.05)										Upregulated genes in pals-17(*) mutants, adj p < 0.05, logFC > 2
Gene stable ID	Gene name	logFC	AveExpr	t	p-value	adj.p-val	B			Gene stable ID	Gene name	logFC	AveExpr	t	p-value	adj.p-val	B
WBGene00007331	pho-11	-6.23068	8.72781	-72.6361	5.17542e-17	6.54703e-13	29.2694			WBGene00044708	pals-11	11.7105	1.23068	31.8987	8.11e-13	7.91e-11	17.0297
WBGene00008567	acox-1.4	-5.59402	5.7238	-69.2989	9.0043e-17	6.54703e-13	28.2483			WBGene00195165	F57G4.11	11.6756	1.79369	30.3318	1.46e-12	1.14e-10	16.725
WBGene00008565	acox-1.2	-4.94137	6.58891	-62.059	3.29985e-16	1.59955e-12	27.5136			WBGene00012726	Y39G8B.5	10.1059	0.613105	20.4562	1.4e-10	2.15e-09	13.8257
WBGene00008607	F09B12.3	-3.71972	8.03887	-52.8393	2.18748e-15	5.45728e-12	25.8716			WBGene00050906	F20E11.17	10.0532	0.401458	25.5467	1.08e-11	3.74e-10	15.5657
WBGene00003956	pcp-1	-3.21725	7.53123	-52.336	2.44791e-15	5.45728e-12	25.7604			WBGene00009898	dod-23	9.84771	4.57166	39.4885	6.68e-14	1.9e-11	20.5508
WBGene00003957	pcp-2	-4.09632	6.86874	-52.3314	2.45045e-15	5.45728e-12	25.7363			WBGene00005582	sri-70	9.77498	-0.132203	27.9841	3.73e-12	1.93e-10	16.1926
WBGene00008654	pfas-1	-4.20926	7.48038	-51.404	3.0235e-15	5.45728e-12	25.5513			WBGene00022476	fbxa-75	9.69241	0.801994	22.505	4.67e-11	9.99e-10	14.6059
WBGene00015227	ddn-1	7.24598	5.45717	50.9477	3.35745e-15	5.45728e-12	24.5289			WBGene00009169	F26F2.4	9.33441	1.44547	12.9835	8.12e-08	2.85e-07	8.48667
WBGene00018393	msra-1	-3.79923	9.4853	-50.2579	3.94074e-15	5.45728e-12	25.3108			WBGene00012091	pals-29	9.32938	1.2286	29.9414	1.7e-12	1.19e-10	16.6407
WBGene00001244	elo-6	-3.15534	8.25485	-50.0699	4.11816e-15	5.45728e-12	25.2661			WBGene00077629	K10G4.13	9.27482	0.012736	25.8895	9.22e-12	3.39e-10	15.6538
WBGene00021852	Y54F10AM.8	-3.33198	7.81336	-49.7083	4.48417e-15	5.45728e-12	25.1809			WBGene00010206	F57G4.1	9.15235	-0.0492682	25.0372	1.36e-11	4.34e-10	15.4098
WBGene00019619	asp-14	-7.95626	6.77445	-51.2174	4.50333e-15	5.45728e-12	24.9181			WBGene00023225	B0281.7	9.1295	-0.454841	27.0866	5.45e-12	2.43e-10	15.9589
WBGene00008301	pals-39	6.18259	4.63793	49.1528	5.11705e-15	5.57245e-12	24.0205			WBGene00008269	C53A5.11	9.07727	0.0974169	20.9643	1.06e-10	1.77e-09	14.024
WBGene00020516	T15B7.1	-3.48538	7.74599	-48.9442	5.37908e-15	5.57245e-12	25.0036			WBGene00007659	pals-5	9.06946	1.80051	25.0821	1.33e-11	4.27e-10	15.4361
WBGene00010034	F54B11.11	-6.01567	4.31159	-48.5471	5.91929e-15	5.57245e-12	24.166			WBGene00015600	fbxa-165	9.00988	0.645757	20.6575	1.25e-10	2e-09	13.9055
WBGene00017881	asp-13	-4.85672	8.39772	-48.2126	6.41995e-15	5.57245e-12	24.8324			WBGene00000708	col-135	8.94981	1.40778	13.0354	6.06e-08	2.23e-07	8.75242
WBGene00006510	mtrr-1	-3.27121	8.58228	-48.0677	6.65094e-15	5.57245e-12	24.801			WBGene00008067	C43D7.4	8.88344	1.00487	15.963	2.84e-09	1.97e-08	11.4401
WBGene00012608	hphd-1	-3.14421	9.99858	-47.919	6.89754e-15	5.57245e-12	24.7666			WBGene00008267	C53A5.9	8.85977	1.3622	26.2204	7.95e-12	3.09e-10	15.7538
WBGene00016877	C52D10.3	-3.64902	6.56725	-47.6777	7.31877e-15	5.60155e-12	24.6877			WBGene00020228	T05A8.2	8.84148	0.193494	23.3556	3.04e-11	7.52e-10	14.8882
WBGene00011407	ppat-1	-3.27183	5.64463	-46.9216	8.82991e-15	6.21482e-12	24.4762			WBGene00000670	col-95	8.79034	1.53967	9.47018	4.24e-06	8.9e-06	4.84663
WBGene00019978	hacd-1	-3.98955	5.87538	-46.8567	8.97477e-15	6.21482e-12	24.4538			WBGene00206359	C05E4.15	8.75288	-0.0635672	18.6739	3.99e-10	4.54e-09	13.0304
WBGene00016957	atic-1	-4.07605	7.07397	-46.5807	9.61931e-15	6.35837e-12	24.4287			WBGene00015114	B0281.8	8.66855	0.0160802	18.2815	5.09e-10	5.46e-09	12.8427
WBGene00022645	ZK6.11	-3.34761	9.68587	-46.3634	1.01623e-14	6.4252e-12	24.3863			WBGene00044416	C08E3.15	8.6427	-0.30347	25.0449	1.35e-11	4.34e-10	15.4015
WBGene00012664	Y39B6A.1	-4.54291	10.9965	-46.1833	1.06374e-14	6.44537e-12	24.3417			WBGene00007134	pals-28	8.63319	0.667561	21.2291	9.15e-11	1.59e-09	14.1308
WBGene00019495	sdz-24	-4.57466	6.72874	-45.6122	1.23102e-14	6.46279e-12	24.1765			WBGene00015683	C10G8.4	8.60757	1.66289	15.5072	3.93e-09	2.5e-08	11.1706
WBGene00007650	ugt-23	-2.97424	6.12443	-45.562	1.24703e-14	6.46279e-12	24.1682			WBGene00009170	F26F2.5	8.55256	1.23845	11.6242	2.6e-07	7.68e-07	7.43304
WBGene00011668	clec-47	-5.87627	6.05171	-45.5509	1.25062e-14	6.46279e-12	24.0671			WBGene00010555	K04C1.5	8.55135	-0.168777	10.0546	1.92e-06	4.38e-06	5.58393
WBGene00001578	ges-1	-4.83823	4.66047	-45.5281	1.25798e-14	6.46279e-12	23.8908			WBGene00007657	pals-3	8.53325	1.74776	23.0961	3.46e-11	8.15e-10	14.8112
WBGene00015116	pacs-1	-3.9369	7.13159	-45.4343	1.28882e-14	6.46279e-12	24.1444			WBGene00044014	F15H10.10	8.42417	0.288371	19.1214	3.04e-10	3.7e-09	13.2402
WBGene00011102	R07E3.1	-2.943	8.09482	-45.0593	1.42047e-14	6.76582e-12	24.0551			WBGene00007658	pals-4	8.42043	2.22433	25.2962	1.21e-11	4.01e-10	15.723
WBGene00003214	mel-32	-2.92212	10.344	-45.0008	1.44231e-14	6.76582e-12	24.0412			WBGene00022821	ZK813.2	8.40469	1.90364	12.3429	1.06e-07	3.57e-07	8.25972
WBGene00006636	tsp-10	-5.01023	4.86075	-44.8763	1.48996e-14	6.77093e-12	23.7687			WBGene00044711	pals-10	8.35321	-0.847106	22.9622	3.7e-11	8.56e-10	14.7255
WBGene00014138	clec-186	-5.4393	4.10601	-44.2398	1.76191e-14	7.76416e-12	23.3169			WBGene00021005	ule-1	8.32769	2.18839	13.0841	5.27e-08	1.99e-07	8.93135
WBGene00018174	F38B6.4	-4.20678	7.14268	-43.7342	2.01633e-14	8.62397e-12	23.7037			WBGene00015225	B0507.8	8.28606	4.43642	40.1674	5.47e-14	1.66e-11	21.2902
WBGene00004062	pmp-5	-3.8082	8.08242	-42.6043	2.74102e-14	1.13885e-11	23.4028			WBGene00004402	rom-3	8.26333	-0.0940267	20.4091	1.44e-10	2.19e-09	13.7915
WBGene00001399	fat-7	-5.92615	5.35702	-42.3014	2.98033e-14	1.20389e-11	23.1502			WBGene00015599	fbxa-164	8.20984	-0.918225	24.8887	1.46e-11	4.58e-10	15.3264
WBGene00138721	pals-37	6.59849	3.38078	41.854	3.37613e-14	1.32691e-11	21.414			WBGene00015835	math-6	8.19177	0.0499427	15.9567	2.56e-09	1.82e-08	11.5297
WBGene00022471	rnf-145	-3.18183	5.95978	-41.4947	3.73529e-14	1.42944e-11	23.0885			WBGene00007654	C17H1.1	8.05935	-0.593674	20.6183	1.28e-10	2.03e-09	13.8628
WBGene00020911	cpt-6	-3.12507	4.79641	-41.381	3.85742e-14	1.43832e-11	23.0081			WBGene00018102	math-28	8.05545	-0.593139	17.9226	6.38e-10	6.42e-09	12.6508
WBGene00018353	fbxa-182	4.64582	4.80457	41.123	4.1509e-14	1.47155e-11	22.7269			WBGene00013393	Y62H9A.5	8.04561	4.03986	7.44287	0.000125816	0.000200836	1.45414
WBGene00020688	T22D1.11	-4.42186	3.66196	-41.0452	4.24404e-14	1.47155e-11	22.5808			WBGene00015491	C05E4.12	8.00285	-1.01971	27.9972	3.71e-12	1.93e-10	16.1333
WBGene00016920	C54E4.5	3.0271	5.11908	41.0402	4.25011e-14	1.47155e-11	22.8953			WBGene00007282	clec-223	7.98595	1.44507	7.55217	4.16e-05	7.2e-05	2.65505
WBGene00014003	ZK593.3	-4.21	5.43945	-40.8867	4.44108e-14	1.50191e-11	22.8851			WBGene00013394	ule-5	7.98008	4.07063	7.28565	0.000147805	0.00023335	1.27612
WBGene00018885	drd-5	-5.91996	5.39846	-40.7707	4.59139e-14	1.51746e-11	22.7597			WBGene00017843	F26G5.1	7.96778	-0.457618	13.9405	1.36e-08	6.62e-08	10.0878
WBGene00008560	pho-13	-3.57652	5.82208	-40.6304	4.78075e-14	1.53399e-11	22.84			WBGene00015834	math-5	7.94004	0.532846	25.2265	1.25e-11	4.1e-10	15.4644
WBGene00015605	C08E3.13	5.32916	4.37647	40.5789	4.8524e-14	1.53399e-11	22.3347			WBGene00018808	F54D10.7	7.92766	-0.665613	10.6325	6.17e-07	1.62e-06	6.62207
WBGene00015064	B0228.7	-2.88418	7.09511	-40.3581	5.17281e-14	1.60049e-11	22.7683			WBGene00010085	F55B11.3	7.9093	3.08598	9.47824	8.01e-06	1.58e-05	4.25556
WBGene00015225	B0507.8	8.28606	4.43642	40.1674	5.46807e-14	1.6566e-11	21.2902			WBGene00012213	W02D9.7	7.90857	2.42577	11.1353	6.99e-07	1.81e-06	6.58099
WBGene00017691	ilys-5	-6.65045	6.83773	-43.2456	5.63378e-14	1.67197e-11	22.6706			WBGene00020637	fbxa-7	7.90639	-0.27677	18.8298	3.63e-10	4.21e-09	13.0933
WBGene00000002	aat-1	-4.51248	4.42383	-39.7176	6.23955e-14	1.81471e-11	22.4262			WBGene00007661	pals-7	7.87819	0.688227	24.375	1.85e-11	5.47e-10	15.213
WBGene00009898	dod-23	9.84771	4.57166	39.4885	6.67732e-14	1.90395e-11	20.5508			WBGene00045394	ZK813.7	7.87599	3.79185	12.1393	8.49e-07	2.14e-06	6.46523
WBGene00000831	ctl-2	-2.94496	7.41375	-39.314	7.03289e-14	1.9393e-11	22.4592			WBGene00009061	pals-14	7.8636	3.26675	30.864	1.19e-12	1.04e-10	18.3528
WBGene00004259	pyr-1	-3.73142	8.69693	-39.2973	7.06801e-14	1.9393e-11	22.4524			WBGene00022822	ZK813.3	7.85831	3.38238	8.53963	2.97e-05	5.27e-05	2.95643
WBGene00044206	T26H5.9	3.34046	5.44595	39.1053	7.48549e-14	1.99529e-11	22.3679			WBGene00000716	col-143	7.84148	5.61044	10.2495	1.73e-05	3.19e-05	3.33833
WBGene00008564	acox-1.1	-2.81424	7.33522	-39.0782	7.54649e-14	1.99529e-11	22.3883			WBGene00011153	R09A8.2	7.81629	-0.717507	18.6564	4.04e-10	4.57e-09	13.0004
WBGene00018146	F37C4.6	-4.13552	5.11484	-38.4166	9.21771e-14	2.35026e-11	22.1615			WBGene00019699	math-34	7.80887	1.14335	22.1666	5.56e-11	1.12e-09	14.4819
WBGene00020369	T08H10.1	-2.73734	7.74092	-38.4004	9.26313e-14	2.35026e-11	22.1802			WBGene00007674	C18D4.4	7.80735	0.563919	15.4945	3.36e-09	2.22e-08	11.3112
WBGene00015933	C17H12.8	-3.11224	6.61627	-38.3383	9.4406e-14	2.35026e-11	22.1655			WBGene00020357	T08E11.1	7.80124	2.66499	28.5459	2.96e-12	1.67e-10	17.2781
WBGene00000218	asp-5	-3.22567	9.89018	-38.2878	9.58744e-14	2.35026e-11	22.1435			WBGene00009168	F26F2.3	7.76186	2.59144	24.5532	1.7e-11	5.15e-10	15.9944
WBGene00007236	C01G10.9	-3.04603	5.0934	-38.2506	9.69712e-14	2.35026e-11	22.1325			WBGene00045401	eol-1	7.74887	4.08443	26.9824	5.7e-12	2.51e-10	17.6471
WBGene00019105	asp-8	-3.44693	7.25816	-38.1533	9.99083e-14	2.35043e-11	22.1064			WBGene00013867	ZC373.2	7.73729	3.6907	7.5432	0.000100203	0.000162719	1.69624
WBGene00015752	C14B9.2	-2.3117	7.19725	-38.1435	1.00211e-13	2.35043e-11	22.1017			WBGene00022820	ZK813.1	7.72231	3.50749	7.90181	6.11e-05	0.000102858	2.20894
WBGene00000215	asp-2	-3.29575	10.2847	-38.0406	1.0343e-13	2.37265e-11	22.0664			WBGene00011168	R09D1.12	7.68485	-0.783835	21.4737	8.02e-11	1.44e-09	14.1837
WBGene00001819	haf-9	-3.05747	7.94106	-38.0096	1.04421e-13	2.37265e-11	22.0587			WBGene00020227	T05A8.1	7.68323	-0.202017	18.1159	5.65e-10	5.87e-09	12.7509
WBGene00020194	T03G6.1	-2.54002	5.60645	-37.9252	1.07177e-13	2.39781e-11	22.041			WBGene00044284	spp-21	7.65746	-0.405198	13.4613	1.95e-08	8.86e-08	9.76971
WBGene00004020	pho-1	-2.72058	7.03235	-37.838	1.10107e-13	2.42602e-11	22.0078			WBGene00008823	F14H3.4	7.65525	-0.620967	11.877	1.03e-07	3.47e-07	8.26992
WBGene00017658	F21C10.9	-3.35696	7.05439	-37.6346	1.17281e-13	2.54552e-11	21.9452			WBGene00015839	math-10	7.64549	-0.224881	17.9405	6.31e-10	6.37e-09	12.663
WBGene00000789	cpz-2	-2.44546	8.35217	-37.5691	1.19695e-13	2.55972e-11	21.9194			WBGene00012400	Y6E2A.7	7.63015	-0.0180385	15.1972	4.15e-09	2.61e-08	11.1269
WBGene00003704	nhr-114	-3.198	8.09845	-37.4174	1.25503e-13	2.643e-11	21.872			WBGene00008891	clec-42	7.62755	-0.0143931	9.21468	3.81e-06	8.09e-06	4.91867
WBGene00015695	ugt-26	-3.14156	5.73468	-37.3739	1.27225e-13	2.643e-11	21.8698			WBGene00022669	ZK177.1	7.62701	-0.814497	12.0831	7.88e-08	2.78e-07	8.50796
WBGene00019322	ahcy-1	-2.56219	12.1893	-37.3257	1.29161e-13	2.64543e-11	21.8399			WBGene00044707	pals-15	7.61471	0.158342	19.7022	2.16e-10	2.88e-09	13.4912
WBGene00012324	rhy-1	-3.16039	4.60646	-37.2234	1.33379e-13	2.66697e-11	21.7978			WBGene00022547	ZC196.3	7.58787	0.450961	18.0106	6.04e-10	6.15e-09	12.7081
WBGene00001430	fkb-5	-2.9197	6.90511	-37.1272	1.37479e-13	2.66697e-11	21.7841			WBGene00008393	D1086.6	7.58522	3.58494	11.6687	1.14e-06	2.76e-06	6.16544
WBGene00000136	amt-4	-2.85008	7.17037	-37.0772	1.39669e-13	2.66697e-11	21.7666			WBGene00219309	F26F2.13	7.55779	0.829528	12.1784	7.25e-08	2.59e-07	8.59345
WBGene00001156	ech-7	-2.71719	6.32353	-37.0528	1.40749e-13	2.66697e-11	21.7633			WBGene00013297	Y57G11B.5	7.55005	2.85468	9.14825	1.02e-05	1.96e-05	4.00862
WBGene00019730	asns-2	-3.28469	6.18987	-37.0269	1.41907e-13	2.66697e-11	21.7581			WBGene00015832	math-16	7.51743	-1.26534	24.9431	1.42e-11	4.49e-10	15.3027
WBGene00304201	T07H8.11	6.61687	3.98359	37.0151	1.42433e-13	2.66697e-11	20.8934			WBGene00010821	M01G12.7	7.49942	0.499824	22.9694	3.69e-11	8.54e-10	14.7531
WBGene00011803	T16G12.1	-5.28164	5.94842	-37.9646	1.4305e-13	2.66697e-11	21.7518			WBGene00007662	pals-8	7.49046	0.708359	17.1079	1.08e-09	9.46e-09	12.2438
WBGene00008905	F17B5.1	-6.68809	3.19073	-36.9263	1.46495e-13	2.68802e-11	20.7476			WBGene00015108	B0281.1	7.49016	-0.2969	18.4742	4.51e-10	4.99e-09	12.9207
WBGene00017719	ldp-1	-2.44885	8.25925	-36.8968	1.47876e-13	2.68802e-11	21.7046			WBGene00012212	W02D9.6	7.46227	1.00758	13.7236	1.51e-08	7.2e-08	10.0039
WBGene00015057	gad-3	-2.9302	5.2578	-36.7959	1.52692e-13	2.74129e-11	21.6871			WBGene00010754	K10G4.5	7.44958	-0.501152	17.864	6.63e-10	6.59e-09	12.6165
WBGene00002258	lbp-6	-2.61941	8.28947	-36.5738	1.63905e-13	2.90672e-11	21.5999			WBGene00044207	Y6G8.5	7.44419	0.0725492	20.233	1.59e-10	2.36e-09	13.7137
WBGene00016943	acdh-1	-2.6398	11.6928	-36.5157	1.66982e-13	2.92561e-11	21.5784			WBGene00021081	pals-33	7.44274	2.59799	23.5314	2.79e-11	7.06e-10	15.7194
WBGene00011064	adsl-1	-2.21709	7.51349	-36.446	1.70757e-13	2.9295e-11	21.5597			WBGene00008069	C43D7.7	7.43743	-0.328496	15.4174	3.53e-09	2.3e-08	11.2584
WBGene00009430	F35E12.6	-3.03258	8.12163	-36.4374	1.71233e-13	2.9295e-11	21.5559			WBGene00017402	F12E12.1	7.41465	-1.31882	12.571	4.26e-08	1.66e-07	9.05777
WBGene00017012	acs-22	-3.13498	6.98986	-36.349	1.76166e-13	2.97884e-11	21.5328			WBGene00000693	col-119	7.40832	7.2911	4.5957	0.00322384	0.00431408	-2.67793
WBGene00012722	Y39G8B.1	-2.20635	6.67924	-36.2612	1.81226e-13	3.01256e-11	21.5032			WBGene00008507	F01G10.4	7.40705	-0.922416	22.7863	4.04e-11	9.05e-10	14.6416
WBGene00004890	smp-2	-2.78865	5.81556	-36.2428	1.82303e-13	3.01256e-11	21.5071			WBGene00004813	skr-7	7.39832	-1.3273	15.365	3.66e-09	2.37e-08	11.2033
WBGene00001243	elo-5	-2.52247	7.58247	-36.0655	1.93076e-13	3.1262e-11	21.4348			WBGene00017214	F07E5.9	7.38741	2.26165	20.7698	1.18e-10	1.9e-09	14.4124
WBGene00011938	alh-13	-4.07908	7.26564	-36.7037	1.94223e-13	3.1262e-11	21.4467			WBGene00021619	Y47D7A.6	7.38284	-0.145032	11.5205	1.41e-07	4.56e-07	7.97878
WBGene00007660	pals-6	6.94559	3.24789	36.025	1.95629e-13	3.1262e-11	19.9732			WBGene00011010	R04D3.2	7.37622	0.432993	13.1652	2.4e-08	1.05e-07	9.5923
WBGene00010902	M79.2	-2.71672	5.66961	-35.571	2.26921e-13	3.58683e-11	21.2877			WBGene00044212	Y68A4A.13	7.31159	3.69283	35.2746	2.5e-13	3.79e-11	20.0174
WBGene00000882	cyn-6	-2.34776	6.43119	-35.3572	2.43501e-13	3.77047e-11	21.2052			WBGene00011161	chil-18	7.28247	-0.800888	16.0184	2.29e-09	1.67e-08	11.6076
WBGene00006493	ivns-1	-2.65228	7.04543	-35.3498	2.44096e-13	3.77047e-11	21.1989			WBGene00044085	Y105C5B.30	7.25263	-1.39487	24.8451	1.49e-11	4.65e-10	15.2557
WBGene00001633	gly-8	-2.537	6.50059	-35.3225	2.46317e-13	3.77047e-11	21.1935			WBGene00015227	ddn-1	7.24598	5.45717	50.9477	3.36e-15	5.46e-12	24.5289
WBGene00044212	Y68A4A.13	7.31159	3.69283	35.2746	2.50254e-13	3.79083e-11	20.0174			WBGene00020290	T06D4.1	7.24183	0.501324	10.1333	8.87e-07	2.22e-06	6.27624
WBGene00019599	acds-10	-2.69312	6.5993	-34.9647	2.77463e-13	4.15965e-11	21.072			WBGene00017095	E02C12.10	7.22489	0.0832588	10.1631	8.23e-07	2.08e-06	6.34403
WBGene00012407	Y7A5A.1	-2.59913	6.57566	-34.9028	2.83279e-13	4.20351e-11	21.0506			WBGene00011152	R09A8.1	7.18798	-0.846192	17.4626	8.59e-10	7.96e-09	12.3984
WBGene00008375	D1054.8	-3.13837	5.49852	-34.8512	2.88218e-13	4.21629e-11	21.0509			WBGene00010492	meg-1	7.18263	2.02491	10.5299	9.82e-07	2.43e-06	6.23793
WBGene00000221	atf-5	-2.44651	7.1257	-34.8335	2.89939e-13	4.21629e-11	21.022			WBGene00008825	F14H3.6	7.17686	2.43972	12.3977	1.38e-07	4.48e-07	8.13035
WBGene00002273	lec-10	-2.173	9.08356	-34.7393	2.99269e-13	4.30888e-11	20.984			WBGene00011011	R04D3.3	7.17151	1.90068	14.8479	6.34e-09	3.6e-08	10.9161
WBGene00007964	cyp-25A2	-3.50302	5.17921	-34.68	3.05302e-13	4.317e-11	20.9956			WBGene00002090	ins-7	7.15178	0.413624	11.5175	1.29e-07	4.22e-07	8.06198
WBGene00000239	bas-1	-3.22678	5.11607	-34.6332	3.10167e-13	4.317e-11	20.9799			WBGene00202499	B0507.15	7.14995	-1.44404	23.3178	3.1e-11	7.6e-10	14.7788
WBGene00007297	C04F12.1	3.06998	6.25607	34.6289	3.1061e-13	4.317e-11	20.9734			WBGene00022869	ZK1240.4	7.14957	-1.05508	16.739	1.39e-09	1.14e-08	12.0058
WBGene00014244	ZK1307.1	-3.27559	7.41055	-34.5835	3.1542e-13	4.317e-11	20.9365			WBGene00021730	Y49F6C.8	7.10958	-0.886381	13.2571	2.22e-08	9.8e-08	9.64837
WBGene00015965	ugt-48	-2.41889	5.70732	-34.583	3.15465e-13	4.317e-11	20.9521			WBGene00017538	ceh-49	7.10393	-1.07909	12.5603	4e-08	1.58e-07	9.11742
WBGene00016281	pals-32	5.02893	3.57769	34.5627	3.17644e-13	4.317e-11	20.4624			WBGene00015899	C17E7.4	7.09422	-0.102572	14.0592	9.93e-09	5.17e-08	10.3707
WBGene00001758	gst-10	-5.50641	5.60433	-35.377	3.25869e-13	4.38776e-11	20.9283			WBGene00012301	W06D11.3	7.06164	-0.7008	12.9301	2.91e-08	1.22e-07	9.40713
WBGene00011571	ttr-46	-2.69756	7.45356	-34.1994	3.5941e-13	4.79499e-11	20.8008			WBGene00012405	ztf-25	7.01545	-1.11759	15.2294	4.05e-09	2.57e-08	11.1201
WBGene00002891	let-767	-2.12864	8.79477	-34.1282	3.68278e-13	4.81225e-11	20.7716			WBGene00007132	pals-27	7.01072	1.48058	20.1288	1.69e-10	2.45e-09	13.83
WBGene00001240	elo-2	-2.11189	8.44897	-34.1248	3.68707e-13	4.81225e-11	20.7707			WBGene00010613	K07A1.6	7.00217	0.644879	14.5291	6.87e-09	3.84e-08	10.6974
WBGene00000786	cpr-6	-3.55794	9.91959	-34.2548	3.70631e-13	4.81225e-11	20.7674			WBGene00017532	ent-5	6.99877	-0.427581	9.70468	1.35e-06	3.19e-06	5.87649
WBGene00007836	C31C9.2	-2.31527	6.88025	-34.0305	3.80833e-13	4.90095e-11	20.7444			WBGene00045261	H29C22.1	6.98968	-0.155864	12.8609	3.09e-08	1.28e-07	9.36062
WBGene00001993	hpd-1	-2.49221	8.61149	-33.9535	3.91053e-13	4.98832e-11	20.71			WBGene00195172	K10G4.14	6.98395	-1.52441	22.0509	5.91e-11	1.17e-09	14.3361
WBGene00000198	art-1	-2.14995	8.45263	-33.826	4.08623e-13	5.16249e-11	20.6652			WBGene00007660	pals-6	6.94559	3.24789	36.025	1.96e-13	3.13e-11	19.9732
WBGene00001814	haf-4	-2.81642	7.25453	-33.7844	4.14543e-13	5.16249e-11	20.6563			WBGene00013634	Y105C5A.9	6.94454	0.129379	16.7448	1.38e-09	1.14e-08	12.0357
WBGene00010925	M153.2	-3.65797	4.15059	-33.742	4.20673e-13	5.16249e-11	20.6402			WBGene00008789	F14D7.2	6.90515	1.12585	13.8086	1.25e-08	6.18e-08	10.1922
WBGene00016906	C53D5.5	-2.33835	5.42277	-33.7248	4.23195e-13	5.16249e-11	20.6591			WBGene00008873	F15H10.6	6.90417	-1.57067	22.6695	4.29e-11	9.44e-10	14.5444
WBGene00007692	C23H4.3	-3.87522	3.78244	-33.7085	4.25597e-13	5.16249e-11	20.5795			WBGene00007290	C04B4.2	6.8945	1.31516	12.756	3.39e-08	1.38e-07	9.31468
WBGene00017678	asp-12	-2.97019	5.93746	-33.7057	4.26007e-13	5.16249e-11	20.6466			WBGene00017263	F08F3.6	6.8935	0.94014	10.7258	3e-07	8.66e-07	7.27908
WBGene00003093	lys-4	-3.79286	8.37843	-34.4886	4.33707e-13	5.21237e-11	20.6249			WBGene00007315	C04H5.7	6.89244	0.101304	15.9362	2.43e-09	1.73e-08	11.5737
WBGene00001775	gst-27	-2.45701	7.22657	-33.5364	4.51821e-13	5.37118e-11	20.5669			WBGene00007655	C17H1.2	6.88991	-0.080801	16.3905	1.76e-09	1.37e-08	11.8333
WBGene00000991	dhs-28	-2.48497	8.76439	-33.5207	4.54308e-13	5.37118e-11	20.5558			WBGene00194985	Y25C1A.14	6.88754	-0.784368	19.7231	2.13e-10	2.86e-09	13.4618
WBGene00017301	hach-1	-2.36023	8.93219	-33.4723	4.62038e-13	5.41851e-11	20.5383			WBGene00009606	F40G12.11	6.88494	0.186778	9.70905	1.27e-06	3.03e-06	5.93213
WBGene00003091	lys-2	-3.15167	6.11809	-33.4421	4.66944e-13	5.43224e-11	20.5511			WBGene00016485	meg-4	6.87122	0.527016	11.9555	7.33e-08	2.62e-07	8.58032
WBGene00022591	cuti-1	-2.69099	5.05299	-33.406	4.72872e-13	5.45755e-11	20.5561			WBGene00013392	Y62H9A.4	6.86571	2.70037	8.048	3.26e-05	5.75e-05	2.81784
WBGene00011487	T05E12.6	-4.1706	8.08957	-34.6322	4.80132e-13	5.49769e-11	20.5333			WBGene00007656	pals-2	6.8642	2.05892	23.3359	3.07e-11	7.54e-10	15.503
WBGene00017765	gcst-1	-2.18095	8.0062	-33.3194	4.87434e-13	5.5021e-11	20.4847			WBGene00008617	F09C6.3	6.86003	-1.19655	16.5222	1.61e-09	1.28e-08	11.8763
WBGene00020938	clec-218	-4.56539	3.44227	-33.3156	4.88083e-13	5.5021e-11	20.3341			WBGene00018225	nep-14	6.85076	-1.20319	8.28854	9.04e-06	1.76e-05	4.07076
WBGene00008584	irg-4	-7.01267	4.73811	-34.1038	4.93648e-13	5.51753e-11	20.3378			WBGene00022292	Y75D11A.3	6.85001	-1.19929	16.4539	1.69e-09	1.33e-08	11.838
WBGene00009397	clec-66	-4.77898	3.49801	-33.2638	4.9704e-13	5.51753e-11	20.3068			WBGene00021263	Y22D7AR.10	6.84055	0.471815	14.3313	8.02e-09	4.33e-08	10.5621
WBGene00009899	efl-3	-3.12258	5.98984	-33.2387	5.01436e-13	5.52415e-11	20.4808			WBGene00008377	D1054.10	6.82447	5.21507	9.95031	1.84e-05	3.37e-05	3.21826
WBGene00010214	F57G8.5	-4.31487	3.29968	-33.1282	5.21348e-13	5.68699e-11	20.2655			WBGene00013391	Y62H9A.3	6.81601	2.95048	7.31891	9.22e-05	0.000150528	1.76151
WBGene00011122	cpt-2	-2.06023	7.79652	-33.1136	5.24039e-13	5.68699e-11	20.4108			WBGene00004750	sea-1	6.81558	-1.21481	15.4088	3.55e-09	2.31e-08	11.2251
WBGene00018718	F52H2.6	-2.90494	5.63208	-32.8969	5.65806e-13	6.09478e-11	20.364			WBGene00016822	C50E3.11	6.81433	-0.461188	10.3209	4.88e-07	1.31e-06	6.81721
WBGene00001155	ech-6	-2.54865	10.1154	-32.847	5.75933e-13	6.15825e-11	20.3099			WBGene00023483	Y75B8A.39	6.78098	1.37986	15.3868	3.61e-09	2.34e-08	11.3434
WBGene00010296	dgat-2	-3.31882	5.94961	-32.7041	6.06031e-13	6.43278e-11	20.2907			WBGene00044773	C08A9.10	6.77925	1.37005	11.8741	8.66e-08	3.01e-07	8.46087
WBGene00015767	hex-2	-2.07502	6.10752	-32.5807	6.33387e-13	6.67443e-11	20.231			WBGene00004352	rgs-9	6.77355	-0.842432	17.6358	7.67e-10	7.3e-09	12.4802
WBGene00018984	F56F10.1	-2.83175	6.92203	-32.5438	6.4181e-13	6.71453e-11	20.2107			WBGene00044013	F15H10.9	6.77107	-1.63523	23.7107	2.55e-11	6.63e-10	14.8734
WBGene00008925	F17H10.1	-2.01933	6.62458	-32.4583	6.61854e-13	6.83381e-11	20.1783			WBGene00008535	F02H6.2	6.76087	0.0341323	13.1113	2.28e-08	1.01e-07	9.63462
WBGene00019477	K07C11.4	-2.64967	5.23849	-32.4551	6.6261e-13	6.83381e-11	20.211			WBGene00008378	ule-3	6.76015	5.4493	8.62209	5.42e-05	9.2e-05	2.0131
WBGene00007394	C06H5.6	-2.97223	5.7131	-32.4064	6.74332e-13	6.90573e-11	20.1839			WBGene00000597	col-8	6.75164	6.26966	7.4488	0.000138737	0.000219893	0.822087
WBGene00012531	Y32F6B.1	-3.06869	6.00411	-32.2565	7.11853e-13	7.239e-11	20.1221			WBGene00015833	math-17	6.72778	-1.65677	20.6105	1.29e-10	2.04e-09	13.7752
WBGene00000928	dao-2	-2.66317	7.83032	-32.2305	7.18592e-13	7.25679e-11	20.0861			WBGene00000752	col-179	6.72718	6.24136	12.1418	4.73e-06	9.83e-06	4.53879
WBGene00021148	W10G11.19	-2.8576	4.64216	-32.1648	7.35904e-13	7.38035e-11	20.1171			WBGene00012436	flh-3	6.72058	0.0159924	11.5686	1.04e-07	3.53e-07	8.25188
WBGene00003057	lon-3	-3.09166	7.18787	-31.9861	7.85376e-13	7.77862e-11	20.0013			WBGene00044215	ZK228.10	6.70134	-1.27838	16.9808	1.18e-09	1.01e-08	12.1202
WBGene00010984	nkat-3	-2.04838	5.8342	-31.9828	7.86313e-13	7.77862e-11	20.0146			WBGene00017541	F17E9.4	6.69495	3.26241	12.8566	2e-07	6.13e-07	7.82352
WBGene00000039	acn-1	-2.66617	7.1601	-31.9461	7.96915e-13	7.83023e-11	19.9844			WBGene00044535	K11D12.13	6.68287	1.91571	15.6503	3.09e-09	2.09e-08	11.6199
WBGene00044708	pals-11	11.7105	1.23068	31.8987	8.10862e-13	7.91379e-11	17.0297			WBGene00012211	ssp-37	6.65743	-0.197159	13.0686	2.26e-08	9.99e-08	9.63895
WBGene00012917	Y46G5A.29	-2.9156	5.57617	-31.8752	8.17875e-13	7.92902e-11	19.9903			WBGene00007283	clec-222	6.65481	-0.898947	15.808	2.66e-09	1.87e-08	11.4727
WBGene00011856	T20D3.2	-2.39969	8.83707	-31.7978	8.41404e-13	7.98891e-11	19.9203			WBGene00016627	C44B7.5	6.64807	3.62003	10.4646	3.65e-06	7.79e-06	4.95555
WBGene00007267	C03A3.2	-2.22687	6.57557	-31.795	8.4228e-13	7.98891e-11	19.9317			WBGene00019989	R09F10.8	6.63509	1.751	9.5488	2.56e-06	5.66e-06	5.30197
WBGene00003996	pgp-2	-3.01245	6.77186	-31.7877	8.44532e-13	7.98891e-11	19.931			WBGene00086568	Y2H9A.6	6.62787	2.33572	24.1839	2.03e-11	5.74e-10	16.0345
WBGene00019620	fah-1	-2.08202	7.60685	-31.7829	8.46027e-13	7.98891e-11	19.9177			WBGene00010196	F57C2.4	6.62598	1.58155	15.111	4.42e-09	2.73e-08	11.2322
WBGene00003959	pcp-4	-3.83275	6.32464	-32.4301	8.82021e-13	8.25483e-11	19.9227			WBGene00012557	Y37D8A.19	6.61991	4.07696	21.3229	1.59e-10	2.35e-09	14.7465
WBGene00022415	Y102A11A.5	-2.81219	5.47187	-31.6589	8.8554e-13	8.25483e-11	19.9111			WBGene00011342	T01G5.7	6.61902	-0.921011	14.9734	4.9e-09	2.97e-08	10.9587
WBGene00021095	mlt-8	-2.44093	6.91072	-31.487	9.43646e-13	8.74044e-11	19.8116			WBGene00304201	T07H8.11	6.61687	3.98359	37.0151	1.42e-13	2.67e-11	20.8934
WBGene00000684	col-110	-3.20551	7.00226	-31.3702	9.85449e-13	9.06988e-11	19.7701			WBGene00004241	puf-5	6.61331	4.7525	10.3825	9.22e-06	1.79e-05	3.94926
WBGene00010793	LLC1.2	-2.36746	8.08821	-31.3206	1.00385e-12	9.18109e-11	19.7393			WBGene00018345	F42C5.3	6.61045	3.35597	25.6643	1.02e-11	3.58e-10	17.0833
WBGene00022375	Y94H6A.2	4.32092	3.5251	31.22	1.04223e-12	9.47258e-11	19.5383			WBGene00138721	pals-37	6.59849	3.38078	41.854	3.38e-14	1.33e-11	21.414
WBGene00004219	ptr-4	-2.58367	6.88913	-31.1961	1.05159e-12	9.4983e-11	19.7008			WBGene00017105	E02H9.7	6.58926	-0.931442	12.6523	3.31e-08	1.35e-07	9.2882
WBGene00001854	hil-3	-3.21686	6.04976	-31.1659	1.06355e-12	9.54699e-11	19.7111			WBGene00013931	clec-97	6.57556	0.228522	11.3369	1.3e-07	4.24e-07	8.05226
WBGene00007565	clec-48	-4.83679	6.47969	-33.3903	1.07571e-12	9.59694e-11	19.7622			WBGene00015903	C17E7.9	6.56335	-0.641586	11.0982	1.63e-07	5.13e-07	7.83518
WBGene00016134	C26B9.5	-2.39741	7.36998	-30.9169	1.16787e-12	1.03085e-10	19.5866			WBGene00045338	M01B2.13	6.56114	0.524715	11.6326	9.31e-08	3.2e-07	8.35872
WBGene00003964	pdi-3	-1.99429	10.1106	-30.9129	1.16965e-12	1.03085e-10	19.5773			WBGene00206388	K10C2.14	6.54361	-0.653571	14.6498	6.26e-09	3.57e-08	10.7552
WBGene00001898	his-24	-2.50325	6.45838	-30.8916	1.17911e-12	1.03293e-10	19.588			WBGene00008844	F15A4.10	6.54353	-1.75023	12.9217	2.54e-08	1.1e-07	9.50648
WBGene00009061	pals-14	7.8636	3.26675	30.864	1.19147e-12	1.03751e-10	18.3528			WBGene00009908	F49H6.5	6.51027	2.60571	27.5814	4.42e-12	2.11e-10	17.413
WBGene00011831	T19B10.2	-2.77445	8.26668	-30.8153	1.21363e-12	1.05051e-10	19.5424			WBGene00020771	T24E12.1	6.49552	-1.3786	16.0695	2.21e-09	1.62e-08	11.6059
WBGene00000835	cuc-1	-2.00314	6.14614	-30.7554	1.24147e-12	1.06825e-10	19.5373			WBGene00008824	F14H3.5	6.47031	-0.998029	13.3871	1.72e-08	7.97e-08	9.87112
WBGene00007743	C26C6.9	-2.97475	4.58057	-30.7231	1.25677e-12	1.07506e-10	19.5815			WBGene00045268	ttr-42	6.45787	0.678226	12.5479	3.72e-08	1.49e-07	9.19751
WBGene00016769	C49C8.5	-2.0351	7.41131	-30.6499	1.29225e-12	1.09894e-10	19.4804			WBGene00011012	R04D3.4	6.44656	-0.825894	12.1485	5.53e-08	2.06e-07	8.82383
WBGene00022813	ZK742.3	-3.11465	3.32261	-30.6156	1.30925e-12	1.10664e-10	19.4903			WBGene00015224	B0507.7	6.44577	1.35425	21.0387	1.02e-10	1.72e-09	14.2888
WBGene00007807	C29F3.7	-2.18705	7.29491	-30.601	1.31652e-12	1.10664e-10	19.4624			WBGene00019928	clec-44	6.43582	-1.80115	15.6812	2.91e-09	2e-08	11.3585
WBGene00001153	ech-4	-1.93436	6.97865	-30.5809	1.32667e-12	1.10876e-10	19.4562			WBGene00015828	math-14	6.42495	3.48292	28.484	3.04e-12	1.69e-10	18.2063
WBGene00015602	fbxa-158	6.14555	2.40288	30.5447	1.34513e-12	1.11776e-10	18.2678			WBGene00019799	M151.7	6.4225	-0.128834	11.6805	8.79e-08	3.04e-07	8.40688
WBGene00007068	cTel55X.1	-2.25871	5.12418	-30.5174	1.35921e-12	1.11818e-10	19.4786			WBGene00044178	C30G7.4	6.41945	0.373796	12.4067	4.22e-08	1.65e-07	9.08276
WBGene00001774	gst-26	-2.32167	6.98237	-30.5006	1.36798e-12	1.11818e-10	19.4263			WBGene00010087	F55B11.5	6.41568	-0.943565	9.15676	2.01e-06	4.55e-06	5.47665
WBGene00014001	pyk-2	-2.19815	6.65743	-30.4707	1.38371e-12	1.11818e-10	19.4178			WBGene00020364	T08E11.8	6.41027	1.01721	15.697	2.88e-09	1.99e-08	11.4701
WBGene00019225	bgal-2	-3.01851	5.30433	-30.469	1.38463e-12	1.11818e-10	19.4632			WBGene00018443	btb-7	6.38377	-1.8335	12.9212	2.54e-08	1.1e-07	9.50118
WBGene00018951	F56C9.7	-2.27895	8.1159	-30.4576	1.39068e-12	1.11818e-10	19.4015			WBGene00008822	F14H3.3	6.37881	-1.04096	12.2798	4.57e-08	1.76e-07	8.99269
WBGene00000252	bli-2	-3.14499	8.13394	-30.4555	1.39176e-12	1.11818e-10	19.4015			WBGene00008537	F02H6.4	6.37105	-0.738688	13.9515	1.08e-08	5.54e-08	10.2792
WBGene00019520	K08B12.1	-2.54846	5.84801	-30.3923	1.42593e-12	1.13933e-10	19.407			WBGene00016455	C35E7.3	6.35586	-1.45196	15.9493	2.4e-09	1.73e-08	11.5301
WBGene00004193	prx-3	-2.85163	5.09971	-30.3662	1.44026e-12	1.14101e-10	19.4283			WBGene00015593	C08E3.1	6.3499	3.03234	30.0252	1.64e-12	1.18e-10	18.4754
WBGene00007455	ugt-22	-2.54379	7.14415	-30.3475	1.45066e-12	1.14101e-10	19.3649			WBGene00044665	F59A6.12	6.34877	0.296483	12.0346	6.36e-08	2.32e-07	8.70747
WBGene00004059	pmp-2	-2.21316	7.02302	-30.3383	1.45578e-12	1.14101e-10	19.3608			WBGene00007225	C01G6.3	6.33122	1.57481	9.09766	3.96e-06	8.36e-06	4.8676
WBGene00195165	F57G4.11	11.6756	1.79369	30.3318	1.45942e-12	1.14101e-10	16.725			WBGene00011388	T02G6.5	6.32483	-1.07006	14.6871	6.09e-09	3.49e-08	10.7661
WBGene00012834	Y43F8C.13	-3.18303	5.4964	-30.2429	1.51026e-12	1.16816e-10	19.3699			WBGene00016636	perm-2	6.30716	4.83635	10.9579	5.66e-06	1.16e-05	4.41794
WBGene00018811	pmt-2	-2.61465	9.89252	-30.2243	1.52111e-12	1.16816e-10	19.3053			WBGene00003784	nos-2	6.29895	2.19178	13.9805	1.49e-08	7.13e-08	10.2349
WBGene00003982	pes-9	-1.95028	8.65563	-30.224	1.52133e-12	1.16816e-10	19.3073			WBGene00020639	fbxa-71	6.29664	-0.684499	17.0702	1.11e-09	9.65e-09	12.183
WBGene00015400	cyp-35A2	-3.56336	6.10364	-30.5041	1.52627e-12	1.16816e-10	19.3517			WBGene00004275	rab-11.2	6.28912	-0.686388	13.8619	1.16e-08	5.85e-08	10.2167
WBGene00018731	F53A9.8	-3.26554	6.102	-30.198	1.53663e-12	1.16937e-10	19.3318			WBGene00004820	skr-14	6.28805	-1.88138	12.6037	3.35e-08	1.37e-07	9.25357
WBGene00016705	C46C11.2	-2.84407	4.44102	-30.1761	1.54973e-12	1.16937e-10	19.3722			WBGene00016084	cht-3	6.2874	4.25628	19.1089	1.55e-09	1.24e-08	12.5875
WBGene00010745	dod-17	-6.68943	3.80785	-30.1721	1.55209e-12	1.16937e-10	19.1142			WBGene00044427	F56A6.5	6.28302	-1.87626	20.4601	1.4e-10	2.15e-09	13.679
WBGene00005017	sqt-2	-2.56129	8.50636	-30.151	1.56482e-12	1.16937e-10	19.2781			WBGene00008302	pals-38	6.27431	2.17393	26.7754	6.23e-12	2.67e-10	16.9455
WBGene00009187	F27D4.1	-2.02155	8.24921	-30.1456	1.56805e-12	1.16937e-10	19.2766			WBGene00015083	egg-1	6.26668	4.62442	17.4263	1.21e-08	6.03e-08	10.5886
WBGene00011222	R10H10.3	-2.1803	6.65814	-30.0895	1.60251e-12	1.18275e-10	19.2657			WBGene00235094	K08D9.9	6.26364	-1.89708	16.4314	1.71e-09	1.34e-08	11.778
WBGene00012909	spds-1	-2.86746	6.03296	-30.041	1.63292e-12	1.18275e-10	19.2656			WBGene00014944	Y68A4A.12	6.25721	-0.398648	13.9325	1.1e-08	5.6e-08	10.2715
WBGene00017962	fbxa-72	-2.44422	6.5588	-30.0379	1.6349e-12	1.18275e-10	19.2481			WBGene00003987	pes-23	6.25586	1.12022	10.9221	2.1e-07	6.39e-07	7.62723
WBGene00015593	C08E3.1	6.3499	3.03234	30.0252	1.64301e-12	1.18275e-10	18.4754			WBGene00011486	T05E12.3	6.23646	-0.717172	10.8008	2.13e-07	6.46e-07	7.58233
WBGene00004875	smd-1	-2.87966	8.22666	-30.0195	1.64662e-12	1.18275e-10	19.2262			WBGene00020218	T04G9.7	6.23343	1.80695	15.591	3.11e-09	2.1e-08	11.6423
WBGene00006530	tba-4	-2.34397	8.12497	-30.0069	1.65472e-12	1.18275e-10	19.2211			WBGene00011320	T01C3.3	6.23157	3.08057	11.1448	9.99e-07	2.47e-06	6.22028
WBGene00002024	hsp-43	2.49566	5.60093	30.0065	1.65496e-12	1.18275e-10	19.2832			WBGene00022550	droe-8	6.23147	2.60842	27.1289	5.35e-12	2.42e-10	17.3457
WBGene00005018	sqt-3	-2.67943	9.64146	-30.0055	1.65563e-12	1.18275e-10	19.2178			WBGene00008068	sdz-6	6.22965	1.22122	15.8025	2.67e-09	1.87e-08	11.6263
WBGene00001157	ech-8	-2.78902	5.27284	-29.9889	1.6663e-12	1.18275e-10	19.2718			WBGene00009301	F31F6.2	6.22896	-1.50975	18.5221	4.38e-10	4.87e-09	12.8677
WBGene00007808	best-7	-3.35434	4.52048	-29.9873	1.66734e-12	1.18275e-10	19.3004			WBGene00000465	cpg-1	6.22755	5.79576	12.4602	2.69e-06	5.91e-06	5.10942
WBGene00012091	pals-29	9.32938	1.2286	29.9414	1.69743e-12	1.19498e-10	16.6407			WBGene00045473	F30A10.14	6.22538	0.633187	11.765	8.13e-08	2.85e-07	8.48397
WBGene00004225	ptr-11	-2.36684	5.49492	-29.933	1.70293e-12	1.19498e-10	19.2345			WBGene00010353	memi-3	6.22314	2.7263	17.9385	7.4e-10	7.12e-09	13.13
WBGene00017592	F19C7.2	2.04284	5.57962	29.9123	1.71675e-12	1.19498e-10	19.2385			WBGene00235307	B0507.17	6.21843	-1.12052	16.8213	1.31e-09	1.1e-08	12.031
WBGene00007129	B0272.3	-2.25171	6.79319	-29.9113	1.71744e-12	1.19498e-10	19.1925			WBGene00009834	lsy-27	6.2104	-0.14632	15.9645	2.38e-09	1.71e-08	11.579
WBGene00015168	pdi-6	-1.80628	8.93028	-29.8816	1.73741e-12	1.19785e-10	19.169			WBGene00018438	btb-6	6.20893	-1.52355	15.6334	3.01e-09	2.05e-08	11.3377
WBGene00004981	spl-1	-2.00584	7.26304	-29.8807	1.73805e-12	1.19785e-10	19.174			WBGene00006555	tbx-36	6.20318	-0.340308	10.3534	3.47e-07	9.83e-07	7.12581
WBGene00012782	Y43C5A.2	-1.72542	8.04078	-29.7312	1.84269e-12	1.25811e-10	19.1095			WBGene00045393	F26D11.13	6.19983	1.28984	15.6872	2.9e-09	1.99e-08	11.582
WBGene00013647	Y105C5B.5	5.09412	3.86152	29.7222	1.8492e-12	1.25811e-10	19.0106			WBGene00016638	perm-4	6.196	5.75231	10.566	1.23e-05	2.32e-05	3.52374
WBGene00010646	K08C7.1	-2.44479	4.62613	-29.7191	1.85143e-12	1.25811e-10	19.1843			WBGene00009166	F26F2.1	6.18925	4.03977	22.6448	5.97e-11	1.18e-09	15.698
WBGene00000776	cpl-1	-2.43908	10.1856	-29.6968	1.86774e-12	1.26179e-10	19.0914			WBGene00008301	pals-39	6.18259	4.63793	49.1528	5.12e-15	5.57e-12	24.0205
WBGene00019154	glf-1	-2.87606	6.2988	-29.688	1.87421e-12	1.26179e-10	19.1157			WBGene00010953	clec-190	6.18214	-1.53372	15.6604	2.95e-09	2.02e-08	11.3528
WBGene00012615	dct-16	-2.69256	9.39297	-29.6649	1.89124e-12	1.26739e-10	19.0799			WBGene00015102	cpg-2	6.17976	6.5327	10.8046	1.22e-05	2.31e-05	3.43488
WBGene00003786	npa-1	-3.95891	10.1702	-31.5595	1.923e-12	1.27938e-10	19.1235			WBGene00017933	F29G9.7	6.17165	-1.54493	13.7494	1.27e-08	6.3e-08	10.1132
WBGene00000988	dhs-25	-1.85364	6.86853	-29.6137	1.92974e-12	1.27938e-10	19.0685			WBGene00018084	F36A4.5	6.17033	-0.433285	11.0946	1.53e-07	4.87e-07	7.89057
WBGene00000647	col-71	-2.95909	8.49106	-29.6061	1.93552e-12	1.27938e-10	19.0573			WBGene00004374	rme-2	6.16373	5.16086	14.6452	2.71e-07	7.94e-07	7.48503
WBGene00007904	C33G3.4	-2.9145	4.81504	-29.5484	1.98005e-12	1.30289e-10	19.1155			WBGene00007773	C27C12.3	6.16315	0.0249834	11.4335	1.11e-07	3.71e-07	8.19426
WBGene00005444	srh-237	-4.1886	3.30326	-29.5238	1.99936e-12	1.30967e-10	19.0334			WBGene00194645	Y105C5A.1269	6.14631	0.829358	15.3573	3.68e-09	2.38e-08	11.2505
WBGene00022196	gpa-17	-2.04519	5.32699	-29.4819	2.03267e-12	1.32552e-10	19.0551			WBGene00015602	fbxa-158	6.14555	2.40288	30.5447	1.35e-12	1.12e-10	18.2678
WBGene00005016	sqt-1	-2.54993	8.6556	-29.4516	2.05721e-12	1.33012e-10	18.9935			WBGene00000388	cdc-25.3	6.14514	0.305991	13.1181	2.15e-08	9.57e-08	9.68846
WBGene00013690	hprt-1	-2.34225	6.77957	-29.4506	2.05801e-12	1.33012e-10	19.0056			WBGene00007709	clec-87	6.13732	5.47319	17.3708	4.07e-08	1.6e-07	9.3858
WBGene00012015	T25B9.9	-1.83917	8.14476	-29.3869	2.11059e-12	1.35806e-10	18.9681			WBGene00011691	T10C6.10	6.12889	-0.403185	9.47431	1.05e-06	2.58e-06	6.07751
WBGene00018488	acs-1	-2.48822	7.90036	-29.3218	2.16582e-12	1.37711e-10	18.9425			WBGene00009897	skpo-1	6.12395	4.17841	17.3542	6.43e-09	3.64e-08	11.1929
WBGene00011364	T02B5.3	-3.14882	3.80598	-29.3188	2.16839e-12	1.37711e-10	19.0333			WBGene00010753	K10G4.4	6.12209	-1.16209	13.1851	2.03e-08	9.16e-08	9.71458
WBGene00011830	cyp-29A2	-2.62324	5.14197	-29.3186	2.1686e-12	1.37711e-10	19.0049			WBGene00013887	nspa-5	6.11422	0.395053	11.6714	8.54e-08	2.97e-07	8.43561
WBGene00011936	pgrn-1	-2.11978	6.64214	-29.2964	2.18778e-12	1.38325e-10	18.9427			WBGene00009778	F46C5.1	6.11275	1.37209	21.0527	1.01e-10	1.71e-09	14.4026
WBGene00008167	acox-1.5	2.5467	5.44797	29.2384	2.23892e-12	1.40945e-10	18.9814			WBGene00044081	D1086.11	6.09038	4.70463	27.4567	5.99e-12	2.62e-10	17.9772
WBGene00019803	PDB1.1	-2.41127	5.92574	-29.2177	2.25745e-12	1.41486e-10	18.9286			WBGene00015905	C17E7.12	6.08404	-1.59137	11.3344	1.13e-07	3.77e-07	8.15335
WBGene00020216	trap-2	-1.92621	8.24612	-29.2072	2.26696e-12	1.41486e-10	18.8935			WBGene00006541	tbh-1	6.07879	3.81797	12.6881	3.68e-07	1.03e-06	7.19248
WBGene00000005	aat-4	-2.90172	4.82298	-29.1178	2.34938e-12	1.45636e-10	18.9412			WBGene00009300	F31F6.1	6.07745	-0.881562	12.3394	4.23e-08	1.65e-07	9.06395
WBGene00010924	M153.1	-3.40353	5.91298	-29.25	2.35349e-12	1.45636e-10	18.9057			WBGene00011741	T12G3.6	6.0754	2.39656	9.30598	4.92e-06	1.02e-05	4.6404
WBGene00017969	ctsa-3.1	-2.66535	7.44301	-29.0916	2.37417e-12	1.46079e-10	18.8509			WBGene00016527	fbxa-47	6.06505	-1.59758	14.3022	8.2e-09	4.41e-08	10.4894
WBGene00002044	hyl-2	-1.9013	6.17901	-29.0847	2.38074e-12	1.46079e-10	18.8621			WBGene00010183	fipr-13	6.03506	0.726598	9.01039	2.21e-06	4.94e-06	5.38453
WBGene00011548	T06G6.6	-2.41848	5.4534	-29.0508	2.4133e-12	1.47369e-10	18.878			WBGene00013372	Y61B8B.2	6.03444	-2.00465	19.9641	1.86e-10	2.6e-09	13.4526
WBGene00008448	E01G4.6	-3.08567	9.55981	-29.2896	2.42735e-12	1.47369e-10	18.8289			WBGene00010084	F55B11.2	6.02908	4.56665	16.9972	1.53e-08	7.27e-08	10.3438
WBGene00018572	lin-42	-2.42228	7.91175	-29.0314	2.43216e-12	1.47369e-10	18.8217			WBGene00009086	F23D12.2	6.018	-1.03395	14.4811	7.13e-09	3.96e-08	10.6274
WBGene00015949	C18A11.3	-2.58292	4.85863	-29.0065	2.4566e-12	1.48232e-10	18.889			WBGene00008394	D1086.7	6.01261	3.26651	18.5829	5.56e-10	5.81e-09	13.488
WBGene00000981	dhs-18	-2.2513	6.07451	-28.9891	2.47384e-12	1.48655e-10	18.8276			WBGene00019931	R07C12.1	6.005	2.04779	14.8146	6.5e-09	3.67e-08	11.0197
WBGene00015632	C09D4.1	-2.78842	4.95253	-28.9693	2.49353e-12	1.49222e-10	18.8731			WBGene00010508	K02E2.7	5.98159	-0.523223	11.1026	1.52e-07	4.84e-07	7.89615
WBGene00017648	ddo-3	5.29378	4.34853	28.8955	2.56871e-12	1.52668e-10	18.7854			WBGene00001435	fkh-3	5.97888	-2.03946	12.7284	3e-08	1.25e-07	9.33953
WBGene00020258	T05E7.1	-5.71403	2.60022	-28.8923	2.57211e-12	1.52668e-10	18.3866			WBGene00016434	C35B1.4	5.97048	3.18059	17.5725	1.08e-09	9.44e-09	12.8458
WBGene00008987	F20G2.3	-2.32275	4.87057	-28.8591	2.60675e-12	1.54095e-10	18.8237			WBGene00016178	mesp-1	5.96875	3.44435	15.3884	1.39e-08	6.71e-08	10.4047
WBGene00000788	cpz-1	-3.34941	8.87495	-29.5038	2.62088e-12	1.54303e-10	18.7641			WBGene00045265	K10C2.8	5.95669	1.06776	10.0257	5.93e-07	1.56e-06	6.6453
WBGene00000967	dhs-3	-2.51144	6.54604	-28.8311	2.63634e-12	1.54587e-10	18.7533			WBGene00007196	B0513.4	5.95321	2.23271	25.1264	1.3e-11	4.23e-10	16.5107
WBGene00007358	lact-6	-4.7181	3.06329	-28.8012	2.66844e-12	1.55841e-10	18.6756			WBGene00044554	F41E6.15	5.95299	-0.489554	14.6573	6.23e-09	3.55e-08	10.7571
WBGene00008850	F15B9.6	5.26613	3.15379	28.7862	2.68464e-12	1.5616e-10	18.417			WBGene00000609	col-20	5.94821	8.52606	9.62676	2.63e-05	4.7e-05	2.33892
WBGene00009146	F26C11.1	-3.86066	3.68497	-28.7078	2.77135e-12	1.60239e-10	18.775			WBGene00009651	F43D2.2	5.94254	0.324757	13.2127	1.98e-08	8.99e-08	9.75876
WBGene00019653	K11G9.2	-6.62268	2.2199	-28.7029	2.7768e-12	1.60239e-10	17.8839			WBGene00015226	B0507.9	5.93479	-0.681416	14.8172	5.51e-09	3.26e-08	10.856
WBGene00004120	pqn-32	-2.79342	7.18914	-28.6736	2.81003e-12	1.60891e-10	18.6792			WBGene00008464	E02H4.6	5.92881	-0.106345	12.8854	2.62e-08	1.12e-07	9.50488
WBGene00017565	ddo-2	-1.75924	7.39682	-28.6735	2.81023e-12	1.60891e-10	18.6727			WBGene00194951	Y105C5A.1274	5.92653	-0.896503	13.0344	2.31e-08	1.02e-07	9.60512
WBGene00000515	ckc-1	-2.01214	6.13668	-28.6577	2.82827e-12	1.61289e-10	18.685			WBGene00000608	col-19	5.91027	8.35055	11.3182	8.95e-06	1.75e-05	3.55816
WBGene00001790	gst-42	-2.54794	5.25632	-28.6138	2.87921e-12	1.63552e-10	18.7072			WBGene00004811	skr-5	5.90231	0.495824	20.8334	1.14e-10	1.86e-09	13.9573
WBGene00014141	ZK899.2	-2.97142	5.89187	-28.5856	2.91246e-12	1.64798e-10	18.6743			WBGene00004798	sip-1	5.90193	5.41303	24.7207	9.25e-11	1.6e-09	15.3847
WBGene00020357	T08E11.1	7.80124	2.66499	28.5459	2.96002e-12	1.6672e-10	17.2781			WBGene00015223	B0507.6	5.90109	3.06819	24.7702	1.54e-11	4.78e-10	16.7525
WBGene00000514	ckb-4	-2.06557	4.4778	-28.5381	2.96936e-12	1.6672e-10	18.705			WBGene00022083	Y69A2AR.12	5.88931	2.55359	19.0853	3.11e-10	3.75e-09	13.9291
WBGene00019656	slc-25A10	-2.09873	6.87537	-28.4931	3.02452e-12	1.69144e-10	18.6025			WBGene00008536	F02H6.3	5.88545	-0.313464	13.159	2.08e-08	9.31e-08	9.7093
WBGene00015828	math-14	6.42495	3.48292	28.484	3.03579e-12	1.69144e-10	18.2063			WBGene00016528	C39B5.10	5.88424	-2.08828	15.6959	2.88e-09	1.99e-08	11.3326
WBGene00008341	ttr-44	-4.61058	4.893	-29.1154	3.0524e-12	1.6942e-10	18.7091			WBGene00001607	gln-6	5.88281	4.76046	23.0018	1.1e-10	1.82e-09	15.1805
WBGene00009097	fipr-2	4.36648	3.40313	28.4546	3.07251e-12	1.69888e-10	18.5228			WBGene00020640	fbxa-73	5.88106	-1.28847	17.0105	1.16e-09	9.94e-09	12.1166
WBGene00008605	mlt-9	-2.50957	6.66731	-28.4289	3.10502e-12	1.71035e-10	18.5811			WBGene00022257	puf-11	5.8752	4.17846	12.2674	8.78e-07	2.2e-06	6.30647
WBGene00015389	scav-1	-2.02395	7.20475	-28.4172	3.11986e-12	1.71204e-10	18.5661			WBGene00022096	Y69A2AR.25	5.87206	1.47151	15.3661	3.66e-09	2.37e-08	11.4591
WBGene00009948	F52H3.6	3.81052	4.07954	28.4055	3.13492e-12	1.71384e-10	18.6439			WBGene00016824	C50E3.13	5.8617	-0.0139167	12.8803	2.63e-08	1.13e-07	9.50174
WBGene00000496	chs-1	4.77593	4.65964	28.3959	3.14726e-12	1.71414e-10	18.6473			WBGene00010000	F53F8.3	5.86078	0.732001	11.0443	1.61e-07	5.08e-07	7.86046
WBGene00013906	ugt-5	-4.16411	3.94184	-28.3473	3.21063e-12	1.74213e-10	18.6377			WBGene00010351	cbd-1	5.8605	6.29312	11.429	7.17e-06	1.43e-05	4.00564
WBGene00013904	ugt-6	-4.89306	4.26351	-28.3763	3.3473e-12	1.80953e-10	18.598			WBGene00010473	hrg-2	5.85351	2.43368	16.3972	2.1e-09	1.56e-08	12.1406
WBGene00011564	ugt-50	-2.76584	6.18726	-28.2289	3.37089e-12	1.81553e-10	18.509			WBGene00000675	col-101	5.83274	5.85636	18.1534	2.82e-08	1.19e-07	9.71991
WBGene00003730	nhx-2	-1.8604	7.42795	-28.1596	3.46871e-12	1.86133e-10	18.4534			WBGene00017134	EEED8.3	5.83053	2.5511	10.649	1.07e-06	2.62e-06	6.13265
WBGene00000929	dao-3	-3.94856	5.94061	-29.0965	3.52347e-12	1.88376e-10	18.5262			WBGene00016255	C30E1.6	5.82714	-0.917819	12.8464	2.71e-08	1.15e-07	9.46032
WBGene00016894	C53B7.3	4.35182	3.32627	28.1058	3.54683e-12	1.8893e-10	18.3731			WBGene00194902	Y39H10B.3	5.82696	0.991636	15.6322	3.02e-09	2.05e-08	11.5102
WBGene00011684	T10B10.8	-2.48502	3.77003	-28.0691	3.60124e-12	1.90647e-10	18.5327			WBGene00011063	cpg-3	5.82424	5.06321	19.5762	3.41e-09	2.24e-08	11.83
WBGene00022146	Y71G12B.6	-2.10521	4.98458	-28.0664	3.60528e-12	1.90647e-10	18.4818			WBGene00021620	Y47D7A.7	5.82289	-1.1367	12.957	2.47e-08	1.07e-07	9.53983
WBGene00007131	pals-26	5.27502	3.11453	28.006	3.69683e-12	1.92699e-10	18.1266			WBGene00015222	B0507.5	5.82284	-2.11147	20.0456	1.77e-10	2.52e-09	13.4618
WBGene00000868	cyb-3	2.9774	6.44604	28.0052	3.698e-12	1.92699e-10	18.4305			WBGene00021780	scl-17	5.81669	-2.12143	14.3331	8e-09	4.33e-08	10.478
WBGene00016064	acd-1	-4.75886	4.06651	-27.9995	3.70674e-12	1.92699e-10	18.4907			WBGene00004078	pos-1	5.81151	5.05156	23.3819	1.36e-10	2.12e-09	14.9879
WBGene00044623	bus-8	-2.56488	5.74178	-27.9984	3.70852e-12	1.92699e-10	18.4234			WBGene00016896	nep-4	5.8087	1.33811	15.5146	3.28e-09	2.18e-08	11.5341
WBGene00015491	C05E4.12	8.00285	-1.01971	27.9972	3.71033e-12	1.92699e-10	16.1333			WBGene00013070	Y51A2B.6	5.80787	-0.671206	10.3557	3.19e-07	9.12e-07	7.19887
WBGene00005582	sri-70	9.77498	-0.132203	27.9841	3.73065e-12	1.93064e-10	16.1926			WBGene00044787	pals-36	5.80676	1.10463	22.6649	4.3e-11	9.44e-10	14.9689
WBGene00003958	pcp-3	-2.74411	8.67067	-27.9753	3.74427e-12	1.93082e-10	18.3693			WBGene00015598	fbxa-163	5.80503	1.03664	16.8837	1.26e-09	1.06e-08	12.2753
WBGene00010266	dct-18	-1.86628	8.89128	-27.9534	3.77854e-12	1.94161e-10	18.3598			WBGene00014117	clec-91	5.79181	3.35117	12.5936	2.49e-07	7.41e-07	7.56813
WBGene00006952	wrt-6	-3.20936	7.42762	-28.563	3.80441e-12	1.94802e-10	18.3861			WBGene00017177	F02E8.4	5.78252	2.29193	18.5785	4.23e-10	4.75e-09	13.6054
WBGene00020280	T06A1.5	-2.75353	4.63309	-27.8965	3.86912e-12	1.9742e-10	18.4384			WBGene00020778	T24E12.11	5.77753	-1.74295	13.2359	1.95e-08	8.85e-08	9.72915
WBGene00021286	tald-1	-1.81208	8.1194	-27.8525	3.94085e-12	2.00377e-10	18.3174			WBGene00020700	T22F3.11	5.74957	-0.018325	9.12661	1.44e-06	3.4e-06	5.76908
WBGene00009663	hda-5	-2.91407	3.72501	-27.8334	3.97246e-12	2.0128e-10	18.4343			WBGene00006047	ssp-19	5.74535	0.388092	10.5084	2.73e-07	7.99e-07	7.35171
WBGene00012860	acdh-11	-2.06734	6.38238	-27.8213	3.99271e-12	2.01604e-10	18.3213			WBGene00019811	egg-2	5.7415	3.52783	15.294	1.62e-08	7.59e-08	10.2536
WBGene00016892	pgph-3	-4.91743	4.92822	-28.7606	4.02312e-12	2.02437e-10	18.4401			WBGene00009035	gfat-2	5.74031	5.23704	14.2795	3.69e-07	1.03e-06	7.13266
WBGene00016721	C46G7.1	-2.29681	5.84966	-27.7831	4.05697e-12	2.03436e-10	18.322			WBGene00020948	era-1	5.73686	3.28737	18.5025	5.67e-10	5.87e-09	13.4824
WBGene00001501	ftn-2	-2.10137	8.74093	-27.7652	4.08756e-12	2.04266e-10	18.2779			WBGene00008113	C46C2.5	5.7296	-0.046096	10.5575	2.6e-07	7.68e-07	7.39572
WBGene00004860	sma-6	-1.63716	5.70984	-27.7319	4.14493e-12	2.06298e-10	18.2981			WBGene00016712	C46E10.8	5.72934	-2.15926	19.2781	2.77e-10	3.45e-09	13.128
WBGene00010397	suox-1	-1.8297	5.89262	-27.7252	4.1566e-12	2.06298e-10	18.2903			WBGene00006546	tbx-9	5.72273	-0.484083	12.8666	2.66e-08	1.14e-07	9.48298
WBGene00006351	sur-5	-1.88392	7.66982	-27.7151	4.17433e-12	2.06473e-10	18.2589			WBGene00014759	F46A8.1	5.72164	2.62121	24.7739	1.54e-11	4.78e-10	16.6163
WBGene00001073	dpy-11	-1.80306	7.95292	-27.6934	4.21253e-12	2.07656e-10	18.2482			WBGene00019795	M151.3	5.71427	-1.7684	12.8448	2.71e-08	1.15e-07	9.43418
WBGene00008239	fshr-1	-2.79113	5.99598	-27.6629	4.26695e-12	2.08612e-10	18.2711			WBGene00019606	clec-88	5.71103	4.07324	14.1152	1.21e-07	4e-07	8.27606
WBGene00004810	skr-4	2.84951	5.23113	27.6476	4.29451e-12	2.08612e-10	18.3318			WBGene00000698	col-124	5.69556	9.30566	10.3621	1.62e-05	2.99e-05	2.85591
WBGene00013294	pals-30	3.89453	2.865	27.6441	4.30086e-12	2.08612e-10	18.1297			WBGene00045405	D1086.18	5.68103	-0.195574	11.3885	1.02e-07	3.45e-07	8.26624
WBGene00011094	R07B7.10	-2.78742	4.03548	-27.6412	4.30603e-12	2.08612e-10	18.3516			WBGene00000751	col-178	5.68062	7.8512	9.44754	2.98e-05	5.28e-05	2.23747
WBGene00009628	tatn-1	-2.07514	8.62943	-27.6347	4.3179e-12	2.08612e-10	18.2208			WBGene00011986	T24D1.3	5.68046	2.48383	17.9955	6.09e-10	6.19e-09	13.3148
WBGene00008390	D1086.3	-2.62171	4.92621	-27.6255	4.33464e-12	2.08612e-10	18.3047			WBGene00016303	fbxc-32	5.6788	-0.444133	9.59251	7.53e-07	1.93e-06	6.38493
WBGene00020366	acdh-10	-2.01235	7.44907	-27.6191	4.34632e-12	2.08612e-10	18.2183			WBGene00007378	lido-17	5.66985	-0.810541	12.8447	2.71e-08	1.15e-07	9.45962
WBGene00019232	ugt-13	4.08736	4.71758	27.6189	4.34668e-12	2.08612e-10	18.344			WBGene00050976	F28B1.11	5.66788	-2.18186	15.9821	2.35e-09	1.7e-08	11.4835
WBGene00009908	F49H6.5	6.51027	2.60571	27.5814	4.41588e-12	2.11236e-10	17.413			WBGene00003451	msp-58	5.66634	0.205277	9.3143	1.11e-06	2.69e-06	6.02273
WBGene00021543	Y43B11AR.1	2.3963	4.22692	27.5652	4.44613e-12	2.11986e-10	18.3219			WBGene00011505	pzf-1	5.66597	-0.598582	14.2306	8.67e-09	4.61e-08	10.4664
WBGene00004007	pgp-13	-6.92978	3.04468	-27.5402	4.49345e-12	2.13059e-10	17.8619			WBGene00016230	C29G2.2	5.66021	-1.22059	9.73485	6.14e-07	1.61e-06	6.57293
WBGene00016235	C29H12.2	-2.09348	7.92359	-27.5378	4.49794e-12	2.13059e-10	18.18			WBGene00021035	W05F2.3	5.65787	3.82753	14.8399	4.12e-08	1.62e-07	9.34095
WBGene00011181	R09H10.3	-2.47645	5.61317	-27.4971	4.57588e-12	2.16037e-10	18.2099			WBGene00009701	egg-3	5.65668	3.46038	18.7951	5e-10	5.39e-09	13.6224
WBGene00006610	tre-4	-2.17708	4.53902	-27.4896	4.59052e-12	2.16037e-10	18.2584			WBGene00007313	clec-147	5.65582	0.553201	18.0769	5.79e-10	5.95e-09	12.7548
WBGene00013035	Y49E10.16	-2.09515	5.91103	-27.448	4.67214e-12	2.19169e-10	18.1706			WBGene00269338	R07C3.16	5.64485	-2.19571	19.1265	3.03e-10	3.69e-09	13.0531
WBGene00004398	rol-8	-2.8569	8.39209	-27.4633	4.69166e-12	2.19376e-10	18.1355			WBGene00219493	C18D4.12	5.63786	1.83776	17.9156	6.41e-10	6.44e-09	13.1315
WBGene00009677	F44A6.5	-2.65539	5.6835	-27.4083	4.75145e-12	2.2146e-10	18.1706			WBGene00044953	D2096.13	5.63531	-2.21399	14.3914	7.65e-09	4.19e-08	10.5044
WBGene00021931	Y55F3AM.14	-2.7688	4.14205	-27.3961	4.7761e-12	2.21898e-10	18.2441			WBGene00000713	col-140	5.63505	8.75473	10.8763	1.17e-05	2.22e-05	3.23372
WBGene00044797	F13E9.13	-3.96178	3.14183	-27.3874	4.79383e-12	2.22012e-10	18.1945			WBGene00043743	Y59E9AL.2	5.633	2.22078	13.4085	2.35e-08	1.03e-07	9.81628
WBGene00000649	col-73	-2.79367	10.0119	-27.3574	4.8552e-12	2.23843e-10	18.0955			WBGene00003865	oma-2	5.62661	4.37446	16.1247	2.51e-08	1.09e-07	9.8344
WBGene00012796	Y43F4A.1	-2.548	5.39904	-27.3531	4.86413e-12	2.23843e-10	18.1585			WBGene00003228	mex-1	5.62605	3.69504	13.4291	1.38e-07	4.48e-07	8.13726
WBGene00000216	asp-3	-1.92849	11.0371	-27.2477	5.08755e-12	2.32804e-10	18.0445			WBGene00016823	C50E3.12	5.61749	-1.22968	11.8348	6.69e-08	2.43e-07	8.63727
WBGene00020082	gcp-2.1	-2.51842	6.55482	-27.2461	5.09089e-12	2.32804e-10	18.0681			WBGene00020834	T27A1.2	5.60693	-1.24072	12.7269	3.01e-08	1.26e-07	9.358
WBGene00008793	F14D7.6	-3.69297	4.55591	-27.2386	5.10721e-12	2.32819e-10	18.1747			WBGene00014097	ZK829.9	5.59803	2.62423	18.1908	5.39e-10	5.67e-09	13.4622
WBGene00020837	slc-36.2	-2.81422	5.06925	-27.2195	5.14913e-12	2.33996e-10	18.1232			WBGene00015112	B0281.5	5.59368	-2.22865	13.303	1.84e-08	8.44e-08	9.7511
WBGene00009952	acaa-2	-1.83514	8.3042	-27.1527	5.29844e-12	2.40031e-10	18.0076			WBGene00008959	F19H6.4	5.58303	0.5413	12.0909	5.29e-08	1.99e-07	8.88521
WBGene00022550	droe-8	6.23147	2.60842	27.1289	5.35276e-12	2.41558e-10	17.3457			WBGene00020326	math-38	5.56325	3.50825	26.2597	7.82e-12	3.06e-10	17.5484
WBGene00001853	hil-2	-1.86763	6.31448	-27.1214	5.36983e-12	2.41558e-10	18.0125			WBGene00004243	puf-7	5.56008	2.9143	15.256	6.33e-09	3.59e-08	11.1264
WBGene00000118	alh-12	-2.50642	7.6919	-27.1162	5.38199e-12	2.41558e-10	17.9946			WBGene00045501	Y6G8.8	5.55498	-1.84822	16.3474	1.82e-09	1.4e-08	11.711
WBGene00018303	F41G3.10	4.66236	3.34276	27.0909	5.44069e-12	2.43136e-10	17.95			WBGene00018605	F48E3.4	5.55197	3.87007	25.7239	9.93e-12	3.55e-10	17.4159
WBGene00023225	B0281.7	9.1295	-0.454841	27.0866	5.45058e-12	2.43136e-10	15.9589			WBGene00020786	T25B2.2	5.54604	2.61235	16.2312	2.35e-09	1.7e-08	12.0648
WBGene00022504	mam-1	-3.20287	3.17354	-27.0697	5.49048e-12	2.44167e-10	18.0923			WBGene00235298	F19B6.10	5.52666	-2.26203	17.061	1.12e-09	9.7e-09	12.0546
WBGene00019272	H42K12.3	-2.77687	6.81323	-27.0427	5.55454e-12	2.46263e-10	17.9745			WBGene00021056	W06B4.1	5.52461	3.20605	14.6804	1.8e-08	8.27e-08	10.1291
WBGene00017703	F22E5.1	-3.6383	4.24396	-27.0131	5.62555e-12	2.48653e-10	18.085			WBGene00009280	F31B9.3	5.52172	-0.400975	9.51178	8.13e-07	2.06e-06	6.31041
WBGene00045401	eol-1	7.74887	4.08443	26.9824	5.70057e-12	2.51205e-10	17.6471			WBGene00017584	F19B10.2	5.52149	-0.70345	12.0109	5.69e-08	2.11e-07	8.79311
WBGene00003571	ncx-6	-2.96392	3.00558	-26.9516	5.77666e-12	2.53789e-10	18.036			WBGene00007850	C31G12.1	5.5211	-2.26944	14.5745	6.64e-09	3.74e-08	10.6154
WBGene00017071	aagr-1	-2.5986	5.91254	-26.9397	5.80637e-12	2.54326e-10	17.951			WBGene00008590	F08H9.2	5.50859	2.85395	12.9463	8.09e-08	2.84e-07	8.64746
WBGene00044081	D1086.11	6.09038	4.70463	27.4567	5.98937e-12	2.61552e-10	17.9772			WBGene00020476	T13B5.9	5.50641	-1.29004	12.8055	2.81e-08	1.18e-07	9.41601
WBGene00013852	hhat-1	-2.54646	5.68848	-26.861	6.0073e-12	2.61552e-10	17.9248			WBGene00012878	Y45F10C.2	5.50518	-2.27954	13.5783	1.46e-08	7.02e-08	9.94187
WBGene00008258	mans-2	-1.76565	6.90327	-26.8066	6.15059e-12	2.65886e-10	17.8596			WBGene00004239	puf-3	5.50319	4.65801	14.0929	2.32e-07	6.97e-07	7.5988
WBGene00017734	F23C8.5	-2.13383	7.99979	-26.8051	6.15449e-12	2.65886e-10	17.8518			WBGene00021993	Y59E9AL.3	5.49187	2.15626	9.82532	1.92e-06	4.39e-06	5.53627
WBGene00011801	T16G1.7	-2.15678	7.01337	-26.7985	6.17218e-12	2.65886e-10	17.8567			WBGene00018614	pals-31	5.48266	1.00947	12.8858	2.62e-08	1.12e-07	9.60593
WBGene00018256	cutl-28	-2.6626	3.83339	-26.7956	6.17999e-12	2.65886e-10	17.9915			WBGene00017986	F32D1.7	5.48016	2.26579	14.0082	1.31e-08	6.43e-08	10.386
WBGene00008302	pals-38	6.27431	2.17393	26.7754	6.23426e-12	2.66981e-10	16.9455			WBGene00014049	ZK666.11	5.47147	-1.09626	14.6395	6.31e-09	3.59e-08	10.7203
WBGene00011971	lron-9	-2.17708	5.92574	-26.7648	6.26312e-12	2.66981e-10	17.8657			WBGene00016568	C41G11.1	5.4658	1.64354	21.7884	6.78e-11	1.28e-09	15.015
WBGene00011291	R102.4	-2.37345	6.51523	-26.7612	6.27283e-12	2.66981e-10	17.8497			WBGene00005548	sri-36	5.46525	-1.89178	13.9883	1.05e-08	5.42e-08	10.2496
WBGene00012134	T28F3.8	-2.42707	7.50458	-26.759	6.27888e-12	2.66981e-10	17.8347			WBGene00015312	C01G8.1	5.46311	3.18756	12.5459	2e-07	6.12e-07	7.76664
WBGene00013874	ZC376.2	-2.07464	4.9992	-26.7351	6.34455e-12	2.68987e-10	17.8971			WBGene00011898	T21C9.13	5.46014	3.09922	15.518	5.93e-09	3.43e-08	11.1989
WBGene00011128	R07H5.8	-1.73179	10.0972	-26.7135	6.40431e-12	2.70731e-10	17.8049			WBGene00007459	C08F11.12	5.45123	-2.30304	16.2239	1.98e-09	1.5e-08	11.5968
WBGene00018969	F56D3.1	-2.48474	6.24103	-26.6941	6.45855e-12	2.72233e-10	17.8269			WBGene00011431	T04D3.1	5.44548	0.474241	9.42936	8.99e-07	2.25e-06	6.2184
WBGene00000139	amx-3	-2.69438	3.50494	-26.675	6.51264e-12	2.73719e-10	17.9415			WBGene00008066	fbxb-65	5.43651	-2.30376	18.024	5.98e-10	6.1e-09	12.5228
WBGene00007848	cytb-5.1	-1.73821	6.40706	-26.6303	6.64079e-12	2.78301e-10	17.7879			WBGene00020652	egg-4	5.43193	3.25539	11.4208	7.7e-07	1.96e-06	6.42646
WBGene00019986	R09F10.1	-1.74274	6.03758	-26.6172	6.67874e-12	2.78392e-10	17.7911			WBGene00003601	nhr-2	5.42533	-0.567751	10.6263	2.15e-07	6.54e-07	7.56224
WBGene00018779	F53H8.3	-2.14321	4.46456	-26.6164	6.68126e-12	2.78392e-10	17.8774			WBGene00003540	nas-21	5.41459	-0.351118	11.4711	9.41e-08	3.23e-07	8.33605
WBGene00012220	W03C9.2	2.94073	3.35082	26.603	6.72047e-12	2.78682e-10	17.8799			WBGene00018455	fbxc-42	5.41348	-1.21856	9.43126	8.5e-07	2.14e-06	6.26079
WBGene00019673	K12C11.1	-1.87994	7.4524	-26.6009	6.72655e-12	2.78682e-10	17.7612			WBGene00206389	C29F7.10	5.40535	-1.9257	9.61787	6.93e-07	1.79e-06	6.44929
WBGene00000067	act-5	-1.92801	11.1226	-26.5669	6.82712e-12	2.82045e-10	17.7363			WBGene00044015	K06A4.8	5.39194	-0.325741	10.0527	4.36e-07	1.19e-06	6.90281
WBGene00020256	T05C3.6	-2.384	4.42454	-26.5496	6.87912e-12	2.82599e-10	17.8541			WBGene00003231	mex-6	5.38929	4.6859	18.8122	2.88e-09	1.99e-08	11.9605
WBGene00020812	acdh-7	-2.15451	6.64161	-26.5495	6.87938e-12	2.82599e-10	17.7491			WBGene00011132	R08A2.1	5.38195	1.61365	17.8685	6.61e-10	6.58e-09	13.0797
WBGene00010706	cyp-14A2	-5.74599	1.99555	-26.5086	7.00382e-12	2.86629e-10	17.2622			WBGene00003539	nas-20	5.37579	3.09977	25.33	1.19e-11	3.99e-10	17.0816
WBGene00006915	vha-6	-2.12992	9.55114	-26.498	7.03632e-12	2.86629e-10	17.7078			WBGene00020304	fbxa-200	5.36385	-1.36649	10.4385	2.61e-07	7.71e-07	7.37335
WBGene00007143	B0334.3	-2.11851	8.15666	-26.4979	7.03662e-12	2.86629e-10	17.7109			WBGene00018526	F47B3.2	5.36255	-0.449421	10.7774	1.85e-07	5.73e-07	7.70571
WBGene00019760	calu-1	-1.74449	8.35744	-26.422	7.2753e-12	2.95524e-10	17.6756			WBGene00050914	T12B5.15	5.36079	2.44677	17.6793	7.46e-10	7.16e-09	13.1498
WBGene00017560	F18C5.5	-2.84664	3.92473	-26.4011	7.3424e-12	2.96885e-10	17.8171			WBGene00003448	msp-55	5.35064	4.0254	13.6611	1.62e-07	5.12e-07	7.95764
WBGene00021325	Y34B4A.9	-2.20507	8.27036	-26.3988	7.34965e-12	2.96885e-10	17.665			WBGene00045414	T19H5.7	5.34308	-2.35716	15.724	2.82e-09	1.96e-08	11.3021
WBGene00009973	F53C11.3	-2.15522	7.13989	-26.3919	7.37218e-12	2.96942e-10	17.6692			WBGene00003230	mex-5	5.33814	5.58234	12.5106	1.89e-06	4.32e-06	5.39561
WBGene00016714	C46F2.1	-2.99539	3.77252	-26.3796	7.41205e-12	2.96942e-10	17.8117			WBGene00015605	C08E3.13	5.32916	4.37647	40.5789	4.85e-14	1.53e-11	22.3347
WBGene00013284	daf-22	-2.60902	7.62876	-26.3773	7.41961e-12	2.96942e-10	17.6594			WBGene00009186	trcs-1	5.32844	4.82746	23.2353	7.17e-11	1.32e-09	15.5906
WBGene00001395	fat-3	-1.5155	8.11768	-26.3733	7.43275e-12	2.96942e-10	17.6537			WBGene00045038	ule-2	5.32668	4.50755	22.7477	7.57e-11	1.38e-09	15.528
WBGene00012728	Y39G8B.9	-5.4032	2.68965	-26.3619	7.47017e-12	2.9702e-10	17.552			WBGene00019969	fpn-1.3	5.32516	-2.36259	17.3694	9.13e-10	8.35e-09	12.1879
WBGene00022830	ZK973.1	2.0947	6.07853	26.3564	7.48835e-12	2.9702e-10	17.6947			WBGene00022508	ZC53.1	5.31936	-0.86562	12.3468	4.2e-08	1.64e-07	9.0632
WBGene00021895	clec-84	-2.63362	6.21516	-26.3541	7.49596e-12	2.9702e-10	17.674			WBGene00015180	B0416.4	5.31787	-0.783526	10.2886	3.05e-07	8.78e-07	7.23353
WBGene00020662	T21H3.1	-2.00811	9.9394	-26.3113	7.63896e-12	3.01864e-10	17.6206			WBGene00018439	fbxa-184	5.31252	-2.36836	15.9453	2.41e-09	1.73e-08	11.4266
WBGene00019022	F58A6.1	-2.93677	4.94421	-26.2975	7.68536e-12	3.02874e-10	17.7211			WBGene00016695	C45H4.14	5.30384	-2.37252	14.2052	8.85e-09	4.69e-08	10.3574
WBGene00000606	col-17	-2.32985	8.46899	-26.2865	7.72287e-12	3.0353e-10	17.6125			WBGene00044278	F09C6.14	5.29482	-1.00888	8.64796	2.23e-06	5e-06	5.33538
WBGene00020326	math-38	5.56325	3.50825	26.2597	7.81511e-12	3.05569e-10	17.5484			WBGene00017648	ddo-3	5.29378	4.34853	28.8955	2.57e-12	1.53e-10	18.7854
WBGene00010983	mocs-1	-2.6697	3.88307	-26.2592	7.81678e-12	3.05569e-10	17.7535			WBGene00011809	T16G12.8	5.29295	-0.42815	10.744	1.91e-07	5.9e-07	7.67414
WBGene00007242	madf-5	-2.04337	3.90798	-26.2331	7.9077e-12	3.08294e-10	17.7343			WBGene00021207	ptp-5.3	5.28483	1.42846	11.9751	6.72e-08	2.43e-07	8.76051
WBGene00008267	C53A5.9	8.85977	1.3622	26.2204	7.952e-12	3.08903e-10	15.7538			WBGene00007649	C17G1.2	5.28331	1.88777	20.2542	1.57e-10	2.34e-09	14.4386
WBGene00016435	C35B1.5	-1.7554	7.28436	-26.2165	7.96579e-12	3.08903e-10	17.5849			WBGene00016437	C35B1.8	5.27516	-2.38589	14.4687	7.2e-09	3.98e-08	10.5279
WBGene00001761	gst-13	-3.24173	6.3973	-26.7403	8.11254e-12	3.13459e-10	17.618			WBGene00007131	pals-26	5.27502	3.11453	28.006	3.7e-12	1.93e-10	18.1266
WBGene00020847	cgr-1	-2.55948	5.76514	-26.1715	8.12641e-12	3.13459e-10	17.6068			WBGene00008842	chil-28	5.27309	-2.37311	14.0324	1.01e-08	5.27e-08	10.2417
WBGene00007368	C06B8.2	-2.74271	4.37907	-26.1609	8.16486e-12	3.14027e-10	17.6882			WBGene00016713	C46E10.9	5.27162	-1.80295	11.9707	5.9e-08	2.18e-07	8.73119
WBGene00008511	F01G10.9	-2.77799	4.8365	-26.1506	8.20226e-12	3.14027e-10	17.6567			WBGene00001606	gln-5	5.26616	4.06984	22.8857	4.82e-11	1.01e-09	15.9466
WBGene00021322	Y34B4A.6	-1.95795	8.86156	-26.1496	8.20591e-12	3.14027e-10	17.5483			WBGene00008850	F15B9.6	5.26613	3.15379	28.7862	2.68e-12	1.56e-10	18.417
WBGene00019240	H24K24.3	-1.66579	7.06161	-26.1142	8.33593e-12	3.18166e-10	17.5389			WBGene00020035	egg-5	5.26336	3.25887	12.0089	3.71e-07	1.04e-06	7.13703
WBGene00017369	F10G7.5	-1.97251	5.37948	-26.1055	8.36822e-12	3.18562e-10	17.5862			WBGene00017587	F19B10.5	5.26335	-1.99095	12.9027	2.58e-08	1.11e-07	9.45919
WBGene00003229	mex-3	3.77802	5.1566	26.0958	8.40467e-12	3.19114e-10	17.6713			WBGene00008698	F11D11.3	5.25374	-1.60021	11.0244	1.45e-07	4.65e-07	7.9167
WBGene00020649	sma-10	-2.05138	5.63869	-26.0392	8.619e-12	3.264e-10	17.5432			WBGene00013659	Y105C5B.20	5.2493	-1.60773	10.8844	1.66e-07	5.23e-07	7.78843
WBGene00022160	Y71G12B.25	-2.62182	5.9522	-26.0128	8.7213e-12	3.29077e-10	17.5257			WBGene00020641	fbxa-68	5.24576	-2.39226	15.4577	3.42e-09	2.25e-08	11.139
WBGene00008298	C54D10.3	3.60479	4.45966	26.0045	8.75375e-12	3.29077e-10	17.6463			WBGene00004353	rgs-10	5.23775	-1.3052	12.1	5.24e-08	1.98e-07	8.85175
WBGene00003915	pan-1	-1.7317	7.16279	-26.0035	8.75758e-12	3.29077e-10	17.4865			WBGene00019818	R02C2.7	5.23369	-1.42767	13.0491	2.28e-08	1.01e-07	9.59224
WBGene00011489	T05F1.2	5.13357	4.42398	26.1068	8.82323e-12	3.30689e-10	17.6205			WBGene00010493	meg-2	5.22741	1.21586	13.7383	1.29e-08	6.34e-08	10.3144
WBGene00016759	C49A9.5	-2.03169	5.46927	-25.9631	8.91718e-12	3.33351e-10	17.5161			WBGene00008157	C47F8.1	5.22134	-2.41214	13.8491	1.18e-08	5.89e-08	10.111
WBGene00007130	B0272.4	-3.13258	5.21382	-25.9445	8.99166e-12	3.35274e-10	17.5466			WBGene00009302	F31F6.3	5.20121	-1.2266	13.7287	1.3e-08	6.38e-08	10.0932
WBGene00017417	F13B6.2	-1.74089	5.43993	-25.9335	9.03602e-12	3.35929e-10	17.4997			WBGene00017548	F18A1.7	5.20052	4.30301	13.9563	1.44e-07	4.64e-07	8.04296
WBGene00016027	C23H5.8	-1.86036	7.2697	-25.9287	9.05545e-12	3.35929e-10	17.451			WBGene00044490	pudl-2	5.19272	-1.63488	12.1185	5.16e-08	1.95e-07	8.85666
WBGene00001331	erd-2.1	-1.74935	6.77462	-25.9135	9.11726e-12	3.37362e-10	17.4493			WBGene00017747	F23F1.6	5.19168	2.46774	21.2412	9.09e-11	1.59e-09	15.1059
WBGene00077629	K10G4.13	9.27482	0.012736	25.8895	9.21583e-12	3.39394e-10	15.6538			WBGene00016486	fbxa-170	5.18806	-0.268337	7.75357	8.39e-06	1.65e-05	4.06415
WBGene00019060	acox-3	-2.57707	6.84711	-25.8888	9.21887e-12	3.39394e-10	17.4424			WBGene00045417	Y37H2A.13	5.18168	-1.84445	10.4125	2.68e-07	7.88e-07	7.33912
WBGene00010124	F55G11.4	-4.75712	2.20065	-25.8825	9.24484e-12	3.39491e-10	17.2966			WBGene00013380	memi-2	5.18167	2.13523	15.139	4.46e-09	2.75e-08	11.4207
WBGene00020557	T19B4.3	-2.56073	6.40445	-25.8713	9.29128e-12	3.39957e-10	17.4433			WBGene00021179	fbxa-86	5.17742	0.0118634	16.8286	1.31e-09	1.09e-08	12.0575
WBGene00016558	pks-1	-3.35987	4.23497	-25.8682	9.30429e-12	3.39957e-10	17.5735			WBGene00000867	cyb-2.2	5.17672	4.42321	19.6418	8.05e-10	7.56e-09	13.2003
WBGene00007350	sucl-1	-1.67415	7.79799	-25.8572	9.35036e-12	3.40784e-10	17.4139			WBGene00017407	F12E12.6	5.16869	-2.42835	13.1907	2.02e-08	9.13e-08	9.64372
WBGene00010336	acox-1.6	-2.16574	5.83237	-25.8433	9.40921e-12	3.42072e-10	17.4445			WBGene00010596	K06A4.6	5.16627	-1.33968	11.2608	1.15e-07	3.83e-07	8.13357
WBGene00019345	tmem-135	-1.86469	5.16908	-25.8269	9.47884e-12	3.4361e-10	17.4668			WBGene00000671	col-96	5.16557	3.33819	18.61	5.04e-10	5.42e-09	13.6144
WBGene00012545	Y37D8A.3	-1.88091	5.04015	-25.8222	9.49879e-12	3.4361e-10	17.4726			WBGene00013567	Y75B12B.1	5.16193	4.02372	14.791	4.91e-08	1.88e-07	9.13262
WBGene00008542	scav-6	-2.35072	5.4576	-25.8089	9.55556e-12	3.44626e-10	17.4503			WBGene00045475	T07A5.7	5.15507	0.168148	9.33358	9.47e-07	2.35e-06	6.16213
WBGene00021850	Y54F10AM.6	-2.81629	4.64499	-25.8046	9.57427e-12	3.44626e-10	17.5108			WBGene00014955	Y102A5C.6	5.15501	1.96628	15.1722	4.22e-09	2.64e-08	11.4556
WBGene00021296	Y25C1A.13	-2.29932	5.71087	-25.7914	9.63125e-12	3.45821e-10	17.4277			WBGene00009695	clp-8	5.15441	0.975134	14.3903	7.65e-09	4.19e-08	10.7595
WBGene00015284	C01B10.10	-2.70182	3.95737	-25.7498	9.81344e-12	3.51495e-10	17.521			WBGene00013608	clec-35	5.14576	-1.74715	9.32695	9.27e-07	2.31e-06	6.1715
WBGene00018605	F48E3.4	5.55197	3.87007	25.7239	9.92857e-12	3.54745e-10	17.4159			WBGene00009659	F43G6.7	5.14027	-0.955159	11.2513	1.16e-07	3.85e-07	8.13173
WBGene00003658	nhr-68	-2.01482	6.74464	-25.7044	1.00167e-11	3.57016e-10	17.3529			WBGene00004149	trpl-5	5.13724	0.152372	15.4017	3.57e-09	2.32e-08	11.243
WBGene00004024	php-3	-1.72265	5.62747	-25.6914	1.00754e-11	3.58003e-10	17.3767			WBGene00012879	fbxa-215	5.13705	4.04026	16.2517	1.12e-08	5.67e-08	10.5974
WBGene00006472	tag-123	-1.55668	7.24711	-25.6793	1.01305e-11	3.58003e-10	17.3324			WBGene00011489	T05F1.2	5.13357	4.42398	26.1068	8.82e-12	3.31e-10	17.6205
WBGene00002138	inx-16	-1.90085	6.51274	-25.6712	1.01678e-11	3.58003e-10	17.3409			WBGene00000866	cyb-2.1	5.11829	3.77542	15.0029	2.7e-08	1.15e-07	9.72046
WBGene00018345	F42C5.3	6.61045	3.35597	25.6643	1.01995e-11	3.58003e-10	17.0833			WBGene00044702	F46C3.4	5.1182	-1.27443	14.7823	5.66e-09	3.32e-08	10.7977
WBGene00008506	tkt-1	-1.95945	9.70539	-25.6639	1.02016e-11	3.58003e-10	17.3176			WBGene00007332	C05C10.5	5.11669	3.4074	13.0197	1.38e-07	4.48e-07	8.10361
WBGene00012540	Y37A1B.7	-2.35519	4.50431	-25.6626	1.02075e-11	3.58003e-10	17.4434			WBGene00004242	puf-6	5.11363	2.89959	15.2664	5.71e-09	3.34e-08	11.2223
WBGene00009918	gcsh-2	-2.38785	6.75176	-25.6606	1.02167e-11	3.58003e-10	17.3349			WBGene00013647	Y105C5B.5	5.09412	3.86152	29.7222	1.85e-12	1.26e-10	19.0106
WBGene00017123	maoc-1	-2.51037	7.10905	-25.631	1.03546e-11	3.61962e-10	17.3159			WBGene00015221	B0507.4	5.07904	-1.68936	13.0414	2.29e-08	1.01e-07	9.57305
WBGene00011679	ucr-2.2	-1.88595	6.7348	-25.5714	1.06383e-11	3.70988e-10	17.2891			WBGene00003458	msp-65	5.07886	3.12357	10.1154	2.59e-06	5.71e-06	5.17694
WBGene00050906	F20E11.17	10.0532	0.401458	25.5467	1.07581e-11	3.74269e-10	15.5657			WBGene00021153	Y4C6A.3	5.0724	1.89608	15.954	2.4e-09	1.72e-08	11.9923
WBGene00019846	gpx-7	-3.29415	3.95235	-25.5395	1.07934e-11	3.74601e-10	17.4322			WBGene00019569	K09D9.12	5.07124	-0.594512	15.394	3.59e-09	2.33e-08	11.2076
WBGene00018860	vpat-1	-2.44389	4.53535	-25.529	1.08448e-11	3.7549e-10	17.3809			WBGene00023266	F07E5.10	5.06717	-2.08583	12.8881	2.62e-08	1.12e-07	9.43806
WBGene00008499	cyp-37A1	-2.52689	5.02978	-25.509	1.09443e-11	3.78032e-10	17.3396			WBGene00005643	srp-2	5.06244	2.16945	24.6593	1.62e-11	4.97e-10	16.5179
WBGene00020197	mans-3	-1.74625	5.25011	-25.4673	1.11541e-11	3.84368e-10	17.2907			WBGene00010065	F54F7.3	5.06182	3.59252	22.5627	4.53e-11	9.75e-10	15.971
WBGene00004025	phy-2	-1.82282	5.563	-25.4616	1.11829e-11	3.84449e-10	17.2721			WBGene00018500	msrp-4	5.06129	0.327201	12.9344	2.51e-08	1.09e-07	9.56076
WBGene00008774	F13H10.3	-1.50688	5.87881	-25.4386	1.13008e-11	3.87112e-10	17.2448			WBGene00014701	C43D7.1	5.05893	-2.09947	11.2796	1.13e-07	3.77e-07	8.12762
WBGene00000683	col-109	-3.0435	7.32948	-25.9907	1.13136e-11	3.87112e-10	17.2482			WBGene00006552	tbx-33	5.05436	-1.33581	9.65783	5.97e-07	1.57e-06	6.58957
WBGene00012105	T27F6.6	-1.71019	5.669	-25.4106	1.14462e-11	3.90105e-10	17.2415			WBGene00044237	pals-9	5.04926	1.99073	21.2287	9.16e-11	1.59e-09	14.977
WBGene00009457	F36A2.10	4.43609	3.53013	25.4052	1.14746e-11	3.90105e-10	17.3108			WBGene00010568	K04G2.10	5.03804	-1.01426	9.43607	7.96e-07	2.02e-06	6.31991
WBGene00020146	got-1.2	-1.66544	7.63736	-25.4038	1.14816e-11	3.90105e-10	17.199			WBGene00016281	pals-32	5.02893	3.57769	34.5627	3.18e-13	4.32e-11	20.4624
WBGene00018375	F43C9.1	-3.24534	2.44114	-25.3932	1.15375e-11	3.91042e-10	17.2993			WBGene00008872	F15H10.5	5.02835	-1.70625	11.948	6.03e-08	2.22e-07	8.71177
WBGene00018729	F53A9.6	-2.24911	5.32377	-25.3884	1.15629e-11	3.91042e-10	17.2576			WBGene00011160	R09D1.4	5.02506	-1.92621	10.5598	2.3e-07	6.93e-07	7.47601
WBGene00003844	odc-1	-2.03398	6.967	-25.3656	1.16838e-11	3.94214e-10	17.188			WBGene00011462	vap-2	5.02496	2.38415	8.95532	6.42e-06	1.29e-05	4.30291
WBGene00009319	mccc-1	-1.527	8.09658	-25.3541	1.17458e-11	3.95388e-10	17.1737			WBGene00086560	ZK355.8	5.01743	1.32774	16.2183	1.99e-09	1.5e-08	12.0665
WBGene00003539	nas-20	5.37579	3.09977	25.33	1.18761e-11	3.98851e-10	17.0816			WBGene00015178	B0416.2	5.01141	-2.11562	12.945	2.49e-08	1.08e-07	9.47732
WBGene00000977	dhs-14	-3.29206	4.62767	-25.322	1.19195e-11	3.99385e-10	17.2988			WBGene00018203	F39F10.3	4.99323	-1.01929	7.79663	6.81e-06	1.37e-05	4.25427
WBGene00006947	wrt-1	-2.47305	5.99261	-25.3122	1.19732e-11	4.0022e-10	17.1904			WBGene00021853	Y54F10AM.11	4.99119	0.693657	15.4923	3.34e-09	2.22e-08	11.446
WBGene00004133	abu-13	-2.42009	6.68624	-25.3074	1.19994e-11	4.0022e-10	17.1678			WBGene00016163	C27D9.1	4.98715	2.77212	14.4913	1.03e-08	5.33e-08	10.6367
WBGene00007658	pals-4	8.42043	2.22433	25.2962	1.20611e-11	4.01356e-10	15.723			WBGene00022002	Y59E9AR.7	4.97809	3.27767	14.0926	3.12e-08	1.29e-07	9.56106
WBGene00009895	scl-2	-2.64253	5.90963	-25.2863	1.21164e-11	4.0167e-10	17.1845			WBGene00044208	Y6G8.6	4.97335	-1.74585	12.1988	4.8e-08	1.84e-07	8.91396
WBGene00004965	spe-11	3.58818	3.52601	25.2806	1.2148e-11	4.0167e-10	17.2984			WBGene00007458	ule-4	4.9696	6.21758	20.0494	5.24e-09	3.13e-08	11.3113
WBGene00008218	nasp-2	4.2237	6.31392	27.0649	1.21534e-11	4.0167e-10	17.3041			WBGene00019578	K09E3.7	4.9542	-0.588416	13.5899	1.45e-08	6.96e-08	10.0102
WBGene00020765	T24C12.3	-2.12283	5.24306	-25.2416	1.23674e-11	4.07816e-10	17.19			WBGene00010354	cyp-31A2	4.95231	3.33297	19.4936	2.78e-10	3.45e-09	14.201
WBGene00015834	math-5	7.94004	0.532846	25.2265	1.24539e-11	4.09737e-10	15.4644			WBGene00194646	Y105C5A.1270	4.94167	2.55079	15.851	2.98e-09	2.04e-08	11.8461
WBGene00001428	fkb-3	-2.29489	6.67023	-25.183	1.27057e-11	4.1708e-10	17.1071			WBGene00007643	2022-03-03	4.94085	2.88989	12.6548	9.69e-08	3.31e-07	8.43759
WBGene00018656	txdc-12.2	-2.23164	6.25894	-25.176	1.27465e-11	4.17476e-10	17.1127			WBGene00006053	ssq-4	4.93686	5.96775	8.26676	7.12e-05	0.000118491	1.4606
WBGene00000207	asb-2	-1.63303	9.0991	-25.1615	1.28319e-11	4.1933e-10	17.0784			WBGene00004817	skr-11	4.93665	-1.36898	13.1641	2.07e-08	9.28e-08	9.67445
WBGene00021879	clec-83	-2.18115	7.53979	-25.151	1.28945e-11	4.20284e-10	17.079			WBGene00012074	T27A8.2	4.93266	-1.75958	8.55122	2.33e-06	5.2e-06	5.2875
WBGene00303021	F02A9.10	-1.59977	8.11715	-25.1469	1.29189e-11	4.20284e-10	17.0736			WBGene00010004	F53H2.1	4.92626	2.34304	20.7594	1.18e-10	1.91e-09	14.8689
WBGene00007196	B0513.4	5.95321	2.23271	25.1264	1.30415e-11	4.23326e-10	16.5107			WBGene00013837	fbxa-30	4.91131	1.28747	14.9742	4.9e-09	2.97e-08	11.2416
WBGene00000655	col-79	-3.05231	6.53008	-25.6471	1.30923e-11	4.24026e-10	17.1107			WBGene00003426	msp-19	4.89035	5.31423	9.14312	3.18e-05	5.6e-05	2.42683
WBGene00018737	F53B1.4	-2.65413	6.59604	-25.1087	1.31488e-11	4.24909e-10	17.0759			WBGene00235391	F38A5.22	4.88458	-0.44149	16.8157	1.32e-09	1.1e-08	12.0285
WBGene00011738	T12G3.2	-2.01675	6.88311	-25.0974	1.32171e-11	4.2617e-10	17.0597			WBGene00015596	fbxa-161	4.88208	-1.48451	11.1692	1.26e-07	4.13e-07	8.04552
WBGene00017307	F09F9.2	-2.38479	5.21809	-25.0836	1.33022e-11	4.27299e-10	17.1212			WBGene00004354	rgs-11	4.8806	0.0958223	9.27478	9.91e-07	2.45e-06	6.11686
WBGene00007659	pals-5	9.06946	1.80051	25.0821	1.33109e-11	4.27299e-10	15.4361			WBGene00044271	nspa-2	4.88015	-2.1829	11.442	9.67e-08	3.31e-07	8.26243
WBGene00044416	C08E3.15	8.6427	-0.30347	25.0449	1.35426e-11	4.33779e-10	15.4015			WBGene00014822	R11H6.6	4.87979	-1.38957	11.0763	1.38e-07	4.47e-07	7.96424
WBGene00010206	F57G4.1	9.15235	-0.0492682	25.0372	1.35908e-11	4.34369e-10	15.4098			WBGene00021997	Y59E9AR.1	4.87554	3.86237	13.4233	1.38e-07	4.48e-07	8.06998
WBGene00001066	dpy-4	-2.55195	9.35685	-25.0252	1.36664e-11	4.35826e-10	17.0114			WBGene00010519	K03A11.1	4.87261	-2.19027	13.9149	1.11e-08	5.66e-08	10.1597
WBGene00010943	M176.4	-1.74176	5.25121	-24.9671	1.404e-11	4.46762e-10	17.0506			WBGene00020434	T11F8.2	4.87195	-0.631317	13.0865	2.21e-08	9.78e-08	9.63847
WBGene00006494	zipt-7.2	-1.79261	7.21074	-24.9547	1.41212e-11	4.48363e-10	16.9848			WBGene00016534	C39D10.7	4.86961	6.13128	11.0095	8e-06	1.58e-05	3.79817
WBGene00015832	math-16	7.51743	-1.26534	24.9431	1.4197e-11	4.49293e-10	15.3027			WBGene00015850	C16C8.12	4.86554	0.0932982	14.0882	9.71e-09	5.08e-08	10.3869
WBGene00013541	lonp-2	-2.80425	5.61946	-24.9399	1.42182e-11	4.49293e-10	17.0362			WBGene00011539	fbxa-135	4.84663	1.76491	19.9915	1.83e-10	2.57e-09	14.3284
WBGene00014046	clec-60	3.0115	5.0018	24.9362	1.42431e-11	4.49293e-10	17.1205			WBGene00021586	clec-75	4.84344	-1.61306	8.0293	4.55e-06	9.51e-06	4.63941
WBGene00015599	fbxa-164	8.20984	-0.918225	24.8887	1.45614e-11	4.58337e-10	15.3264			WBGene00012020	gyg-2	4.84116	4.46706	23.7664	3.13e-11	7.65e-10	16.3881
WBGene00001520	gas-1	-1.78509	7.71215	-24.8801	1.46201e-11	4.59191e-10	16.945			WBGene00206483	B0416.11	4.84092	-2.59898	16.102	2.16e-09	1.59e-08	11.4591
WBGene00011440	sfxn-1.5	-1.76911	5.66313	-24.8637	1.47319e-11	4.61707e-10	16.9783			WBGene00003864	oma-1	4.83784	4.73803	14.2322	1.52e-07	4.85e-07	7.94172
WBGene00044085	Y105C5B.30	7.25263	-1.39487	24.8451	1.48604e-11	4.6473e-10	15.2557			WBGene00045239	Y49E10.29	4.83563	1.65398	9.69826	1.14e-06	2.77e-06	5.99641
WBGene00011836	mam-4	-2.30512	4.37544	-24.8315	1.49553e-11	4.66695e-10	17.0577			WBGene00007467	chil-3	4.82987	-2.20892	11.2778	1.13e-07	3.77e-07	8.1174
WBGene00014759	F46A8.1	5.72164	2.62121	24.7739	1.5363e-11	4.77751e-10	16.6163			WBGene00010007	F53H4.2	4.82368	4.41216	14.2806	1.1e-07	3.68e-07	8.28339
WBGene00015223	B0507.6	5.90109	3.06819	24.7702	1.53895e-11	4.77751e-10	16.7525			WBGene00044474	F56D6.12	4.82281	-0.721124	9.46384	7.4e-07	1.9e-06	6.38859
WBGene00000040	aco-1	-1.9906	9.03919	-24.7677	1.54081e-11	4.77751e-10	16.8861			WBGene00045297	fbxc-43	4.81577	-0.365965	9.01331	1.32e-06	3.15e-06	5.83638
WBGene00000830	ctl-1	-2.60325	4.24117	-24.7559	1.54932e-11	4.79365e-10	17.0377			WBGene00195183	R04A9.9	4.80984	-0.259801	12.8171	2.78e-08	1.17e-07	9.44064
WBGene00013870	ZC373.5	-2.64102	4.08244	-24.7343	1.56511e-11	4.81632e-10	17.0383			WBGene00013705	Y106G6E.1	4.8088	-1.64423	11.1854	1.24e-07	4.07e-07	8.05486
WBGene00001465	flr-1	-2.10609	3.96149	-24.7331	1.56593e-11	4.81632e-10	17.0357			WBGene00018099	ztf-28	4.80878	0.754493	11.4176	9.9e-08	3.37e-07	8.35385
WBGene00006679	twk-26	-2.2384	4.26515	-24.7323	1.56658e-11	4.81632e-10	17.0166			WBGene00020797	T25D3.3	4.79747	0.949065	18.2517	5.19e-10	5.53e-09	13.1563
WBGene00005643	srp-2	5.06244	2.16945	24.6593	1.62118e-11	4.97366e-10	16.5179			WBGene00006052	ssq-3	4.78417	4.36628	14.826	5.51e-08	2.06e-07	8.96748
WBGene00021647	Y47G6A.22	-1.78348	5.38529	-24.5973	1.66919e-11	5.11018e-10	16.8626			WBGene00044232	C18D11.7	4.78287	-2.23297	14.0802	9.77e-09	5.1e-08	10.2644
WBGene00010988	metr-1	-1.73581	9.67722	-24.5784	1.68412e-11	5.14278e-10	16.7906			WBGene00007580	C14B1.9	4.77727	3.80522	14.7852	3.12e-08	1.29e-07	9.55134
WBGene00015609	math-4	-1.91506	6.91313	-24.5749	1.68691e-11	5.14278e-10	16.8022			WBGene00000496	chs-1	4.77593	4.65964	28.3959	3.15e-12	1.71e-10	18.6473
WBGene00022673	ZK177.8	2.58935	5.87673	24.5681	1.69232e-11	5.14847e-10	16.8692			WBGene00017474	F14H12.7	4.77341	-1.83705	11.8897	6.36e-08	2.32e-07	8.65362
WBGene00000668	col-93	2.75187	9.88463	25.0695	1.69955e-11	5.14997e-10	16.8064			WBGene00003575	ncx-10	4.77039	-0.956497	10.6658	2.07e-07	6.31e-07	7.5918
WBGene00010083	xdh-1	-2.32997	6.58783	-24.5586	1.69989e-11	5.14997e-10	16.8034			WBGene00009517	clec-167	4.76332	-1.8446	11.5366	8.84e-08	3.06e-07	8.35505
WBGene00009168	F26F2.3	7.76186	2.59144	24.5532	1.70424e-11	5.1524e-10	15.9944			WBGene00019576	lido-5	4.76053	-1.54807	8.21	3.51e-06	7.53e-06	4.88797
WBGene00015814	oatr-1	-1.58604	8.39641	-24.5129	1.73703e-11	5.24065e-10	16.7617			WBGene00017985	neg-1	4.75949	2.64055	15.6982	3.41e-09	2.24e-08	11.7205
WBGene00000178	aqp-10	-1.76476	6.38243	-24.4881	1.75749e-11	5.28941e-10	16.7687			WBGene00012880	Y45F10C.4	4.75826	3.37969	17.247	1.31e-09	1.09e-08	12.6743
WBGene00016629	C44B7.7	-2.24051	4.01119	-24.4845	1.76047e-11	5.28941e-10	16.9149			WBGene00002144	inx-22	4.75595	2.92455	15.5451	4.16e-09	2.62e-08	11.5281
WBGene00008986	F20G2.2	-2.2049	5.42502	-24.4742	1.7691e-11	5.30437e-10	16.8067			WBGene00077546	C01A2.9	4.72996	-1.68725	9.58852	6.44e-07	1.68e-06	6.51161
WBGene00015206	B0495.7	-1.64825	8.27271	-24.4565	1.78401e-11	5.33807e-10	16.7338			WBGene00044213	Y102A5C.36	4.72992	-0.0956927	8.79322	1.75e-06	4.03e-06	5.56608
WBGene00008219	C50B6.3	2.28163	4.70466	24.4353	1.802e-11	5.38084e-10	16.8774			WBGene00018493	F46F5.1	4.72897	-1.46834	11.511	9.06e-08	3.13e-07	8.34451
WBGene00008598	spin-3	-2.3324	5.04535	-24.4198	1.81527e-11	5.40934e-10	16.8081			WBGene00255375	F08B4.8	4.71468	3.79808	17.3804	1.76e-09	1.37e-08	12.3816
WBGene00006920	vha-11	-1.52198	8.15212	-24.4027	1.83014e-11	5.4271e-10	16.7072			WBGene00003444	msp-51	4.71232	5.14001	12.2928	1.24e-06	2.97e-06	5.76784
WBGene00010274	F58G6.3	-2.96399	3.78483	-24.4024	1.83034e-11	5.4271e-10	16.8996			WBGene00015805	C15H9.11	4.6967	1.60915	17.9096	6.44e-10	6.45e-09	13.184
WBGene00016119	C25H3.10	3.22596	3.58894	24.4	1.83242e-11	5.4271e-10	16.9067			WBGene00004984	spn-4	4.69629	5.74118	19.4827	4.21e-09	2.63e-08	11.5192
WBGene00002137	inx-15	-1.78476	6.66866	-24.3937	1.83793e-11	5.43236e-10	16.7155			WBGene00020433	T11F8.1	4.69621	1.14254	12.7862	2.86e-08	1.2e-07	9.57817
WBGene00007661	pals-7	7.87819	0.688227	24.375	1.85433e-11	5.46971e-10	15.213			WBGene00019171	fipr-29	4.69549	-1.70115	10.2461	3.18e-07	9.12e-07	7.17557
WBGene00017269	F08F8.4	2.7744	4.09132	24.3646	1.86354e-11	5.48575e-10	16.8863			WBGene00003184	mei-2	4.69164	3.5047	15.6565	6.85e-09	3.84e-08	11.0388
WBGene00004509	rrf-2	3.80689	4.49408	24.3528	1.87406e-11	5.49755e-10	16.8827			WBGene00009470	F36D3.4	4.69006	2.88071	8.14201	2.37e-05	4.27e-05	2.92061
WBGene00000802	crt-1	-1.68914	11.1451	-24.3516	1.87511e-11	5.49755e-10	16.6745			WBGene00003468	msp-113	4.68432	4.53411	10.4127	5.42e-06	1.11e-05	4.29311
WBGene00022347	Y82E9BR.14	-1.48458	5.73384	-24.3359	1.88912e-11	5.52748e-10	16.7119			WBGene00017246	F08D12.2	4.68364	-0.203898	4.85564	0.000815458	0.00116935	-0.408437
WBGene00017023	D1022.4	-2.29919	5.61534	-24.3246	1.89934e-11	5.53735e-10	16.7229			WBGene00022133	Y71F9B.15	4.67542	0.0534843	7.64046	8.17e-06	1.61e-05	4.06793
WBGene00021420	trap-3	-1.53925	8.2591	-24.3204	1.9032e-11	5.53735e-10	16.6658			WBGene00012431	Y11D7A.7	4.66606	1.72288	12.0397	6.34e-08	2.32e-07	8.82699
WBGene00016955	perm-5	2.08131	5.10905	24.3164	1.90682e-11	5.53735e-10	16.7828			WBGene00015243	B0524.4	4.66458	-0.449137	8.38435	2.84e-06	6.21e-06	5.0941
WBGene00016631	C44B7.11	-2.35155	5.99346	-24.3154	1.90773e-11	5.53735e-10	16.7004			WBGene00018303	F41G3.10	4.66236	3.34276	27.0909	5.44e-12	2.43e-10	17.95
WBGene00016704	hosl-1	-1.93619	5.39923	-24.2965	1.92497e-11	5.57627e-10	16.715			WBGene00013713	Y106G6G.4	4.65177	3.42903	12.9032	1.27e-07	4.16e-07	8.14237
WBGene00017591	F19C7.1	-2.04649	8.68756	-24.2772	1.94276e-11	5.61661e-10	16.6429			WBGene00044753	F49H12.7	4.65065	-2.29862	10.7639	1.88e-07	5.79e-07	7.64884
WBGene00007560	C14A4.9	-2.54737	3.86199	-24.2665	1.95273e-11	5.63423e-10	16.8237			WBGene00018353	fbxa-182	4.64582	4.80457	41.123	4.15e-14	1.47e-11	22.7269
WBGene00019869	cnnm-2	-2.04743	4.75694	-24.2478	1.97026e-11	5.66402e-10	16.7374			WBGene00019796	M151.4	4.62979	-1.90877	10.7023	1.99e-07	6.12e-07	7.60485
WBGene00019021	F57H12.6	-3.32272	4.12728	-24.2471	1.97084e-11	5.66402e-10	16.8143			WBGene00007757	C27A7.6	4.62845	3.0784	22.6706	4.29e-11	9.44e-10	15.9822
WBGene00010055	F54D5.12	-1.88764	8.23557	-24.2418	1.97588e-11	5.6673e-10	16.6262			WBGene00022586	ZC308.4	4.6265	2.8177	13.2242	3.64e-08	1.46e-07	9.37484
WBGene00009686	ent-7	-2.20233	4.88882	-24.228	1.98895e-11	5.69356e-10	16.7212			WBGene00021072	W07B8.4	4.62514	0.623399	12.2481	4.59e-08	1.77e-07	9.07869
WBGene00004232	ptr-18	-2.47047	5.87492	-24.2185	1.99801e-11	5.70828e-10	16.6592			WBGene00003450	msp-57	4.62086	5.80987	10.9028	6.87e-06	1.38e-05	3.947
WBGene00009626	F42A8.1	4.05703	3.68069	24.204	2.01189e-11	5.72808e-10	16.8027			WBGene00000656	col-80	4.61609	8.79573	15.3945	4.57e-07	1.24e-06	6.66099
WBGene00001398	fat-6	-2.21275	9.11597	-24.1998	2.01593e-11	5.72808e-10	16.6029			WBGene00020684	T22D1.5	4.61436	3.89296	17.8295	1.23e-09	1.04e-08	12.731
WBGene00017957	F31F4.1	-2.38043	4.71171	-24.1961	2.0195e-11	5.72808e-10	16.7234			WBGene00007278	lab-1	4.61366	2.22302	15.152	4.29e-09	2.67e-08	11.4777
WBGene00001690	grd-1	-2.57677	5.07742	-24.1949	2.0207e-11	5.72808e-10	16.7			WBGene00004168	pqn-88	4.60911	-0.664808	8.85433	1.48e-06	3.48e-06	5.71847
WBGene00086568	Y2H9A.6	6.62787	2.33572	24.1839	2.03136e-11	5.73617e-10	16.0345			WBGene00013069	Y51A2B.5	4.59008	-0.466886	15.1203	4.39e-09	2.72e-08	11.0342
WBGene00013575	acs-5	-1.70412	7.70504	-24.1838	2.03145e-11	5.73617e-10	16.5988			WBGene00010483	K01G12.3	4.57635	-2.33728	11.8635	6.51e-08	2.37e-07	8.60241
WBGene00011850	T20B3.1	-2.19728	5.31825	-24.162	2.05283e-11	5.78533e-10	16.6578			WBGene00003452	msp-59	4.56914	5.71987	9.57734	2.28e-05	4.12e-05	2.69668
WBGene00007422	ugt-17	-3.34007	5.31256	-24.6365	2.07462e-11	5.83428e-10	16.6996			WBGene00014954	Y102A5C.5	4.56544	1.30963	13.6803	1.35e-08	6.57e-08	10.3133
WBGene00020340	T08B1.1	-1.69879	7.2699	-24.1349	2.07966e-11	5.83428e-10	16.5767			WBGene00011429	T04C12.7	4.56007	0.333827	10.7999	1.81e-07	5.63e-07	7.75779
WBGene00008132	gale-1	-2.21245	7.09987	-24.1323	2.08224e-11	5.83428e-10	16.58			WBGene00006394	taf-11.2	4.55815	2.06226	10.1035	8.61e-07	2.16e-06	6.25384
WBGene00013650	Y105C5B.9	-2.56863	4.52333	-24.1274	2.08722e-11	5.83698e-10	16.7089			WBGene00019622	K10C2.7	4.55512	-0.490603	12.294	4.4e-08	1.71e-07	9.0203
WBGene00000966	dhs-2	-3.56746	3.8019	-24.1205	2.09411e-11	5.84501e-10	16.7708			WBGene00003466	msp-79	4.55267	4.25034	11.544	1.34e-06	3.18e-06	5.72811
WBGene00009983	cut-2	-2.81729	7.15705	-24.6035	2.10671e-11	5.86894e-10	16.5959			WBGene00019905	R05G9.3	4.54007	0.490612	9.21277	1.08e-06	2.65e-06	6.0343
WBGene00014669	zipt-2.1	-2.41646	5.11982	-24.0884	2.12665e-11	5.91313e-10	16.6397			WBGene00015505	C06A5.8	4.53911	1.81422	13.4088	1.68e-08	7.86e-08	10.1252
WBGene00010345	F59F5.7	-2.59802	4.26242	-24.0823	2.13291e-11	5.91609e-10	16.7075			WBGene00077438	C18D4.10	4.53654	-1.65318	8.58185	2.05e-06	4.63e-06	5.40336
WBGene00002139	inx-17	-1.81024	5.41733	-24.0794	2.13585e-11	5.91609e-10	16.6031			WBGene00020091	rnp-8	4.53014	4.06631	17.0608	3.34e-09	2.22e-08	11.7415
WBGene00010628	ceeh-2	-2.71531	4.17022	-24.0666	2.14909e-11	5.9396e-10	16.7094			WBGene00044569	C25F6.8	4.52284	-0.502666	14.1602	9.17e-09	4.83e-08	10.405
WBGene00000615	col-38	-2.77541	9.04884	-24.5573	2.1525e-11	5.9396e-10	16.5587			WBGene00006619	try-1	4.51703	1.64524	11.5534	9.89e-08	3.37e-07	8.38382
WBGene00011212	R10E8.6	-2.5515	5.62405	-24.0528	2.16341e-11	5.95839e-10	16.5911			WBGene00045271	F07G6.10	4.51174	1.52439	13.6671	1.36e-08	6.63e-08	10.3213
WBGene00009369	F33H2.6	-1.7647	5.7884	-24.0336	2.1835e-11	5.98792e-10	16.56			WBGene00015937	C17H12.12	4.49487	3.40965	22.2168	5.42e-11	1.11e-09	15.807
WBGene00003736	nhx-9	-1.58286	5.39191	-24.0325	2.18463e-11	5.98792e-10	16.5777			WBGene00015987	C18G1.9	4.49476	1.53631	11.4474	1.09e-07	3.67e-07	8.28758
WBGene00015783	C15B12.1	-2.18214	4.11775	-24.0308	2.18648e-11	5.98792e-10	16.6834			WBGene00018531	F47B3.7	4.49247	2.38799	16.0318	2.27e-09	1.66e-08	12.1095
WBGene00009434	F35E12.10	-1.55972	6.77682	-24.0152	2.20296e-11	6.0217e-10	16.5216			WBGene00022546	ZC196.2	4.49148	0.275957	12.8881	2.62e-08	1.12e-07	9.5561
WBGene00002183	kat-1	-1.47484	8.19436	-24.0072	2.21144e-11	6.03355e-10	16.5079			WBGene00017015	D1014.2	4.48836	-1.39993	8.96176	1.31e-06	3.12e-06	5.83646
WBGene00015565	C07D8.6	-2.02752	8.11761	-23.9888	2.23117e-11	6.072e-10	16.4986			WBGene00004026	phy-3	4.48674	0.296605	7.4401	1.1e-05	2.1e-05	3.76327
WBGene00007214	C01A2.2	-2.15106	3.81855	-23.9863	2.23389e-11	6.072e-10	16.6824			WBGene00012925	wht-8	4.4845	1.55055	8.09274	9.28e-06	1.8e-05	3.90846
WBGene00023485	ttr-49	-4.14662	2.48371	-23.9778	2.24305e-11	6.08552e-10	16.626			WBGene00008631	F10A3.1	4.47106	-0.763842	8.89314	1.42e-06	3.35e-06	5.76196
WBGene00044488	Y54G2A.45	-2.21077	5.47267	-23.9647	2.25725e-11	6.11265e-10	16.549			WBGene00014199	ZK1053.4	4.46906	-0.925762	10.016	4.06e-07	1.12e-06	6.9573
WBGene00022076	daao-1	-4.99259	2.08377	-23.9248	2.30133e-11	6.22043e-10	16.4193			WBGene00045273	C08A9.11	4.46904	-1.10255	9.96941	4.26e-07	1.17e-06	6.9085
WBGene00013716	Y106G6H.1	-1.98301	5.80632	-23.9177	2.30923e-11	6.23021e-10	16.5029			WBGene00007599	C15A11.7	4.46772	3.01846	23.5446	2.77e-11	7.03e-10	16.3955
WBGene00020507	vha-15	-1.43874	8.91988	-23.9071	2.32113e-11	6.25071e-10	16.4551			WBGene00015698	kca-1	4.46406	3.54654	18.412	5.69e-10	5.88e-09	13.495
WBGene00013875	ZC376.3	-5.32794	1.97335	-23.8935	2.33644e-11	6.2803e-10	16.3185			WBGene00001599	glh-2	4.45617	4.50013	10.9595	2.87e-06	6.26e-06	4.92333
WBGene00015781	C14F11.6	-2.05833	5.00505	-23.8789	2.35301e-11	6.31318e-10	16.534			WBGene00014158	ZK938.1	4.44988	4.36948	20.6247	2.02e-10	2.75e-09	14.5267
WBGene00011501	rmd-1	4.13012	4.60903	24.066	2.36674e-11	6.3379e-10	16.6542			WBGene00010051	F54D5.5	4.44945	1.74962	12.7195	3.19e-08	1.31e-07	9.50002
WBGene00012803	Y43F4B.5	-1.48519	7.45036	-23.8614	2.37302e-11	6.3379e-10	16.4359			WBGene00077685	C04F12.12	4.4483	0.635874	11.4216	9.86e-08	3.36e-07	8.36268
WBGene00013176	Y53F4B.39	-1.52444	6.19331	-23.8595	2.3753e-11	6.3379e-10	16.4555			WBGene00017413	F13A2.4	4.44744	-0.753153	6.93659	2.08e-05	3.77e-05	3.15097
WBGene00004229	ptr-15	-2.28446	3.66907	-23.828	2.41184e-11	6.42363e-10	16.6153			WBGene00000301	cav-1	4.44646	0.483369	10.256	3.15e-07	9.04e-07	7.23319
WBGene00013025	vha-13	-1.46429	10.2683	-23.805	2.43897e-11	6.48399e-10	16.3987			WBGene00194695	B0462.5	4.44161	1.60001	20.8802	1.11e-10	1.83e-09	14.7729
WBGene00015300	C01F1.5	-2.79818	4.18398	-23.7852	2.46264e-11	6.53497e-10	16.5702			WBGene00010544	K03H1.9	4.43613	0.144703	12.1511	5.01e-08	1.9e-07	8.94357
WBGene00003564	ncs-2	-1.64444	8.82094	-23.7704	2.48043e-11	6.55488e-10	16.3854			WBGene00009457	F36A2.10	4.43609	3.53013	25.4052	1.15e-11	3.9e-10	17.3108
WBGene00019211	H18N23.2	-2.14688	5.62468	-23.769	2.48211e-11	6.55488e-10	16.439			WBGene00044489	pudl-1	4.43586	0.253163	10.5735	2.27e-07	6.85e-07	7.53757
WBGene00003738	nid-1	-2.4621	7.65033	-23.7677	2.48366e-11	6.55488e-10	16.3892			WBGene00185097	C49C3.20	4.43305	-2.00874	10.1381	3.57e-07	1.01e-06	7.05976
WBGene00020191	clec-53	-4.6048	1.99235	-23.7606	2.49225e-11	6.56562e-10	16.3716			WBGene00044439	Y51H7C.15	4.42799	-1.82591	9.3293	8.6e-07	2.16e-06	6.23384
WBGene00020788	nep-22	-2.1752	9.00479	-23.7469	2.50893e-11	6.59762e-10	16.3726			WBGene00022006	mpst-5	4.42779	1.21101	15.6961	2.88e-09	1.99e-08	11.7566
WBGene00022572	ZC239.14	3.34553	2.84387	23.739	2.51864e-11	6.61121e-10	16.5395			WBGene00003463	msp-76	4.42687	5.14192	9.67529	1.47e-05	2.75e-05	3.17578
WBGene00017964	F31F7.1	-1.92816	6.45472	-23.7322	2.52706e-11	6.62023e-10	16.3862			WBGene00003464	msp-77	4.42251	4.71506	12.2292	9.01e-07	2.26e-06	6.08773
WBGene00007925	C34C12.6	-2.1624	4.49911	-23.7283	2.53183e-11	6.62023e-10	16.5004			WBGene00008534	F02H6.1	4.42117	-1.4355	9.57851	6.51e-07	1.7e-06	6.50249
WBGene00020182	ugt-53	-4.10007	2.24644	-23.7251	2.53574e-11	6.62023e-10	16.4705			WBGene00003216	memi-1	4.41634	2.6062	15.3074	4.28e-09	2.67e-08	11.4916
WBGene00007934	C34E7.4	-1.57672	6.48672	-23.7119	2.55219e-11	6.63499e-10	16.3727			WBGene00009324	ttbk-3	4.41604	1.04397	16.4934	1.64e-09	1.3e-08	12.2345
WBGene00044013	F15H10.9	6.77107	-1.63523	23.7107	2.55367e-11	6.63499e-10	14.8734			WBGene00003446	msp-53	4.4041	5.22624	11.0884	4.05e-06	8.54e-06	4.51481
WBGene00020902	jmjc-1	-1.79296	5.15314	-23.7096	2.55508e-11	6.63499e-10	16.4319			WBGene00015829	math-15	4.4031	2.37785	20.5028	1.37e-10	2.13e-09	14.7955
WBGene00001973	hmg-3	3.12627	5.18547	23.6894	2.58031e-11	6.68858e-10	16.5			WBGene00015014	bath-24	4.39841	0.307206	10.6478	2.11e-07	6.41e-07	7.61359
WBGene00020022	gldc-1	-1.62605	8.60476	-23.6632	2.61367e-11	6.74354e-10	16.3308			WBGene00020699	T22F3.10	4.3977	-2.03498	10.5437	2.34e-07	7.02e-07	7.44847
WBGene00008730	F13B12.2	-5.48483	2.0929	-23.6622	2.6149e-11	6.74354e-10	16.2385			WBGene00020910	dgtr-1	4.3959	1.93254	10.1284	6.6e-07	1.71e-06	6.50272
WBGene00000881	cyn-5	-1.588	9.45317	-23.6618	2.61543e-11	6.74354e-10	16.3275			WBGene00011176	R09E10.6	4.39485	5.98162	18.1971	1.21e-08	6.02e-08	10.4107
WBGene00010749	K10D11.5	-1.88697	5.35203	-23.6497	2.63097e-11	6.77159e-10	16.3899			WBGene00009031	F21H7.5	4.38995	4.62452	12.479	6.74e-07	1.75e-06	6.38927
WBGene00011908	pash-1	2.15825	4.18943	23.6436	2.6388e-11	6.77977e-10	16.5163			WBGene00007320	C05B5.2	4.38955	3.53961	14.5588	1.97e-08	8.94e-08	9.96604
WBGene00000467	cep-1	2.67498	3.82593	23.6375	2.64674e-11	6.78816e-10	16.5389			WBGene00020987	W03D8.5	4.38853	0.861945	18.4291	4.64e-10	5.1e-09	13.2862
WBGene00001843	hgo-1	-2.23304	6.71129	-23.6246	2.66348e-11	6.81907e-10	16.3277			WBGene00007809	C29F4.3	4.38814	-2.24948	10.5042	2.44e-07	7.27e-07	7.40379
WBGene00008038	C40H1.2	-3.22928	3.38443	-23.5832	2.71814e-11	6.94679e-10	16.5155			WBGene00011134	ssp-33	4.38721	1.25668	11.0054	1.67e-07	5.24e-07	7.87154
WBGene00001262	emb-8	-1.58186	7.62469	-23.5787	2.7241e-11	6.94981e-10	16.2898			WBGene00206479	C44C11.6	4.38658	-1.66802	9.45917	7.43e-07	1.91e-06	6.37374
WBGene00008553	F07C6.2	-2.52124	4.19134	-23.5661	2.74102e-11	6.97591e-10	16.4528			WBGene00010256	hrg-3	4.38594	1.08404	12.6748	3.15e-08	1.3e-07	9.49049
WBGene00011990	T24D5.2	-1.95241	4.61057	-23.5639	2.74393e-11	6.97591e-10	16.4024			WBGene00006040	ssp-11	4.3816	0.532382	6.33257	7.74e-05	0.000127968	1.84855
WBGene00007599	C15A11.7	4.46772	3.01846	23.5446	2.77007e-11	7.03007e-10	16.3955			WBGene00016291	C31H1.8	4.37992	3.55184	17.0804	1.48e-09	1.21e-08	12.5329
WBGene00021081	pals-33	7.44274	2.59799	23.5314	2.7881e-11	7.0635e-10	15.7194			WBGene00002136	inx-14	4.37854	4.06074	21.4317	1.02e-10	1.72e-09	15.2106
WBGene00008521	F02D8.4	2.19756	5.08677	23.5278	2.79307e-11	7.0638e-10	16.3923			WBGene00017875	F28A10.7	4.37832	-1.73028	8.95516	1.32e-06	3.14e-06	5.82635
WBGene00011985	T24D1.2	2.23147	4.92772	23.4905	2.84483e-11	7.1822e-10	16.387			WBGene00011350	perm-1	4.37493	3.52434	21.723	7.02e-11	1.31e-09	15.5642
WBGene00002269	lec-6	-2.31182	8.42256	-23.4835	2.85464e-11	7.1945e-10	16.2378			WBGene00194839	C01B10.44	4.37402	-0.782028	7.65903	7.01e-06	1.4e-05	4.20873
WBGene00013481	Y69H2.3	2.78545	6.5422	23.8703	2.86324e-11	7.20367e-10	16.306			WBGene00004908	snf-9	4.3736	3.67151	15.4808	8.92e-09	4.73e-08	10.7524
WBGene00016133	C26B9.3	-2.22925	5.16786	-23.4684	2.87601e-11	7.22331e-10	16.3165			WBGene00019063	F58F12.3	4.37215	0.809803	10.2427	3.26e-07	9.3e-07	7.20734
WBGene00020981	W03D2.6	2.7066	4.34096	23.4388	2.91833e-11	7.28444e-10	16.4179			WBGene00003434	msp-38	4.37117	3.72664	13.137	1.29e-07	4.23e-07	8.08984
WBGene00008354	gcsh-1	-1.94365	5.07239	-23.4385	2.91869e-11	7.28444e-10	16.3015			WBGene00008961	F19H6.6	4.37084	-2.04145	10.584	2.25e-07	6.79e-07	7.48597
WBGene00021743	Y50D4B.4	3.26159	4.57607	23.4376	2.91996e-11	7.28444e-10	16.4187			WBGene00003783	nos-1	4.36839	1.33295	14.5763	6.63e-09	3.73e-08	10.9989
WBGene00007630	har-1	-1.45804	7.62783	-23.4374	2.92039e-11	7.28444e-10	16.2162			WBGene00003465	msp-78	4.36834	4.48442	14.825	5.32e-08	2e-07	8.95869
WBGene00011059	R06C1.4	-1.74215	8.45369	-23.4256	2.93733e-11	7.31416e-10	16.2079			WBGene00009675	F44A6.3	4.36711	-1.09329	9.99925	4.13e-07	1.14e-06	6.93804
WBGene00020083	R57.2	-2.58375	3.76748	-23.4168	2.95024e-11	7.33375e-10	16.4086			WBGene00009097	fipr-2	4.36648	3.40313	28.4546	3.07e-12	1.7e-10	18.5228
WBGene00008634	F10A3.4	-2.20949	6.82841	-23.3752	3.01151e-11	7.47327e-10	16.1959			WBGene00007171	B0393.6	4.35887	2.65367	12.5284	5.84e-08	2.16e-07	8.88631
WBGene00020228	T05A8.2	8.84148	0.193494	23.3556	3.04089e-11	7.52264e-10	14.8882			WBGene00016894	C53B7.3	4.35182	3.32627	28.1058	3.55e-12	1.89e-10	18.3731
WBGene00000214	asp-1	-2.00786	12.5506	-23.3532	3.04451e-11	7.52264e-10	16.1628			WBGene00011822	T18D3.5	4.34245	-1.7571	9.43919	7.6e-07	1.94e-06	6.35098
WBGene00009840	fbxa-189	2.88448	2.8511	23.3493	3.05034e-11	7.52264e-10	16.3769			WBGene00021381	Y37E11B.10	4.33788	3.77026	13.7889	6.17e-08	2.26e-07	8.82116
WBGene00022024	Y64H9A.2	-2.7483	3.48674	-23.3482	3.0521e-11	7.52264e-10	16.3912			WBGene00006051	ssq-2	4.33755	5.76732	7.98727	8.89e-05	0.000145526	1.19723
WBGene00000672	col-97	-2.88998	7.93077	-24.0641	3.06472e-11	7.54098e-10	16.2044			WBGene00011336	ubxn-5	4.33739	2.65661	16.6473	1.48e-09	1.2e-08	12.539
WBGene00007656	pals-2	6.8642	2.05892	23.3359	3.07067e-11	7.54284e-10	15.503			WBGene00007584	C14C10.1	4.33291	3.78518	18.5879	5.66e-10	5.87e-09	13.4946
WBGene00202499	B0507.15	7.14995	-1.44404	23.3178	3.09845e-11	7.59826e-10	14.7788			WBGene00007794	C28D4.7	4.32858	2.52564	17.8604	6.64e-10	6.59e-09	13.3179
WBGene00021354	fpn-1.1	-1.76255	5.14831	-23.31	3.11045e-11	7.61485e-10	16.2258			WBGene00010066	F54F7.6	4.32675	-0.781738	12.8236	2.76e-08	1.17e-07	9.42755
WBGene00012020	gyg-2	4.84116	4.46706	23.7664	3.12978e-11	7.64929e-10	16.3881			WBGene00019950	clec-175	4.32615	0.696755	13.0777	2.22e-08	9.84e-08	9.78357
WBGene00001815	hmt-1	-1.61742	6.07079	-23.291	3.13987e-11	7.66107e-10	16.1662			WBGene00000680	col-106	4.32297	8.38537	18.6433	3.14e-08	1.3e-07	9.39485
WBGene00077732	szy-4	4.31249	4.03798	23.2767	3.16229e-11	7.70285e-10	16.3657			WBGene00022375	Y94H6A.2	4.32092	3.5251	31.22	1.04e-12	9.47e-11	19.5383
WBGene00017716	sups-1	-2.40629	5.17132	-23.2572	3.19305e-11	7.7564e-10	16.211			WBGene00000696	col-122	4.31944	9.57286	18.7741	3.01e-08	1.26e-07	9.42523
WBGene00015344	nra-4	-1.94114	8.21341	-23.2549	3.19674e-11	7.7564e-10	16.1191			WBGene00022005	Y59H11AM.1	4.31581	-0.482599	8.60151	2e-06	4.53e-06	5.42815
WBGene00020774	T24E12.5	3.21802	4.36664	23.2527	3.20027e-11	7.7564e-10	16.3351			WBGene00016017	C23G10.11	4.31553	-1.66993	8.95109	1.32e-06	3.15e-06	5.82207
WBGene00021969	Y57G7A.6	3.67992	3.86759	23.2358	3.22717e-11	7.80857e-10	16.3461			WBGene00013334	nlp-56	4.31524	-0.530713	8.73608	1.7e-06	3.94e-06	5.5836
WBGene00303231	C53A3.4	-8.51861	-1.41478	-23.2225	3.24865e-11	7.84749e-10	14.752			WBGene00013290	Y57G11A.2	4.31409	5.21261	7.52334	0.000130035	0.000207093	0.864314
WBGene00011393	T03D8.6	-1.91585	6.0666	-23.2175	3.25677e-11	7.85404e-10	16.1302			WBGene00012716	Y39E4B.5	4.31383	2.56008	14.625	7.5e-09	4.12e-08	10.935
WBGene00023451	mlc-7	3.23434	3.93738	23.2077	3.2727e-11	7.87941e-10	16.3284			WBGene00077732	szy-4	4.31249	4.03798	23.2767	3.16e-11	7.7e-10	16.3657
WBGene00010778	gpdh-2	-1.88532	7.45269	-23.1955	3.29267e-11	7.91437e-10	16.0917			WBGene00008843	arrd-9	4.31173	0.190782	10.8328	1.75e-07	5.47e-07	7.78628
WBGene00012127	T28D6.7	-1.71305	5.08577	-23.1865	3.30742e-11	7.93672e-10	16.1651			WBGene00007601	C15C6.2	4.31151	4.298	20.0712	2.6e-10	3.28e-09	14.2632
WBGene00004397	rol-6	-2.35956	7.90818	-23.1792	3.31953e-11	7.95264e-10	16.081			WBGene00000473	cey-2	4.31088	7.513	10.943	9.65e-06	1.87e-05	3.44063
WBGene00003053	lmp-1	-2.09303	7.82945	-23.1713	3.33272e-11	7.97113e-10	16.0769			WBGene00013381	cyp-31A5	4.31054	2.28766	12.3167	5.52e-08	2.06e-07	8.94504
WBGene00000970	dhs-6	-1.7042	6.9618	-23.1575	3.35576e-11	8.00764e-10	16.076			WBGene00021195	Y17G9A.2	4.30975	-0.912123	9.34011	8.49e-07	2.14e-06	6.25354
WBGene00009048	cth-1	-3.23539	5.28426	-23.6321	3.3597e-11	8.00764e-10	16.1968			WBGene00000757	col-184	4.2971	8.3742	22.8491	1.39e-09	1.14e-08	12.5574
WBGene00007959	C35C5.10	-2.12795	6.22586	-23.1523	3.36451e-11	8.00764e-10	16.0928			WBGene00013956	ZK265.3	4.29691	3.91621	13.3053	1.33e-07	4.33e-07	8.04989
WBGene00011488	nra-2	-1.29023	7.90037	-23.1486	3.37074e-11	8.00936e-10	16.064			WBGene00020350	T08B2.12	4.29659	4.34173	19.3886	4.55e-10	5.02e-09	13.7005
WBGene00009830	cutl-18	-2.66294	4.10193	-23.1352	3.39326e-11	8.04972e-10	16.2435			WBGene00003438	msp-45	4.2952	4.31321	9.52825	1.06e-05	2.04e-05	3.56321
WBGene00020517	hpo-8	-1.81908	7.79599	-23.1205	3.4184e-11	8.09616e-10	16.0499			WBGene00010920	M117.4	4.29291	1.63775	11.3244	1.23e-07	4.04e-07	8.16551
WBGene00020156	T02B11.4	-2.68505	2.80896	-23.1058	3.44362e-11	8.14262e-10	16.2803			WBGene00284850	Y46B2A.4	4.29053	0.0992204	8.99858	1.25e-06	3.01e-06	5.88449
WBGene00007657	pals-3	8.53325	1.74776	23.0961	3.46035e-11	8.15234e-10	14.8112			WBGene00013349	Y59A8B.12	4.28988	2.00918	12.815	3.21e-08	1.32e-07	9.4944
WBGene00011282	R74.8	1.80393	5.87029	23.0958	3.46084e-11	8.15234e-10	16.098			WBGene00016457	C35E7.5	4.28437	-0.989946	7.23074	1.25e-05	2.37e-05	3.63835
WBGene00015052	clec-52	-6.24742	4.30217	-24.9741	3.46455e-11	8.15234e-10	16.3089			WBGene00009862	fbxb-67	4.28422	-1.51347	9.66709	5.91e-07	1.56e-06	6.59267
WBGene00007185	nlp-36	-2.04347	7.06029	-23.0686	3.50828e-11	8.24191e-10	16.0298			WBGene00017294	F09E10.1	4.28371	1.05163	13.9449	1.09e-08	5.56e-08	10.501
WBGene00219208	B0365.9	-2.62561	3.9864	-23.0601	3.52339e-11	8.26405e-10	16.2125			WBGene00006039	ssp-10	4.28297	3.41269	13.0407	8.37e-08	2.92e-07	8.51366
WBGene00016652	got-2.1	1.9018	4.90479	23.0177	3.59917e-11	8.42319e-10	16.1332			WBGene00015665	C10A4.4	4.28001	-0.0174726	13.3858	1.72e-08	7.97e-08	9.89589
WBGene00006375	syp-1	2.87339	4.24004	23.0156	3.60282e-11	8.42319e-10	16.2127			WBGene00022162	Y71G12B.27	4.27834	0.958507	11.4553	9.55e-08	3.27e-07	8.41013
WBGene00015050	clec-51	-1.57113	5.33846	-23.0104	3.61232e-11	8.43184e-10	16.0532			WBGene00018529	F47B3.5	4.27796	-0.747243	11.4098	9.97e-08	3.39e-07	8.26795
WBGene00012596	nhr-234	-4.83345	2.68289	-22.9893	3.6508e-11	8.50044e-10	16.1521			WBGene00011689	T10C6.7	4.27709	0.575726	15.0539	4.61e-09	2.83e-08	11.2059
WBGene00000072	add-1	-2.07838	4.68125	-22.9879	3.6534e-11	8.50044e-10	16.1013			WBGene00009884	F49C12.15	4.27684	5.48698	12.4659	1.09e-06	2.67e-06	5.81491
WBGene00010821	M01G12.7	7.49942	0.499824	22.9694	3.68752e-11	8.54374e-10	14.7531			WBGene00021596	spsb-2	4.27639	2.71934	19.4309	2.53e-10	3.23e-09	14.2671
WBGene00020115	mboa-6	-1.41105	7.00547	-22.9693	3.68779e-11	8.54374e-10	15.9745			WBGene00014116	ZK858.2	4.2758	3.14272	17.43	9.94e-10	8.86e-09	12.9396
WBGene00007942	idh-2	-1.38202	6.41051	-22.9683	3.68963e-11	8.54374e-10	15.9851			WBGene00007159	B0379.7	4.27161	3.7859	14.4547	2.96e-08	1.24e-07	9.54804
WBGene00044711	pals-10	8.35321	-0.847106	22.9622	3.70098e-11	8.55638e-10	14.7255			WBGene00194703	F26B1.8	4.26852	4.65306	22.325	7.12e-11	1.32e-09	15.5548
WBGene00007174	mboa-1	-2.426	3.79446	-22.9483	3.72687e-11	8.59706e-10	16.1648			WBGene00007507	C10C5.3	4.26686	2.82911	14.3309	1.02e-08	5.29e-08	10.6173
WBGene00003409	mrp-3	-2.56524	5.49874	-22.9465	3.7304e-11	8.59706e-10	16.0284			WBGene00010212	fbxa-192	4.26177	1.48034	14.1082	9.55e-09	5.01e-08	10.6683
WBGene00014087	ZK809.5	1.56278	5.24245	22.9338	3.75425e-11	8.61684e-10	16.0496			WBGene00235330	F21C10.18	4.26144	-1.79325	9.0279	1.21e-06	2.92e-06	5.90573
WBGene00001077	dpy-18	-2.2594	6.33093	-22.933	3.75583e-11	8.61684e-10	15.9751			WBGene00022699	ZK353.3	4.26089	-0.636387	11.3975	1.01e-07	3.43e-07	8.25904
WBGene00011173	acs-18	3.85229	3.45618	22.9325	3.75676e-11	8.61684e-10	16.1858			WBGene00022775	ZK616.5	4.25991	3.56547	15.3479	7.44e-09	4.09e-08	10.918
WBGene00012635	Y38H8A.1	-2.58875	3.61369	-22.8783	3.86098e-11	8.83226e-10	16.1435			WBGene00006038	ssp-9	4.25937	1.05189	9.28645	1.05e-06	2.58e-06	6.04457
WBGene00012140	T28F4.5	-2.28797	7.36984	-22.8773	3.86282e-11	8.83226e-10	15.9257			WBGene00002368	let-99	4.257	3.38574	15.7983	4.01e-09	2.55e-08	11.5399
WBGene00000281	cah-3	-2.14191	6.93941	-22.8667	3.88356e-11	8.86572e-10	15.9252			WBGene00016752	C48E7.7	4.25277	4.45899	19.4275	4.83e-10	5.25e-09	13.6361
WBGene00007404	best-5	-3.17669	2.53179	-22.8597	3.89733e-11	8.87065e-10	16.1424			WBGene00195070	C16C8.20	4.25096	-1.52471	8.96516	1.3e-06	3.11e-06	5.83858
WBGene00010123	F55G11.2	-7.50234	2.62955	-22.8594	3.89791e-11	8.87065e-10	15.7419			WBGene00020840	spch-3	4.24998	5.26861	9.27998	2.19e-05	3.96e-05	2.72766
WBGene00020921	W01C8.5	-1.4604	6.12235	-22.8458	3.92484e-11	8.91797e-10	15.9286			WBGene00006050	ssq-1	4.24829	5.54424	11.5379	3e-06	6.52e-06	4.78229
WBGene00010128	F55G11.8	-4.55083	3.73079	-23.294	3.93655e-11	8.93063e-10	16.1594			WBGene00000754	col-181	4.2475	9.1323	18.2697	3.78e-08	1.51e-07	9.1806
WBGene00015793	C15C7.7	-1.89565	5.44816	-22.8358	3.94481e-11	8.93438e-10	15.959			WBGene00017247	F08D12.3	4.24586	0.919341	6.84092	4.04e-05	7.01e-05	2.45906
WBGene00017163	dnpp-1	-1.41412	8.06892	-22.8329	3.95049e-11	8.93438e-10	15.8962			WBGene00015073	B0238.9	4.2433	3.63701	18.3403	5.95e-10	6.07e-09	13.4427
WBGene00011821	cdf-2	-2.46214	4.95264	-22.8288	3.95876e-11	8.93917e-10	16.0051			WBGene00001595	gld-1	4.24117	6.94086	7.60841	0.000121258	0.000194221	0.684658
WBGene00007087	B0001.2	2.53423	5.10883	22.8255	3.96545e-11	8.94039e-10	16.0382			WBGene00002992	lin-3	4.2397	2.22198	15.2167	4.09e-09	2.58e-08	11.529
WBGene00017151	EGAP9.3	-2.3545	3.73976	-22.822	3.97252e-11	8.94247e-10	16.102			WBGene00018631	F49D11.7	4.23867	-1.22439	9.8549	4.82e-07	1.3e-06	6.78939
WBGene00008644	F10C2.3	-2.09725	4.38916	-22.8175	3.98152e-11	8.94888e-10	16.0384			WBGene00015780	C14F11.4	4.23311	5.30675	11.7812	1.86e-06	4.25e-06	5.27759
WBGene00009096	fipr-1	3.98647	2.96266	22.8015	4.01382e-11	9.00755e-10	16.0722			WBGene00017542	F17E9.5	4.23288	4.6839	12.1579	8.71e-07	2.19e-06	6.09931
WBGene00007593	C14H10.3	-2.07017	6.80367	-22.7981	4.02077e-11	9.00925e-10	15.8904			WBGene00003425	msp-10	4.22959	4.29214	16.8097	4.85e-09	2.95e-08	11.3412
WBGene00008507	F01G10.4	7.40705	-0.922416	22.7863	4.04494e-11	9.04946e-10	14.6416			WBGene00010789	sulp-5	4.22863	0.232117	14.1229	9.44e-09	4.96e-08	10.489
WBGene00004194	prx-5	-1.6335	5.46777	-22.7799	4.05817e-11	9.06512e-10	15.924			WBGene00008218	nasp-2	4.2237	6.31392	27.0649	1.22e-11	4.02e-10	17.3041
WBGene00006897	ver-4	-3.25188	2.70941	-22.7579	4.10376e-11	9.1529e-10	16.0999			WBGene00021472	Y39G10AR.16	4.22214	2.689	18.1231	5.62e-10	5.86e-09	13.4913
WBGene00011886	T21B10.4	2.91315	4.70203	22.7484	4.12352e-11	9.18288e-10	16.0451			WBGene00219218	Y73B6BL.288	4.21988	-0.259257	7.09398	1.54e-05	2.85e-05	3.43409
WBGene00013947	ZK228.4	-2.31619	5.17327	-22.734	4.15388e-11	9.23635e-10	15.9332			WBGene00000657	col-81	4.21581	7.80104	6.84835	0.000235247	0.000360443	-0.122817
WBGene00022665	ZK154.1	-2.59007	4.99602	-22.7215	4.18025e-11	9.2808e-10	15.9485			WBGene00009680	msd-1	4.21422	3.29931	15.4874	4.88e-09	2.96e-08	11.3412
WBGene00008451	E01G6.3	-5.47226	2.1115	-22.7045	4.2166e-11	9.34722e-10	15.8272			WBGene00009656	F43G6.3	4.21378	2.04176	10.844	2.46e-07	7.32e-07	7.45755
WBGene00010061	F54E12.2	2.19222	6.13248	22.6954	4.23623e-11	9.37598e-10	15.8808			WBGene00017552	nep-7	4.21378	-1.9426	9.28249	9.06e-07	2.27e-06	6.18029
WBGene00012202	W02B12.4	-2.032	4.64669	-22.6925	4.24247e-11	9.37598e-10	15.9472			WBGene00044436	Y47G6A.31	4.21362	-1.74793	8.87152	1.45e-06	3.42e-06	5.73206
WBGene00010724	K09E9.1	-1.81962	4.38439	-22.6786	4.27267e-11	9.42841e-10	15.959			WBGene00013858	ssp-34	4.2108	2.8254	15.4812	3.98e-09	2.53e-08	11.5593
WBGene00007757	C27A7.6	4.62845	3.0784	22.6706	4.29008e-11	9.43719e-10	15.9822			WBGene00010581	K05C4.4	4.20509	0.518564	10.4822	2.49e-07	7.41e-07	7.4639
WBGene00008873	F15H10.6	6.90417	-1.57067	22.6695	4.29254e-11	9.43719e-10	14.5444			WBGene00044080	D1086.10	4.19782	6.9473	20.0773	4.9e-09	2.97e-08	11.2774
WBGene00010962	ctc-3	-2.1878	9.60431	-22.6664	4.29918e-11	9.43719e-10	15.8026			WBGene00019783	M70.1	4.19204	2.60512	18.2794	5.1e-10	5.46e-09	13.5837
WBGene00044787	pals-36	5.80676	1.10463	22.6649	4.30261e-11	9.43719e-10	14.9689			WBGene00044177	C30G7.3	4.18785	2.92862	13.9347	1.62e-08	7.6e-08	10.1503
WBGene00007751	C26G2.2	4.01474	3.16711	22.6522	4.33042e-11	9.47287e-10	16.0219			WBGene00195227	Y71A12B.23	4.18173	-1.56054	10.6292	2.15e-07	6.52e-07	7.53978
WBGene00022452	Y110A2AR.1	3.54507	4.04044	22.6516	4.33191e-11	9.47287e-10	16.0472			WBGene00008073	C43F9.5	4.17887	-0.876656	7.60693	7.5e-06	1.49e-05	4.14337
WBGene00022515	ttr-48	-2.27906	6.22593	-22.6379	4.36216e-11	9.5247e-10	15.8209			WBGene00015688	C10G11.8	4.17833	5.13505	13.8455	2.37e-07	7.1e-07	7.39695
WBGene00020846	T27A10.6	-2.42553	6.11343	-22.6247	4.39175e-11	9.57224e-10	15.8199			WBGene00009684	msd-3	4.17811	2.24139	18.1234	5.62e-10	5.86e-09	13.4583
WBGene00017851	F27C1.1	4.0185	5.11951	23.3108	4.3971e-11	9.57224e-10	16.0149			WBGene00022036	Y65B4BL.4	4.17732	1.70952	8.91174	2.73e-06	5.99e-06	5.08362
WBGene00008954	F19C6.5	-4.08814	2.44727	-22.6131	4.4177e-11	9.59034e-10	15.9817			WBGene00019430	K06A5.2	4.17686	5.11258	20.3303	5.19e-10	5.53e-09	13.5599
WBGene00011232	pck-2	-1.33246	10.4815	-22.6102	4.42428e-11	9.59034e-10	15.7695			WBGene00015601	fbxa-166	4.17484	2.05875	16.5925	1.54e-09	1.24e-08	12.4767
WBGene00001511	fzy-1	1.9692	5.68116	22.6098	4.4252e-11	9.59034e-10	15.8573			WBGene00022617	ZC477.2	4.17109	0.711854	13.2259	1.96e-08	8.9e-08	9.91153
WBGene00006917	vha-8	-1.37829	9.69045	-22.592	4.46581e-11	9.66289e-10	15.7618			WBGene00003424	msp-3	4.17107	4.07239	12.3827	3.87e-07	1.08e-06	6.94892
WBGene00017108	cyp-43A1	-2.32885	4.05567	-22.5864	4.4784e-11	9.66289e-10	15.9526			WBGene00019833	R02F2.4	4.16293	2.63547	20.8662	1.12e-10	1.84e-09	15.0439
WBGene00022680	ZK180.6	-2.43712	7.6129	-22.7685	4.4786e-11	9.66289e-10	15.7779			WBGene00206484	C31H2.14	4.1595	0.286031	9.61838	6.23e-07	1.63e-06	6.5679
WBGene00003727	nhr-137	-2.04838	3.89722	-22.571	4.51401e-11	9.72485e-10	15.952			WBGene00012294	nspa-8	4.15772	1.71232	14.3083	8.16e-09	4.39e-08	10.8374
WBGene00010065	F54F7.3	5.06182	3.59252	22.5627	4.53323e-11	9.75181e-10	15.971			WBGene00021654	Y47G7B.2	4.15603	0.438227	13.8216	1.2e-08	6e-08	10.3258
WBGene00015897	nhr-156	-2.87185	3.35298	-22.5578	4.54447e-11	9.75812e-10	15.9953			WBGene00008858	pals-1	4.15597	2.52175	20.9564	1.06e-10	1.77e-09	15.0742
WBGene00194717	ZC239.22	2.76332	2.77343	22.5556	4.54959e-11	9.75812e-10	15.9863			WBGene00021658	Y48G1A.2	4.15528	2.03004	12.9609	2.63e-08	1.12e-07	9.68738
WBGene00018682	aagr-4	-1.83125	6.7327	-22.5062	4.66647e-11	9.98532e-10	15.7328			WBGene00012589	nspe-4	4.15381	-1.07717	8.71735	1.74e-06	4.01e-06	5.56078
WBGene00022476	fbxa-75	9.69241	0.801994	22.505	4.66925e-11	9.98532e-10	14.6059			WBGene00235133	T26H5.14	4.15024	2.51622	20.2069	1.62e-10	2.37e-09	14.6791
WBGene00013118	Y51H4A.24	-2.10226	5.90844	-22.4946	4.69425e-11	1.00127e-09	15.7538			WBGene00009044	F22B5.6	4.15021	-0.407107	7.02455	1.69e-05	3.11e-05	3.3435
WBGene00007460	C08F11.13	-1.93551	5.03255	-22.4937	4.69634e-11	1.00127e-09	15.8063			WBGene00013900	ugt-18	4.14879	2.01629	10.0122	7.74e-07	1.97e-06	6.32114
WBGene00006220	str-176	2.83843	3.3646	22.4911	4.70272e-11	1.00127e-09	15.9708			WBGene00019600	rga-3	4.14826	4.29811	9.68338	7.97e-06	1.57e-05	3.83447
WBGene00020166	T02G5.7	-2.01526	7.93945	-22.481	4.72718e-11	1.00501e-09	15.7071			WBGene00000168	apx-1	4.14798	2.95794	14.6063	8.27e-09	4.43e-08	10.8183
WBGene00012101	zip-10	2.63608	3.64621	22.478	4.73455e-11	1.00511e-09	15.957			WBGene00022713	ZK355.3	4.14406	-1.08533	8.77269	1.63e-06	3.78e-06	5.62395
WBGene00003238	mig-1	-2.61271	4.39723	-22.4699	4.75415e-11	1.0078e-09	15.8678			WBGene00044475	F56D6.13	4.14251	1.41156	12.0204	5.64e-08	2.1e-07	8.93259
WBGene00012910	Y46G5A.20	2.71151	3.2139	22.4637	4.76929e-11	1.00953e-09	15.9567			WBGene00014194	ZK1037.6	4.14128	1.65178	16.587	1.54e-09	1.24e-08	12.4315
WBGene00016987	CC8.2	-1.86399	4.60727	-22.4498	4.80346e-11	1.01376e-09	15.817			WBGene00268216	F49B2.9	4.1409	-1.97732	8.96223	1.31e-06	3.12e-06	5.83032
WBGene00044049	sfxn-5	-1.57175	5.61174	-22.4469	4.81077e-11	1.01376e-09	15.7361			WBGene00002125	inx-3	4.1408	1.85369	13.1196	2.15e-08	9.56e-08	9.88666
WBGene00017244	apy-1	-1.30765	7.55894	-22.4456	4.81388e-11	1.01376e-09	15.6886			WBGene00007632	C16C10.13	4.1404	-0.593555	8.27066	2.99e-06	6.5e-06	5.03669
WBGene00001606	gln-5	5.26616	4.06984	22.8857	4.81713e-11	1.01376e-09	15.9466			WBGene00006056	sss-1	4.14028	5.11369	19.9807	7e-10	6.87e-09	13.2578
WBGene00007007	mak-2	-1.53588	5.56448	-22.4385	4.83148e-11	1.01531e-09	15.7337			WBGene00009572	F40D4.13	4.13208	-1.15193	9.14385	1.06e-06	2.6e-06	6.03825
WBGene00012316	ctps-1	-1.51497	7.27807	-22.4271	4.86001e-11	1.01983e-09	15.6807			WBGene00020974	W03B1.5	4.13018	-0.758735	8.40124	2.55e-06	5.63e-06	5.19273
WBGene00008436	DH11.2	-1.73873	6.50168	-22.4092	4.90504e-11	1.02644e-09	15.6847			WBGene00011501	rmd-1	4.13012	4.60903	24.066	2.37e-11	6.34e-10	16.6542
WBGene00018427	F44E7.5	2.88088	3.13492	22.409	4.90564e-11	1.02644e-09	15.9266			WBGene00016351	C33F10.1	4.12737	4.8392	17.8862	3.3e-09	2.19e-08	11.7088
WBGene00009818	acbp-3	-2.31421	5.21559	-22.3997	4.92901e-11	1.02985e-09	15.7506			WBGene00003219	mes-1	4.12726	1.13813	15.5165	3.28e-09	2.18e-08	11.6459
WBGene00000210	asg-2	-1.6201	7.66671	-22.3653	5.01747e-11	1.04683e-09	15.6449			WBGene00021398	Y38C1AA.7	4.12665	4.58869	11.8678	1.03e-06	2.52e-06	5.92326
WBGene00018533	F47B7.2	-1.47734	6.33099	-22.3585	5.03498e-11	1.04758e-09	15.6598			WBGene00010933	M162.7	4.12118	2.00344	16.3571	1.81e-09	1.39e-08	12.3174
WBGene00019731	M02D8.5	-3.02795	2.32854	-22.3583	5.03546e-11	1.04758e-09	15.8818			WBGene00011354	lgc-13	4.1179	-1.58685	9.16574	1.03e-06	2.54e-06	6.05829
WBGene00011795	T16A9.5	3.66796	4.5696	22.4315	5.07875e-11	1.05507e-09	15.8675			WBGene00020173	T02H6.3	4.11638	-1.86705	7.83439	5.17e-06	1.07e-05	4.50388
WBGene00023500	C11H1.9	-1.68356	4.88949	-22.3353	5.09581e-11	1.05711e-09	15.7266			WBGene00007813	jmjd-3.3	4.11583	-0.420843	10.185	3.39e-07	9.64e-07	7.12982
WBGene00000150	apm-1	-1.41437	6.61123	-22.3267	5.11839e-11	1.06028e-09	15.6351			WBGene00000546	clp-6	4.11526	2.46162	13.4241	1.93e-08	8.79e-08	9.98263
WBGene00008425	D2045.8	-3.48885	3.84776	-22.3103	5.16209e-11	1.06781e-09	15.8513			WBGene00018130	F36H12.17	4.11346	-1.3032	7.80378	5.38e-06	1.1e-05	4.46375
WBGene00001154	ech-5	-1.39439	5.97547	-22.3035	5.18019e-11	1.06947e-09	15.6407			WBGene00002130	inx-8	4.11326	4.02031	19.444	3.09e-10	3.73e-09	14.0838
WBGene00021870	samt-1	-1.92167	5.45209	-22.3018	5.1848e-11	1.06947e-09	15.6718			WBGene00044501	C55C3.8	4.11284	-0.406129	9.6021	6.35e-07	1.66e-06	6.53522
WBGene00009635	F42F12.3	-1.80014	4.75662	-22.2844	5.2318e-11	1.07664e-09	15.7128			WBGene00009681	gipc-2	4.11067	6.09396	16.3259	5.48e-08	2.05e-07	8.83891
WBGene00015413	pdhb-1	-1.32154	7.30786	-22.2808	5.24162e-11	1.07664e-09	15.6			WBGene00017808	nspd-9	4.11064	1.26021	14.911	5.14e-09	3.08e-08	11.245
WBGene00013263	txdc-12.1	-2.72559	6.95195	-22.8365	5.24178e-11	1.07664e-09	15.6451			WBGene00012481	Y18D10A.11	4.10964	4.04546	13.6083	9.25e-08	3.19e-07	8.38134
WBGene00007385	atp-5	-1.2243	9.50493	-22.2732	5.2622e-11	1.07931e-09	15.5889			WBGene00017910	F28H1.5	4.10714	-0.16892	9.25271	9.37e-07	2.34e-06	6.16442
WBGene00015956	C18B2.5	-1.94347	8.645	-22.2474	5.3331e-11	1.09231e-09	15.5775			WBGene00008724	F13A7.1	4.10663	3.40391	10.2542	2.07e-06	4.67e-06	5.26972
WBGene00016586	C42C1.8	3.70557	4.0006	22.2347	5.36831e-11	1.0966e-09	15.8343			WBGene00007308	C04G2.9	4.10516	5.68378	7.61156	0.000120938	0.00019373	0.847753
WBGene00001239	elo-1	-1.35218	9.16701	-22.2344	5.36914e-11	1.0966e-09	15.569			WBGene00022652	ZK84.5	4.10492	0.638896	13.5462	1.5e-08	7.17e-08	10.1558
WBGene00015937	C17H12.12	4.49487	3.40965	22.2168	5.41859e-11	1.10515e-09	15.807			WBGene00015152	B0348.2	4.10371	2.05974	14.5227	6.91e-09	3.86e-08	11.0099
WBGene00007552	C13C12.2	-2.17268	3.62815	-22.2087	5.44147e-11	1.10826e-09	15.7844			WBGene00014987	ZK637.6	4.10148	1.82387	15.9127	2.47e-09	1.76e-08	12.0025
WBGene00016542	C39H7.4	-1.54052	6.36162	-22.1922	5.48822e-11	1.11478e-09	15.5683			WBGene00009203	aptf-3	4.10049	2.58094	13.254	2.4e-08	1.05e-07	9.76116
WBGene00023489	F42A10.9	-2.58302	4.09546	-22.192	5.4888e-11	1.11478e-09	15.7455			WBGene00020860	nspd-10	4.09821	2.48356	15.6134	3.06e-09	2.07e-08	11.8188
WBGene00009812	suca-1	-1.58124	8.12173	-22.1862	5.50534e-11	1.11566e-09	15.5453			WBGene00189949	Y48G1C.13	4.0981	0.530567	12.3542	4.17e-08	1.63e-07	9.18403
WBGene00010136	F55H12.5	3.36269	2.74302	22.1847	5.50988e-11	1.11566e-09	15.7772			WBGene00007613	C15H11.1	4.0972	1.6546	17.2712	9.73e-10	8.73e-09	12.8656
WBGene00011746	T13F2.6	3.71319	4.78328	22.6155	5.51615e-11	1.11566e-09	15.7853			WBGene00020353	T08B6.4	4.09637	4.27241	7.13048	0.000144731	0.000228844	0.831355
WBGene00019699	math-34	7.80887	1.14335	22.1666	5.56187e-11	1.12334e-09	14.4819			WBGene00044003	Y41E3.18	4.09616	-0.164573	10.4234	2.65e-07	7.8e-07	7.37233
WBGene00015122	B0302.5	-1.89053	5.39361	-22.1241	5.68655e-11	1.14557e-09	15.5779			WBGene00007795	C28D4.8	4.09513	0.0697926	11.4666	9.45e-08	3.24e-07	8.36369
WBGene00004380	rnf-1	2.7952	3.32497	22.1237	5.68768e-11	1.14557e-09	15.7811			WBGene00012937	Y47D3A.31	4.0936	2.50365	9.28693	3.21e-06	6.92e-06	4.88749
WBGene00018604	uggt-1	-1.79149	7.69491	-22.1184	5.70334e-11	1.14714e-09	15.5097			WBGene00016399	C34D4.3	4.08797	3.25838	14.9601	7.72e-09	4.22e-08	10.8759
WBGene00010134	F55H12.3	-2.5241	5.77879	-22.2006	5.72135e-11	1.14917e-09	15.5648			WBGene00019232	ugt-13	4.08736	4.71758	27.6189	4.35e-12	2.09e-10	18.344
WBGene00003847	blmp-1	-1.94184	6.04485	-22.102	5.7524e-11	1.15381e-09	15.5317			WBGene00022622	ZC477.10	4.08224	-0.245742	6.98245	1.79e-05	3.28e-05	3.2827
WBGene00045507	F10A3.17	-1.94612	5.27351	-22.0949	5.77379e-11	1.15647e-09	15.5716			WBGene00010036	cpar-1	4.08029	2.45925	13.3212	2.1e-08	9.39e-08	9.89529
WBGene00000755	col-182	-2.88683	4.52708	-22.0923	5.78157e-11	1.15647e-09	15.662			WBGene00002124	inx-2	4.07964	1.04278	11.8196	6.78e-08	2.45e-07	8.74816
WBGene00018724	F53A9.1	-2.66102	4.54252	-22.0694	5.85131e-11	1.16882e-09	15.6406			WBGene00010538	ttr-3	4.07844	-1.21172	8.83783	1.51e-06	3.54e-06	5.69718
WBGene00001716	grl-7	-2.54265	6.79592	-22.4867	5.88724e-11	1.1728e-09	15.5172			WBGene00001597	gld-3	4.07417	5.08384	18.208	2.93e-09	2.01e-08	11.8142
WBGene00010725	erv-46	-1.59877	5.29645	-22.0576	5.88741e-11	1.1728e-09	15.5429			WBGene00004909	snf-10	4.06999	1.60416	17.0768	1.11e-09	9.62e-09	12.7371
WBGene00019097	F59B1.2	-1.57794	7.48543	-22.0523	5.90397e-11	1.17371e-09	15.4738			WBGene00021114	W09C3.7	4.06962	3.87057	19.7489	2.58e-10	3.27e-09	14.2743
WBGene00195172	K10G4.14	6.98395	-1.52441	22.0509	5.90811e-11	1.17371e-09	14.3361			WBGene00020777	T24E12.10	4.06921	-1.12201	8.58721	2.03e-06	4.6e-06	5.41047
WBGene00011105	R07E3.4	-1.89326	4.81336	-22.0321	5.96677e-11	1.18255e-09	15.5724			WBGene00077699	C45B11.8	4.06386	-0.422777	6.90458	1.97e-05	3.59e-05	3.1867
WBGene00009166	F26F2.1	6.18925	4.03977	22.6448	5.96885e-11	1.18255e-09	15.698			WBGene00020990	W03D8.9	4.06204	4.83164	10.7239	3.6e-06	7.69e-06	4.60166
WBGene00000266	bre-1	-1.65345	6.50999	-22.0234	5.99395e-11	1.18485e-09	15.4721			WBGene00050913	T12B5.14	4.062	1.14852	15.1234	4.38e-09	2.72e-08	11.3845
WBGene00019693	ostd-1	-1.40165	7.54546	-22.0225	5.99678e-11	1.18485e-09	15.4566			WBGene00000703	col-129	4.06035	8.49874	9.21348	3.51e-05	6.16e-05	1.98328
WBGene00004394	rol-1	-2.81846	8.28615	-22.9417	6.02729e-11	1.18926e-09	15.5026			WBGene00003432	msp-36	4.05858	5.24677	13.6687	2.91e-07	8.46e-07	7.16754
WBGene00019164	H06H21.8	-1.91081	5.94596	-21.9869	6.10983e-11	1.20392e-09	15.4718			WBGene00003431	msp-33	4.05796	5.12627	15.7256	3.28e-08	1.34e-07	9.37916
WBGene00004952	spd-1	2.07464	4.56162	21.9774	6.14017e-11	1.20646e-09	15.615			WBGene00009626	F42A8.1	4.05703	3.68069	24.204	2.01e-11	5.73e-10	16.8027
WBGene00001816	haf-6	-1.76047	5.10123	-21.9761	6.14454e-11	1.20646e-09	15.515			WBGene00043053	F47H4.12	4.05478	0.934618	10.0572	3.96e-07	1.1e-06	7.00844
WBGene00009978	F53E4.1	2.0189	4.37815	21.9751	6.1476e-11	1.20646e-09	15.6279			WBGene00016707	C46E10.1	4.05477	1.93279	11.7471	8.27e-08	2.89e-07	8.54231
WBGene00011767	agxt-1	-1.83829	6.44985	-21.9681	6.17021e-11	1.20892e-09	15.4444			WBGene00012588	lips-16	4.05412	0.233948	12.953	2.47e-08	1.07e-07	9.6325
WBGene00011292	allo-1	1.28853	6.97025	21.9656	6.17833e-11	1.20892e-09	15.4385			WBGene00019132	bath-19	4.053	-0.142705	10.8047	1.8e-07	5.6e-07	7.73765
WBGene00019628	pup-2	1.70344	6.77174	21.9636	6.18508e-11	1.20892e-09	15.4461			WBGene00007181	B0462.1	4.05227	-0.719625	6.87704	2.03e-05	3.69e-05	3.16101
WBGene00004000	pgp-6	-2.55858	4.71943	-21.958	6.20314e-11	1.21082e-09	15.5593			WBGene00012174	W01B6.8	4.0521	-1.19746	9.19148	1e-06	2.48e-06	6.08961
WBGene00000996	dif-1	-1.98273	7.35239	-21.9503	6.22845e-11	1.21287e-09	15.4196			WBGene00018223	bath-13	4.04983	-0.330396	7.33954	1.06e-05	2.04e-05	3.79357
WBGene00017827	F26F4.5	2.42306	3.72578	21.9497	6.23034e-11	1.21287e-09	15.6718			WBGene00000715	col-142	4.04945	7.08132	16.19	1.03e-07	3.5e-07	8.14947
WBGene00000114	alh-8	-1.53749	10.6608	-21.9386	6.26668e-11	1.21817e-09	15.401			WBGene00018087	F36D4.1	4.04686	-0.620669	6.40866	4.26e-05	7.36e-05	2.4322
WBGene00008806	mboa-7	-1.8346	4.66144	-21.9363	6.2743e-11	1.21817e-09	15.5322			WBGene00020713	T23B3.5	4.04225	3.49306	11.1124	7.82e-07	1.99e-06	6.23815
WBGene00003037	lin-54	1.87273	4.81684	21.9074	6.3706e-11	1.23298e-09	15.5453			WBGene00000474	cey-3	4.0398	6.67526	19.5839	5.13e-09	3.08e-08	11.217
WBGene00003888	osm-8	-2.64698	4.12998	-21.9062	6.37439e-11	1.23298e-09	15.5893			WBGene00013526	Y73F8A.20	4.03934	1.71539	8.43262	5.26e-06	1.08e-05	4.41926
WBGene00020107	R151.2	-2.04208	8.46241	-21.9039	6.38239e-11	1.23298e-09	15.3878			WBGene00016512	C38C3.3	4.03903	2.7901	12.1112	1.01e-07	3.43e-07	8.31344
WBGene00019738	clec-265	-2.68525	5.90422	-22.3273	6.38489e-11	1.23298e-09	15.4648			WBGene00015677	cpg-4	4.03871	3.73028	20.5876	1.3e-10	2.05e-09	14.9527
WBGene00009274	F30F8.5	-2.66559	3.9397	-21.9007	6.39298e-11	1.23298e-09	15.6041			WBGene00001569	meg-3	4.03865	2.69391	19.3875	2.6e-10	3.28e-09	14.2484
WBGene00019351	lron-7	-1.88313	7.73257	-21.8962	6.4082e-11	1.23428e-09	15.3864			WBGene00009529	F38B2.2	4.03713	-1.11506	8.74187	1.69e-06	3.91e-06	5.58848
WBGene00001069	dpy-7	-2.44776	6.41005	-22.0784	6.4429e-11	1.23932e-09	15.4169			WBGene00013868	ZC373.3	4.03531	-1.05677	10.7955	1.82e-07	5.65e-07	7.70506
WBGene00021367	Y37E11AM.3	-1.61429	4.86469	-21.8733	6.48623e-11	1.24601e-09	15.4744			WBGene00012456	Y17D7C.2	4.03502	0.661968	12.8435	2.72e-08	1.15e-07	9.60439
WBGene00019493	catp-5	-2.35313	5.74268	-21.8705	6.49566e-11	1.24617e-09	15.4245			WBGene00015890	C17C3.5	4.03443	-1.34972	8.82352	1.54e-06	3.6e-06	5.68014
WBGene00001074	dpy-13	-2.42741	9.25254	-22.2873	6.51652e-11	1.24853e-09	15.389			WBGene00021996	Y59E9AL.6	4.02731	3.39699	17.7646	8.42e-10	7.85e-09	13.0966
WBGene00044067	zipt-7.1	3.42359	3.99491	21.8549	6.54933e-11	1.25316e-09	15.629			WBGene00019337	K02F6.3	4.02496	2.67164	18.7033	3.92e-10	4.49e-09	13.847
WBGene00014054	dbt-1	-1.39216	7.71586	-21.8364	6.61349e-11	1.26378e-09	15.3524			WBGene00009071	F23A7.6	4.02209	-1.91535	8.17607	3.36e-06	7.23e-06	4.92264
WBGene00009706	argk-1	-8.23216	2.571	-21.9027	6.63388e-11	1.26484e-09	15.1227			WBGene00016893	C53B7.2	4.01985	2.33253	17.995	6.1e-10	6.19e-09	13.3964
WBGene00019318	K02E10.4	-2.66777	3.81104	-21.8299	6.63646e-11	1.26484e-09	15.5759			WBGene00017851	F27C1.1	4.0185	5.11951	23.3108	4.4e-11	9.57e-10	16.0149
WBGene00010657	K08D8.3	-2.61534	6.62949	-22.2468	6.65296e-11	1.26633e-09	15.3925			WBGene00009113	maph-1.2	4.01776	4.58933	15.8938	1.53e-08	7.27e-08	10.1623
WBGene00002068	ify-1	2.13261	5.52944	21.8225	6.66245e-11	1.26647e-09	15.4449			WBGene00206368	Y39F10C.3	4.01743	-0.121074	10.0202	4.04e-07	1.12e-06	6.9744
WBGene00004788	sft-4	-1.31287	7.24086	-21.819	6.67486e-11	1.26718e-09	15.3449			WBGene00007751	C26G2.2	4.01474	3.16711	22.6522	4.33e-11	9.47e-10	16.0219
WBGene00009057	cept-1	-1.31489	6.24232	-21.8095	6.70841e-11	1.27189e-09	15.3585			WBGene00011469	dylt-3	4.00906	-0.947656	7.7292	5.92e-06	1.2e-05	4.36833
WBGene00001089	dre-1	-1.55529	6.94801	-21.792	6.77075e-11	1.28203e-09	15.334			WBGene00007248	catp-4	4.00882	4.37174	8.08661	4.97e-05	8.49e-05	1.92403
WBGene00016568	C41G11.1	5.4658	1.64354	21.7884	6.78379e-11	1.28283e-09	15.015			WBGene00020187	gsp-4	4.0077	4.47415	11.3978	1.44e-06	3.38e-06	5.56986
WBGene00016247	C30B5.6	-2.63347	4.12371	-21.7793	6.81653e-11	1.28735e-09	15.5202			WBGene00044777	T02B11.9	4.0033	0.639983	5.49952	0.000291984	0.000442526	0.493292
WBGene00006950	wrt-4	-3.57741	6.48559	-24.3877	6.8455e-11	1.29114e-09	15.4976			WBGene00011805	T16G12.4	4.00137	1.56828	16.8991	1.25e-09	1.05e-08	12.6256
WBGene00009515	clec-170	-1.88964	5.45425	-21.7671	6.86055e-11	1.29231e-09	15.3762			WBGene00009548	F38H4.4	3.99901	2.33694	13.101	2.52e-08	1.09e-07	9.71532
WBGene00012343	W08E3.2	-1.73	6.90123	-21.7614	6.8813e-11	1.29454e-09	15.3186			WBGene00001647	gna-2	3.9971	4.20583	19.0668	4.25e-10	4.76e-09	13.7477
WBGene00009947	ttc-36	-1.82862	5.30559	-21.7565	6.89922e-11	1.29491e-09	15.3795			WBGene00015907	C17F3.1	3.99579	2.8495	18.2973	5.04e-10	5.42e-09	13.6087
WBGene00022129	lron-11	-2.21455	3.98713	-21.756	6.90107e-11	1.29491e-09	15.5088			WBGene00004904	snf-5	3.99501	4.43697	11.0924	1.89e-06	4.32e-06	5.28601
WBGene00015702	C11D2.4	-1.58112	5.67182	-21.7477	6.93156e-11	1.29895e-09	15.3481			WBGene00008899	F16H6.9	3.99288	-0.912308	9.12998	1.08e-06	2.63e-06	6.02407
WBGene00020554	T19A5.3	-1.98513	5.77017	-21.7392	6.96286e-11	1.30155e-09	15.3433			WBGene00007521	C11E4.7	3.99241	1.9525	19.1062	3.07e-10	3.72e-09	13.9993
WBGene00015141	ugt-46	-2.07768	6.03367	-21.7391	6.96332e-11	1.30155e-09	15.3322			WBGene00007082	acs-10	3.989	3.56958	9.3846	6.94e-06	1.39e-05	4.02233
WBGene00023416	spi-1	-2.27565	3.41214	-21.7337	6.9831e-11	1.30357e-09	15.5463			WBGene00019341	K02F6.7	3.98777	1.80981	14.7718	5.71e-09	3.34e-08	11.1931
WBGene00008404	D2013.6	-1.4902	5.56086	-21.7299	6.99737e-11	1.30456e-09	15.3432			WBGene00003395	mom-2	3.98669	3.08437	15.9586	2.84e-09	1.97e-08	11.8833
WBGene00011350	perm-1	4.37493	3.52434	21.723	7.02301e-11	1.30766e-09	15.5642			WBGene00009096	fipr-1	3.98647	2.96266	22.8015	4.01e-11	9.01e-10	16.0722
WBGene00013986	ZK512.7	3.30357	4.16299	21.7075	7.08115e-11	1.3168e-09	15.5391			WBGene00012790	Y43D4A.4	3.9849	-0.21983	11.6638	7.84e-08	2.77e-07	8.50766
WBGene00194703	F26B1.8	4.26852	4.65306	22.325	7.12419e-11	1.32234e-09	15.5548			WBGene00044018	T04B2.8	3.98228	-1.47631	8.47528	2.33e-06	5.2e-06	5.27889
WBGene00000386	cdc-25.1	2.56582	5.43263	21.6948	7.1291e-11	1.32234e-09	15.3992			WBGene00004246	puf-10	3.98165	2.63853	15.6729	2.93e-09	2.01e-08	11.8586
WBGene00015745	C13F10.6	2.19235	4.32621	21.689	7.15113e-11	1.32322e-09	15.4819			WBGene00016949	C55C2.3	3.98153	-1.28539	8.54584	2.14e-06	4.81e-06	5.36185
WBGene00007175	B0395.3	-1.79291	6.75562	-21.6887	7.15206e-11	1.32322e-09	15.2809			WBGene00019683	K12H6.2	3.98042	-0.255757	11.3814	1.02e-07	3.47e-07	8.25817
WBGene00009186	trcs-1	5.32844	4.82746	23.2353	7.16691e-11	1.32392e-09	15.5906			WBGene00016357	C33F10.11	3.97937	3.61102	17.0305	1.51e-09	1.22e-08	12.4962
WBGene00007301	C04F12.7	3.74304	5.362	22.589	7.17403e-11	1.32392e-09	15.4935			WBGene00010650	K08C9.1	3.97921	1.71807	12.2632	4.53e-08	1.75e-07	9.14448
WBGene00001064	dpy-2	-2.40757	6.39014	-21.8506	7.18457e-11	1.32418e-09	15.3008			WBGene00010686	K08F9.3	3.97902	0.68933	14.6967	6.04e-09	3.47e-08	11.0129
WBGene00016288	C31H1.5	3.77832	2.84084	21.6725	7.21423e-11	1.32797e-09	15.5101			WBGene00022589	ZC317.6	3.97699	2.04013	14.4112	7.53e-09	4.13e-08	10.9246
WBGene00016971	toe-2	1.87599	4.80208	21.6667	7.23653e-11	1.33039e-09	15.4142			WBGene00004962	spe-8	3.97647	1.52152	11.1301	1.42e-07	4.58e-07	8.01379
WBGene00009582	F40F9.5	-2.37286	5.55045	-21.624	7.4028e-11	1.35924e-09	15.2997			WBGene00008801	acp-3	3.97358	1.47302	17.3321	9.35e-10	8.49e-09	12.8785
WBGene00012713	bckd-1A	-1.64176	7.15577	-21.6213	7.41367e-11	1.35951e-09	15.2358			WBGene00269394	F59H6.15	3.97317	-0.0465591	11.6677	7.81e-08	2.76e-07	8.534
WBGene00017998	F33D4.6	-2.91127	7.31142	-22.7659	7.50142e-11	1.37387e-09	15.2976			WBGene00004027	pie-1	3.97278	2.70669	14.5319	8.05e-09	4.35e-08	10.8495
WBGene00004191	prx-1	-1.90752	4.27864	-21.5941	7.52209e-11	1.37593e-09	15.3822			WBGene00010234	ttr-50	3.97264	1.04176	10.4004	2.71e-07	7.96e-07	7.37774
WBGene00020084	R105.1	3.73199	3.81621	21.5907	7.53547e-11	1.37663e-09	15.4978			WBGene00003445	msp-52	3.97234	-1.48078	7.85254	5.05e-06	1.04e-05	4.52572
WBGene00021159	Y4C6B.5	-2.13346	3.43868	-21.5884	7.54485e-11	1.37663e-09	15.463			WBGene00011172	R09E10.2	3.96519	0.56571	14.9626	4.94e-09	2.99e-08	11.1745
WBGene00045038	ule-2	5.32668	4.50755	22.7477	7.5688e-11	1.37927e-09	15.528			WBGene00001778	gst-30	3.96488	-1.01575	6.81189	2.18e-05	3.95e-05	3.08992
WBGene00044469	clec-173	-2.16724	4.25141	-21.5625	7.64995e-11	1.39231e-09	15.3741			WBGene00015629	C09B9.4	3.9635	2.42118	11.5716	1.23e-07	4.04e-07	8.11901
WBGene00007388	folt-1	-1.84617	4.24812	-21.5474	7.71221e-11	1.40189e-09	15.3579			WBGene00004821	skr-15	3.96264	-0.854123	7.79115	5.46e-06	1.12e-05	4.44651
WBGene00016970	C56E6.2	-2.15015	4.17684	-21.544	7.726e-11	1.40264e-09	15.3712			WBGene00008960	F19H6.5	3.96077	-0.688679	12.6207	3.3e-08	1.35e-07	9.26797
WBGene00003254	mig-23	-1.41273	5.34824	-21.5385	7.74877e-11	1.40502e-09	15.2475			WBGene00011748	T13F2.9	3.96005	5.31416	17.7234	5.84e-09	3.39e-08	11.1032
WBGene00016329	osr-1	-2.53399	4.09336	-21.5232	7.81257e-11	1.41421e-09	15.3786			WBGene00000712	col-139	3.95929	8.2714	7.91553	9.42e-05	0.00015349	0.881667
WBGene00017018	D1014.5	-2.07907	4.92091	-21.5217	7.81891e-11	1.41421e-09	15.2842			WBGene00010563	K04G2.4	3.95921	2.80902	16.6379	1.49e-09	1.21e-08	12.531
WBGene00020862	fip-2	3.0917	3.77062	21.5141	7.85085e-11	1.41822e-09	15.4484			WBGene00012831	Y43F8C.9	3.95809	1.51851	17.1306	1.07e-09	9.36e-09	12.7648
WBGene00005949	srx-58	-4.56782	1.0633	-21.508	7.87656e-11	1.4211e-09	15.045			WBGene00014247	ZK1307.4	3.9561	2.33326	19.8837	1.94e-10	2.67e-09	14.491
WBGene00008583	ugt-65	-4.12352	2.73614	-21.4984	7.91721e-11	1.42598e-09	15.4429			WBGene00007337	C05C12.5	3.95603	2.82121	15.9888	2.34e-09	1.69e-08	12.0776
WBGene00003469	msp-142	3.86292	4.05255	21.497	7.92321e-11	1.42598e-09	15.442			WBGene00009670	F43G9.8	3.95459	-0.0663994	12.2104	4.75e-08	1.82e-07	8.99276
WBGene00011106	acl-5	-1.66982	4.99734	-21.4878	7.96203e-11	1.4312e-09	15.2491			WBGene00016058	nspd-3	3.94589	3.48799	19.5869	2.31e-10	3.01e-09	14.3825
WBGene00007284	C03H12.1	-1.57845	4.99101	-21.4743	8.01997e-11	1.43852e-09	15.2401			WBGene00012822	Y43F8B.12	3.94401	2.32532	20.4595	1.4e-10	2.15e-09	14.8
WBGene00011168	R09D1.12	7.68485	-0.783835	21.4737	8.02255e-11	1.43852e-09	14.1837			WBGene00012573	Y37H2C.1	3.94382	-1.18256	8.39541	2.56e-06	5.67e-06	5.18552
WBGene00014252	ZK1320.2	-1.94851	7.28075	-21.4705	8.03663e-11	1.43927e-09	15.1506			WBGene00013303	Y57G11C.5	3.94378	2.17389	11.4898	1.12e-07	3.76e-07	8.21634
WBGene00001684	gpd-2	-1.5197	9.13165	-21.4415	8.16248e-11	1.46001e-09	15.1258			WBGene00010915	M110.7	3.94068	1.69365	13.7137	1.31e-08	6.44e-08	10.374
WBGene00013238	trap-4	-1.33438	8.73085	-21.4251	8.23496e-11	1.46938e-09	15.1179			WBGene00018010	F33E11.2	3.93473	2.40901	12.1815	5.99e-08	2.21e-07	8.83607
WBGene00016061	hpo-15	-1.88607	6.65249	-21.4251	8.23508e-11	1.46938e-09	15.1347			WBGene00008541	F07A5.2	3.93284	4.89329	21.7831	9.48e-11	1.63e-09	15.2381
WBGene00020741	dlhd-1	-6.83455	2.19414	-21.4065	8.31774e-11	1.48231e-09	15.0541			WBGene00255714	B0511.19	3.92963	2.5027	13.3433	2.06e-08	9.27e-08	9.90556
WBGene00022548	ZC196.4	3.52397	2.65412	21.3927	8.37969e-11	1.49152e-09	15.3565			WBGene00007224	C01G6.2	3.92581	0.52975	8.96774	1.32e-06	3.15e-06	5.82262
WBGene00007867	C32H11.4	-5.62713	3.93039	-22.7449	8.41053e-11	1.4943e-09	15.4278			WBGene00044805	Y53C10A.15	3.92201	-1.47821	6.21733	5.26e-05	8.94e-05	2.2246
WBGene00000711	col-138	-2.90806	8.72692	-22.6205	8.41583e-11	1.4943e-09	15.1678			WBGene00016525	fbxa-12	3.91802	0.0135962	12.7726	2.89e-08	1.21e-07	9.4615
WBGene00009638	nspc-14	2.62299	3.6101	21.3784	8.44466e-11	1.49759e-09	15.3726			WBGene00013138	Y53C10A.10	3.9149	2.72228	14.7789	6.51e-09	3.68e-08	11.0579
WBGene00008446	E01G4.3	-2.02171	6.27563	-21.3263	8.68554e-11	1.53843e-09	15.0895			WBGene00018568	F47E1.4	3.91437	0.796337	12.9843	2.41e-08	1.05e-07	9.73772
WBGene00013197	ttm-5	-2.32654	4.30518	-21.324	8.6963e-11	1.53846e-09	15.2399			WBGene00010486	K01H12.4	3.91433	3.26522	16.3474	2.17e-09	1.6e-08	12.1414
WBGene00013585	cyp-42A1	-2.32484	4.43197	-21.3103	8.76113e-11	1.54805e-09	15.2194			WBGene00043067	dlc-5	3.91376	-1.48915	7.32865	1e-05	1.93e-05	3.85323
WBGene00017947	mth-2	-2.19505	4.38816	-21.2984	8.81731e-11	1.55608e-09	15.2128			WBGene00014239	ZK1225.5	3.91354	0.891649	13.5538	1.49e-08	7.13e-08	10.2009
WBGene00021763	Y51F10.2	3.35912	3.69231	21.2933	8.8421e-11	1.55857e-09	15.3355			WBGene00019248	H27M09.5	3.91308	1.31628	15.1458	4.31e-09	2.68e-08	11.4299
WBGene00044530	F32D1.11	-2.5915	3.67781	-21.2839	8.8869e-11	1.56457e-09	15.2851			WBGene00016753	oac-9	3.91288	2.26128	19.3857	2.6e-10	3.28e-09	14.2081
WBGene00010609	dut-1	2.19037	5.69257	21.2784	8.91358e-11	1.56737e-09	15.1281			WBGene00011669	T09F5.10	3.91182	1.11507	10.2459	3.25e-07	9.28e-07	7.19677
WBGene00019895	aagr-2	-1.92899	8.60961	-21.2644	8.98137e-11	1.57738e-09	15.0259			WBGene00021214	hasp-2	3.91092	1.65549	10.7156	2.22e-07	6.7e-07	7.55863
WBGene00007112	B0035.13	-1.8229	7.66892	-21.2615	8.99566e-11	1.57757e-09	15.0276			WBGene00000935	daz-1	3.90893	5.27321	9.55181	1.53e-05	2.84e-05	3.05927
WBGene00019906	R05G9R.1	-2.56088	3.23261	-21.2576	9.01446e-11	1.57757e-09	15.3018			WBGene00007797	C29A12.1	3.90739	3.41482	12.8242	8.89e-08	3.07e-07	8.41118
WBGene00021531	Y42G9A.1	-2.16535	2.95268	-21.2575	9.015e-11	1.57757e-09	15.3117			WBGene00010612	K07A1.5	3.90736	2.72478	15.761	2.75e-09	1.92e-08	11.9176
WBGene00017774	nop-1	2.24109	5.03097	21.2529	9.03751e-11	1.57961e-09	15.1743			WBGene00008210	C49F5.6	3.90589	2.14763	13.5712	1.47e-08	7.06e-08	10.2527
WBGene00018698	vha-18	3.64599	3.96368	21.2424	9.08931e-11	1.58581e-09	15.3023			WBGene00009682	msd-2	3.90531	4.57843	13.9872	9.46e-08	3.25e-07	8.3091
WBGene00017747	F23F1.6	5.19168	2.46774	21.2412	9.09481e-11	1.58581e-09	15.1059			WBGene00023427	F14D2.15	3.90474	1.18223	15.2178	4.08e-09	2.58e-08	11.4632
WBGene00007134	pals-28	8.63319	0.667561	21.2291	9.15475e-11	1.59091e-09	14.1308			WBGene00015244	B0524.5	3.89884	-0.319714	9.51628	6.98e-07	1.8e-06	6.4466
WBGene00008799	F14E5.1	-3.34635	1.9431	-21.2291	9.15509e-11	1.59091e-09	15.2553			WBGene00009962	F53B6.7	3.89671	2.09214	16.2983	1.88e-09	1.43e-08	12.2901
WBGene00044237	pals-9	5.04926	1.99073	21.2287	9.15687e-11	1.59091e-09	14.977			WBGene00008063	C41G7.6	3.89664	2.95588	12.9685	3.86e-08	1.53e-07	9.25111
WBGene00007857	C31H5.6	1.74317	5.58122	21.2243	9.17901e-11	1.59285e-09	15.0903			WBGene00013610	fbxa-206	3.89595	1.75804	10.3242	3.49e-07	9.89e-07	7.09288
WBGene00020954	W02G9.4	3.43828	2.6552	21.2155	9.22289e-11	1.59856e-09	15.2684			WBGene00001514	xnd-1	3.89554	4.11519	10.6306	2.37e-06	5.28e-06	5.06702
WBGene00004798	sip-1	5.90193	5.41303	24.7207	9.24813e-11	1.60103e-09	15.3847			WBGene00013294	pals-30	3.89453	2.865	27.6441	4.3e-12	2.09e-10	18.1297
WBGene00006795	unc-61	2.58307	4.62827	21.2041	9.28012e-11	1.60466e-09	15.2005			WBGene00016658	C45B2.1	3.88928	4.4017	21.2801	1.1e-10	1.82e-09	15.1047
WBGene00017570	F18E9.4	-2.22457	3.86955	-21.1905	9.34902e-11	1.61264e-09	15.2064			WBGene00019561	K09C6.7	3.88906	2.73341	21.1884	9.36e-11	1.61e-09	15.2417
WBGene00011597	zim-1	3.2616	3.38183	21.1901	9.35092e-11	1.61264e-09	15.2854			WBGene00013432	Y66D12A.6	3.88691	0.273863	11.1585	1.27e-07	4.16e-07	8.1094
WBGene00019561	K09C6.7	3.88906	2.73341	21.1884	9.35957e-11	1.61264e-09	15.2417			WBGene00016799	C50C3.1	3.88648	2.76924	8.66297	8.51e-06	1.67e-05	3.86029
WBGene00013557	Y75B8A.24	-1.98162	7.39634	-21.1786	9.40984e-11	1.61938e-09	14.9825			WBGene00009344	F32H2.7	3.88638	3.77292	11.5065	5.99e-07	1.58e-06	6.47206
WBGene00007963	cyp-25A1	-6.40982	1.92708	-21.1747	9.42934e-11	1.62082e-09	14.921			WBGene00012399	Y6E2A.5	3.8853	2.74205	17.6782	7.46e-10	7.16e-09	13.2187
WBGene00008541	F07A5.2	3.93284	4.89329	21.7831	9.47529e-11	1.6268e-09	15.2381			WBGene00018355	ceh-86	3.88358	-1.31128	8.01568	4.11e-06	8.65e-06	4.72761
WBGene00011039	R05H5.4	2.38857	3.17438	21.1631	9.48918e-11	1.62726e-09	15.2678			WBGene00013473	Y69E1A.1	3.87807	4.62451	17.3379	3.18e-09	2.13e-08	11.7163
WBGene00010633	nspd-2	3.87517	4.62153	21.5601	9.51082e-11	1.62905e-09	15.2417			WBGene00045415	Y43F8B.15	3.87779	1.51759	17.7538	7.11e-10	6.95e-09	13.1495
WBGene00016174	C27H5.4	-2.17823	4.812	-21.1516	9.54867e-11	1.63361e-09	15.0873			WBGene00015134	B0304.2	3.87566	2.68297	14.6481	6.99e-09	3.9e-08	10.9857
WBGene00021872	clec-85	-3.26178	3.94961	-21.1358	9.63141e-11	1.64583e-09	15.1979			WBGene00010633	nspd-2	3.87517	4.62153	21.5601	9.51e-11	1.63e-09	15.2417
WBGene00016034	C24A3.4	-2.57727	3.85604	-21.1326	9.64841e-11	1.6468e-09	15.1844			WBGene00235281	Y4C6A.68	3.87467	0.317794	11.8957	6.32e-08	2.31e-07	8.77715
WBGene00015680	egal-1	-1.36026	5.93621	-21.1096	9.7699e-11	1.66558e-09	14.972			WBGene00003456	msp-63	3.87467	0.272461	9.44808	7.53e-07	1.93e-06	6.38337
WBGene00011353	T01H8.2	-2.11725	4.26014	-21.0786	9.93688e-11	1.69206e-09	15.0997			WBGene00013437	Y66D12A.11	3.87251	1.06444	9.84188	5.14e-07	1.38e-06	6.74243
WBGene00004127	abu-12	-2.57728	5.5188	-21.4011	9.97429e-11	1.69645e-09	15.0128			WBGene00017450	bath-27	3.87086	1.33874	11.1447	1.29e-07	4.21e-07	8.11073
WBGene00009218	acs-20	-2.12717	6.02867	-21.0547	1.00676e-10	1.71016e-09	14.9435			WBGene00009959	F53B6.4	3.86822	4.72423	17.309	3.79e-09	2.44e-08	11.5375
WBGene00009778	F46C5.1	6.11275	1.37209	21.0527	1.00784e-10	1.71016e-09	14.4026			WBGene00007445	C08F8.3	3.86752	3.28038	15.4256	4.53e-09	2.79e-08	11.3946
WBGene00015224	B0507.7	6.44577	1.35425	21.0387	1.01557e-10	1.72126e-09	14.2888			WBGene00015449	ugt-63	3.86738	2.80898	12.1938	7.86e-08	2.77e-07	8.5392
WBGene00002136	inx-14	4.37854	4.06074	21.4317	1.01776e-10	1.72135e-09	15.2106			WBGene00013771	Y113G7C.1	3.86494	4.34244	8.17841	4.24e-05	7.32e-05	2.07265
WBGene00004061	pmp-4	-1.65177	6.42409	-21.0344	1.01799e-10	1.72135e-09	14.9142			WBGene00012387	Y6B3B.1	3.86464	0.591602	11.7189	7.45e-08	2.65e-07	8.64231
WBGene00015975	cas-2	2.18008	4.34553	21.0197	1.02625e-10	1.73143e-09	15.106			WBGene00003449	msp-56	3.86389	4.61925	11.0978	2e-06	4.53e-06	5.19723
WBGene00016103	dpyd-1	-1.61762	8.09554	-21.0195	1.02633e-10	1.73143e-09	14.8861			WBGene00003469	msp-142	3.86292	4.05255	21.497	7.92e-11	1.43e-09	15.442
WBGene00019296	mcu-1	1.49184	5.43838	21.0103	1.03153e-10	1.73818e-09	14.9707			WBGene00012672	Y39B6A.10	3.86281	1.48048	10.16	3.9e-07	1.08e-06	6.99657
WBGene00017880	F28A12.3	-3.66098	1.76157	-21.0037	1.03525e-10	1.74244e-09	15.0929			WBGene00003467	msp-81	3.86154	5.51489	11.2352	3.03e-06	6.57e-06	4.70714
WBGene00008923	F17C11.12	-1.45551	5.93933	-20.9984	1.03827e-10	1.74487e-09	14.9081			WBGene00010018	fbxa-69	3.85876	1.85306	14.5427	6.8e-09	3.81e-08	11.0236
WBGene00016258	vha-16	-1.17992	8.97776	-20.9969	1.0391e-10	1.74487e-09	14.8707			WBGene00015689	spch-2	3.85814	4.20715	10.515	2.79e-06	6.12e-06	4.88297
WBGene00019900	vdac-1	-1.25817	10.0363	-20.9849	1.04601e-10	1.75445e-09	14.8597			WBGene00011173	acs-18	3.85229	3.45618	22.9325	3.76e-11	8.62e-10	16.1858
WBGene00008269	C53A5.11	9.07727	0.0974169	20.9643	1.05789e-10	1.77042e-09	14.024			WBGene00012224	W03G11.2	3.85022	0.561075	12.3336	4.25e-08	1.66e-07	9.17969
WBGene00004238	ptr-24	-2.05228	6.80995	-20.9642	1.05797e-10	1.77042e-09	14.8675			WBGene00016680	C45G9.9	3.84903	3.6275	12.5388	1.55e-07	4.93e-07	7.83892
WBGene00012158	ucr-2.1	-1.43406	7.72417	-20.9575	1.06186e-10	1.77164e-09	14.851			WBGene00021428	Y38F2AR.10	3.84877	0.433111	11.5704	8.56e-08	2.97e-07	8.49932
WBGene00008858	pals-1	4.15597	2.52175	20.9564	1.0625e-10	1.77164e-09	15.0742			WBGene00008385	D1081.7	3.84802	5.65114	12.2004	1.3e-06	3.1e-06	5.57226
WBGene00020756	T24A6.20	-1.80143	3.92055	-20.9557	1.06288e-10	1.77164e-09	15.0579			WBGene00014246	ZK1307.3	3.84786	1.18101	11.5537	8.7e-08	3.02e-07	8.50471
WBGene00010408	mboa-2	-1.98507	6.66667	-20.9545	1.06357e-10	1.77164e-09	14.8645			WBGene00194864	Y66A7A.9	3.84501	-1.02936	9.73644	5.48e-07	1.46e-06	6.66789
WBGene00000219	asp-6	-1.84407	11.5082	-20.919	1.08459e-10	1.80459e-09	14.819			WBGene00015136	B0304.4	3.84484	1.0226	10.1895	3.38e-07	9.6e-07	7.15799
WBGene00006956	wrt-10	-2.41698	6.59952	-21.3065	1.08794e-10	1.80809e-09	14.8711			WBGene00007274	C03C11.1	3.84387	2.22732	14.4626	7.24e-09	4e-08	10.9616
WBGene00011977	T24B8.3	-1.23307	6.22433	-20.9105	1.08967e-10	1.80891e-09	14.8457			WBGene00009755	F46A9.2	3.84241	1.02578	13.817	1.21e-08	6.01e-08	10.4215
WBGene00000913	daf-18	2.38931	6.14579	20.9063	1.09215e-10	1.81095e-09	14.8884			WBGene00019131	bath-12	3.84232	0.779669	11.6911	7.64e-08	2.71e-07	8.62693
WBGene00016319	C32D5.12	-2.13874	3.52323	-20.9005	1.09564e-10	1.81466e-09	15.0729			WBGene00007380	C06C6.6	3.84195	-0.32084	10.1297	3.6e-07	1.01e-06	7.07887
WBGene00001607	gln-6	5.88281	4.76046	23.0018	1.10058e-10	1.82078e-09	15.1805			WBGene00044175	fipr-9	3.84186	0.531109	10.593	2.23e-07	6.73e-07	7.57759
WBGene00016658	C45B2.1	3.88928	4.4017	21.2801	1.10338e-10	1.82333e-09	15.1047			WBGene00018645	F49F1.5	3.84026	0.100342	11.8019	6.89e-08	2.49e-07	8.67535
WBGene00004195	prx-6	-1.93488	4.12684	-20.8831	1.10625e-10	1.826e-09	14.9971			WBGene00015597	fbxa-162	3.83869	0.728889	13.3262	1.8e-08	8.3e-08	10.0086
WBGene00194695	B0462.5	4.44161	1.60001	20.8802	1.10799e-10	1.82681e-09	14.7729			WBGene00012636	Y38H8A.2	3.83788	-0.394739	5.90543	9.25e-05	0.000150928	1.65693
WBGene00008841	F15A4.6	3.75713	2.46846	20.8765	1.11027e-10	1.82848e-09	15.0523			WBGene00010869	M05B5.1	3.83741	2.4831	17.5121	8.31e-10	7.76e-09	13.1074
WBGene00019833	R02F2.4	4.16293	2.63547	20.8662	1.1166e-10	1.83683e-09	15.0439			WBGene00011988	har-2	3.83682	3.10258	19.0543	3.17e-10	3.78e-09	14.0712
WBGene00001508	fut-8	-1.6735	4.95066	-20.8473	1.12827e-10	1.85376e-09	14.8863			WBGene00009589	F40F11.4	3.83305	-1.21373	11.171	1.25e-07	4.12e-07	8.04046
WBGene00010337	F59F4.2	-1.30083	7.61106	-20.8455	1.12944e-10	1.85376e-09	14.7859			WBGene00018840	F54H5.3	3.83238	1.3965	15.8078	2.66e-09	1.87e-08	11.8986
WBGene00010285	F58H1.2	-2.27596	4.59163	-20.8353	1.13577e-10	1.86097e-09	14.9301			WBGene00023424	C53D6.10	3.8314	2.26401	17.2893	9.62e-10	8.67e-09	12.9548
WBGene00004811	skr-5	5.90231	0.495824	20.8334	1.13701e-10	1.86097e-09	13.9573			WBGene00021113	gsp-3	3.83053	4.78718	10.9763	2.49e-06	5.52e-06	4.95523
WBGene00008745	F13E6.1	-1.3282	6.57201	-20.8323	1.13767e-10	1.86097e-09	14.7908			WBGene00015193	clec-117	3.82958	1.30658	13.0341	2.31e-08	1.02e-07	9.81175
WBGene00011590	bus-19	-1.85225	4.7184	-20.8273	1.14084e-10	1.86405e-09	14.9002			WBGene00017978	msrp-1	3.82844	2.18407	15.4452	3.45e-09	2.27e-08	11.6972
WBGene00022793	ZK686.3	-1.35846	7.98989	-20.8221	1.14409e-10	1.86653e-09	14.7712			WBGene00002120	ins-37	3.82582	1.76784	18.8182	3.66e-10	4.23e-09	13.8155
WBGene00012933	mib-1	2.1333	4.08742	20.8208	1.14492e-10	1.86653e-09	15.0141			WBGene00011295	R102.8	3.82533	-0.963046	7.7271	5.93e-06	1.21e-05	4.36608
WBGene00012445	Y16B4A.2	-3.477	8.9618	-24.0829	1.16113e-10	1.88901e-09	14.9421			WBGene00010690	K08H2.3	3.82416	0.78371	12.2685	4.5e-08	1.74e-07	9.13926
WBGene00006912	vha-3	-1.17059	7.6876	-20.7946	1.16165e-10	1.88901e-09	14.7557			WBGene00000016	abf-5	3.82413	0.0442673	12.3108	4.34e-08	1.69e-07	9.09765
WBGene00015181	B0416.5	-1.24022	7.26951	-20.7931	1.16261e-10	1.88901e-09	14.7569			WBGene00011945	alg-5	3.82303	3.64839	18.0202	7.26e-10	7.03e-09	13.228
WBGene00015125	B0303.3	-1.31036	8.1197	-20.7814	1.17016e-10	1.89916e-09	14.7471			WBGene00021673	Y48G1BM.8	3.82254	-0.942429	7.69807	6.16e-06	1.25e-05	4.32907
WBGene00013073	hmit-1.1	-6.60505	2.28632	-20.7792	1.17162e-10	1.8994e-09	14.8182			WBGene00018158	comp-1	3.82228	2.3849	14.6763	6.14e-09	3.52e-08	11.1214
WBGene00019963	R08E5.3	-3.946	5.95072	-24.0107	1.17477e-10	1.90239e-09	15.0078			WBGene00016782	phat-3	3.82076	2.22124	8.68608	4.9e-06	1.02e-05	4.43668
WBGene00017214	F07E5.9	7.38741	2.26165	20.7698	1.17768e-10	1.90498e-09	14.4124			WBGene00012595	Y38E10A.17	3.81918	4.90907	18.5392	1.33e-09	1.11e-08	12.5754
WBGene00010004	F53H2.1	4.92626	2.34304	20.7594	1.18453e-10	1.91395e-09	14.8689			WBGene00008389	D1086.2	3.81832	-1.82813	6.90287	1.8e-05	3.3e-05	3.28085
WBGene00012257	lpr-4	-2.52368	6.96824	-21.2434	1.1914e-10	1.92233e-09	14.7745			WBGene00006416	sams-5	3.81689	4.33267	20.4748	1.71e-10	2.47e-09	14.6581
WBGene00003963	pdi-2	-2.36016	10.7917	-21.1355	1.19237e-10	1.92233e-09	14.745			WBGene00022007	mpst-6	3.81502	1.48645	12.6471	3.22e-08	1.32e-07	9.48552
WBGene00021448	Y39D8A.1	-2.09175	5.14958	-20.7108	1.21692e-10	1.95974e-09	14.7996			WBGene00019949	R08C7.5	3.81388	2.03368	9.03981	2.51e-06	5.57e-06	5.11089
WBGene00000111	alh-5	-2.18324	4.39493	-20.6986	1.22514e-10	1.9708e-09	14.8683			WBGene00269376	C04G6.15	3.81333	-0.860817	6.62654	2.83e-05	5.02e-05	2.83025
WBGene00022608	madf-9	-1.62645	4.24869	-20.6937	1.22851e-10	1.9728e-09	14.8672			WBGene00018926	F56A11.6	3.81289	2.97365	12.3001	8.55e-08	2.97e-07	8.4504
WBGene00001149	bcat-1	-1.65896	8.85547	-20.6901	1.23095e-10	1.9728e-09	14.6914			WBGene00009948	F52H3.6	3.81052	4.07954	28.4055	3.13e-12	1.71e-10	18.6439
WBGene00000182	arf-1.2	-1.14579	9.02707	-20.6897	1.23124e-10	1.9728e-09	14.6906			WBGene00012435	flh-1	3.81012	3.71644	17.0877	1.42e-09	1.16e-08	12.5386
WBGene00000391	cdd-1	-1.47622	4.60028	-20.6889	1.23181e-10	1.9728e-09	14.8234			WBGene00017112	E03H12.5	3.80937	3.54129	11.005	8.53e-07	2.14e-06	6.12147
WBGene00002226	klp-16	1.81014	5.56772	20.6705	1.2445e-10	1.99092e-09	14.7731			WBGene00012223	W03C9.8	3.80815	-0.0853839	13.2687	1.89e-08	8.66e-08	9.83335
WBGene00008629	cpt-5	-2.94266	6.81722	-21.9483	1.24857e-10	1.99525e-09	14.7808			WBGene00004509	rrf-2	3.80689	4.49408	24.3528	1.87e-11	5.5e-10	16.8827
WBGene00015600	fbxa-165	9.00988	0.645757	20.6575	1.25352e-10	2.00096e-09	13.9055			WBGene00021649	Y47G6A.25	3.80623	2.26504	17.5458	8.13e-10	7.61e-09	13.1177
WBGene00012032	T26C5.2	-2.73981	5.35189	-21.0385	1.25636e-10	2.00176e-09	14.7913			WBGene00005931	fbxa-199	3.80501	-0.948359	9.91038	4.54e-07	1.24e-06	6.84662
WBGene00077690	mtp-18	-1.76484	3.86766	-20.6528	1.25678e-10	2.00176e-09	14.8888			WBGene00045457	F33H12.7	3.80293	2.69504	17.6522	7.59e-10	7.25e-09	13.202
WBGene00016447	msd-4	3.2797	5.11195	21.0373	1.26437e-10	2.01166e-09	14.8835			WBGene00021606	Y46H3C.6	3.80056	-1.04311	6.89104	1.92e-05	3.5e-05	3.21652
WBGene00006432	atrn-1	-1.41149	6.55467	-20.6397	1.26599e-10	2.01202e-09	14.6784			WBGene00010366	H05L14.1	3.79985	2.938	12.338	7.51e-08	2.67e-07	8.57475
WBGene00006911	vha-2	-1.21422	10.2557	-20.6328	1.27088e-10	2.01759e-09	14.6526			WBGene00013208	Y54G9A.5	3.79971	2.05206	12.4502	4.06e-08	1.6e-07	9.23911
WBGene00007654	C17H1.1	8.05935	-0.593674	20.6183	1.28124e-10	2.03182e-09	13.8628			WBGene00022570	sdz-35	3.79759	0.32153	15.2601	3.96e-09	2.52e-08	11.3302
WBGene00010524	K03B8.6	-1.63437	5.05476	-20.6158	1.28302e-10	2.03242e-09	14.7413			WBGene00269421	R06F6.14	3.79722	0.759157	13.7642	1.26e-08	6.23e-08	10.354
WBGene00015833	math-17	6.72778	-1.65677	20.6105	1.28682e-10	2.03623e-09	13.7752			WBGene00009941	F52F12.8	3.79468	0.482024	12.5527	3.5e-08	1.42e-07	9.35752
WBGene00008101	C44H9.6	-1.8519	4.72225	-20.6021	1.29287e-10	2.04357e-09	14.7684			WBGene00010194	btb-19	3.79271	2.16104	10.7688	2.58e-07	7.65e-07	7.37072
WBGene00010383	mpst-3	-1.65413	4.83783	-20.5979	1.29587e-10	2.0461e-09	14.7503			WBGene00018352	fbxc-20	3.79224	1.08392	11.6306	8.09e-08	2.84e-07	8.57666
WBGene00020169	mmaa-1	-1.26655	7.19947	-20.5947	1.2982e-10	2.04755e-09	14.6407			WBGene00195072	C16C8.22	3.79177	-0.657286	9.84691	4.86e-07	1.31e-06	6.78514
WBGene00017563	F18C5.10	-1.31319	5.92808	-20.5894	1.30207e-10	2.05129e-09	14.6683			WBGene00018563	F47D12.7	3.79118	3.34761	19.7596	2.09e-10	2.82e-09	14.485
WBGene00015677	cpg-4	4.03871	3.73028	20.5876	1.30339e-10	2.05129e-09	14.9527			WBGene00010373	H08M01.1	3.78939	1.93948	13.507	1.55e-08	7.34e-08	10.2048
WBGene00011665	T09F5.1	-3.1197	3.45575	-20.5527	1.32908e-10	2.08946e-09	14.9017			WBGene00000690	col-116	3.78876	-1.39014	8.81634	1.55e-06	3.62e-06	5.67099
WBGene00007724	C25F9.4	-1.69449	4.6293	-20.5446	1.3351e-10	2.09665e-09	14.7401			WBGene00014127	ZK892.3	3.78731	1.79992	19.4377	2.52e-10	3.22e-09	14.1692
WBGene00007695	C23H4.7	-4.57255	3.57459	-21.0882	1.33736e-10	2.09683e-09	14.9405			WBGene00005552	sri-40	3.78653	2.27906	16.4023	1.75e-09	1.36e-08	12.3703
WBGene00013765	cdkr-3	-1.29374	5.7433	-20.5406	1.33809e-10	2.09683e-09	14.6474			WBGene00016440	gipc-1	3.78645	6.04924	19.8133	1.72e-09	1.35e-08	12.2963
WBGene00021368	best-20	3.34523	2.30745	20.5381	1.33994e-10	2.09694e-09	14.8769			WBGene00009005	F21C3.6	3.7862	-0.350677	11.0283	1.44e-07	4.64e-07	7.9372
WBGene00008099	C44H9.4	3.46521	2.99081	20.5366	1.34105e-10	2.09694e-09	14.924			WBGene00012711	Y39E4A.1	3.7857	-0.752161	6.55846	3.11e-05	5.5e-05	2.73294
WBGene00001188	egl-20	-1.46496	6.00295	-20.5292	1.34664e-10	2.10342e-09	14.6305			WBGene00050881	ZK39.10	3.78437	-0.601984	6.30479	4.63e-05	7.94e-05	2.3398
WBGene00004037	plc-2	-1.89576	5.00074	-20.5212	1.35268e-10	2.11059e-09	14.6961			WBGene00013431	ceh-92	3.78375	2.4145	9.40665	1.99e-06	4.51e-06	5.32152
WBGene00017991	clec-180	-2.61381	6.47194	-21.1057	1.35417e-10	2.11065e-09	14.6581			WBGene00012547	Y37D8A.5	3.78237	2.66001	14.4628	7.73e-09	4.22e-08	10.8795
WBGene00004078	pos-1	5.81151	5.05156	23.3819	1.36316e-10	2.12239e-09	14.9879			WBGene00045180	K07F5.17	3.78027	-0.969791	9.55519	6.68e-07	1.73e-06	6.47958
WBGene00015829	math-15	4.4031	2.37785	20.5028	1.36671e-10	2.12564e-09	14.7955			WBGene00017032	D1044.7	3.77988	-0.70696	7.44173	8.62e-06	1.69e-05	3.9969
WBGene00007222	C01F6.2	2.88142	2.76205	20.4991	1.36955e-10	2.12606e-09	14.9037			WBGene00020905	T28H11.7	3.77919	3.38342	16.9391	1.46e-09	1.19e-08	12.5337
WBGene00020522	T15B7.10	-2.81311	2.25674	-20.4987	1.36991e-10	2.12606e-09	14.9023			WBGene00016288	C31H1.5	3.77832	2.84084	21.6725	7.21e-11	1.33e-09	15.5101
WBGene00006921	vha-12	-1.49012	9.6641	-20.4947	1.37296e-10	2.12853e-09	14.5726			WBGene00003229	mex-3	3.77802	5.1566	26.0958	8.4e-12	3.19e-10	17.6713
WBGene00010215	nhr-193	-2.74079	2.35717	-20.4865	1.3793e-10	2.1352e-09	14.8984			WBGene00013033	Y49E10.10	3.77699	2.56183	7.40467	3.77e-05	6.56e-05	2.34987
WBGene00020250	T05C1.3	-2.81041	2.61582	-20.4853	1.3802e-10	2.1352e-09	14.8977			WBGene00018121	F36H12.5	3.77643	1.90237	13.1971	2.01e-08	9.08e-08	9.94768
WBGene00000224	atgp-1	-1.79134	6.56149	-20.4796	1.38463e-10	2.13978e-09	14.586			WBGene00015667	C10A4.6	3.77577	-1.57698	8.12552	3.58e-06	7.65e-06	4.8619
WBGene00017374	ttr-41	-1.99592	6.76298	-20.4711	1.39124e-10	2.14771e-09	14.5779			WBGene00013710	Y106G6G.1	3.77352	2.06355	16.1834	2.04e-09	1.53e-08	12.2136
WBGene00012148	inos-1	1.83628	6.29308	20.4682	1.39354e-10	2.14898e-09	14.6071			WBGene00018948	F56C9.3	3.77229	3.89423	14.5135	2.04e-08	9.17e-08	9.85554
WBGene00008731	F13B12.3	-1.81776	3.78374	-20.4649	1.39609e-10	2.15037e-09	14.7897			WBGene00020416	T10E9.6	3.77107	-0.075959	8.61643	1.96e-06	4.46e-06	5.44363
WBGene00000971	dhs-7	-3.98371	2.33592	-20.4604	1.39963e-10	2.15037e-09	14.8642			WBGene00010799	chil-12	3.7695	-1.75851	9.49792	7.12e-07	1.83e-06	6.40819
WBGene00044427	F56A6.5	6.28302	-1.87626	20.4601	1.39987e-10	2.15037e-09	13.679			WBGene00003470	msp-152	3.76919	5.04678	13.6229	1.77e-07	5.53e-07	7.62199
WBGene00012822	Y43F8B.12	3.94401	2.32532	20.4595	1.40036e-10	2.15037e-09	14.8			WBGene00012104	sygl-1	3.76902	3.08266	11.7791	1.85e-07	5.73e-07	7.67105
WBGene00012726	Y39G8B.5	10.1059	0.613105	20.4562	1.40294e-10	2.15207e-09	13.8257			WBGene00016322	C32E8.4	3.76767	1.82321	18.1066	5.68e-10	5.87e-09	13.4167
WBGene00009896	scl-3	2.60987	3.0819	20.441	1.41503e-10	2.16609e-09	14.8708			WBGene00012795	Y43E12A.3	3.76693	1.43931	11.4832	9.3e-08	3.2e-07	8.43088
WBGene00016644	abhd-3.2	-1.56321	5.49851	-20.4409	1.41507e-10	2.16609e-09	14.6043			WBGene00011600	zim-2	3.76251	2.99973	13.9514	1.37e-08	6.65e-08	10.2803
WBGene00013594	Y87G2A.2	-2.30142	4.71555	-20.4374	1.41791e-10	2.16816e-09	14.6857			WBGene00016541	C39H7.1	3.76204	4.43264	14.2214	5.78e-08	2.14e-07	8.79415
WBGene00010094	tsfm-1	-1.27673	6.39418	-20.4212	1.43083e-10	2.18563e-09	14.5523			WBGene00001839	hdl-1	3.76128	2.01192	12.2083	5.03e-08	1.91e-07	9.02365
WBGene00006518	bckd-1B	-1.35954	7.5482	-20.415	1.43588e-10	2.19104e-09	14.5317			WBGene00007277	asfl-1	3.76055	3.16159	13.5312	2.35e-08	1.03e-07	9.72451
WBGene00010001	F53F8.4	2.20037	4.49513	20.4104	1.43958e-10	2.19199e-09	14.7411			WBGene00010719	K09E4.1	3.75846	2.79593	12.4648	5.58e-08	2.08e-07	8.8761
WBGene00004402	rom-3	8.26333	-0.0940267	20.4091	1.44066e-10	2.19199e-09	13.7915			WBGene00008841	F15A4.6	3.75713	2.46846	20.8765	1.11e-10	1.83e-09	15.0523
WBGene00001817	haf-7	-1.64353	4.92019	-20.4086	1.44102e-10	2.19199e-09	14.6306			WBGene00004119	pqn-31	3.75711	2.49215	16.1719	2.05e-09	1.54e-08	12.2133
WBGene00015298	C01F1.3	-2.12709	5.24233	-20.4	1.44803e-10	2.2002e-09	14.6097			WBGene00008660	clec-153	3.75515	1.80933	11.1159	1.5e-07	4.79e-07	7.93938
WBGene00008566	acox-1.3	-4.23901	1.91597	-20.3982	1.44957e-10	2.2002e-09	14.7685			WBGene00007793	C28D4.5	3.75163	3.09099	19.7006	2.16e-10	2.88e-09	14.4514
WBGene00006586	tni-4	2.54988	4.06016	20.3964	1.45096e-10	2.2002e-09	14.7864			WBGene00014007	ZK596.2	3.74964	2.31697	13.5756	1.47e-08	7.03e-08	10.2434
WBGene00006353	sur-7	-1.51769	5.40048	-20.3738	1.4696e-10	2.22614e-09	14.5701			WBGene00022244	Y73B6BL.23	3.74958	3.79033	13.242	7.19e-08	2.58e-07	8.58675
WBGene00001976	hmg-11	-1.35401	5.49762	-20.3411	1.49701e-10	2.26529e-09	14.5423			WBGene00011124	sdz-27	3.74926	3.21959	18.7749	3.75e-10	4.32e-09	13.8996
WBGene00011802	T16G1.9	-1.26272	6.80974	-20.338	1.4996e-10	2.26685e-09	14.4928			WBGene00008529	F02E9.3	3.74782	2.16194	16.7492	1.38e-09	1.14e-08	12.5995
WBGene00018738	swip-10	-2.21886	3.09411	-20.3272	1.50885e-10	2.2774e-09	14.7803			WBGene00018483	F45F2.11	3.74717	3.84722	13.1696	8.89e-08	3.07e-07	8.37631
WBGene00004216	ptr-1	-2.17654	5.07153	-20.3262	1.50971e-10	2.2774e-09	14.5817			WBGene00017872	F28A10.4	3.7469	-0.413726	8.37513	2.63e-06	5.79e-06	5.16148
WBGene00009835	F47H4.2	3.68268	3.10154	20.3222	1.51308e-10	2.27883e-09	14.8052			WBGene00044174	fipr-5	3.74673	1.16631	15.1844	4.19e-09	2.63e-08	11.4465
WBGene00009813	haly-1	-1.47828	9.1965	-20.3214	1.51379e-10	2.27883e-09	14.4708			WBGene00015456	C04G6.6	3.74636	0.741976	11.434	9.74e-08	3.33e-07	8.39006
WBGene00008694	vwa-8	-1.74216	7.90515	-20.3082	1.52513e-10	2.29353e-09	14.4668			WBGene00010367	H05L14.2	3.74543	3.27576	10.8563	7.51e-07	1.92e-06	6.2561
WBGene00003485	mua-6	-1.30801	7.55379	-20.2959	1.53582e-10	2.30723e-09	14.4602			WBGene00010185	F57A10.4	3.74507	0.462933	8.20811	3.52e-06	7.54e-06	4.84823
WBGene00002253	lbp-1	1.44263	5.8146	20.2773	1.55205e-10	2.32806e-09	14.5106			WBGene00014053	ZK669.3	3.74378	2.6002	19.2023	2.9e-10	3.57e-09	14.1445
WBGene00001683	gpd-1	3.42028	5.15633	20.8513	1.55289e-10	2.32806e-09	14.6828			WBGene00007733	smz-1	3.74314	4.26886	18.5153	5.91e-10	6.05e-09	13.3931
WBGene00020185	pgk-1	-1.36186	7.6983	-20.2705	1.55804e-10	2.33336e-09	14.4445			WBGene00007301	C04F12.7	3.74304	5.362	22.589	7.17e-11	1.32e-09	15.4935
WBGene00008787	F14B6.6	-2.39136	2.77704	-20.268	1.56026e-10	2.33429e-09	14.7666			WBGene00019151	pck-3	3.74236	3.20068	13.8001	1.87e-08	8.58e-08	9.95166
WBGene00012404	Y6G8.2	-5.52091	2.2543	-20.2631	1.56464e-10	2.33512e-09	14.6644			WBGene00021200	cyp-31A3	3.74191	3.08963	16.8337	1.3e-09	1.09e-08	12.65
WBGene00008005	C38D4.4	3.13832	4.31699	20.2625	1.56511e-10	2.33512e-09	14.709			WBGene00017555	nep-10	3.73822	0.968024	12.4742	3.75e-08	1.5e-07	9.32692
WBGene00005131	srd-53	-3.80378	1.29845	-20.2619	1.56563e-10	2.33512e-09	14.6025			WBGene00012069	T26H5.4	3.73809	0.0987022	10.7514	1.9e-07	5.86e-07	7.71744
WBGene00015094	B0261.6	3.60295	3.03636	20.2598	1.56755e-10	2.33558e-09	14.7698			WBGene00015842	C16C8.4	3.73729	1.96119	13.2789	1.88e-08	8.59e-08	10.0135
WBGene00007649	C17G1.2	5.28331	1.88777	20.2542	1.57257e-10	2.34066e-09	14.4386			WBGene00019421	K05F6.10	3.73575	2.0406	16.547	1.58e-09	1.27e-08	12.4583
WBGene00022797	best-24	1.96941	4.56696	20.2522	1.57431e-10	2.34087e-09	14.6302			WBGene00018169	nspb-2	3.7353	-0.900957	9.68109	5.82e-07	1.54e-06	6.61148
WBGene00012557	Y37D8A.19	6.61991	4.07696	21.3229	1.58597e-10	2.35306e-09	14.7465			WBGene00012809	Y43F8A.2	3.73279	3.4966	9.81272	3.12e-06	6.76e-06	4.78807
WBGene00011446	T04F8.8	2.05117	6.69929	20.2387	1.58647e-10	2.35306e-09	14.4572			WBGene00020084	R105.1	3.73199	3.81621	21.5907	7.54e-11	1.38e-09	15.4978
WBGene00002038	hum-5	-1.73494	7.58311	-20.2377	1.58737e-10	2.35306e-09	14.4259			WBGene00021787	Y51H7C.9	3.73076	1.76418	16.0954	2.17e-09	1.6e-08	12.1365
WBGene00044207	Y6G8.5	7.44419	0.0725492	20.233	1.59158e-10	2.35689e-09	13.7137			WBGene00004044	plk-3	3.7245	5.57436	16.2553	2.33e-08	1.02e-07	9.66255
WBGene00016728	C46H11.2	-1.72197	4.70839	-20.229	1.59523e-10	2.35893e-09	14.5456			WBGene00010474	K01D12.15	3.72345	1.7241	12.2572	4.55e-08	1.76e-07	9.13475
WBGene00022089	Y69A2AR.18	-1.16262	9.71046	-20.2279	1.5962e-10	2.35893e-09	14.4125			WBGene00008388	D1086.1	3.72122	-1.20716	9.89503	4.62e-07	1.25e-06	6.82661
WBGene00015043	cyp-34A8	2.00784	4.4048	20.2258	1.59809e-10	2.35933e-09	14.6328			WBGene00003994	pgl-3	3.72017	5.13916	9.58927	1.28e-05	2.42e-05	3.22605
WBGene00003876	pept-2	1.73959	4.96757	20.2167	1.60642e-10	2.36922e-09	14.5571			WBGene00013194	Y54E2A.9	3.71941	2.52683	17.827	6.78e-10	6.71e-09	13.3103
WBGene00022114	Y71F9AL.9	-1.30806	8.93724	-20.2074	1.61494e-10	2.37355e-09	14.4032			WBGene00016954	C55C3.4	3.71716	1.89918	15.2241	4.06e-09	2.57e-08	11.5319
WBGene00004264	qua-1	-2.85338	7.68551	-21.5856	1.61524e-10	2.37355e-09	14.4997			WBGene00006048	ssp-31	3.71415	2.02621	12.2098	5.04e-08	1.91e-07	9.01878
WBGene00235133	T26H5.14	4.15024	2.51622	20.2069	1.61534e-10	2.37355e-09	14.6791			WBGene00015908	C17F3.3	3.71323	0.442789	10.7565	1.89e-07	5.83e-07	7.73755
WBGene00011893	T21C9.6	-1.7672	5.38832	-20.2063	1.61588e-10	2.37355e-09	14.4747			WBGene00011746	T13F2.6	3.71319	4.78328	22.6155	5.52e-11	1.12e-09	15.7853
WBGene00000172	aqp-4	-1.78763	5.61559	-20.1938	1.62745e-10	2.38665e-09	14.4524			WBGene00003429	msp-31	3.71048	5.5541	11.4573	2.16e-06	4.86e-06	5.02035
WBGene00019346	K02G10.5	-1.59543	3.98882	-20.1931	1.62808e-10	2.38665e-09	14.6021			WBGene00010692	K08H2.5	3.70913	-1.11189	6.49579	3.4e-05	5.98e-05	2.64858
WBGene00007746	C26D10.6	-1.92563	4.42228	-20.185	1.63561e-10	2.39527e-09	14.5553			WBGene00001424	fis-1	3.7086	1.35762	16.2846	1.9e-09	1.45e-08	12.2178
WBGene00011324	hrde-2	1.78902	4.24703	20.1771	1.64297e-10	2.40035e-09	14.6114			WBGene00007307	spch-1	3.7072	5.28986	9.54722	1.39e-05	2.61e-05	3.11853
WBGene00002393	lpr-1	-2.67083	2.99115	-20.1744	1.64552e-10	2.40035e-09	14.7051			WBGene00016586	C42C1.8	3.70557	4.0006	22.2347	5.37e-11	1.1e-09	15.8343
WBGene00000529	clh-2	-2.44956	3.44235	-20.1738	1.64608e-10	2.40035e-09	14.6673			WBGene00016185	C28F5.4	3.70542	-0.882977	6.73423	2.4e-05	4.31e-05	2.99314
WBGene00016865	ets-9	-1.94516	4.21514	-20.1738	1.64609e-10	2.40035e-09	14.5727			WBGene00001985	hop-1	3.70495	2.36827	17.3044	9.52e-10	8.6e-09	12.972
WBGene00007691	C23H4.2	-4.0584	1.31556	-20.1725	1.64733e-10	2.40035e-09	14.5375			WBGene00016441	C35D10.3	3.70237	-0.0188121	13.3059	1.84e-08	8.42e-08	9.88422
WBGene00006626	tsn-1	-1.47772	9.28141	-20.1587	1.66032e-10	2.41472e-09	14.3724			WBGene00007381	C06C6.7	3.7019	0.93672	11.0412	1.42e-07	4.59e-07	8.01846
WBGene00016797	C50A2.3	-3.11722	2.41953	-20.1585	1.66051e-10	2.41472e-09	14.7139			WBGene00013088	Y51B9A.6	3.70143	-1.03987	7.03327	1.5e-05	2.79e-05	3.45385
WBGene00007955	selt-1.1	-1.35341	6.5142	-20.1383	1.67977e-10	2.43914e-09	14.3794			WBGene00010209	fbxa-191	3.7008	0.0945859	9.47323	7.32e-07	1.88e-06	6.41091
WBGene00302974	Y65B4BM.3	-2.41863	6.59416	-20.5066	1.68066e-10	2.43914e-09	14.4106			WBGene00011163	chil-20	3.7006	-1.36162	6.99998	1.57e-05	2.91e-05	3.41155
WBGene00007132	pals-27	7.01072	1.48058	20.1288	1.68889e-10	2.4465e-09	13.83			WBGene00044447	ZK688.10	3.70055	2.45816	14.895	5.2e-09	3.11e-08	11.2835
WBGene00015841	skpo-2	-2.09622	4.91971	-20.1286	1.6891e-10	2.4465e-09	14.4748			WBGene00077443	Y71A12B.19	3.69537	-0.576805	7.51224	7.86e-06	1.55e-05	4.08771
WBGene00006955	wrt-9	-2.50049	3.25568	-20.1216	1.69578e-10	2.45373e-09	14.6535			WBGene00018122	ttbk-2	3.69323	2.21218	10.0848	5.9e-07	1.56e-06	6.52804
WBGene00012109	T28A8.3	3.22893	3.18238	20.1168	1.70044e-10	2.45804e-09	14.6896			WBGene00012637	Y38H8A.3	3.69291	3.85865	17.7728	8.48e-10	7.89e-09	13.0464
WBGene00010321	F59B10.5	-2.08593	3.71271	-20.1142	1.70304e-10	2.45934e-09	14.597			WBGene00017460	bath-30	3.6902	2.73201	17.8719	6.59e-10	6.57e-09	13.3427
WBGene00006416	sams-5	3.81689	4.33267	20.4748	1.71051e-10	2.46768e-09	14.6581			WBGene00013651	Y105C5B.11	3.68891	0.62676	11.9161	6.2e-08	2.27e-07	8.82455
WBGene00016655	acbp-1	-1.94092	7.3596	-20.1019	1.71504e-10	2.47034e-09	14.3464			WBGene00018497	msrp-3	3.68719	2.15816	16.1847	2.04e-09	1.53e-08	12.2193
WBGene00012634	Y38H6C.23	-4.1321	2.37931	-20.1012	1.71575e-10	2.47034e-09	14.6662			WBGene00001529	gcy-2	3.68663	-1.80529	6.45662	3.53e-05	6.18e-05	2.62081
WBGene00015336	C02D5.2	-1.78622	3.34145	-20.0982	1.71866e-10	2.47209e-09	14.6196			WBGene00022706	ZK354.3	3.68616	0.92894	17.1641	1.04e-09	9.2e-09	12.6856
WBGene00009483	F36G3.2	-1.54903	5.69125	-20.0925	1.72423e-10	2.47765e-09	14.3838			WBGene00017059	msrp-5	3.68508	2.52581	13.1992	2.32e-08	1.02e-07	9.77181
WBGene00022200	fard-1	-1.4245	7.15401	-20.0846	1.7321e-10	2.4865e-09	14.3357			WBGene00018380	decr-1.1	3.68315	2.34525	15.1862	4.18e-09	2.63e-08	11.5061
WBGene00010941	gss-1	-1.22948	6.66758	-20.076	1.74063e-10	2.49628e-09	14.3374			WBGene00009835	F47H4.2	3.68268	3.10154	20.3222	1.51e-10	2.28e-09	14.8052
WBGene00015684	C10G8.8	-1.36299	7.08768	-20.0662	1.75043e-10	2.50387e-09	14.3251			WBGene00019920	acs-15	3.68249	1.47564	8.39882	3.63e-06	7.75e-06	4.74898
WBGene00008233	C50F4.8	2.41866	3.97134	20.0612	1.75539e-10	2.50387e-09	14.5933			WBGene00009160	F26E4.5	3.68125	1.55767	16.0672	2.21e-09	1.62e-08	12.1001
WBGene00000902	daf-6	-2.44191	3.85859	-20.0611	1.75556e-10	2.50387e-09	14.56			WBGene00021969	Y57G7A.6	3.67992	3.86759	23.2358	3.23e-11	7.81e-10	16.3461
WBGene00017310	F09G2.1	-2.30442	5.02847	-20.0603	1.75627e-10	2.50387e-09	14.4298			WBGene00012087	T27E7.1	3.67425	4.19912	13.3129	1.11e-07	3.71e-07	8.13548
WBGene00017698	F22B7.9	3.23713	3.64764	20.0593	1.75733e-10	2.50387e-09	14.6399			WBGene00001571	gei-14	3.67406	3.50389	14.9631	7.37e-09	4.06e-08	10.8744
WBGene00020419	acdh-4	2.53616	3.17447	20.059	1.75768e-10	2.50387e-09	14.6481			WBGene00003443	msp-50	3.67389	4.52668	13.0931	1.85e-07	5.72e-07	7.59458
WBGene00011066	ztf-15	3.24794	3.63146	20.0587	1.75798e-10	2.50387e-09	14.6404			WBGene00011749	ssp-36	3.6723	0.0907733	9.16816	1.03e-06	2.54e-06	6.07405
WBGene00008677	F11A5.9	2.96225	5.41141	20.4263	1.767e-10	2.51426e-09	14.4912			WBGene00017553	nep-8	3.66877	2.28028	10.9524	2.07e-07	6.31e-07	7.57519
WBGene00008123	ent-4	-1.95157	4.85	-20.047	1.76979e-10	2.51523e-09	14.4283			WBGene00011795	T16A9.5	3.66796	4.5696	22.4315	5.08e-11	1.06e-09	15.8675
WBGene00015222	B0507.5	5.82284	-2.11147	20.0456	1.77114e-10	2.51523e-09	13.4618			WBGene00011846	chil-25	3.66554	0.00781531	11.5923	8.39e-08	2.92e-07	8.48902
WBGene00010993	vha-20	-1.40775	8.28939	-20.04	1.77689e-10	2.51998e-09	14.3036			WBGene00018803	fbxa-24	3.66358	4.35249	17.6605	1.28e-09	1.07e-08	12.6077
WBGene00077761	zip-9	-1.56739	7.2246	-20.0389	1.77795e-10	2.51998e-09	14.3079			WBGene00235354	ZK250.14	3.66338	-0.717982	6.22982	5.02e-05	8.56e-05	2.25724
WBGene00020396	T10B5.10	-2.71529	3.21411	-20.0351	1.78183e-10	2.52301e-09	14.6101			WBGene00019260	H34I24.1	3.66322	1.09239	13.966	1.07e-08	5.49e-08	10.5486
WBGene00020158	T02C5.1	-1.96465	8.25274	-20.0219	1.79544e-10	2.53982e-09	14.2923			WBGene00014179	ZK1010.5	3.66233	3.94397	7.96318	4.05e-05	7.02e-05	2.12203
WBGene00020365	T08G2.2	-2.65022	2.97547	-20.0174	1.80002e-10	2.54382e-09	14.6144			WBGene00044911	H38K22.6	3.66049	0.152831	9.38243	8.1e-07	2.05e-06	6.31147
WBGene00020287	lsy-13	1.92213	4.48027	20.0148	1.80279e-10	2.54526e-09	14.4958			WBGene00010195	pot-2	3.66019	1.89332	12.8836	2.63e-08	1.12e-07	9.67812
WBGene00011214	R10E9.2	3.40459	4.99395	20.5625	1.81758e-10	2.56365e-09	14.5329			WBGene00010940	M163.8	3.65999	0.797267	13.9542	1.08e-08	5.54e-08	10.509
WBGene00011352	rskn-1	1.81066	5.82834	19.9985	1.81973e-10	2.56419e-09	14.3523			WBGene00185055	Y47D3B.12	3.65971	-0.842753	10.92	1.61e-07	5.08e-07	7.8206
WBGene00011006	ugt-47	-1.83357	6.63382	-19.9942	1.82423e-10	2.56791e-09	14.2922			WBGene00017452	bath-29	3.65904	1.29597	9.81596	5.6e-07	1.48e-06	6.63917
WBGene00011539	fbxa-135	4.84663	1.76491	19.9915	1.82699e-10	2.56791e-09	14.3284			WBGene00185002	K11H3.8	3.65842	2.19334	10.7663	2.44e-07	7.28e-07	7.41335
WBGene00015516	C06A8.6	2.77986	3.9517	19.9909	1.82766e-10	2.56791e-09	14.5651			WBGene00009016	F21D9.2	3.65786	1.89506	15.711	2.85e-09	1.97e-08	11.881
WBGene00003006	lin-17	-1.58328	4.88329	-19.9825	1.83645e-10	2.57777e-09	14.3772			WBGene00019531	scrm-5	3.65703	1.89104	12.2233	4.69e-08	1.8e-07	9.09365
WBGene00019813	ger-1	-2.05833	5.22225	-19.9677	1.85221e-10	2.59737e-09	14.35			WBGene00022035	Y65B4BL.3	3.65511	0.957041	12.2317	4.66e-08	1.79e-07	9.11753
WBGene00013372	Y61B8B.2	6.03444	-2.00465	19.9641	1.85599e-10	2.59889e-09	13.4526			WBGene00022780	ZK622.1	3.65475	1.81117	13.5561	1.49e-08	7.13e-08	10.2462
WBGene00000863	cya-1	1.97829	4.74778	19.9633	1.85686e-10	2.59889e-09	14.4388			WBGene00021877	Y54G2A.12	3.65275	1.56673	13.4516	1.63e-08	7.63e-08	10.1619
WBGene00009632	ttyh-1	-1.14882	6.05922	-19.9575	1.86313e-10	2.60515e-09	14.2831			WBGene00020356	T08B6.9	3.65149	3.01472	12.9804	3.62e-08	1.46e-07	9.28875
WBGene00015644	C09E8.1	-1.42581	5.44006	-19.948	1.87331e-10	2.61687e-09	14.3095			WBGene00011401	T03F6.6	3.64997	2.46323	10.8424	2.65e-07	7.8e-07	7.31245
WBGene00021326	Y34B4A.10	-2.25706	4.82138	-19.9419	1.87993e-10	2.622e-09	14.3769			WBGene00008235	C50F4.10	3.64883	2.18437	12.2365	5.31e-08	2e-07	8.95794
WBGene00019373	K04A8.1	-1.72326	4.82884	-19.9413	1.88058e-10	2.622e-09	14.3605			WBGene00044783	T26H5.10	3.64803	1.32836	16.0638	2.22e-09	1.62e-08	12.072
WBGene00018963	ucr-1	-1.42392	9.10437	-19.9329	1.88968e-10	2.63215e-09	14.2357			WBGene00044261	Y87G2A.20	3.64658	0.018646	9.30028	8.88e-07	2.23e-06	6.22145
WBGene00017427	acp-5	-2.72735	4.23019	-19.9273	1.89577e-10	2.63812e-09	14.4492			WBGene00018698	vha-18	3.64599	3.96368	21.2424	9.09e-11	1.59e-09	15.3023
WBGene00011466	T05C12.1	3.19216	3.04292	19.9252	1.89806e-10	2.63878e-09	14.5811			WBGene00017142	EEED8.14	3.64439	2.01771	10.6034	2.64e-07	7.77e-07	7.34035
WBGene00020855	hpo-36	-2.11085	4.09577	-19.9171	1.90695e-10	2.6457e-09	14.4369			WBGene00007509	C10C5.5	3.64338	-0.206115	10.0531	3.9e-07	1.08e-06	7.01263
WBGene00019759	M03F4.6	-2.25924	3.70857	-19.9159	1.90824e-10	2.6457e-09	14.4842			WBGene00013800	Y116A8C.23	3.64328	1.59692	16.1438	2.09e-09	1.56e-08	12.1574
WBGene00013103	Y51H4A.7	-1.82857	7.5722	-19.9141	1.91031e-10	2.6457e-09	14.2297			WBGene00014121	ZK858.8	3.64219	2.1471	13.4552	1.62e-08	7.61e-08	10.1514
WBGene00009054	F22D6.9	2.96356	2.98252	19.914	1.91031e-10	2.6457e-09	14.5744			WBGene00012177	decr-1.2	3.64144	2.21667	16.309	1.87e-09	1.43e-08	12.3063
WBGene00011184	R09H10.7	-3.74538	1.99422	-19.9105	1.91423e-10	2.6484e-09	14.5391			WBGene00019608	ani-2	3.63727	5.22477	9.56084	1.31e-05	2.47e-05	3.18066
WBGene00010539	ttr-2	1.74557	6.16033	19.9077	1.91732e-10	2.6484e-09	14.2741			WBGene00011052	arrd-11	3.63693	0.695512	10.1157	3.65e-07	1.03e-06	7.08892
WBGene00010091	ssp-35	3.53898	3.34989	19.9073	1.91773e-10	2.6484e-09	14.5683			WBGene00043147	nspd-6	3.63665	2.7956	16.28	1.9e-09	1.45e-08	12.2784
WBGene00019234	ugt-8	2.63272	3.10704	19.9041	1.92132e-10	2.65084e-09	14.5622			WBGene00015262	B0563.5	3.63524	0.0128312	12.8585	2.68e-08	1.14e-07	9.54856
WBGene00000858	cwn-2	-2.72636	2.98521	-19.8989	1.92713e-10	2.65306e-09	14.5456			WBGene00022674	ZK177.9	3.63521	-1.08328	5.8754	8.74e-05	0.000143334	1.71228
WBGene00004789	sgk-1	-1.49073	6.20239	-19.8985	1.92752e-10	2.65306e-09	14.2436			WBGene00235280	F42A9.17	3.63515	-1.04554	6.3769	4.04e-05	7.01e-05	2.47759
WBGene00000479	cgh-1	2.56206	8.86351	20.726	1.9284e-10	2.65306e-09	14.2709			WBGene00019255	H32C10.1	3.63401	1.91876	19.7543	2.1e-10	2.82e-09	14.3745
WBGene00000109	alh-3	-1.41942	7.65988	-19.8905	1.93648e-10	2.66165e-09	14.2139			WBGene00015616	C08G5.3	3.63081	0.417548	9.7013	5.69e-07	1.51e-06	6.65537
WBGene00014247	ZK1307.4	3.9561	2.33326	19.8837	1.94408e-10	2.66958e-09	14.491			WBGene00018050	clec-139	3.62943	-1.62171	8.26333	3.02e-06	6.55e-06	5.02744
WBGene00001500	ftn-1	-5.46735	1.89751	-19.8789	1.94946e-10	2.67192e-09	14.3917			WBGene00003435	msp-40	3.62641	5.58813	18.6005	2.36e-09	1.7e-08	11.9606
WBGene00001099	dsc-4	-2.24048	7.676	-20.2403	1.94946e-10	2.67192e-09	14.2337			WBGene00011162	chil-19	3.62641	-0.733529	9.69546	5.73e-07	1.51e-06	6.62768
WBGene00004969	spe-15	2.57928	5.42844	20.0117	1.96605e-10	2.69212e-09	14.3449			WBGene00015572	C07G1.6	3.62528	1.9671	16.3483	1.82e-09	1.4e-08	12.3242
WBGene00011203	R10E4.7	3.29395	3.2204	19.8533	1.97857e-10	2.70671e-09	14.5375			WBGene00022298	Y76B12C.4	3.62385	0.674827	11.8892	6.36e-08	2.32e-07	8.8041
WBGene00015557	C06G4.1	2.3966	4.09708	19.8494	1.98304e-10	2.70859e-09	14.455			WBGene00010363	H04D03.2	3.62316	2.51875	14.3959	7.62e-09	4.18e-08	10.893
WBGene00001071	dpy-9	-2.40717	5.92625	-20.2093	1.98367e-10	2.70859e-09	14.2601			WBGene00021193	math-44	3.62266	1.87971	19.4643	2.48e-10	3.18e-09	14.2124
WBGene00014158	ZK938.1	4.44988	4.36948	20.6247	2.0154e-10	2.74934e-09	14.5267			WBGene00016675	C45G9.4	3.6222	3.17726	15.3977	4.23e-09	2.65e-08	11.4541
WBGene00077697	F58E6.13	-3.2688	5.26037	-21.0086	2.0261e-10	2.76134e-09	14.3668			WBGene00015026	B0207.1	3.61647	1.41347	9.836	5.48e-07	1.46e-06	6.64913
WBGene00022888	rnh-1.1	3.21094	3.20308	19.8075	2.03167e-10	2.76634e-09	14.5106			WBGene00020282	mps-3	3.61608	1.35377	8.37469	3.41e-06	7.32e-06	4.81125
WBGene00006635	tsp-9	-1.3899	4.9795	-19.8001	2.04041e-10	2.77565e-09	14.2538			WBGene00019532	K08D10.9	3.61351	2.24577	14.6784	6.13e-09	3.52e-08	11.1251
WBGene00002071	ile-2	-1.3854	6.03248	-19.7847	2.05876e-10	2.79799e-09	14.1792			WBGene00044332	clec-36	3.61319	-0.146192	11.2921	1.12e-07	3.74e-07	8.20491
WBGene00017020	D1014.7	-6.13152	2.97602	-20.2852	2.0737e-10	2.81161e-09	14.4625			WBGene00015573	C07G1.7	3.61295	-0.672271	6.25451	4.83e-05	8.26e-05	2.29395
WBGene00013919	ZC506.1	-1.48437	6.35233	-19.7718	2.07423e-10	2.81161e-09	14.161			WBGene00011560	T07C4.3	3.61257	4.98051	10.1758	5.43e-06	1.11e-05	4.09539
WBGene00016756	C49A9.2	-1.74109	5.87662	-19.7715	2.07458e-10	2.81161e-09	14.1804			WBGene00010281	F58G11.3	3.61208	4.01213	10.3181	2.45e-06	5.44e-06	4.98344
WBGene00000107	alh-1	-1.3227	8.39187	-19.7672	2.07972e-10	2.81287e-09	14.1364			WBGene00013429	Y66D12A.3	3.61193	1.35574	8.42855	3.17e-06	6.85e-06	4.88418
WBGene00008580	dsb-1	3.43285	3.58664	19.765	2.08241e-10	2.81287e-09	14.4753			WBGene00016825	C50E10.1	3.61144	2.66302	16.9521	1.2e-09	1.02e-08	12.7438
WBGene00007777	C27D8.1	3.16676	3.36215	19.7644	2.08317e-10	2.81287e-09	14.4792			WBGene00007766	C27C7.1	3.61026	3.27609	9.29948	4.81e-06	9.99e-06	4.35295
WBGene00001480	fmo-5	-2.12663	4.64003	-19.7643	2.08325e-10	2.81287e-09	14.2833			WBGene00012741	Y40H4A.2	3.60792	1.48382	9.14918	1.24e-06	2.97e-06	5.81613
WBGene00018563	F47D12.7	3.79118	3.34761	19.7596	2.08898e-10	2.8179e-09	14.485			WBGene00022689	math-48	3.60486	-0.94968	7.5539	7.44e-06	1.48e-05	4.1447
WBGene00020283	T06A4.3	-1.92837	4.7754	-19.758	2.09085e-10	2.8179e-09	14.2593			WBGene00008298	C54D10.3	3.60479	4.45966	26.0045	8.75e-12	3.29e-10	17.6463
WBGene00019255	H32C10.1	3.63401	1.91876	19.7543	2.09543e-10	2.82146e-09	14.3745			WBGene00011378	T02E1.6	3.60396	2.97172	19.0297	3.22e-10	3.81e-09	14.0565
WBGene00019572	K09E2.3	-1.2456	6.42155	-19.7493	2.10154e-10	2.82707e-09	14.1438			WBGene00011918	T22C1.8	3.6034	3.22679	13.1345	3.54e-08	1.43e-07	9.29186
WBGene00003828	nuc-1	-1.74167	7.01341	-19.7476	2.10361e-10	2.82724e-09	14.1328			WBGene00015094	B0261.6	3.60295	3.03636	20.2598	1.57e-10	2.34e-09	14.7698
WBGene00011016	R04F11.3	1.68906	5.46521	19.7329	2.12157e-10	2.84874e-09	14.2147			WBGene00010574	K04H4.5	3.60291	3.3882	17.7075	7.32e-10	7.07e-09	13.2127
WBGene00007890	C33A12.19	3.22728	2.35897	19.7258	2.13035e-10	2.85718e-09	14.4415			WBGene00018813	F54D11.3	3.60269	-0.0642561	9.08436	1.14e-06	2.75e-06	5.9811
WBGene00019285	cbn-1	-2.38692	4.21548	-19.7235	2.13328e-10	2.85718e-09	14.3144			WBGene00013894	ZC434.8	3.60112	6.16695	11.1551	4.19e-06	8.81e-06	4.30046
WBGene00194985	Y25C1A.14	6.88754	-0.784368	19.7231	2.13375e-10	2.85718e-09	13.4618			WBGene00021136	W10G11.3	3.60051	0.42561	11.9527	6e-08	2.21e-07	8.84601
WBGene00020343	acs-3	-1.82062	3.66079	-19.7147	2.14423e-10	2.86857e-09	14.3578			WBGene00050915	Y6E2A.10	3.60034	1.06157	11.9917	5.79e-08	2.14e-07	8.90666
WBGene00006948	wrt-2	-2.65826	5.74718	-20.2516	2.15826e-10	2.87888e-09	14.2003			WBGene00018528	F47B3.4	3.59966	1.45634	7.74284	9.98e-06	1.92e-05	3.73917
WBGene00044707	pals-15	7.61471	0.158342	19.7022	2.15991e-10	2.87888e-09	13.4912			WBGene00022157	Y71G12B.22	3.59787	1.11958	15.8436	2.59e-09	1.83e-08	11.8972
WBGene00010510	ent-3	3.00743	3.37349	19.7017	2.16049e-10	2.87888e-09	14.4387			WBGene00013165	Y53F4B.19	3.59658	1.96592	12.7744	2.88e-08	1.21e-07	9.57877
WBGene00016995	acly-1	-1.65081	7.39653	-19.701	2.16141e-10	2.87888e-09	14.0993			WBGene00001541	gcy-15	3.59474	-0.273177	11.6679	7.81e-08	2.76e-07	8.52064
WBGene00007793	C28D4.5	3.75163	3.09099	19.7006	2.16183e-10	2.87888e-09	14.4514			WBGene00007986	C36F7.5	3.59145	2.23239	14.7449	5.82e-09	3.39e-08	11.1758
WBGene00018336	F42A9.7	3.51561	2.40784	19.6987	2.16423e-10	2.87944e-09	14.4205			WBGene00020659	T21G5.1	3.59099	2.14569	13.8837	1.14e-08	5.77e-08	10.5022
WBGene00019087	F59A6.5	2.1478	4.53627	19.684	2.18288e-10	2.90159e-09	14.3001			WBGene00013999	ZK550.5	3.58955	3.45359	13.4928	3.18e-08	1.31e-07	9.39488
WBGene00000088	aex-5	-1.49786	5.85149	-19.6752	2.19411e-10	2.91235e-09	14.12			WBGene00018950	F56C9.6	3.58892	4.54551	13.9107	7.51e-08	2.67e-07	8.49662
WBGene00000726	col-153	-1.93124	6.53776	-19.6731	2.19678e-10	2.91235e-09	14.0984			WBGene00017853	F27C1.3	3.58857	1.40795	12.9273	2.53e-08	1.09e-07	9.72527
WBGene00008865	F15G9.1	2.11766	6.39964	19.6726	2.19749e-10	2.91235e-09	14.1262			WBGene00004965	spe-11	3.58818	3.52601	25.2806	1.21e-11	4.02e-10	17.2984
WBGene00011952	T23F6.5	-2.83037	3.63436	-19.6714	2.19898e-10	2.91235e-09	14.3605			WBGene00007792	C28D4.4	3.58794	1.04713	12.6705	3.16e-08	1.3e-07	9.50053
WBGene00004058	pmp-1	1.79782	6.14498	19.6691	2.20198e-10	2.91367e-09	14.1296			WBGene00018991	F56F11.4	3.58741	2.55569	19.026	3.22e-10	3.81e-09	14.0428
WBGene00020932	dhod-1	-1.4381	6.73004	-19.6666	2.20512e-10	2.91405e-09	14.0861			WBGene00009581	F40F9.3	3.58683	2.95	13.881	1.34e-08	6.55e-08	10.2901
WBGene00013862	wdr-5.3	2.2921	3.84472	19.6657	2.20628e-10	2.91405e-09	14.3637			WBGene00007156	B0379.2	3.5867	2.59442	19.2047	2.9e-10	3.56e-09	14.1502
WBGene00012559	epg-3	-1.69181	5.98785	-19.6594	2.21445e-10	2.92219e-09	14.1058			WBGene00021678	Y48G1C.5	3.58434	2.26362	14.8216	5.49e-09	3.25e-08	11.2332
WBGene00017429	F13D11.4	-1.72659	4.79841	-19.6465	2.23121e-10	2.94163e-09	14.1835			WBGene00016612	C43G2.3	3.57985	2.04399	17.7257	7.24e-10	7.02e-09	13.2216
WBGene00015795	C15F1.2	-2.40139	4.91771	-19.6344	2.24706e-10	2.95985e-09	14.184			WBGene00018081	F36A4.2	3.57917	1.54976	15.1574	4.27e-09	2.67e-08	11.4706
WBGene00008659	clec-151	3.3169	3.24588	19.6287	2.25448e-10	2.96694e-09	14.4062			WBGene00021859	fbxa-39	3.57777	-1.25068	7.20526	1.18e-05	2.25e-05	3.68861
WBGene00012201	W02B12.1	-1.59201	6.1717	-19.6258	2.2584e-10	2.96803e-09	14.0773			WBGene00007448	C08F8.6	3.57677	3.09947	16.4825	1.66e-09	1.31e-08	12.4015
WBGene00001150	ech-1.1	-3.06912	4.49177	-19.9788	2.2594e-10	2.96803e-09	14.2726			WBGene00021967	Y57G7A.3	3.57437	-1.73594	8.17386	3.37e-06	7.24e-06	4.9199
WBGene00005001	spp-16	-2.06748	4.55141	-19.6226	2.26264e-10	2.96947e-09	14.2044			WBGene00018347	F42C5.5	3.5738	1.90237	16.3444	1.82e-09	1.4e-08	12.3186
WBGene00011601	zim-3	3.02375	3.61041	19.6211	2.26457e-10	2.96947e-09	14.3786			WBGene00010046	F54D1.1	3.57103	2.37685	16.5315	1.6e-09	1.27e-08	12.4611
WBGene00006816	unc-84	-1.63179	6.12516	-19.615	2.27268e-10	2.97742e-09	14.0725			WBGene00019152	nspb-6	3.57101	-0.0690976	8.2495	3.07e-06	6.65e-06	5.00173
WBGene00008973	F20D1.1	-1.25253	5.91456	-19.6129	2.27543e-10	2.97834e-09	14.0773			WBGene00021465	ekl-7	3.56857	2.94087	14.5382	8.01e-09	4.33e-08	10.8202
WBGene00010780	K11H3.3	-1.21224	7.20713	-19.6112	2.27773e-10	2.97867e-09	14.0439			WBGene00018119	F36H12.3	3.56817	1.68369	17.2794	9.68e-10	8.69e-09	12.9056
WBGene00012895	cox-10	-1.53963	3.96422	-19.6072	2.28301e-10	2.98289e-09	14.2507			WBGene00015696	C10H11.7	3.56748	1.46119	14.7596	5.76e-09	3.37e-08	11.1754
WBGene00004198	prx-13	-1.3745	4.54097	-19.5873	2.30987e-10	3.01325e-09	14.1669			WBGene00003442	msp-49	3.56703	3.94005	9.28145	8.1e-06	1.59e-05	3.76407
WBGene00016058	nspd-3	3.94589	3.48799	19.5869	2.31039e-10	3.01325e-09	14.3825			WBGene00018530	F47B3.6	3.56668	0.981686	8.85933	1.62e-06	3.76e-06	5.58491
WBGene00018721	polh-1	1.8605	4.16225	19.5795	2.32035e-10	3.0215e-09	14.2635			WBGene00012527	set-22	3.56579	2.55983	17.7112	7.31e-10	7.06e-09	13.2392
WBGene00009453	F36A2.3	1.56127	5.59761	19.5792	2.32088e-10	3.0215e-09	14.1046			WBGene00009384	piit-1	3.56293	-0.449665	8.56833	2.08e-06	4.69e-06	5.38959
WBGene00011834	dvc-1	2.73115	4.45638	19.5699	2.33343e-10	3.03513e-09	14.2649			WBGene00021386	Y37F4.5	3.56267	1.51764	16.6678	1.46e-09	1.19e-08	12.497
WBGene00002032	htp-1	2.76896	4.72474	19.5606	2.34623e-10	3.04905e-09	14.233			WBGene00004165	pqn-84	3.56263	-1.21579	5.38377	0.000197994	0.000306354	0.907586
WBGene00045416	Y37H2A.14	2.96159	5.34478	20.0064	2.34952e-10	3.05059e-09	14.2042			WBGene00044062	snb-6	3.56217	1.00801	10.2174	3.28e-07	9.36e-07	7.18213
WBGene00018135	F37A4.5	2.20026	3.47776	19.5462	2.36612e-10	3.06941e-09	14.3192			WBGene00020761	T24C4.5	3.5618	2.56498	13.7751	1.29e-08	6.36e-08	10.3542
WBGene00018418	F44E2.4	-2.42781	7.28571	-20.0796	2.37606e-10	3.07956e-09	14.0422			WBGene00077764	F59C6.16	3.56092	2.83796	16.3737	1.78e-09	1.38e-08	12.3414
WBGene00001499	fsn-1	1.92548	4.72889	19.532	2.38602e-10	3.08972e-09	14.1752			WBGene00011000	R03G8.6	3.56088	2.15502	12.7184	3.03e-08	1.26e-07	9.51584
WBGene00003175	mec-12	-1.6807	6.53379	-19.5258	2.3947e-10	3.09664e-09	14.0048			WBGene00022090	Y69A2AR.19	3.55893	4.45831	9.13916	1.24e-05	2.36e-05	3.27086
WBGene00000007	aat-6	-1.53027	5.59349	-19.5251	2.39563e-10	3.09664e-09	14.0409			WBGene00017559	mpz-3	3.55877	1.79242	11.6865	7.68e-08	2.72e-07	8.59942
WBGene00013872	ZC374.2	-3.46778	3.13978	-19.518	2.40569e-10	3.10689e-09	14.3241			WBGene00021409	Y38C1AB.7	3.55859	-1.46722	9.95429	4.33e-07	1.19e-06	6.87985
WBGene00011911	T22B3.3	3.36251	2.80156	19.5086	2.41907e-10	3.12139e-09	14.3383			WBGene00007269	C03C10.2	3.55854	0.822518	15.1392	4.33e-09	2.69e-08	11.3749
WBGene00015348	C02F5.5	3.52055	3.00389	19.5036	2.42609e-10	3.12767e-09	14.3371			WBGene00001603	gln-2	3.55823	4.28217	11.728	6.33e-07	1.65e-06	6.34371
WBGene00008259	C52E4.7	3.09754	2.40982	19.4992	2.43238e-10	3.12927e-09	14.3212			WBGene00001044	dnj-26	3.55794	1.93164	16.3637	1.8e-09	1.39e-08	12.3341
WBGene00001468	flr-4	-1.70824	3.77533	-19.4987	2.43316e-10	3.12927e-09	14.2105			WBGene00022705	ZK354.2	3.55742	3.53505	10.5483	1.25e-06	3e-06	5.69485
WBGene00021546	laat-1	-1.38886	5.48196	-19.4982	2.43378e-10	3.12927e-09	14.0294			WBGene00015627	C09B9.2	3.55728	2.84286	15.1506	4.29e-09	2.68e-08	11.45
WBGene00000771	cpb-2	2.65875	3.31374	19.4903	2.44521e-10	3.14119e-09	14.3087			WBGene00018235	F40E12.2	3.55704	1.87433	8.57443	3.78e-06	8.03e-06	4.67853
WBGene00017861	F27D9.2	-2.10907	3.76928	-19.4816	2.45775e-10	3.15385e-09	14.2106			WBGene00018253	F40H6.1	3.55679	2.12489	14.1145	9.51e-09	4.99e-08	10.6873
WBGene00001182	egl-13	-2.00938	5.83111	-19.4805	2.4594e-10	3.15385e-09	14.0059			WBGene00007198	B0513.6	3.55636	-0.638564	7.96962	4.35e-06	9.13e-06	4.6693
WBGene00021193	math-44	3.62266	1.87971	19.4643	2.48297e-10	3.18126e-09	14.2124			WBGene00012058	T26F2.2	3.55625	1.78001	15.2454	4e-09	2.54e-08	11.5462
WBGene00022159	mppa-1	-1.5249	5.69566	-19.4602	2.48892e-10	3.18608e-09	13.9945			WBGene00017055	D2062.1	3.55536	0.351009	10.7652	1.87e-07	5.79e-07	7.74517
WBGene00007875	dod-24	-10.695	3.6855	-21.3076	2.51947e-10	3.22198e-09	13.8539			WBGene00010787	K12D12.5	3.55505	2.78066	11.2671	2.07e-07	6.3e-07	7.53955
WBGene00014127	ZK892.3	3.78731	1.79992	19.4377	2.52215e-10	3.22198e-09	14.1692			WBGene00014907	fbxa-117	3.55303	-1.26795	6.87354	1.87e-05	3.42e-05	3.23761
WBGene00010348	H01G02.1	2.12478	3.73231	19.4367	2.52361e-10	3.22198e-09	14.229			WBGene00009028	F21H7.2	3.55275	2.85171	17.4021	8.93e-10	8.19e-09	13.0377
WBGene00013538	ari-1.4	1.69793	4.31307	19.4339	2.52787e-10	3.22459e-09	14.1511			WBGene00013318	Y57G11C.23	3.5488	1.24251	12.3317	4.26e-08	1.66e-07	9.2104
WBGene00021596	spsb-2	4.27639	2.71934	19.4309	2.53237e-10	3.22749e-09	14.2671			WBGene00006618	trt-1	3.54778	2.82186	15.6689	2.94e-09	2.01e-08	11.8377
WBGene00002214	klc-1	3.41903	4.89887	19.9507	2.5548e-10	3.25323e-09	14.1891			WBGene00013085	mpz-6	3.54641	0.529231	9.75417	5.38e-07	1.43e-06	6.70893
WBGene00010409	H21P03.2	1.98052	4.31417	19.4129	2.55943e-10	3.25502e-09	14.1503			WBGene00009592	F40F12.3	3.54518	2.2857	13.5295	1.52e-08	7.24e-08	10.2023
WBGene00011638	ostb-1	-1.10583	8.1481	-19.412	2.56068e-10	3.25502e-09	13.916			WBGene00022452	Y110A2AR.1	3.54507	4.04044	22.6516	4.33e-11	9.47e-10	16.0472
WBGene00009771	F46B6.6	-1.17823	6.45693	-19.4077	2.56727e-10	3.26054e-09	13.93			WBGene00016056	C24D10.5	3.54202	-0.808726	9.37208	8.19e-07	2.07e-06	6.28579
WBGene00014838	cyp-13A9	-6.96025	-1.80474	-19.4058	2.57013e-10	3.26132e-09	13.2177			WBGene00012486	Y18D10A.21	3.54034	0.907275	9.84783	4.86e-07	1.31e-06	6.79267
WBGene00021114	W09C3.7	4.06962	3.87057	19.7489	2.57616e-10	3.26614e-09	14.2743			WBGene00018001	F33D11.2	3.53991	0.900202	12.4884	3.7e-08	1.49e-07	9.34007
WBGene00015561	C07A12.7	-1.33162	5.41662	-19.3995	2.57972e-10	3.2678e-09	13.9712			WBGene00010091	ssp-35	3.53898	3.34989	19.9073	1.92e-10	2.65e-09	14.5683
WBGene00013723	Y106G6H.13	3.48442	3.35689	19.3923	2.59076e-10	3.27892e-09	14.2646			WBGene00009463	F36D1.4	3.53707	0.816732	8.95457	1.35e-06	3.2e-06	5.77303
WBGene00001569	meg-3	4.03865	2.69391	19.3875	2.59808e-10	3.28304e-09	14.2484			WBGene00016360	C33G8.2	3.53382	0.896666	10.8536	1.71e-07	5.37e-07	7.83438
WBGene00007601	C15C6.2	4.31151	4.298	20.0712	2.6002e-10	3.28304e-09	14.2632			WBGene00011070	msrp-7	3.53295	0.500176	8.39695	2.56e-06	5.66e-06	5.15057
WBGene00016753	oac-9	3.91288	2.26128	19.3857	2.60079e-10	3.28304e-09	14.2081			WBGene00019712	rmh-1	3.53218	2.89818	10.8716	4.01e-07	1.11e-06	6.86817
WBGene00001714	grl-5	-2.71448	6.20042	-20.3497	2.61554e-10	3.2988e-09	14.0021			WBGene00015024	B0205.10	3.53112	4.37195	8.4591	2.62e-05	4.68e-05	2.50926
WBGene00007763	C27B7.6	3.49488	1.75027	19.3467	2.66153e-10	3.35389e-09	14.1326			WBGene00010064	F54F7.2	3.53031	1.28031	11.0626	1.39e-07	4.51e-07	8.0273
WBGene00000652	col-76	-3.45958	4.00407	-19.6895	2.68006e-10	3.37361e-09	14.1617			WBGene00005013	jmjd-1.1	3.52848	1.38632	7.41545	1.54e-05	2.87e-05	3.29988
WBGene00007685	C18E9.5	-1.43267	5.45123	-19.3339	2.68181e-10	3.37361e-09	13.9291			WBGene00022854	cin-4	3.5277	2.78076	17.2223	1.01e-09	8.94e-09	12.9207
WBGene00006665	twk-10	-2.96182	2.1855	-19.3304	2.68749e-10	3.37782e-09	14.2343			WBGene00022751	msrp-2	3.5275	5.44382	18.512	1.93e-09	1.47e-08	12.1486
WBGene00007668	C18B12.6	-1.54888	4.6625	-19.3248	2.69632e-10	3.38601e-09	13.9939			WBGene00011491	T05F1.5	3.52686	2.99331	18.2432	5.21e-10	5.53e-09	13.5736
WBGene00020661	smz-2	3.34488	4.19727	19.4483	2.69898e-10	3.38642e-09	14.1704			WBGene00009143	F26A3.5	3.5267	3.33286	14.7877	7.22e-09	3.99e-08	10.8895
WBGene00002181	kal-1	-1.77823	4.63056	-19.32	2.70406e-10	3.38737e-09	13.9996			WBGene00007354	C06A1.3	3.52625	3.13099	14.6349	7.44e-09	4.09e-08	10.8728
WBGene00022336	Y82E9BR.3	-1.20735	10.8521	-19.3198	2.7044e-10	3.38737e-09	13.8494			WBGene00020588	T19H12.2	3.52538	5.75026	12.6052	7.51e-07	1.92e-06	6.08016
WBGene00018138	folt-2	-1.61093	7.90926	-19.3165	2.70971e-10	3.3911e-09	13.8564			WBGene00020223	T05A7.6	3.52505	3.92351	13.6441	4.58e-08	1.76e-07	9.00728
WBGene00013457	paqr-3	-2.33533	3.03666	-19.3114	2.71789e-10	3.39841e-09	14.1845			WBGene00022548	ZC196.4	3.52397	2.65412	21.3927	8.38e-11	1.49e-09	15.3565
WBGene00020952	kel-8	-1.73517	6.05223	-19.3028	2.73181e-10	3.41288e-09	13.8809			WBGene00022709	ZK354.8	3.52327	2.34727	12.7007	3.33e-08	1.36e-07	9.40947
WBGene00011023	R05A10.6	-2.5708	1.82527	-19.2969	2.74137e-10	3.42189e-09	14.2058			WBGene00013337	Y57G11C.48	3.52271	-0.597203	10.3232	2.94e-07	8.52e-07	7.26284
WBGene00004093	ppw-1	1.91851	6.77965	19.2931	2.74754e-10	3.42665e-09	13.8701			WBGene00016085	C25A8.5	3.52238	2.37589	16.3688	1.79e-09	1.39e-08	12.3498
WBGene00001394	fat-2	-1.36031	9.49973	-19.2869	2.75776e-10	3.43373e-09	13.8325			WBGene00015348	C02F5.5	3.52055	3.00389	19.5036	2.43e-10	3.13e-09	14.3371
WBGene00015514	nlp-77	-1.27758	9.46929	-19.2868	2.75794e-10	3.43373e-09	13.8326			WBGene00007624	hrde-1	3.52016	6.36531	10.1484	1.05e-05	2.01e-05	3.31057
WBGene00018958	F56C11.6	-1.8401	4.7629	-19.285	2.76092e-10	3.4345e-09	13.9652			WBGene00006404	tag-10	3.51939	3.60424	3.77602	0.0068441	0.00885234	-3.25706
WBGene00016712	C46E10.8	5.72934	-2.15926	19.2781	2.7722e-10	3.44558e-09	13.128			WBGene00004100	pqn-8	3.5189	0.339616	13.3192	1.82e-08	8.34e-08	9.96941
WBGene00010354	cyp-31A2	4.95231	3.33297	19.4936	2.77841e-10	3.45036e-09	14.201			WBGene00011174	acs-23	3.51853	-0.0039662	10.4452	2.59e-07	7.67e-07	7.41795
WBGene00022781	pmt-1	-1.34754	9.27468	-19.2725	2.78142e-10	3.45114e-09	13.8244			WBGene00015982	bgnt-1.4	3.51764	-0.61063	11.1634	1.26e-07	4.15e-07	8.04904
WBGene00017169	F01F1.15	-1.46591	4.97771	-19.2675	2.78976e-10	3.45854e-09	13.9249			WBGene00219326	F36D3.16	3.51744	1.72441	14.7291	5.9e-09	3.41e-08	11.1645
WBGene00011561	ttr-15	1.8495	7.01294	19.2463	2.82524e-10	3.49955e-09	13.8332			WBGene00016083	C25A8.2	3.51731	1.46427	14.1448	9.28e-09	4.88e-08	10.7117
WBGene00045355	D1086.17	3.46295	2.89152	19.2419	2.83267e-10	3.50576e-09	14.1827			WBGene00018336	F42A9.7	3.51561	2.40784	19.6987	2.16e-10	2.88e-09	14.4205
WBGene00003056	lon-2	-1.53843	4.71102	-19.2375	2.83996e-10	3.5118e-09	13.9337			WBGene00008725	F13A7.7	3.51453	0.885734	9.57953	6.51e-07	1.69e-06	6.50121
WBGene00001067	dpy-5	-2.46222	9.13378	-20.0148	2.84742e-10	3.51576e-09	13.856			WBGene00003457	msp-64	3.51355	4.67189	15.3877	1.6e-08	7.55e-08	10.0334
WBGene00002162	isp-1	-1.15231	8.71138	-19.2328	2.848e-10	3.51576e-09	13.8015			WBGene00013474	Y69E1A.2	3.51318	5.0737	10.0675	6.07e-06	1.23e-05	3.95336
WBGene00010947	M176.11	-1.72425	4.14667	-19.2263	2.85911e-10	3.52647e-09	13.9968			WBGene00009758	ttr-11	3.51308	-1.40013	7.82299	5.24e-06	1.08e-05	4.48919
WBGene00021487	comt-3	-1.5787	3.98744	-19.2222	2.86613e-10	3.53215e-09	14.0108			WBGene00018134	F37A4.4	3.51283	3.73507	18.966	3.34e-10	3.93e-09	13.9867
WBGene00017031	D1044.6	2.894	4.63743	19.2688	2.88617e-10	3.55383e-09	14.0363			WBGene00021373	Y37E11AR.7	3.51021	-0.701022	6.42657	3.7e-05	6.45e-05	2.55917
WBGene00007156	B0379.2	3.5867	2.59442	19.2047	2.89619e-10	3.56315e-09	14.1502			WBGene00020080	math-37	3.50918	0.26749	8.94003	1.34e-06	3.19e-06	5.80775
WBGene00014053	ZK669.3	3.74378	2.6002	19.2023	2.90024e-10	3.56511e-09	14.1445			WBGene00020070	rmd-6	3.50744	2.09937	12.9733	2.43e-08	1.06e-07	9.74083
WBGene00007392	fbxa-156	-1.46361	5.48159	-19.2003	2.90369e-10	3.56634e-09	13.8434			WBGene00007778	C27D8.2	3.50649	3.47848	13.7744	2.13e-08	9.51e-08	9.78097
WBGene00016151	smc-5	1.4074	6.33009	19.1899	2.92179e-10	3.58453e-09	13.8122			WBGene00019139	bath-1	3.50649	1.14385	13.1532	2.09e-08	9.34e-08	9.90951
WBGene00016020	sptl-1	-1.24734	7.91148	-19.189	2.92343e-10	3.58453e-09	13.7756			WBGene00018025	F35A5.2	3.50625	0.836174	14.0218	1.02e-08	5.3e-08	10.5716
WBGene00001915	his-41	-1.36543	5.74087	-19.1832	2.93362e-10	3.594e-09	13.8165			WBGene00004985	spo-11	3.50502	2.90765	17.3794	9.07e-10	8.3e-09	13.0199
WBGene00011415	him-18	1.67405	4.80674	19.1752	2.94755e-10	3.60801e-09	13.9336			WBGene00011910	alg-3	3.50399	4.8941	7.91093	6.11e-05	0.000102882	1.57347
WBGene00010341	glo-3	-1.92568	4.14824	-19.1551	2.98321e-10	3.6486e-09	13.9576			WBGene00015016	bath-14	3.50341	0.421231	13.1616	2.07e-08	9.3e-08	9.85783
WBGene00003779	nob-1	-1.65765	4.86519	-19.152	2.98871e-10	3.65225e-09	13.8666			WBGene00019461	K07A3.3	3.50163	2.52188	14.4735	7.18e-09	3.97e-08	10.9503
WBGene00012970	Y48A6B.9	-2.02023	4.39908	-19.1469	2.9979e-10	3.66041e-09	13.9247			WBGene00017057	D2062.5	3.50122	-0.964086	6.18725	5.33e-05	9.06e-05	2.20058
WBGene00007529	C11H1.3	-1.5507	4.88217	-19.1344	3.02041e-10	3.6848e-09	13.8516			WBGene00086551	D2005.7	3.50113	2.70696	12.0143	7.64e-08	2.71e-07	8.53568
WBGene00013173	Y53F4B.27	-2.43898	4.97331	-19.268	3.0293e-10	3.69255e-09	13.8746			WBGene00010241	F58D2.2	3.50038	3.79596	11.3345	5.95e-07	1.57e-06	6.42214
WBGene00000885	cyn-9	3.00504	3.07738	19.1276	3.03279e-10	3.69292e-09	14.1087			WBGene00017179	wht-4	3.49865	1.90148	9.7794	6.64e-07	1.72e-06	6.40979
WBGene00269338	R07C3.16	5.64485	-2.19571	19.1265	3.03469e-10	3.69292e-09	13.0531			WBGene00015994	C18H7.4	3.49824	2.32286	16.873	1.27e-09	1.07e-08	12.6903
WBGene00010911	M106.3	-1.31472	6.32857	-19.1239	3.03948e-10	3.69566e-09	13.7552			WBGene00008027	scl-5	3.49792	0.482916	8.14127	3.57e-06	7.65e-06	4.81778
WBGene00044014	F15H10.10	8.42417	0.288371	19.1214	3.04396e-10	3.69801e-09	13.2402			WBGene00018773	F53G12.8	3.49612	1.65017	18.5573	4.29e-10	4.79e-09	13.6704
WBGene00001045	dnj-27	-1.66571	4.5515	-19.1164	3.05321e-10	3.70616e-09	13.8776			WBGene00007763	C27B7.6	3.49488	1.75027	19.3467	2.66e-10	3.35e-09	14.1326
WBGene00010964	ctc-1	-1.64086	10.8055	-19.1133	3.05878e-10	3.70982e-09	13.7187			WBGene00009043	F22B5.5	3.49375	2.13915	15.4817	3.36e-09	2.23e-08	11.724
WBGene00007170	B0393.5	-2.32783	4.99068	-19.1116	3.06204e-10	3.71068e-09	13.8479			WBGene00013988	ZK512.10	3.49286	0.682594	8.94746	1.33e-06	3.16e-06	5.79276
WBGene00007521	C11E4.7	3.99241	1.9525	19.1062	3.07194e-10	3.71958e-09	13.9993			WBGene00009386	tag-290	3.49273	1.37717	15.6988	2.87e-09	1.99e-08	11.8382
WBGene00013439	Y66D12A.13	-3.21527	3.9988	-19.437	3.0852e-10	3.73253e-09	14.0064			WBGene00021471	Y39G10AR.15	3.49057	1.72661	10.5607	2.59e-07	7.67e-07	7.37984
WBGene00002130	inx-8	4.11326	4.02031	19.444	3.08916e-10	3.73421e-09	14.0838			WBGene00008124	C47A4.3	3.48987	1.86449	14.5725	6.65e-09	3.74e-08	11.0484
WBGene00008091	C44F1.1	-1.81134	4.54057	-19.0896	3.10256e-10	3.7473e-09	13.8657			WBGene00021664	Y48G1BL.5	3.48963	0.439966	10.056	3.89e-07	1.08e-06	7.03067
WBGene00013578	scav-2	1.4866	5.08225	19.0877	3.10615e-10	3.74766e-09	13.8412			WBGene00012761	Y41C4A.18	3.48843	0.521919	13.6398	1.39e-08	6.73e-08	10.244
WBGene00019410	K05F1.9	3.46942	3.01266	19.0856	3.11009e-10	3.74766e-09	14.0895			WBGene00018525	F47B3.1	3.48728	1.52285	7.42509	1.64e-05	3.02e-05	3.22948
WBGene00022083	Y69A2AR.12	5.88931	2.55359	19.0853	3.11059e-10	3.74766e-09	13.9291			WBGene00013723	Y106G6H.13	3.48442	3.35689	19.3923	2.59e-10	3.28e-09	14.2646
WBGene00014309	F07H5.5	-1.21321	10.2857	-19.0805	3.11957e-10	3.75536e-09	13.6988			WBGene00020461	T12C9.7	3.48223	2.38665	10.4853	3.6e-07	1.01e-06	6.99165
WBGene00002282	let-4	-2.455	5.33451	-19.4146	3.12571e-10	3.75964e-09	13.8219			WBGene00021154	Y4C6A.4	3.48071	0.347222	12.4069	3.98e-08	1.57e-07	9.23366
WBGene00013987	ZK512.8	3.44981	2.455	19.0734	3.13299e-10	3.76166e-09	14.0687			WBGene00021555	pid-5	3.48064	3.40091	7.12548	8.03e-05	0.000132345	1.43744
WBGene00003766	nlp-28	3.05966	2.45585	19.0726	3.1345e-10	3.76166e-09	14.076			WBGene00013696	Y106G6A.4	3.48048	3.38288	17.2421	9.92e-10	8.86e-09	12.8982
WBGene00004224	ptr-10	-2.25496	4.30128	-19.0718	3.13598e-10	3.76166e-09	13.8964			WBGene00235300	T06A10.107	3.48003	1.01014	13.4397	1.64e-08	7.7e-08	10.136
WBGene00011688	T10C6.6	-1.31214	5.96478	-19.0704	3.13862e-10	3.76166e-09	13.7343			WBGene00018083	F36A4.4	3.47813	2.0407	13.8646	1.16e-08	5.84e-08	10.4885
WBGene00010900	M28.9	3.27343	3.69784	19.0695	3.14032e-10	3.76166e-09	14.0458			WBGene00018124	F36H12.10	3.47641	1.68655	9.87002	5.3e-07	1.41e-06	6.64913
WBGene00021933	Y55F3AR.2	-1.19318	5.65885	-19.068	3.14317e-10	3.76198e-09	13.7464			WBGene00022707	ZK354.6	3.47457	1.97544	15.8283	2.62e-09	1.85e-08	11.9689
WBGene00010659	K08D8.5	-4.48504	2.45503	-19.0664	3.14626e-10	3.76258e-09	14.0706			WBGene00017672	F21F3.2	3.47423	1.90646	11.6692	7.8e-08	2.76e-07	8.57109
WBGene00020393	T10B5.7	-1.88787	5.52826	-19.0603	3.15764e-10	3.77309e-09	13.7581			WBGene00017673	icmt-1	3.47367	2.27141	14.2683	8.42e-09	4.5e-08	10.8021
WBGene00022593	ZC328.3	-1.5093	5.62705	-19.0557	3.16651e-10	3.77589e-09	13.743			WBGene00018232	F40E3.5	3.47208	1.70588	15.6149	3.05e-09	2.07e-08	11.8071
WBGene00021644	Y47G6A.18	-1.3418	5.62316	-19.0549	3.1679e-10	3.77589e-09	13.7411			WBGene00013853	ZC116.1	3.47168	2.50615	7.99612	1.42e-05	2.66e-05	3.29656
WBGene00011988	har-2	3.83682	3.10258	19.0543	3.16912e-10	3.77589e-09	14.0712			WBGene00014240	htas-1	3.4703	2.71604	15.5365	3.23e-09	2.16e-08	11.7437
WBGene00002007	hsp-3	-1.85308	10.4938	-19.0536	3.17038e-10	3.77589e-09	13.6814			WBGene00044433	W10C8.6	3.47029	-0.840218	10.9756	1.52e-07	4.84e-07	7.86938
WBGene00018314	F41H10.1	2.66707	5.11539	19.2896	3.17601e-10	3.7795e-09	13.883			WBGene00015051	B0218.7	3.47021	3.38037	16.6255	1.6e-09	1.27e-08	12.4151
WBGene00014011	ZK632.2	1.60785	5.17968	19.0414	3.19386e-10	3.79764e-09	13.8068			WBGene00009090	fipr-3	3.46999	1.71211	13.7117	1.31e-08	6.44e-08	10.3732
WBGene00006919	vha-10	-1.33136	8.85675	-19.0386	3.19926e-10	3.80095e-09	13.6773			WBGene00019410	K05F1.9	3.46942	3.01266	19.0856	3.11e-10	3.75e-09	14.0895
WBGene00003628	nhr-35	-1.87419	5.36265	-19.0343	3.20752e-10	3.80765e-09	13.7534			WBGene00044362	F42G2.7	3.46917	-0.0511662	10.1143	3.66e-07	1.03e-06	7.08429
WBGene00001794	gta-1	-1.28409	9.10777	-19.0304	3.215e-10	3.81104e-09	13.6711			WBGene00022754	nspd-1	3.46882	4.78341	18.7838	6.35e-10	6.4e-09	13.2773
WBGene00011378	T02E1.6	3.60396	2.97172	19.0297	3.21641e-10	3.81104e-09	14.0565			WBGene00013193	Y54E2A.8	3.46823	2.47115	10.3091	4.8e-07	1.3e-06	6.6947
WBGene00020382	T09B4.8	-1.18548	6.95198	-19.0287	3.21823e-10	3.81104e-09	13.6795			WBGene00019512	K08A2.2	3.46764	1.31484	12.3164	4.32e-08	1.68e-07	9.19628
WBGene00018991	F56F11.4	3.58741	2.55569	19.026	3.22347e-10	3.81413e-09	14.0428			WBGene00014169	ZK945.7	3.46643	4.0275	17.1484	1.39e-09	1.14e-08	12.515
WBGene00020347	ech-1.2	-1.12651	8.84266	-19.0145	3.24598e-10	3.83764e-09	13.662			WBGene00045188	B0284.5	3.46602	0.872793	12.6954	3.09e-08	1.28e-07	9.51652
WBGene00020006	set-15	-1.67532	3.98005	-19.0115	3.25188e-10	3.84081e-09	13.8817			WBGene00008099	C44H9.4	3.46521	2.99081	20.5366	1.34e-10	2.1e-09	14.924
WBGene00022047	Y66H1A.5	-1.61511	5.59923	-19.0104	3.25394e-10	3.84081e-09	13.7171			WBGene00020978	W03B1.9	3.4651	0.0274355	5.16756	0.000353964	0.000530872	0.288809
WBGene00019914	clec-150	-1.57121	7.31764	-19.006	3.26266e-10	3.84798e-09	13.6622			WBGene00010271	F58G1.9	3.4646	0.0358163	7.37151	9.69e-06	1.88e-05	3.8456
WBGene00303011	F17C11.26	-1.4445	6.3001	-18.9898	3.29469e-10	3.88261e-09	13.6712			WBGene00006553	tbx-34	3.46394	1.99741	16.5545	1.58e-09	1.26e-08	12.4674
WBGene00018280	F41C6.7	-3.44734	1.6108	-18.9757	3.32271e-10	3.91246e-09	13.9791			WBGene00008433	2022-03-02	3.4638	1.46708	12.0149	5.67e-08	2.11e-07	8.92009
WBGene00009385	sas-5	1.51514	4.84861	18.9728	3.32853e-10	3.91614e-09	13.7944			WBGene00022079	Y69A2AR.8	3.46357	2.35805	6.95798	5.49e-05	9.31e-05	1.93349
WBGene00020036	R12E2.11	-1.47165	5.99709	-18.9672	3.33988e-10	3.92608e-09	13.6679			WBGene00008154	C47E12.11	3.46318	1.9093	14.7939	5.61e-09	3.29e-08	11.2162
WBGene00018134	F37A4.4	3.51283	3.73507	18.966	3.34238e-10	3.92608e-09	13.9867			WBGene00045355	D1086.17	3.46295	2.89152	19.2419	2.83e-10	3.51e-09	14.1827
WBGene00002081	ina-1	-1.28209	6.37401	-18.9606	3.35332e-10	3.93575e-09	13.6493			WBGene00012207	W02B12.12	3.46207	3.94876	14.2292	2.22e-08	9.8e-08	9.72351
WBGene00016416	C34F11.5	2.97597	3.8227	18.9574	3.35974e-10	3.94011e-09	13.9567			WBGene00019247	syp-4	3.45885	4.65476	13.2512	1.5e-07	4.78e-07	7.77226
WBGene00000230	atp-3	-1.1274	9.26807	-18.9435	3.38802e-10	3.9676e-09	13.6146			WBGene00013612	fbxa-207	3.45613	0.908493	13.4971	1.57e-08	7.39e-08	10.1748
WBGene00006434	prdx-2	-1.26379	9.30909	-18.9432	3.38864e-10	3.9676e-09	13.6143			WBGene00016263	C30F12.4	3.45598	3.0131	18.5402	4.33e-10	4.83e-09	13.7577
WBGene00016664	C45E5.1	-2.12225	4.45929	-18.9354	3.40476e-10	3.98327e-09	13.7868			WBGene00012784	Y43C5A.4	3.45542	1.23576	15.0994	4.46e-09	2.75e-08	11.4065
WBGene00016276	C30G12.4	-3.02131	3.29598	-18.9299	3.41608e-10	3.99329e-09	13.9436			WBGene00044388	C27D6.11	3.4554	2.53471	14.7032	6.01e-09	3.46e-08	11.1271
WBGene00012429	Y11D7A.5	-2.97897	4.81204	-19.4531	3.43104e-10	4.00756e-09	13.8088			WBGene00007578	C14B1.7	3.45395	4.0132	9.09983	9.91e-06	1.91e-05	3.5334
WBGene00015095	B0261.7	3.26221	4.91904	19.3934	3.51433e-10	4.10126e-09	13.8468			WBGene00020467	T12F5.2	3.4525	2.39831	11.3998	1.22e-07	4.02e-07	8.07941
WBGene00012961	Y47H10A.5	3.30316	3.22578	18.8819	3.5169e-10	4.10126e-09	13.9585			WBGene00020103	R148.4	3.45244	2.36956	10.5042	3.38e-07	9.6e-07	7.05105
WBGene00018077	F35H12.5	-1.75576	3.41738	-18.8646	3.55379e-10	4.14096e-09	13.8598			WBGene00009270	F30F8.1	3.45107	4.23715	14.5093	2.32e-08	1.02e-07	9.66793
WBGene00006974	zen-4	1.40701	5.70587	18.8624	3.55872e-10	4.14339e-09	13.6391			WBGene00013987	ZK512.8	3.44981	2.455	19.0734	3.13e-10	3.76e-09	14.0687
WBGene00000969	dhs-5	-1.45226	4.75926	-18.8579	3.56848e-10	4.15142e-09	13.6859			WBGene00013824	Y116F11B.8	3.44898	0.369718	12.1845	4.86e-08	1.86e-07	9.04775
WBGene00007190	rmd-3	3.41972	3.98269	18.9245	3.57834e-10	4.15957e-09	13.898			WBGene00003906	paf-1	3.44841	0.744067	10.6894	2.02e-07	6.18e-07	7.67302
WBGene00009271	glna-3	1.9977	3.70695	18.8488	3.58817e-10	4.16766e-09	13.8628			WBGene00044680	F30A10.13	3.44775	0.201997	10.3533	2.85e-07	8.29e-07	7.3348
WBGene00007228	acs-7	-2.34987	6.03257	-19.1829	3.59982e-10	4.17786e-09	13.6224			WBGene00009308	F32A11.3	3.44691	4.77741	7.80177	6.56e-05	0.000109891	1.50395
WBGene00020637	fbxa-7	7.90639	-0.27677	18.8298	3.6298e-10	4.20929e-09	13.0933			WBGene00219908	F20C5.10	3.44601	0.889853	7.90483	5.36e-06	1.1e-05	4.37736
WBGene00012018	T25C12.3	-2.44524	10.8177	-19.7178	3.64458e-10	4.22306e-09	13.599			WBGene00019138	bath-21	3.445	-0.165425	11.4573	9.53e-08	3.27e-07	8.35775
WBGene00018237	irg-7	-2.26596	11.7247	-19.3262	3.65438e-10	4.22911e-09	13.5669			WBGene00018168	irld-7	3.44426	-0.657766	7.49584	8.03e-06	1.58e-05	4.06712
WBGene00002120	ins-37	3.82582	1.76784	18.8182	3.65561e-10	4.22911e-09	13.8155			WBGene00019119	F59E12.3	3.44422	-0.754772	8.92409	1.37e-06	3.24e-06	5.79514
WBGene00001190	egl-23	-1.66939	3.82127	-18.8136	3.66567e-10	4.23738e-09	13.7762			WBGene00009449	F35H8.4	3.44079	1.32765	12.6631	3.18e-08	1.31e-07	9.49946
WBGene00012258	W04G3.5	-1.42935	6.23756	-18.8056	3.6837e-10	4.25483e-09	13.5546			WBGene00022032	Y65B4A.9	3.44033	1.77667	12.6843	3.12e-08	1.29e-07	9.50681
WBGene00011237	gkow-1	1.6242	5.07015	18.7985	3.69956e-10	4.26965e-09	13.6633			WBGene00013657	Y105C5B.18	3.44026	1.9728	16.2341	1.97e-09	1.49e-08	12.25
WBGene00009439	mlcd-1	1.70617	4.37222	18.7973	3.7024e-10	4.26965e-09	13.7451			WBGene00016526	fbxa-8	3.43853	-0.595856	8.37087	2.64e-06	5.82e-06	5.15663
WBGene00011124	sdz-27	3.74926	3.21959	18.7749	3.75325e-10	4.32487e-09	13.8996			WBGene00012564	fbxa-107	3.43837	1.8442	14.8198	5.5e-09	3.25e-08	11.2353
WBGene00010204	F57F5.1	-1.39073	10.7161	-18.7661	3.77338e-10	4.34462e-09	13.4955			WBGene00020954	W02G9.4	3.43828	2.6552	21.2155	9.22e-11	1.6e-09	15.2684
WBGene00015537	C06E4.8	3.15719	2.74115	18.7636	3.77916e-10	4.34782e-09	13.8961			WBGene00044987	K07A1.17	3.43697	2.87374	11.7233	1.16e-07	3.85e-07	8.09713
WBGene00010238	F58B4.5	-1.9401	5.30833	-18.753	3.80355e-10	4.37243e-09	13.5789			WBGene00044238	C30H6.12	3.43599	0.0673401	12.9142	2.56e-08	1.1e-07	9.61514
WBGene00001112	duo-3	1.53451	5.099	18.7509	3.80853e-10	4.3747e-09	13.6259			WBGene00012700	Y39B6A.42	3.43566	2.58521	12.4796	4.29e-08	1.67e-07	9.1274
WBGene00017241	pcyt-1	-1.24061	6.66832	-18.739	3.83634e-10	4.40316e-09	13.4982			WBGene00008580	dsb-1	3.43285	3.58664	19.765	2.08e-10	2.81e-09	14.4753
WBGene00045411	C25F9.11	2.40246	4.10628	18.7322	3.85232e-10	4.41801e-09	13.7655			WBGene00017762	F23H11.7	3.43168	-0.403386	5.44415	0.000180248	0.000280793	0.973879
WBGene00007457	C08F11.10	3.31969	2.70594	18.716	3.89069e-10	4.4585e-09	13.8668			WBGene00009708	F44G3.7	3.43138	2.78363	11.6846	1.12e-07	3.76e-07	8.13304
WBGene00022517	ZC123.1	-2.33544	5.492	-19.0404	3.89576e-10	4.4608e-09	13.5725			WBGene00013810	Y116A8C.37	3.43111	-1.62174	7.4086	9.01e-06	1.76e-05	3.96082
WBGene00019337	K02F6.3	4.02496	2.67164	18.7033	3.92099e-10	4.48589e-09	13.847			WBGene00000772	cpb-3	3.43105	5.17212	13.1607	2.38e-07	7.11e-07	7.26332
WBGene00011968	T23G11.1	3.19786	4.5698	19.0284	3.92384e-10	4.48589e-09	13.7536			WBGene00022708	ZK354.7	3.42967	1.40188	15.4007	3.57e-09	2.32e-08	11.6356
WBGene00013700	Y106G6D.3	3.04767	3.67485	18.6997	3.92968e-10	4.48619e-09	13.8107			WBGene00015765	C14C11.1	3.42758	2.71638	15.8149	2.64e-09	1.86e-08	11.9466
WBGene00020414	T10E9.4	3.11834	5.69498	19.7845	3.93027e-10	4.48619e-09	13.6785			WBGene00012501	Y26D4A.3	3.42601	-1.22656	6.81954	2.02e-05	3.67e-05	3.16278
WBGene00000539	cln-3.1	-1.52548	4.96753	-18.697	3.93602e-10	4.48922e-09	13.5631			WBGene00011586	flp-33	3.42541	0.802423	7.33131	1.18e-05	2.24e-05	3.59005
WBGene00021565	Y45G12C.1	-2.93149	2.66382	-18.6922	3.94767e-10	4.49621e-09	13.839			WBGene00044067	zipt-7.1	3.42359	3.99491	21.8549	6.55e-11	1.25e-09	15.629
WBGene00002072	ima-1	1.9493	5.25962	18.6919	3.94833e-10	4.49621e-09	13.5886			WBGene00184990	C14B1.12	3.42313	1.78778	12.0425	5.53e-08	2.06e-07	8.92844
WBGene00012494	nhr-232	-1.57024	3.63021	-18.6756	3.98798e-10	4.5378e-09	13.7106			WBGene00001164	efn-3	3.42076	0.397144	11.604	8.29e-08	2.9e-07	8.53795
WBGene00206359	C05E4.15	8.75288	-0.0635672	18.6739	3.99228e-10	4.53915e-09	13.0304			WBGene00001683	gpd-1	3.42028	5.15633	20.8513	1.55e-10	2.33e-09	14.6828
WBGene00007431	C08B6.11	-1.69779	4.10828	-18.6643	4.01575e-10	4.56227e-09	13.6446			WBGene00007190	rmd-3	3.41972	3.98269	18.9245	3.58e-10	4.16e-09	13.898
WBGene00003999	pgp-5	-1.93765	4.60453	-18.6604	4.0253e-10	4.56955e-09	13.5873			WBGene00017977	F32B5.3	3.41931	-1.64556	6.17839	5.11e-05	8.72e-05	2.24634
WBGene00011153	R09A8.2	7.81629	-0.717507	18.6564	4.03511e-10	4.57328e-09	13.0004			WBGene00002214	klc-1	3.41903	4.89887	19.9507	2.55e-10	3.25e-09	14.1891
WBGene00017620	tofu-2	2.19246	4.3541	18.6558	4.03663e-10	4.57328e-09	13.6796			WBGene00022008	Y59H11AM.4	3.41783	0.325595	10.0956	3.73e-07	1.04e-06	7.07237
WBGene00021952	vha-19	-1.36996	8.36097	-18.6553	4.03802e-10	4.57328e-09	13.4312			WBGene00008968	elli-1	3.41758	4.00668	14.0383	2.84e-08	1.19e-07	9.46701
WBGene00003518	nac-2	-2.03833	4.24881	-18.6527	4.04426e-10	4.57678e-09	13.6289			WBGene00011114	R07E5.6	3.41741	2.53812	18.2513	5.19e-10	5.53e-09	13.5786
WBGene00018516	gakh-1	-1.38387	4.74401	-18.6451	4.06338e-10	4.59317e-09	13.549			WBGene00012115	T28B8.4	3.41536	1.84424	8.08647	7e-06	1.4e-05	4.04556
WBGene00010790	sodh-1	2.22551	6.67026	18.969	4.06506e-10	4.59317e-09	13.4883			WBGene00194912	ZK856.18	3.41352	2.06728	13.4342	1.65e-08	7.73e-08	10.1327
WBGene00018137	bath-41	2.39276	4.92357	18.6425	4.06984e-10	4.595e-09	13.6151			WBGene00016698	C46A5.1	3.4122	1.73725	17.2156	1.01e-09	8.96e-09	12.8783
WBGene00000179	aqp-11	-1.43874	6.49641	-18.6412	4.07312e-10	4.59514e-09	13.44			WBGene00009513	sfxn-1.2	3.41134	1.66115	10.5576	2.42e-07	7.23e-07	7.44091
WBGene00010906	M88.3	2.19131	3.03153	18.6398	4.07655e-10	4.59544e-09	13.7951			WBGene00016414	C34F11.2	3.41127	1.85772	13.752	1.27e-08	6.29e-08	10.4028
WBGene00018491	mdh-1	-1.10052	9.08483	-18.6316	4.09716e-10	4.61509e-09	13.4133			WBGene00013879	ZC376.8	3.41099	1.85417	10.5571	2.6e-07	7.69e-07	7.35918
WBGene00017775	F25B5.3	-1.76006	8.33963	-18.6273	4.10787e-10	4.62358e-09	13.4127			WBGene00015467	basl-1	3.40944	2.19989	12.4527	3.82e-08	1.52e-07	9.27001
WBGene00020596	oga-1	-1.22209	5.24839	-18.6222	4.12071e-10	4.63444e-09	13.4855			WBGene00006311	sun-1	3.40657	4.25669	18.3714	5.84e-10	5.99e-09	13.3826
WBGene00004972	spe-26	2.855	3.2966	18.6119	4.14706e-10	4.66048e-09	13.7765			WBGene00011214	R10E9.2	3.40459	4.99395	20.5625	1.82e-10	2.56e-09	14.5329
WBGene00001878	his-4	-3.19228	1.46078	-18.6052	4.16403e-10	4.67593e-09	13.7547			WBGene00019858	R03H10.6	3.40427	2.24451	18.336	4.92e-10	5.31e-09	13.6167
WBGene00017177	F02E8.4	5.78252	2.29193	18.5785	4.23306e-10	4.74978e-09	13.6054			WBGene00006044	ssp-16	3.40416	3.15775	18.0888	5.74e-10	5.92e-09	13.4679
WBGene00000417	ced-3	2.96413	4.46568	18.7047	4.24757e-10	4.7618e-09	13.6599			WBGene00016587	C42C1.9	3.40312	2.04949	16.2726	1.91e-09	1.46e-08	12.28
WBGene00012855	Y44A6D.5	3.08017	2.71648	18.5719	4.25032e-10	4.7618e-09	13.779			WBGene00007496	npax-4	3.40225	-0.670589	5.52048	0.00015135	0.00023861	1.15344
WBGene00001647	gna-2	3.9971	4.20583	19.0668	4.25374e-10	4.76196e-09	13.7477			WBGene00020293	nep-20	3.39834	1.42848	12.2741	4.48e-08	1.74e-07	9.15573
WBGene00001998	hpr-17	2.64787	3.00388	18.5679	4.26089e-10	4.7663e-09	13.7621			WBGene00020424	T10H9.1	3.39825	-1.08197	7.68354	6.28e-06	1.27e-05	4.31216
WBGene00018773	F53G12.8	3.49612	1.65017	18.5573	4.28857e-10	4.79357e-09	13.6704			WBGene00021995	Y59E9AL.5	3.39818	-0.149597	11.7933	6.95e-08	2.51e-07	8.65715
WBGene00012781	nspd-7	3.09676	4.28578	18.6844	4.30043e-10	4.80021e-09	13.6704			WBGene00020071	R13H9.5	3.39787	2.0631	10.8478	1.95e-07	5.98e-07	7.63039
WBGene00004998	spp-13	-2.79906	4.34849	-18.8736	4.3035e-10	4.80021e-09	13.6026			WBGene00013246	Y57A10A.1	3.39637	1.68055	7.31459	2e-05	3.64e-05	3.00042
WBGene00015932	C17H12.6	-3.59632	1.56936	-18.5507	4.30631e-10	4.80021e-09	13.7203			WBGene00007985	swah-1	3.39572	1.51816	10.6005	2.21e-07	6.69e-07	7.54041
WBGene00010442	bus-12	-2.75112	2.83237	-18.5501	4.30771e-10	4.80021e-09	13.737			WBGene00021878	Y54G2A.13	3.39486	1.99101	15.2645	3.94e-09	2.51e-08	11.5657
WBGene00016263	C30F12.4	3.45598	3.0131	18.5402	4.33421e-10	4.82604e-09	13.7577			WBGene00077450	K06B4.15	3.39407	0.206448	9.51759	6.97e-07	1.8e-06	6.45791
WBGene00012255	lpr-6	-2.50972	5.72045	-19.024	4.36249e-10	4.85381e-09	13.4526			WBGene00019530	scrm-8	3.39155	1.46938	14.7994	5.59e-09	3.28e-08	11.2086
WBGene00009301	F31F6.2	6.22896	-1.50975	18.5221	4.38293e-10	4.87283e-09	12.8677			WBGene00010651	K08C9.2	3.3908	4.11342	15.6746	5.05e-09	3.04e-08	11.1915
WBGene00012939	subs-4	-2.57751	3.48124	-18.5172	4.39604e-10	4.88367e-09	13.6524			WBGene00006625	try-7	3.39038	1.41282	9.71876	6.22e-07	1.63e-06	6.51012
WBGene00019843	R03E9.2	-2.08236	3.24937	-18.5092	4.418e-10	4.90432e-09	13.6594			WBGene00011425	T04B2.7	3.3857	1.14501	12.9473	2.49e-08	1.08e-07	9.7395
WBGene00017814	F26A10.2	-1.95624	4.99153	-18.4982	4.44814e-10	4.934e-09	13.4417			WBGene00007305	ttbk-5	3.38507	2.56314	15.57	3.15e-09	2.12e-08	11.7761
WBGene00017114	E03H12.7	3.09833	2.61165	18.4918	4.46564e-10	4.94965e-09	13.73			WBGene00018359	F42G8.8	3.38349	2.55298	17.5209	8.27e-10	7.72e-09	13.1179
WBGene00007696	tram-1	-1.06929	7.7448	-18.4835	4.4886e-10	4.97131e-09	13.3198			WBGene00004163	pqn-82	3.38279	1.38537	14.5701	6.66e-09	3.75e-08	11.0337
WBGene00021337	Y34F4.2	-5.17136	2.30632	-18.477	4.50663e-10	4.98747e-09	13.69			WBGene00014163	rnh-1.2	3.38182	2.24273	10.8051	2.16e-07	6.55e-07	7.5034
WBGene00015108	B0281.1	7.49016	-0.2969	18.4742	4.51452e-10	4.9924e-09	12.9207			WBGene00008207	C49F5.3	3.38129	1.16376	8.21178	3.67e-06	7.82e-06	4.72685
WBGene00003388	moe-3	-1.89334	5.16839	-18.4709	4.52378e-10	4.99885e-09	13.4061			WBGene00016953	C55C3.3	3.38036	2.48892	7.02857	5.14e-05	8.76e-05	1.97233
WBGene00010571	K04G11.3	-2.33059	2.38265	-18.4619	4.54911e-10	5.02302e-09	13.7021			WBGene00016501	C37C3.9	3.37865	4.08164	16.1157	3.37e-09	2.23e-08	11.6057
WBGene00020350	T08B2.12	4.29659	4.34173	19.3886	4.55291e-10	5.0234e-09	13.7005			WBGene00021016	W03G9.5	3.37837	0.57023	10.4575	2.56e-07	7.58e-07	7.44186
WBGene00012866	afmd-2	-2.3672	2.99055	-18.4573	4.56193e-10	5.02953e-09	13.6576			WBGene00012786	Y43C5B.3	3.37747	2.78945	17.9572	6.24e-10	6.32e-09	13.3956
WBGene00001333	erm-1	-1.27806	8.80853	-18.4463	4.59335e-10	5.06034e-09	13.2928			WBGene00007060	wht-6	3.3769	2.51957	14.2473	8.56e-09	4.56e-08	10.7656
WBGene00016431	C35A11.4	-2.1669	4.19497	-18.444	4.59968e-10	5.06348e-09	13.5043			WBGene00220076	T21B4.21	3.37668	-0.887394	7.22715	1.15e-05	2.19e-05	3.71567
WBGene00001604	gln-3	-1.64196	7.9467	-18.4357	4.62355e-10	5.0859e-09	13.2881			WBGene00010829	M02B1.4	3.37624	1.82165	14.8018	5.58e-09	3.28e-08	11.2217
WBGene00020987	W03D8.5	4.38853	0.861945	18.4291	4.64246e-10	5.10147e-09	13.2862			WBGene00012169	ttbk-4	3.37599	3.16415	15.386	3.87e-09	2.48e-08	11.5265
WBGene00019890	R05F9.6	-1.17292	7.74159	-18.4283	4.64472e-10	5.10147e-09	13.2835			WBGene00012642	Y39A1A.2	3.3758	0.648146	9.48542	7.22e-07	1.86e-06	6.40743
WBGene00009773	lipl-2	-4.14744	2.78609	-18.4918	4.6499e-10	5.10331e-09	13.6886			WBGene00017636	F20D6.6	3.37527	2.47385	15.0065	4.78e-09	2.92e-08	11.3603
WBGene00013484	Y69H2.9	-4.30116	1.55182	-18.4234	4.65896e-10	5.10939e-09	13.6095			WBGene00016236	heri-1	3.37508	2.3751	10.1165	5.41e-07	1.44e-06	6.56831
WBGene00009173	prom-1	3.06257	3.31372	18.4167	4.67846e-10	5.12692e-09	13.6591			WBGene00010254	F58E6.5	3.37469	3.91247	17.7671	8.51e-10	7.9e-09	13.0238
WBGene00013643	Y105C5A.24	-1.39956	5.33224	-18.415	4.68337e-10	5.12843e-09	13.346			WBGene00013979	ZK507.3	3.37419	1.68704	11.6899	7.65e-08	2.71e-07	8.60423
WBGene00013673	Y105E8A.13	-2.23487	3.35522	-18.4094	4.69948e-10	5.13894e-09	13.5872			WBGene00008013	C38D9.5	3.36985	0.843309	8.96017	1.31e-06	3.12e-06	5.79429
WBGene00010139	F56A8.3	-1.36122	7.03447	-18.4093	4.70003e-10	5.13894e-09	13.2763			WBGene00005092	srd-14	3.36774	0.767417	11.8598	6.54e-08	2.38e-07	8.78457
WBGene00016054	C24D10.2	3.19605	2.83222	18.399	4.72995e-10	5.16556e-09	13.6712			WBGene00002143	inx-21	3.36764	2.55937	14.5305	6.87e-09	3.84e-08	10.988
WBGene00015326	ivd-1	-1.26942	7.85034	-18.3985	4.73148e-10	5.16556e-09	13.2636			WBGene00012638	Y38H8A.4	3.36749	2.18558	15.1379	4.33e-09	2.69e-08	11.4708
WBGene00003090	lys-1	-1.26548	8.74032	-18.3966	4.73706e-10	5.16707e-09	13.2602			WBGene00017616	F20A1.4	3.36649	-1.59062	7.59814	7.02e-06	1.4e-05	4.20567
WBGene00000070	acy-3	-1.51669	5.23892	-18.3956	4.73998e-10	5.16707e-09	13.3423			WBGene00013419	Y65A5A.2	3.36567	2.68018	13.8678	1.16e-08	5.83e-08	10.4435
WBGene00002272	lec-9	-1.34199	8.31991	-18.376	4.79821e-10	5.22663e-09	13.2477			WBGene00011677	cyp-13A1	3.36528	0.42183	9.85221	4.83e-07	1.3e-06	6.81475
WBGene00018342	F42A10.6	-1.28378	7.86845	-18.3723	4.80911e-10	5.23459e-09	13.2463			WBGene00018745	F53C3.1	3.36527	1.3904	12.4223	3.93e-08	1.55e-07	9.28799
WBGene00003689	nhr-99	-2.16309	3.65184	-18.3711	4.81286e-10	5.23476e-09	13.5258			WBGene00001507	fut-4	3.36484	0.17759	10.9475	1.56e-07	4.96e-07	7.91708
WBGene00016752	C48E7.7	4.25277	4.45899	19.4275	4.83078e-10	5.25031e-09	13.6361			WBGene00014660	B0457.3	3.36412	0.00513485	12.1219	5.14e-08	1.94e-07	8.959
WBGene00016848	klo-1	-1.46274	5.41888	-18.3631	4.83677e-10	5.2529e-09	13.3066			WBGene00010136	F55H12.5	3.36269	2.74302	22.1847	5.51e-11	1.12e-09	15.7772
WBGene00022718	ZK370.4	1.91485	6.49194	18.3582	4.85171e-10	5.26129e-09	13.277			WBGene00011911	T22B3.3	3.36251	2.80156	19.5086	2.42e-10	3.12e-09	14.3383
WBGene00004183	prk-2	-2.44917	4.32394	-18.3582	4.85174e-10	5.26129e-09	13.4423			WBGene00007977	gska-3	3.36245	3.86502	16.6317	1.8e-09	1.39e-08	12.2544
WBGene00019205	kcc-2	-1.93327	6.73146	-18.3508	4.87412e-10	5.27792e-09	13.2469			WBGene00018196	nep-13	3.36191	1.79056	10.4484	2.9e-07	8.43e-07	7.2516
WBGene00000414	cec-1	-1.33618	5.50914	-18.3507	4.87432e-10	5.27792e-09	13.2907			WBGene00010747	K10D11.3	3.36089	-0.37991	8.10873	3.65e-06	7.79e-06	4.83708
WBGene00021817	Y53G8B.1	-2.21804	3.70145	-18.3463	4.88784e-10	5.28861e-09	13.5055			WBGene00020715	nspd-4	3.35985	3.51015	16.3319	2.19e-09	1.61e-08	12.0849
WBGene00004050	parp-2	1.81515	4.98603	18.3368	4.91672e-10	5.31472e-09	13.3809			WBGene00219460	K09H9.9	3.35957	-1.0586	6.52917	3.05e-05	5.39e-05	2.75067
WBGene00019858	R03H10.6	3.40427	2.24451	18.336	4.91927e-10	5.31472e-09	13.6167			WBGene00021763	Y51F10.2	3.35912	3.69231	21.2933	8.84e-11	1.56e-09	15.3355
WBGene00235352	ZK250.13	-1.60559	4.69509	-18.334	4.92541e-10	5.3174e-09	13.3555			WBGene00009956	F53B2.5	3.35773	2.58139	12.6987	3.55e-08	1.43e-07	9.31577
WBGene00021640	Y47G6A.14	2.72163	2.77523	18.3244	4.95484e-10	5.3452e-09	13.6213			WBGene00017556	F18A12.7	3.35754	-1.27162	9.15012	1.05e-06	2.58e-06	6.04048
WBGene00009701	egg-3	5.65668	3.46038	18.7951	4.99785e-10	5.3876e-09	13.6224			WBGene00017386	nspd-5	3.3571	4.20103	18.4201	5.66e-10	5.87e-09	13.4162
WBGene00000625	col-48	-2.95311	7.41424	-20.6033	5.01568e-10	5.40281e-09	13.3778			WBGene00013788	Y116A8C.8	3.35582	-1.3589	6.7684	2.17e-05	3.93e-05	3.09369
WBGene00022283	lgc-27	-2.18488	3.65774	-18.3001	5.03054e-10	5.41482e-09	13.4797			WBGene00017955	F31E8.5	3.35556	3.27777	17.3318	9.35e-10	8.49e-09	12.9635
WBGene00015907	C17F3.1	3.99579	2.8495	18.2973	5.0394e-10	5.42034e-09	13.6087			WBGene00016169	C27F2.7	3.35475	1.79047	11.6153	8.21e-08	2.87e-07	8.52586
WBGene00000671	col-96	5.16557	3.33819	18.61	5.0446e-10	5.42192e-09	13.6144			WBGene00271781	Y71F9AM.9	3.35461	1.1164	12.7544	2.94e-08	1.23e-07	9.57634
WBGene00008750	F13E9.1	1.52711	4.56697	18.2922	5.05563e-10	5.42976e-09	13.3868			WBGene00001482	fog-2	3.35301	2.65801	13.1712	2.38e-08	1.04e-07	9.72049
WBGene00008019	C38H2.2	-1.44812	6.04441	-18.2902	5.06192e-10	5.43251e-09	13.2241			WBGene00007478	C09F9.1	3.35194	0.609973	11.6104	8.24e-08	2.88e-07	8.55368
WBGene00015114	B0281.8	8.66855	0.0160802	18.2815	5.08946e-10	5.45537e-09	12.8427			WBGene00303423	F10D7.11	3.35173	-1.3963	6.17676	5.11e-05	8.72e-05	2.24196
WBGene00017577	F18F11.4	-2.14753	2.95773	-18.2809	5.09123e-10	5.45537e-09	13.5437			WBGene00194816	ZK616.61	3.35172	1.85233	14.1716	9.09e-09	4.8e-08	10.7375
WBGene00019783	M70.1	4.19204	2.60512	18.2794	5.09609e-10	5.45537e-09	13.5837			WBGene00189950	C39B5.14	3.35055	0.701223	12.063	5.42e-08	2.03e-07	8.96438
WBGene00016803	bath-42	1.34198	6.33122	18.2787	5.09823e-10	5.45537e-09	13.2198			WBGene00011297	R102.10	3.35021	1.86846	13.5062	1.55e-08	7.35e-08	10.2003
WBGene00023404	plr-1	-1.60479	4.97018	-18.2672	5.1352e-10	5.49089e-09	13.2828			WBGene00007244	C01G12.3	3.34977	2.06922	12.6495	3.22e-08	1.32e-07	9.45401
WBGene00008749	plpp-1.3	-1.65443	4.99858	-18.2595	5.16003e-10	5.51338e-09	13.2763			WBGene00008299	C54D10.4	3.34708	1.91138	15.1849	4.18e-09	2.63e-08	11.5071
WBGene00020797	T25D3.3	4.79747	0.949065	18.2517	5.18502e-10	5.52932e-09	13.1563			WBGene00018548	clec-79	3.34703	3.93729	13.9613	2.63e-08	1.12e-07	9.53514
WBGene00019430	K06A5.2	4.17686	5.11258	20.3303	5.18596e-10	5.52932e-09	13.5599			WBGene00002193	kin-5	3.3462	2.84331	16.5205	1.61e-09	1.28e-08	12.4376
WBGene00011114	R07E5.6	3.41741	2.53812	18.2513	5.18635e-10	5.52932e-09	13.5786			WBGene00022572	ZC239.14	3.34553	2.84387	23.739	2.52e-11	6.61e-10	16.5395
WBGene00004228	ptr-14	-1.49108	5.83114	-18.2501	5.19045e-10	5.52964e-09	13.2072			WBGene00021368	best-20	3.34523	2.30745	20.5381	1.34e-10	2.1e-09	14.8769
WBGene00007108	gspd-1	-1.18977	6.96808	-18.2472	5.1997e-10	5.53309e-09	13.1691			WBGene00001686	gpd-4	3.34512	4.32103	12.2693	2.87e-07	8.33e-07	7.10823
WBGene00000181	ard-1	-1.43815	7.28807	-18.2462	5.20318e-10	5.53309e-09	13.1656			WBGene00020661	smz-2	3.34488	4.19727	19.4483	2.7e-10	3.39e-09	14.1704
WBGene00015713	C12D12.1	-2.1175	8.52813	-18.5578	5.20733e-10	5.53309e-09	13.1843			WBGene00020642	T20H9.6	3.34468	-0.252777	11.5219	8.96e-08	3.1e-07	8.40867
WBGene00015048	faah-2	-1.47815	6.36072	-18.2444	5.20891e-10	5.53309e-09	13.1827			WBGene00001246	elo-8	3.34429	2.08254	13.831	1.19e-08	5.96e-08	10.4579
WBGene00011491	T05F1.5	3.52686	2.99331	18.2432	5.21285e-10	5.53323e-09	13.5736			WBGene00007454	C08F11.7	3.34315	-0.37036	10.3358	2.9e-07	8.43e-07	7.29156
WBGene00012830	mrps-28	-1.52034	4.64405	-18.2323	5.24866e-10	5.56718e-09	13.2923			WBGene00007335	C05C12.1	3.34313	2.14249	13.5212	1.54e-08	7.28e-08	10.1994
WBGene00017874	acdh-9	-1.0152	7.1133	-18.2301	5.2557e-10	5.56801e-09	13.1554			WBGene00018930	F56B3.6	3.34233	2.99602	17.3551	9.21e-10	8.41e-09	12.9969
WBGene00016659	C45B2.2	-2.57677	3.64276	-18.2297	5.2571e-10	5.56801e-09	13.4477			WBGene00022034	deps-1	3.34228	4.91875	7.95546	5.57e-05	9.44e-05	1.64368
WBGene00017166	aldo-2	-1.23293	9.93162	-18.2236	5.27719e-10	5.58522e-09	13.1405			WBGene00044206	T26H5.9	3.34046	5.44595	39.1053	7.49e-14	2e-11	22.3679
WBGene00001025	dnj-7	-1.58613	6.31393	-18.2116	5.31711e-10	5.62337e-09	13.1631			WBGene00008061	C41G7.3	3.33998	3.84521	15.1364	6.79e-09	3.81e-08	10.9042
WBGene00008408	D2023.4	-1.92227	5.40725	-18.204	5.34264e-10	5.64627e-09	13.2105			WBGene00015614	C08G5.1	3.33994	-1.39018	8.67481	1.83e-06	4.2e-06	5.50865
WBGene00017794	mltn-13	-3.02978	1.74341	-18.1986	5.36081e-10	5.65911e-09	13.539			WBGene00194647	Y51H4A.935	3.33517	-0.243959	7.78276	5.52e-06	1.13e-05	4.4221
WBGene00016444	C35D10.7	1.5289	4.66461	18.198	5.36258e-10	5.65911e-09	13.3134			WBGene00001855	hil-4	3.33341	5.28116	9.54238	1.14e-05	2.16e-05	3.26886
WBGene00017447	F14B8.5	-1.79741	5.59032	-18.1924	5.38159e-10	5.66943e-09	13.1866			WBGene00021968	Y57G7A.5	3.33217	1.75543	14.0391	1.01e-08	5.25e-08	10.6341
WBGene00021430	Y38F2AR.12	-1.88071	5.03698	-18.1914	5.385e-10	5.66943e-09	13.2329			WBGene00012492	fbxb-7	3.33166	-0.793097	6.10569	5.83e-05	9.85e-05	2.10298
WBGene00014097	ZK829.9	5.59803	2.62423	18.1908	5.38693e-10	5.66943e-09	13.4622			WBGene00019834	R02F2.5	3.33144	0.160426	4.81403	0.000672684	0.000975291	-0.370429
WBGene00022389	pde-6	-1.73832	6.28791	-18.1905	5.38794e-10	5.66943e-09	13.151			WBGene00011178	R09E10.9	3.32843	-1.04873	5.81295	9.35e-05	0.000152435	1.64214
WBGene00303081	T23F2.13	-2.67042	3.19836	-18.1889	5.39334e-10	5.67101e-09	13.4724			WBGene00009522	F38A1.9	3.32817	0.219977	7.39068	9.52e-06	1.85e-05	3.8464
WBGene00010050	F54D5.4	-1.4504	6.29103	-18.174	5.44412e-10	5.72026e-09	13.1378			WBGene00010679	K08F4.5	3.3281	2.07637	15.5488	3.2e-09	2.15e-08	11.7724
WBGene00000753	col-180	-1.86328	6.56633	-18.1704	5.45632e-10	5.72893e-09	13.1304			WBGene00022385	Y95B8A.4	3.32652	1.01485	14.7265	5.91e-09	3.42e-08	11.1198
WBGene00016947	C55B7.11	2.87855	2.81971	18.163	5.48195e-10	5.7517e-09	13.5197			WBGene00021781	Y51H7C.3	3.32613	2.32894	12.9551	2.47e-08	1.07e-07	9.70015
WBGene00010284	aman-2	-1.30305	7.04956	-18.1589	5.49596e-10	5.76224e-09	13.1094			WBGene00011252	R11H6.4	3.32563	2.53651	17.7158	7.29e-10	7.04e-09	13.2431
WBGene00016161	C27D6.3	3.14487	3.35554	18.1491	5.53023e-10	5.79399e-09	13.4871			WBGene00014197	ZK1053.2	3.32462	3.41855	17.7649	7.06e-10	6.91e-09	13.2395
WBGene00044107	F58G6.9	-2.09731	5.02117	-18.1455	5.54268e-10	5.80285e-09	13.2103			WBGene00017712	F22E5.17	3.3227	1.42905	10.6202	2.17e-07	6.57e-07	7.5661
WBGene00021252	cht-4	-4.17023	3.79935	-19.0923	5.56036e-10	5.81416e-09	13.489			WBGene00022590	ZC317.7	3.32252	1.95162	15.0902	4.49e-09	2.77e-08	11.4375
WBGene00008394	D1086.7	6.01261	3.26651	18.5829	5.56448e-10	5.81416e-09	13.488			WBGene00018296	F41F3.1	3.32142	-0.0434407	9.91316	4.53e-07	1.23e-06	6.87941
WBGene00007557	C14A4.6	-1.7912	4.15088	-18.139	5.56547e-10	5.81416e-09	13.2986			WBGene00022094	Y69A2AR.23	3.32116	0.0611606	8.36675	2.66e-06	5.85e-06	5.13556
WBGene00021800	nduf-9	-1.1956	7.03535	-18.1329	5.58693e-10	5.83239e-09	13.0917			WBGene00007457	C08F11.10	3.31969	2.70594	18.716	3.89e-10	4.46e-09	13.8668
WBGene00009684	msd-3	4.17811	2.24139	18.1234	5.62027e-10	5.85993e-09	13.4583			WBGene00020105	R148.7	3.3194	2.26475	14.8483	5.38e-09	3.2e-08	11.2492
WBGene00021472	Y39G10AR.16	4.22214	2.689	18.1231	5.62142e-10	5.85993e-09	13.4913			WBGene00015820	C16A11.7	3.31884	2.35777	17.82	6.81e-10	6.73e-09	13.3058
WBGene00021963	lipl-6	-2.63815	2.93166	-18.1208	5.62959e-10	5.85993e-09	13.4523			WBGene00008659	clec-151	3.3169	3.24588	19.6287	2.25e-10	2.97e-09	14.4062
WBGene00006887	vav-1	-1.38502	5.37502	-18.1203	5.63114e-10	5.85993e-09	13.1471			WBGene00009130	F25H5.8	3.31509	3.44544	14.9568	6.04e-09	3.47e-08	11.0423
WBGene00022108	Y71F9AL.2	2.60906	2.68064	18.1197	5.63347e-10	5.85993e-09	13.4937			WBGene00013611	Y102A5C.2	3.31335	1.18053	14.5058	7e-09	3.9e-08	10.9738
WBGene00020227	T05A8.1	7.68323	-0.202017	18.1159	5.64703e-10	5.86984e-09	12.7509			WBGene00012276	his-74	3.31105	5.00997	15.2314	2.33e-08	1.02e-07	9.61755
WBGene00015802	kynu-1	-1.21978	6.25716	-18.1129	5.65744e-10	5.87047e-09	13.0968			WBGene00008125	C47A4.5	3.31097	1.14028	11.1458	1.29e-07	4.21e-07	8.11047
WBGene00015310	fan-1	1.60919	4.35997	18.1126	5.65856e-10	5.87047e-09	13.2972			WBGene00010401	H16D19.3	3.31063	-0.81457	6.92481	1.74e-05	3.2e-05	3.30423
WBGene00007584	C14C10.1	4.33291	3.78518	18.5879	5.65974e-10	5.87047e-09	13.4946			WBGene00021288	clec-123	3.30976	4.04109	17.1495	1.27e-09	1.07e-08	12.5915
WBGene00017386	nspd-5	3.3571	4.20103	18.4201	5.66403e-10	5.87073e-09	13.4162			WBGene00007987	C36H8.1	3.30864	3.94306	13.0889	7.11e-08	2.56e-07	8.52677
WBGene00020948	era-1	5.73686	3.28737	18.5025	5.67178e-10	5.87458e-09	13.4824			WBGene00044491	Y54G2A.48	3.30823	-1.12692	6.48788	3.24e-05	5.7e-05	2.6926
WBGene00018467	sdpn-1	-1.42546	5.42972	-18.1072	5.67807e-10	5.87491e-09	13.135			WBGene00008387	zhp-2	3.30799	2.20324	15.5416	3.22e-09	2.15e-08	11.7665
WBGene00016322	C32E8.4	3.76767	1.82321	18.1066	5.68018e-10	5.87491e-09	13.4167			WBGene00010623	K07A12.5	3.30796	2.40586	15.6113	3.06e-09	2.07e-08	11.8115
WBGene00016046	C24B5.4	-2.85139	2.40559	-18.1044	5.68799e-10	5.87881e-09	13.481			WBGene00020995	W03F8.6	3.30761	-0.277989	9.93898	4.4e-07	1.2e-06	6.89819
WBGene00015698	kca-1	4.46406	3.54654	18.412	5.69239e-10	5.87917e-09	13.495			WBGene00020219	T05A7.1	3.30714	2.26506	14.9291	5.07e-09	3.05e-08	11.3104
WBGene00021579	clec-73	3.26304	4.37535	18.4029	5.7242e-10	5.90783e-09	13.3849			WBGene00011061	wago-1	3.30647	7.13232	10.4469	8.32e-06	1.63e-05	3.48825
WBGene00006044	ssp-16	3.40416	3.15775	18.0888	5.74422e-10	5.92429e-09	13.4679			WBGene00016742	C48B6.4	3.30597	2.64129	14.6761	6.14e-09	3.52e-08	11.092
WBGene00021559	Y45G5AM.7	2.15703	4.17653	18.084	5.76168e-10	5.93808e-09	13.3261			WBGene00013523	Y73F8A.14	3.30496	0.392504	10.3715	2.8e-07	8.15e-07	7.35558
WBGene00016874	C52B11.5	-1.71149	5.50711	-18.0794	5.77845e-10	5.94981e-09	13.1155			WBGene00020896	T28D9.4	3.30463	2.34182	12.266	4.78e-08	1.83e-07	9.02848
WBGene00086566	C08H9.16	1.81708	3.54653	18.0786	5.78124e-10	5.94981e-09	13.379			WBGene00015819	fbxc-44	3.30454	2.62917	16.1113	2.14e-09	1.59e-08	12.1613
WBGene00007313	clec-147	5.65582	0.553201	18.0769	5.78772e-10	5.95226e-09	12.7548			WBGene00009693	F44F1.1	3.30385	-0.442918	10.2926	3.03e-07	8.76e-07	7.24467
WBGene00016358	C33F10.12	3.24567	3.52456	18.0751	5.7942e-10	5.95472e-09	13.4306			WBGene00009383	F35B12.3	3.30366	1.97432	14.7575	5.77e-09	3.37e-08	11.1882
WBGene00009094	F23H12.5	-2.2766	5.50705	-18.38	5.80514e-10	5.96174e-09	13.1467			WBGene00013986	ZK512.7	3.30357	4.16299	21.7075	7.08e-11	1.32e-09	15.5391
WBGene00010307	skat-1	-1.12196	6.58899	-18.0637	5.83623e-10	5.98628e-09	13.0533			WBGene00012961	Y47H10A.5	3.30316	3.22578	18.8819	3.52e-10	4.1e-09	13.9585
WBGene00006311	sun-1	3.40657	4.25669	18.3714	5.83726e-10	5.98628e-09	13.3826			WBGene00004173	pqn-94	3.30242	1.29664	6.56351	5.15e-05	8.77e-05	2.06934
WBGene00010734	parn-1	3.1367	2.53271	18.0509	5.88361e-10	6.02956e-09	13.4557			WBGene00008417	D2030.7	3.30224	3.85065	16.1155	2.74e-09	1.91e-08	11.8234
WBGene00017058	msrp-6	2.92197	2.77692	18.0496	5.88826e-10	6.03008e-09	13.45			WBGene00018505	F46F5.14	3.30137	0.0859249	11.2345	1.18e-07	3.91e-07	8.18364
WBGene00007733	smz-1	3.74314	4.26886	18.5153	5.91387e-10	6.05204e-09	13.3931			WBGene00009321	F32B6.4	3.29985	3.21037	17.9108	6.43e-10	6.45e-09	13.3472
WBGene00022868	ZK1240.3	-1.36722	5.06144	-18.0368	5.93631e-10	6.07073e-09	13.1162			WBGene00303233	D1014.13	3.29902	-0.00636735	9.81715	5.02e-07	1.35e-06	6.77958
WBGene00011796	T16G1.2	-1.95649	4.03322	-18.0346	5.94469e-10	6.07473e-09	13.2492			WBGene00016950	C55C2.4	3.29755	-0.99534	9.65398	6e-07	1.58e-06	6.5795
WBGene00015073	B0238.9	4.2433	3.63701	18.3403	5.94858e-10	6.07473e-09	13.4427			WBGene00012689	Y39B6A.30	3.29714	3.0617	13.0686	2.8e-08	1.18e-07	9.50638
WBGene00008200	C49C3.10	-1.8115	4.68143	-18.0293	5.96445e-10	6.08667e-09	13.1601			WBGene00044684	T08G11.2	3.29682	2.14371	14.907	5.15e-09	3.09e-08	11.2977
WBGene00008066	fbxb-65	5.43651	-2.30376	18.024	5.98463e-10	6.10297e-09	12.5228			WBGene00007154	dhc-3	3.2954	-1.11236	8.80639	1.57e-06	3.66e-06	5.66
WBGene00001248	elp-1	-1.8847	3.9528	-18.012	6.03033e-10	6.14527e-09	13.2433			WBGene00004157	pqn-75	3.29493	0.138174	4.08862	0.00248215	0.00336084	-1.65655
WBGene00022547	ZC196.3	7.58787	0.450961	18.0106	6.03542e-10	6.14615e-09	12.7081			WBGene00015034	B0207.11	3.29408	0.91559	13.1825	2.04e-08	9.17e-08	9.92646
WBGene00012553	cox-5A	-1.13577	8.98007	-17.9994	6.07874e-10	6.18594e-09	12.9938			WBGene00011203	R10E4.7	3.29395	3.2204	19.8533	1.98e-10	2.71e-09	14.5375
WBGene00011986	T24D1.3	5.68046	2.48383	17.9955	6.09372e-10	6.19437e-09	13.3148			WBGene00020913	W01B11.1	3.29355	-0.83233	8.98975	1.27e-06	3.03e-06	5.86765
WBGene00016893	C53B7.2	4.01985	2.33253	17.995	6.09555e-10	6.19437e-09	13.3964			WBGene00009753	scrm-6	3.29345	0.946179	8.13993	3.83e-06	8.12e-06	4.702
WBGene00007891	C33B4.2	-2.66442	2.62618	-17.9931	6.10298e-10	6.19759e-09	13.3944			WBGene00013579	Y79H2A.2	3.29305	1.55673	16.0887	2.18e-09	1.6e-08	12.1291
WBGene00004270	rab-6.2	-1.16805	4.98712	-17.9799	6.15432e-10	6.24537e-09	13.0818			WBGene00019568	K09D9.11	3.293	0.118738	10.4595	2.55e-07	7.57e-07	7.44025
WBGene00020511	immt-1	-1.51865	7.03519	-17.9755	6.17137e-10	6.2583e-09	12.9871			WBGene00010265	F58G1.3	3.28909	2.89031	10.7798	3.7e-07	1.04e-06	6.91121
WBGene00019406	acdh-8	3.04262	4.24874	18.1658	6.18957e-10	6.27238e-09	13.2979			WBGene00015988	lido-18	3.28841	2.09393	15.8024	2.67e-09	1.87e-08	11.9538
WBGene00008569	fbxa-101	2.56593	3.34349	17.9588	6.23725e-10	6.3163e-09	13.3466			WBGene00009129	F25H5.7	3.28738	1.94985	17.2539	9.84e-10	8.8e-09	12.9264
WBGene00012786	Y43C5B.3	3.37747	2.78945	17.9572	6.24378e-10	6.31851e-09	13.3956			WBGene00021454	Y39F10A.3	3.28735	0.656261	11.8612	6.53e-08	2.38e-07	8.78379
WBGene00020437	stt-3	-1.38635	8.88515	-17.949	6.27629e-10	6.347e-09	12.9601			WBGene00018658	bath-22	3.28734	-0.111174	9.40851	7.87e-07	2e-06	6.34024
WBGene00010130	vha-14	-1.15242	8.82378	-17.9463	6.28699e-10	6.3534e-09	12.9586			WBGene00015059	B0228.1	3.28617	1.32233	12.9029	2.58e-08	1.11e-07	9.70466
WBGene00010056	smc-6	2.2778	5.86964	18.2491	6.29275e-10	6.35481e-09	13.0762			WBGene00013279	Y57A10B.7	3.28577	1.2393	8.38568	2.95e-06	6.42e-06	4.9395
WBGene00015839	math-10	7.64549	-0.224881	17.9405	6.31049e-10	6.3683e-09	12.663			WBGene00021720	Y49F6B.8	3.28484	2.44912	15.6984	2.87e-09	1.99e-08	11.8726
WBGene00009163	drsh-1	1.60264	4.64944	17.9351	6.33191e-10	6.38549e-09	13.1436			WBGene00012827	Y43F8C.5	3.28382	2.59476	15.2978	3.85e-09	2.47e-08	11.5708
WBGene00022754	nspd-1	3.46882	4.78341	18.7838	6.35131e-10	6.40061e-09	13.2773			WBGene00021630	Y47D9A.3	3.28369	-0.094939	4.84655	0.000578539	0.00084703	-0.205898
WBGene00044445	C02F5.14	-2.37557	5.01655	-18.2296	6.36915e-10	6.41414e-09	13.0966			WBGene00021795	Y52E8A.2	3.28296	1.8953	10.3961	3.06e-07	8.81e-07	7.17818
WBGene00018102	math-28	8.05545	-0.593139	17.9226	6.38254e-10	6.42318e-09	12.6508			WBGene00008303	C54D10.9	3.28272	-1.24015	6.17629	5.12e-05	8.72e-05	2.239
WBGene00219493	C18D4.12	5.63786	1.83776	17.9156	6.41115e-10	6.44344e-09	13.1315			WBGene00013175	Y53F4B.36	3.28195	0.0262582	5.80838	0.000103996	0.000168428	1.46442
WBGene00007919	cup-16	3.20368	2.33628	17.9155	6.41154e-10	6.44344e-09	13.3668			WBGene00018385	F43C11.8	3.28115	-1.23433	6.2255	4.76e-05	8.14e-05	2.31172
WBGene00007689	C18E9.9	-1.48419	6.04967	-17.9122	6.42493e-10	6.44675e-09	12.9706			WBGene00016447	msd-4	3.2797	5.11195	21.0373	1.26e-10	2.01e-09	14.8835
WBGene00011480	enpl-1	-1.51279	9.70057	-17.9109	6.43046e-10	6.44675e-09	12.9309			WBGene00009182	F26H11.4	3.27741	1.86427	12.0251	5.61e-08	2.09e-07	8.9028
WBGene00009321	F32B6.4	3.29985	3.21037	17.9108	6.43057e-10	6.44675e-09	13.3472			WBGene00019314	K02E7.10	3.27637	1.16349	13.0713	2.24e-08	9.89e-08	9.8445
WBGene00015805	C15H9.11	4.6967	1.60915	17.9096	6.43567e-10	6.44675e-09	13.184			WBGene00012180	W01D2.3	3.27372	1.49065	11.7406	7.3e-08	2.61e-07	8.66135
WBGene00017101	E02H9.3	-1.30868	6.07201	-17.9093	6.437e-10	6.44675e-09	12.9668			WBGene00010900	M28.9	3.27343	3.69784	19.0695	3.14e-10	3.76e-09	14.0458
WBGene00020799	T25D10.1	-1.37866	4.31929	-17.8964	6.49017e-10	6.49553e-09	13.105			WBGene00013951	ZK262.4	3.27212	-0.5186	7.68622	6.26e-06	1.27e-05	4.30968
WBGene00002060	ife-2	-1.21943	5.97893	-17.8952	6.49502e-10	6.49591e-09	12.9606			WBGene00022621	ZC477.7	3.27018	3.44473	17.2139	1.01e-09	8.96e-09	12.8664
WBGene00015709	cyp-33A1	-1.62145	4.52602	-17.8929	6.50464e-10	6.50106e-09	13.0817			WBGene00004976	spe-41	3.27014	3.37247	17.6368	7.67e-10	7.3e-09	13.1568
WBGene00002057	ifd-1	-1.37765	6.29738	-17.89	6.51674e-10	6.50869e-09	12.9459			WBGene00020117	R155.3	3.26993	2.51629	8.75655	4.16e-06	8.75e-06	4.50003
WBGene00002259	lbp-7	-1.49561	5.2109	-17.8871	6.5285e-10	6.51202e-09	13.0047			WBGene00021007	W03F11.4	3.26746	4.2901	9.25967	8.63e-06	1.69e-05	3.61816
WBGene00009485	F36G9.3	2.85136	2.99705	17.887	6.52904e-10	6.51202e-09	13.334			WBGene00020265	fbxa-196	3.26687	1.431	15.5901	3.11e-09	2.1e-08	11.7769
WBGene00006976	zhp-3	3.12928	2.9905	17.8755	6.57703e-10	6.55539e-09	13.3329			WBGene00000287	cal-3	3.26679	-0.354854	7.92892	4.58e-06	9.57e-06	4.61163
WBGene00017460	bath-30	3.6902	2.73201	17.8719	6.5924e-10	6.56621e-09	13.3427			WBGene00010611	K07A1.4	3.2666	2.37469	13.6553	1.38e-08	6.67e-08	10.2899
WBGene00011132	R08A2.1	5.38195	1.61365	17.8685	6.60663e-10	6.57588e-09	13.0797			WBGene00017026	ipla-4	3.26656	1.77657	10.9219	1.6e-07	5.07e-07	7.84123
WBGene00021628	Y47D9A.1	-1.01345	6.7027	-17.8648	6.62209e-10	6.5858e-09	12.9159			WBGene00021579	clec-73	3.26304	4.37535	18.4029	5.72e-10	5.91e-09	13.3849
WBGene00010754	K10G4.5	7.44958	-0.501152	17.864	6.62566e-10	6.5858e-09	12.6165			WBGene00005040	sra-14	3.26285	-1.03526	9.18326	1.01e-06	2.5e-06	6.07867
WBGene00010471	cdr-6	-1.46957	6.06965	-17.8616	6.63597e-10	6.58736e-09	12.9354			WBGene00015095	B0261.7	3.26221	4.91904	19.3934	3.51e-10	4.1e-09	13.8468
WBGene00020392	knl-3	1.43597	4.85952	17.8615	6.63628e-10	6.58736e-09	13.0618			WBGene00011133	R08A2.2	3.26213	2.21609	13.5953	1.44e-08	6.94e-08	10.2532
WBGene00007794	C28D4.7	4.32858	2.52564	17.8604	6.64083e-10	6.58737e-09	13.3179			WBGene00011597	zim-1	3.2616	3.38183	21.1901	9.35e-11	1.61e-09	15.2854
WBGene00002065	iff-2	-1.47706	9.26144	-17.8548	6.66473e-10	6.60658e-09	12.8946			WBGene00021743	Y50D4B.4	3.26159	4.57607	23.4376	2.92e-11	7.28e-10	16.4187
WBGene00012443	Y15E3A.4	1.17645	5.4674	17.8482	6.69272e-10	6.62848e-09	12.9815			WBGene00007563	C14A4.13	3.26073	2.1113	12.1342	5.08e-08	1.93e-07	8.98031
WBGene00012783	Y43C5A.3	2.16863	4.17737	17.8475	6.69594e-10	6.62848e-09	13.1691			WBGene00001601	glh-4	3.26061	5.227	7.48424	0.000104029	0.000168455	0.949572
WBGene00015791	C15C7.5	-2.02537	7.13039	-18.1365	6.74774e-10	6.67521e-09	12.9184			WBGene00008754	F13E9.5	3.26019	1.66162	11.7515	7.23e-08	2.59e-07	8.66002
WBGene00013194	Y54E2A.9	3.71941	2.52683	17.827	6.78436e-10	6.70688e-09	13.3103			WBGene00014801	K08E5.1	3.25929	0.243517	11.3934	1.01e-07	3.44e-07	8.34013
WBGene00004140	ebax-1	-1.62779	5.95808	-17.8243	6.79584e-10	6.71366e-09	12.9159			WBGene00006449	alg-4	3.2577	4.99342	7.87557	6.06e-05	0.00010219	1.53447
WBGene00015820	C16A11.7	3.31884	2.35777	17.82	6.81464e-10	6.72766e-09	13.3058			WBGene00011087	R07B7.2	3.25769	3.67843	9.29796	5.04e-06	1.04e-05	4.20357
WBGene00007264	C02F4.4	-2.45395	4.34876	-17.827	6.83844e-10	6.74658e-09	13.0797			WBGene00022833	ZK973.4	3.25763	-0.508276	8.53047	2.18e-06	4.89e-06	5.34524
WBGene00014152	ZK930.2	1.92303	3.92089	17.8068	6.87237e-10	6.77545e-09	13.1608			WBGene00008581	acl-13	3.25631	1.87663	16.4059	1.75e-09	1.36e-08	12.366
WBGene00017826	tag-340	-1.42189	6.33338	-17.802	6.89358e-10	6.79176e-09	12.8851			WBGene00019086	F59A6.4	3.25609	2.86419	15.2373	4.02e-09	2.55e-08	11.5031
WBGene00185086	F59A3.12	2.57571	3.57716	17.7991	6.9064e-10	6.79979e-09	13.2204			WBGene00045245	ttr-34	3.25576	3.16931	15.7651	2.74e-09	1.91e-08	11.8661
WBGene00000678	col-104	-2.68964	7.30855	-19.467	6.91675e-10	6.80537e-09	12.9987			WBGene00044759	T06E6.15	3.25348	-0.869332	7.17719	1.23e-05	2.33e-05	3.64895
WBGene00000075	adm-4	-1.32342	4.77611	-17.7915	6.9404e-10	6.82402e-09	12.9782			WBGene00012946	Y47H9B.2	3.25332	0.525748	10.8377	1.74e-07	5.45e-07	7.82078
WBGene00003831	nuo-1	-1.10699	8.52193	-17.7874	6.95833e-10	6.83703e-09	12.8516			WBGene00017817	F26B1.5	3.25314	0.758563	9.70107	5.7e-07	1.51e-06	6.63536
WBGene00008948	F19B6.1	1.02117	6.85519	17.7864	6.96307e-10	6.83707e-09	12.8686			WBGene00012498	Y24F12A.3	3.25061	-0.968146	5.73799	0.000104842	0.00016959	1.52621
WBGene00006056	sss-1	4.14028	5.11369	19.9807	6.99795e-10	6.86667e-09	13.2578			WBGene00007789	C28A5.2	3.2499	2.03604	9.91109	5.36e-07	1.43e-06	6.58911
WBGene00009259	hpo-34	-1.94732	9.87339	-18.0725	7.02199e-10	6.88562e-09	12.8615			WBGene00009492	F36H1.3	3.24976	2.32308	10.1067	5.04e-07	1.35e-06	6.62875
WBGene00004208	ptc-1	1.39757	7.53964	17.7669	7.05079e-10	6.90921e-09	12.8455			WBGene00018120	F36H12.4	3.24871	1.43751	12.8814	2.63e-08	1.12e-07	9.68514
WBGene00014197	ZK1053.2	3.32462	3.41855	17.7649	7.05951e-10	6.91309e-09	13.2395			WBGene00011066	ztf-15	3.24794	3.63146	20.0587	1.76e-10	2.5e-09	14.6404
WBGene00003707	nhr-117	-1.58562	3.728	-17.7604	7.07999e-10	6.92848e-09	13.0979			WBGene00007249	C01G12.9	3.24608	1.05127	15.8765	2.53e-09	1.8e-08	11.9306
WBGene00001827	hcf-1	1.13794	6.52451	17.758	7.09119e-10	6.93477e-09	12.8591			WBGene00016358	C33F10.12	3.24567	3.52456	18.0751	5.79e-10	5.95e-09	13.4306
WBGene00045415	Y43F8B.15	3.87779	1.51759	17.7538	7.11029e-10	6.94792e-09	13.1495			WBGene00013221	Y54G11A.14	3.24554	-0.760114	8.06795	3.84e-06	8.15e-06	4.79109
WBGene00020479	T13C2.3	-1.59599	3.72679	-17.7529	7.11419e-10	6.94792e-09	13.0934			WBGene00008988	F20G2.5	3.24511	1.24918	14.3125	8.13e-09	4.38e-08	10.8354
WBGene00019492	K07E3.4	-1.46112	7.46365	-17.7508	7.12384e-10	6.95268e-09	12.8298			WBGene00008497	F01D5.7	3.24487	-0.466776	9.34046	8.49e-07	2.14e-06	6.25944
WBGene00012139	T28F4.4	-1.85992	4.29311	-17.745	7.15072e-10	6.97347e-09	13.0177			WBGene00008028	scl-6	3.24339	0.960407	6.55815	4.23e-05	7.31e-05	2.28699
WBGene00020683	ribo-1	-1.00111	8.85204	-17.7441	7.15474e-10	6.97347e-09	12.8208			WBGene00004084	pph-2	3.24307	1.28962	9.99097	4.17e-07	1.15e-06	6.91277
WBGene00022260	Y73C8B.3	-1.53187	5.45124	-17.743	7.15997e-10	6.97389e-09	12.8889			WBGene00016843	C50F7.3	3.24298	1.42967	13.8811	1.15e-08	5.78e-08	10.5077
WBGene00009201	F28C1.3	-1.27452	6.35546	-17.7375	7.18527e-10	6.99158e-09	12.8395			WBGene00015893	C17C3.11	3.24295	-0.220482	10.8215	1.77e-07	5.53e-07	7.77446
WBGene00019550	K09C4.5	-2.07107	4.33933	-17.7358	7.1929e-10	6.99158e-09	13.0122			WBGene00007788	C28A5.1	3.24203	1.82198	16.1053	2.15e-09	1.59e-08	12.1584
WBGene00007693	C23H4.4	-5.14625	1.95933	-17.7349	7.19735e-10	6.99158e-09	13.2068			WBGene00021273	Y23H5B.2	3.24061	0.0959719	8.01969	4.08e-06	8.61e-06	4.70086
WBGene00000778	cpn-2	-2.58432	3.71384	-17.7349	7.19736e-10	6.99158e-09	13.1123			WBGene00019692	fubl-4	3.23963	2.97656	16.4852	1.65e-09	1.31e-08	12.4022
WBGene00017600	ttr-10	-1.44885	5.28821	-17.7334	7.20415e-10	6.99351e-09	12.8932			WBGene00018112	F36H9.4	3.23955	1.8524	17.1507	1.05e-09	9.25e-09	12.8549
WBGene00006913	vha-4	-1.10471	8.36303	-17.7288	7.22551e-10	7.00957e-09	12.8119			WBGene00008804	acp-4	3.23829	-1.32857	5.53339	0.000144	0.000227763	1.21679
WBGene00016612	C43G2.3	3.57985	2.04399	17.7257	7.23975e-10	7.0187e-09	13.2216			WBGene00017698	F22B7.9	3.23713	3.64764	20.0593	1.76e-10	2.5e-09	14.6399
WBGene00011945	alg-5	3.82303	3.64839	18.0202	7.25536e-10	7.02857e-09	13.228			WBGene00018949	acbp-4	3.23592	0.113139	8.911	1.39e-06	3.28e-06	5.77685
WBGene00012226	W03G11.4	-1.22865	5.04149	-17.7212	7.26099e-10	7.02857e-09	12.9022			WBGene00002221	klp-10	3.23574	3.47263	15.3539	4.37e-09	2.71e-08	11.3715
WBGene00001844	hid-1	-1.19017	5.47764	-17.7196	7.26854e-10	7.02857e-09	12.8669			WBGene00014102	best-25	3.23544	0.93711	7.14436	1.56e-05	2.9e-05	3.27903
WBGene00007440	C08E8.4	2.73847	3.07042	17.7194	7.26927e-10	7.02857e-09	13.2163			WBGene00010447	K01A6.5	3.23534	-1.05715	7.5081	7.9e-06	1.56e-05	4.08719
WBGene00011252	R11H6.4	3.32563	2.53651	17.7158	7.28621e-10	7.04027e-09	13.2431			WBGene00017451	lido-14	3.23529	-1.11109	8.71808	1.74e-06	4.01e-06	5.55952
WBGene00012527	set-22	3.56579	2.55983	17.7112	7.30786e-10	7.0565e-09	13.2392			WBGene00023451	mlc-7	3.23434	3.93738	23.2077	3.27e-11	7.88e-10	16.3284
WBGene00010574	K04H4.5	3.60291	3.3882	17.7075	7.32494e-10	7.0683e-09	13.2127			WBGene00006685	twk-33	3.23143	1.46935	11.7357	7.33e-08	2.62e-07	8.6585
WBGene00002041	hum-8	-1.83246	6.91603	-17.6996	7.3623e-10	7.09964e-09	12.8032			WBGene00012109	T28A8.3	3.22893	3.18238	20.1168	1.7e-10	2.46e-09	14.6896
WBGene00044094	fitm-2	-1.09541	6.0307	-17.6977	7.37147e-10	7.10377e-09	12.8234			WBGene00009269	F30A10.12	3.22738	0.759948	11.7422	7.29e-08	2.6e-07	8.67881
WBGene00010353	memi-3	6.22314	2.7263	17.9385	7.39553e-10	7.12224e-09	13.13			WBGene00007890	C33A12.19	3.22728	2.35897	19.7258	2.13e-10	2.86e-09	14.4415
WBGene00000979	dhs-16	-2.85763	1.91717	-17.6898	7.40912e-10	7.1306e-09	13.2266			WBGene00235293	F56D6.19	3.22617	0.0649275	9.01881	1.22e-06	2.94e-06	5.90208
WBGene00001909	his-35	-1.17834	6.13485	-17.6844	7.43515e-10	7.1462e-09	12.8104			WBGene00010114	F55D12.6	3.226	2.15936	14.8436	5.4e-09	3.21e-08	11.2484
WBGene00016462	C35E7.10	2.50869	3.73731	17.6836	7.43902e-10	7.1462e-09	13.1239			WBGene00016119	C25H3.10	3.22596	3.58894	24.4	1.83e-11	5.43e-10	16.9067
WBGene00021583	clec-72	-1.54356	5.21557	-17.6833	7.44007e-10	7.1462e-09	12.8665			WBGene00009685	F44D12.8	3.22526	2.33115	13.1175	2.15e-08	9.57e-08	9.83763
WBGene00050914	T12B5.15	5.36079	2.44677	17.6793	7.45962e-10	7.15837e-09	13.1498			WBGene00009523	clec-165	3.22293	0.419956	6.67932	2.71e-05	4.84e-05	2.7666
WBGene00012399	Y6E2A.5	3.8853	2.74205	17.6782	7.46468e-10	7.15837e-09	13.2187			WBGene00009377	F34D10.8	3.22238	2.61199	15.1853	4.18e-09	2.63e-08	11.4827
WBGene00012791	Y43D4A.5	-3.40935	4.5254	-18.8052	7.4675e-10	7.15837e-09	13.0881			WBGene00008863	F15D4.6	3.22157	-0.652659	7.71659	6.01e-06	1.22e-05	4.35112
WBGene00012185	W01F3.2	3.07593	3.74305	17.6683	7.51256e-10	7.19681e-09	13.1373			WBGene00044810	Y37E3.19	3.22065	0.245532	10.0489	3.92e-07	1.09e-06	7.0238
WBGene00017384	F11G11.4	3.19279	2.3499	17.6658	7.5249e-10	7.19951e-09	13.2095			WBGene00045060	F55B11.7	3.2193	0.205405	9.80933	5.06e-07	1.36e-06	6.77166
WBGene00018515	F46G11.2	-1.75767	3.46389	-17.6657	7.52528e-10	7.19951e-09	13.0732			WBGene00013729	Y111B2A.3	3.21881	4.32457	7.27322	9.55e-05	0.000155546	1.12542
WBGene00011495	T05F1.11	-2.55848	2.93224	-17.6619	7.54382e-10	7.21251e-09	13.1495			WBGene00008051	lron-4	3.21813	-0.760125	5.54941	0.000140436	0.000222415	1.22619
WBGene00045457	F33H12.7	3.80293	2.69504	17.6522	7.59106e-10	7.25291e-09	13.202			WBGene00020774	T24E12.5	3.21802	4.36664	23.2527	3.2e-11	7.76e-10	16.3351
WBGene00017535	atf-8	-2.28824	2.96291	-17.6499	7.60262e-10	7.2575e-09	13.1326			WBGene00016111	C25H3.1	3.21627	0.125804	11.0143	1.46e-07	4.69e-07	7.98062
WBGene00021626	rft-2	-1.52968	4.37417	-17.6492	7.60585e-10	7.2575e-09	12.9334			WBGene00019785	M70.3	3.21543	3.93986	16.5663	1.87e-09	1.43e-08	12.1985
WBGene00016872	dop-4	-4.05351	1.73588	-17.6444	7.62965e-10	7.27544e-09	13.1719			WBGene00017325	F10C1.3	3.21501	1.76959	13.2535	1.92e-08	8.75e-08	9.99174
WBGene00000992	dhs-29	-1.57782	4.59017	-17.6427	7.63765e-10	7.27829e-09	12.903			WBGene00011376	gla-3	3.21427	4.47187	16.9255	1.88e-09	1.43e-08	12.1597
WBGene00077701	poml-3	1.87408	4.04333	17.6407	7.64776e-10	7.28315e-09	13.032			WBGene00015630	C09B9.7	3.21415	2.03504	8.29769	5.2e-06	1.07e-05	4.30015
WBGene00004976	spe-41	3.27014	3.37247	17.6368	7.66703e-10	7.29659e-09	13.1568			WBGene00020292	nep-19	3.21332	0.0940777	7.51841	7.79e-06	1.54e-05	4.05204
WBGene00004352	rgs-9	6.77355	-0.842432	17.6358	7.67191e-10	7.29659e-09	12.4802			WBGene00022888	rnh-1.1	3.21094	3.20308	19.8075	2.03e-10	2.77e-09	14.5106
WBGene00013136	Y53C10A.5	-1.63538	5.18139	-17.6286	7.70792e-10	7.32605e-09	12.8338			WBGene00012715	snpc-1.2	3.21093	3.71453	15.4213	4.35e-09	2.7e-08	11.3489
WBGene00000853	cut-6	-3.23083	2.04822	-17.6251	7.7251e-10	7.33759e-09	13.1851			WBGene00008440	DY3.8	3.20997	3.55846	12.6708	6.78e-08	2.45e-07	8.57315
WBGene00045192	aho-3	1.3118	5.6324	17.623	7.73555e-10	7.34065e-09	12.8182			WBGene00012219	W03C9.1	3.2051	0.995338	10.7574	1.89e-07	5.83e-07	7.73093
WBGene00001649	gob-1	-1.06615	6.19733	-17.6225	7.73842e-10	7.34065e-09	12.7651			WBGene00010300	F59A1.15	3.20466	1.3998	12.5324	3.56e-08	1.44e-07	9.38336
WBGene00000941	ddp-1	-1.44305	6.23281	-17.6147	7.77757e-10	7.37298e-09	12.7603			WBGene00016211	sdz-3	3.20447	0.286134	10.2676	3.11e-07	8.94e-07	7.24958
WBGene00006721	ubh-1	-1.30705	4.38816	-17.6091	7.80547e-10	7.3946e-09	12.9			WBGene00020262	ferl-1	3.20375	-0.964533	6.26969	4.45e-05	7.66e-05	2.37288
WBGene00021155	Y4C6B.1	2.66814	3.81237	17.6074	7.81397e-10	7.39784e-09	13.0734			WBGene00007919	cup-16	3.20368	2.33628	17.9155	6.41e-10	6.44e-09	13.3668
WBGene00002879	let-754	-1.16792	7.74058	-17.6036	7.83366e-10	7.41116e-09	12.727			WBGene00015331	C02B10.6	3.20306	2.1314	12.9923	2.39e-08	1.04e-07	9.74573
WBGene00002012	hsp-12.3	-3.34934	3.10998	-17.6027	7.83824e-10	7.41116e-09	13.1155			WBGene00008192	C49C3.2	3.20274	0.921264	12.1623	4.96e-08	1.89e-07	9.0594
WBGene00013311	sec-61	-1.48964	10.2002	-17.5984	7.86002e-10	7.42693e-09	12.7153			WBGene00021151	Y4C6A.1	3.20218	0.871424	8.51138	2.26e-06	5.06e-06	5.22901
WBGene00013304	ptp-5.2	2.92333	2.26083	17.5944	7.88034e-10	7.44129e-09	13.1641			WBGene00012357	W09D6.4	3.20131	2.83727	15.7842	2.7e-09	1.89e-08	11.9091
WBGene00044109	K02E11.10	-3.16998	6.51353	-20.3964	7.89954e-10	7.45459e-09	12.9639			WBGene00020445	T12B3.2	3.20049	2.83177	17.5588	8.06e-10	7.56e-09	13.1359
WBGene00018184	F38E9.1	2.24045	4.3081	17.5781	7.96399e-10	7.51052e-09	12.9766			WBGene00013053	Y50E8A.10	3.19867	0.798932	7.98912	4.62e-06	9.63e-06	4.52412
WBGene00001040	dnj-22	1.91694	4.54859	17.5681	8.01554e-10	7.54878e-09	12.9228			WBGene00011968	T23G11.1	3.19786	4.5698	19.0284	3.92e-10	4.49e-09	13.7536
WBGene00001214	ego-1	2.57506	4.94391	17.8613	8.01687e-10	7.54878e-09	12.9311			WBGene00020898	lido-16	3.19764	0.492981	9.37496	8.17e-07	2.07e-06	6.28756
WBGene00003765	nlp-27	2.18511	4.95352	17.5673	8.02013e-10	7.54878e-09	12.8865			WBGene00007573	C14B1.2	3.19764	3.4025	12.0309	1.22e-07	4.01e-07	7.98922
WBGene00018113	F36H9.5	-2.37646	2.94254	-17.5641	8.03687e-10	7.55704e-09	13.0797			WBGene00016054	C24D10.2	3.19605	2.83222	18.399	4.73e-10	5.17e-09	13.6712
WBGene00022634	ZC581.7	2.71811	2.40595	17.5636	8.0393e-10	7.55704e-09	13.1448			WBGene00015306	C01G5.4	3.19312	2.29106	9.31928	1.34e-06	3.18e-06	5.63576
WBGene00000867	cyb-2.2	5.17672	4.42321	19.6418	8.05087e-10	7.56075e-09	13.2003			WBGene00013192	Y54E2A.7	3.19307	2.48472	14.9112	5.13e-09	3.08e-08	11.2821
WBGene00017010	D1007.15	-1.51017	4.74449	-17.5608	8.05364e-10	7.56075e-09	12.8276			WBGene00017384	F11G11.4	3.19279	2.3499	17.6658	7.52e-10	7.2e-09	13.2095
WBGene00020445	T12B3.2	3.20049	2.83177	17.5588	8.06434e-10	7.56229e-09	13.1359			WBGene00017902	F28E10.4	3.19233	1.0686	10.1117	3.67e-07	1.03e-06	7.05749
WBGene00022682	ZK185.2	-2.7361	1.88986	-17.5581	8.06793e-10	7.56229e-09	13.142			WBGene00011466	T05C12.1	3.19216	3.04292	19.9252	1.9e-10	2.64e-09	14.5811
WBGene00007357	C06A12.3	2.05426	2.95363	17.5575	8.07088e-10	7.56229e-09	13.0994			WBGene00010712	K09B11.5	3.19127	1.84601	8.62555	2.61e-06	5.75e-06	4.99729
WBGene00001862	him-3	2.89008	4.73018	17.8566	8.08126e-10	7.56714e-09	12.9656			WBGene00002033	htp-2	3.18986	3.96837	15.0381	7.29e-09	4.02e-08	10.8049
WBGene00021649	Y47G6A.25	3.80623	2.26504	17.5458	8.13285e-10	7.61055e-09	13.1177			WBGene00194894	T05B4.14	3.18758	0.712089	13.5583	1.49e-08	7.12e-08	10.2152
WBGene00019176	H10D12.2	-1.61516	3.5027	-17.5272	8.23174e-10	7.69813e-09	12.9714			WBGene00012565	fbxa-210	3.1875	3.31946	15.5409	3.34e-09	2.22e-08	11.6475
WBGene00016423	tag-275	-1.89619	2.99951	-17.5212	8.26361e-10	7.71954e-09	13.0351			WBGene00044127	BE10.5	3.18518	-0.389125	7.59177	7.08e-06	1.41e-05	4.18064
WBGene00018359	F42G8.8	3.38349	2.55298	17.5209	8.26525e-10	7.71954e-09	13.1179			WBGene00017056	D2062.4	3.18364	0.956438	11.2521	1.16e-07	3.85e-07	8.21815
WBGene00010869	M05B5.1	3.83741	2.4831	17.5121	8.31264e-10	7.75882e-09	13.1074			WBGene00010081	F55A11.8	3.18206	2.39208	12.7762	2.88e-08	1.21e-07	9.52937
WBGene00012259	sulp-7	-1.84297	4.09225	-17.4945	8.40877e-10	7.84351e-09	12.8736			WBGene00020116	moa-1	3.18192	3.28393	8.65659	8.84e-06	1.73e-05	3.65982
WBGene00021996	Y59E9AL.6	4.02731	3.39699	17.7646	8.41951e-10	7.845e-09	13.0966			WBGene00016930	madf-6	3.18152	1.77702	15.2218	4.07e-09	2.58e-08	11.5328
WBGene00022399	Y97E10AR.4	2.83958	3.57415	17.4916	8.42473e-10	7.845e-09	13.0261			WBGene00010992	R03D7.8	3.17947	1.73859	13.6876	1.34e-08	6.54e-08	10.3515
WBGene00010644	K07G5.5	-1.6823	3.9589	-17.4912	8.42656e-10	7.845e-09	12.8857			WBGene00015690	C10G11.10	3.17889	-0.336533	9.69862	5.71e-07	1.51e-06	6.64742
WBGene00012637	Y38H8A.3	3.69291	3.85865	17.7728	8.47989e-10	7.88961e-09	13.0464			WBGene00016413	C34F11.1	3.17798	0.663132	10.2906	3.04e-07	8.77e-07	7.26733
WBGene00001600	glh-3	2.11102	3.99781	17.4778	8.50061e-10	7.89638e-09	12.9389			WBGene00004901	snf-2	3.17786	2.09072	11.8731	6.46e-08	2.35e-07	8.73454
WBGene00004197	prx-12	-1.85776	4.48895	-17.4772	8.504e-10	7.89638e-09	12.8098			WBGene00021037	fbxa-203	3.17731	0.945019	13.9334	1.1e-08	5.6e-08	10.5261
WBGene00018704	ztf-13	-1.44503	4.25536	-17.4765	8.50762e-10	7.89638e-09	12.8291			WBGene00015992	C18H2.5	3.17694	2.05446	11.9639	5.94e-08	2.19e-07	8.82466
WBGene00010254	F58E6.5	3.37469	3.91247	17.7671	8.50889e-10	7.89638e-09	13.0238			WBGene00008950	wht-5	3.17686	2.83561	12.5172	4.17e-08	1.63e-07	9.10894
WBGene00008578	F08G2.7	-1.67263	4.16071	-17.4652	8.57091e-10	7.94886e-09	12.8392			WBGene00009473	F36D3.8	3.17674	0.514649	11.3446	1.06e-07	3.58e-07	8.30688
WBGene00011152	R09A8.1	7.18798	-0.846192	17.4626	8.58546e-10	7.95728e-09	12.3984			WBGene00007714	C25D7.1	3.1764	2.50912	16.6681	1.46e-09	1.19e-08	12.5508
WBGene00008710	F11E6.7	2.11191	4.92528	17.4588	8.60681e-10	7.95897e-09	12.8119			WBGene00012926	Y47D3A.13	3.17539	3.42911	15.9206	2.57e-09	1.82e-08	11.9081
WBGene00019744	M02H5.8	-1.4628	5.40534	-17.4585	8.6085e-10	7.95897e-09	12.6954			WBGene00050916	F55F10.3	3.17511	-0.60236	8.65192	1.88e-06	4.3e-06	5.48659
WBGene00009926	noah-2	-2.66337	7.90876	-19.2555	8.60869e-10	7.95897e-09	12.7703			WBGene00018997	F57B9.3	3.17477	2.32063	16.5136	1.62e-09	1.28e-08	12.4487
WBGene00008512	F01G10.10	-2.14465	4.19563	-17.4583	8.60917e-10	7.95897e-09	12.8448			WBGene00018125	rmd-4	3.17454	1.77387	15.9557	2.39e-09	1.72e-08	12.0548
WBGene00014666	C05D12.3	-2.04385	6.5452	-17.7445	8.63161e-10	7.97464e-09	12.669			WBGene00018667	bath-7	3.17377	0.550171	9.46834	7.36e-07	1.89e-06	6.38922
WBGene00000493	che-14	-2.21671	4.35996	-17.4525	8.64219e-10	7.97935e-09	12.8214			WBGene00012196	bath-35	3.17306	-0.871802	8.849	1.49e-06	3.5e-06	5.70951
WBGene00008211	C49F5.7	2.33298	3.73253	17.4374	8.72754e-10	8.04933e-09	12.9515			WBGene00021192	Y14H12B.2	3.17234	3.70362	9.17796	5.63e-06	1.15e-05	4.07311
WBGene00014238	ZK1225.4	3.13747	2.80128	17.4364	8.73324e-10	8.04933e-09	13.0556			WBGene00019165	mpz-4	3.17161	2.57798	12.0155	6.48e-08	2.36e-07	8.68638
WBGene00019061	F58F12.1	-1.23268	8.18457	-17.4354	8.7388e-10	8.04933e-09	12.6096			WBGene00007735	C25G4.8	3.16901	1.09775	14.2542	8.51e-09	4.55e-08	10.7836
WBGene00006583	tnc-2	2.3869	3.06673	17.4352	8.74012e-10	8.04933e-09	13.018			WBGene00010295	fbxa-193	3.16892	1.3715	12.0166	5.66e-08	2.1e-07	8.92127
WBGene00009047	F22B8.4	-4.18365	1.77803	-17.4335	8.74967e-10	8.05302e-09	13.0392			WBGene00007777	C27D8.1	3.16676	3.36215	19.7644	2.08e-10	2.81e-09	14.4792
WBGene00015968	C18C4.7	-1.45014	6.57819	-17.4263	8.79095e-10	8.08589e-09	12.6192			WBGene00010617	K07A1.13	3.16574	2.0369	15.3556	3.69e-09	2.38e-08	11.6323
WBGene00016327	C32E12.1	2.36144	3.05131	17.4239	8.80524e-10	8.09392e-09	13.0112			WBGene00009222	fbxa-95	3.16531	0.927552	10.9315	1.59e-07	5.03e-07	7.90629
WBGene00010858	M04C9.3	-2.16464	3.97728	-17.4205	8.82466e-10	8.10664e-09	12.8493			WBGene00018660	F52C6.3	3.16476	-0.705866	6.93597	1.71e-05	3.15e-05	3.31675
WBGene00000081	ads-1	-1.22465	8.91162	-17.4136	8.86473e-10	8.13831e-09	12.5922			WBGene00021038	W05F2.6	3.16451	3.54744	11.7167	2.04e-07	6.23e-07	7.45563
WBGene00009028	F21H7.2	3.55275	2.85171	17.4021	8.9313e-10	8.19426e-09	13.0377			WBGene00016388	C34B2.3	3.16421	1.95153	17.2669	9.76e-10	8.74e-09	12.9382
WBGene00020592	ugt-12	-1.21189	6.63718	-17.3969	8.96205e-10	8.21617e-09	12.5959			WBGene00009185	F27C8.5	3.16351	3.26837	14.5737	7.79e-09	4.25e-08	10.7898
WBGene00009049	F22B8.7	-2.14611	4.78386	-17.3961	8.96648e-10	8.21617e-09	12.7279			WBGene00012870	Y45F10B.2	3.16288	0.00546515	8.06655	3.85e-06	8.16e-06	4.76381
WBGene00004985	spo-11	3.50502	2.90765	17.3794	9.06506e-10	8.30127e-09	13.0199			WBGene00013656	Y105C5B.17	3.16237	1.61679	11.0439	1.42e-07	4.58e-07	7.97409
WBGene00019969	fpn-1.3	5.32516	-2.36259	17.3694	9.12505e-10	8.35032e-09	12.1879			WBGene00011414	T04A8.13	3.16167	-0.372879	10.6128	2.18e-07	6.61e-07	7.56501
WBGene00006916	vha-7	1.45777	5.33641	17.3685	9.13011e-10	8.35032e-09	12.6737			WBGene00011478	T05D4.5	3.1614	1.54456	12.5178	3.61e-08	1.45e-07	9.36537
WBGene00013018	Y48G10A.1	-1.44754	5.91493	-17.3618	9.17012e-10	8.38164e-09	12.5978			WBGene00013170	Y53F4B.24	3.16138	0.818181	7.0276	1.75e-05	3.21e-05	3.16977
WBGene00004006	pgp-12	-2.79968	3.13083	-17.3585	9.1901e-10	8.39463e-09	12.9321			WBGene00016701	dsb-3	3.16122	1.9007	11.6093	8.25e-08	2.89e-07	8.50162
WBGene00018930	F56B3.6	3.34233	2.99602	17.3551	9.21077e-10	8.40704e-09	12.9969			WBGene00044005	F37C12.18	3.16096	2.0005	12.3618	4.14e-08	1.62e-07	9.19491
WBGene00020710	T23B3.2	1.92497	3.92771	17.3544	9.21526e-10	8.40704e-09	12.8533			WBGene00007699	C24H11.1	3.15931	1.19932	12.0531	5.47e-08	2.05e-07	8.95956
WBGene00009221	acs-2	1.63766	5.64062	17.3492	9.2468e-10	8.42578e-09	12.6389			WBGene00022849	acs-6	3.15852	3.28593	15.8454	2.59e-09	1.83e-08	11.9096
WBGene00010115	aakb-1	-1.29967	4.49198	-17.3491	9.24738e-10	8.42578e-09	12.7074			WBGene00015537	C06E4.8	3.15719	2.74115	18.7636	3.78e-10	4.35e-09	13.8961
WBGene00012354	cox-4	-1.22627	8.67067	-17.3456	9.26832e-10	8.43659e-09	12.5457			WBGene00003992	pgl-1	3.15642	6.73585	5.64033	0.000764412	0.0011006	-1.39956
WBGene00016671	C45G7.4	-1.80526	4.07846	-17.3452	9.27086e-10	8.43659e-09	12.7718			WBGene00008628	ttr-21	3.15619	1.67791	12.8884	2.61e-08	1.12e-07	9.68273
WBGene00009583	aagr-3	-1.21459	8.35799	-17.3432	9.28322e-10	8.44256e-09	12.5449			WBGene00018498	F46F5.7	3.15589	0.28719	8.12351	3.59e-06	7.67e-06	4.81657
WBGene00000878	cyn-2	3.11302	4.09655	17.6208	9.33905e-10	8.48803e-09	12.8981			WBGene00020349	T08B2.11	3.15496	1.64481	9.56391	7.35e-07	1.89e-06	6.30036
WBGene00008801	acp-3	3.97358	1.47302	17.3321	9.35078e-10	8.48978e-09	12.8785			WBGene00012499	Y24F12A.4	3.15438	-0.812709	7.48123	8.18e-06	1.61e-05	4.0501
WBGene00017955	F31E8.5	3.35556	3.27777	17.3318	9.35265e-10	8.48978e-09	12.9635			WBGene00009938	F52F12.5	3.15376	2.12928	13.8914	1.14e-08	5.74e-08	10.4995
WBGene00003670	nhr-80	-1.3858	5.13499	-17.3243	9.39876e-10	8.52631e-09	12.6224			WBGene00018301	F41G3.5	3.15243	1.93912	11.7526	7.22e-08	2.58e-07	8.63352
WBGene00016422	noah-1	-2.66001	8.34482	-19.1552	9.4135e-10	8.53436e-09	12.6761			WBGene00016491	acdh-5	3.15199	2.48222	10.9892	1.81e-07	5.62e-07	7.64122
WBGene00002131	inx-9	3.11609	2.54566	17.3191	9.43097e-10	8.54487e-09	12.9856			WBGene00001536	gcy-9	3.15112	-0.758916	10.1339	3.58e-07	1.01e-06	7.07188
WBGene00008311	rskn-2	-1.15064	7.4092	-17.3149	9.45731e-10	8.5634e-09	12.5276			WBGene00017755	zip-8	3.15047	-1.16111	7.86315	4.98e-06	1.03e-05	4.53921
WBGene00004132	ifet-1	1.96265	7.96812	17.5987	9.47181e-10	8.56759e-09	12.5522			WBGene00021704	Y48G9A.11	3.15004	0.959686	10.107	3.68e-07	1.03e-06	7.06011
WBGene00006601	tpi-1	-1.0694	7.67028	-17.3123	9.47372e-10	8.56759e-09	12.5245			WBGene00012871	Y45F10B.3	3.14987	1.26402	9.60797	6.31e-07	1.65e-06	6.48997
WBGene00008043	C40H1.8	-1.49562	4.33811	-17.3103	9.48594e-10	8.57331e-09	12.7042			WBGene00017461	bath-28	3.14979	1.84317	12.3531	4.18e-08	1.64e-07	9.20012
WBGene00004808	skr-2	2.68652	5.20273	17.7482	9.49942e-10	8.58016e-09	12.7386			WBGene00019169	H06I04.5	3.14807	2.25871	7.82724	1.25e-05	2.36e-05	3.39354
WBGene00001985	hop-1	3.70495	2.36827	17.3044	9.52255e-10	8.59572e-09	12.972			WBGene00016956	C55C3.6	3.14724	0.503698	8.72733	1.72e-06	3.97e-06	5.53839
WBGene00001933	his-59	-3.5267	2.8697	-17.2933	9.59252e-10	8.6535e-09	12.9343			WBGene00019562	K09C6.8	3.14717	0.965861	10.067	3.84e-07	1.07e-06	7.01703
WBGene00023424	C53D6.10	3.8314	2.26401	17.2893	9.61797e-10	8.67108e-09	12.9548			WBGene00009149	F26D2.10	3.1461	2.62013	14.7382	5.85e-09	3.4e-08	11.1366
WBGene00009396	clec-65	-1.7158	5.51662	-17.286	9.63912e-10	8.67978e-09	12.5713			WBGene00018867	zhp-1	3.14537	2.10137	13.779	1.24e-08	6.17e-08	10.4097
WBGene00016867	C52B9.4	-1.05913	5.99535	-17.2859	9.63956e-10	8.67978e-09	12.5393			WBGene00016161	C27D6.3	3.14487	3.35554	18.1491	5.53e-10	5.79e-09	13.4871
WBGene00011155	rbm-3.1	2.2972	6.43424	17.7231	9.65108e-10	8.68055e-09	12.5951			WBGene00014082	ZK795.2	3.14347	2.57698	13.9124	1.12e-08	5.67e-08	10.4796
WBGene00001591	glc-1	3.0368	2.49095	17.2839	9.65235e-10	8.68055e-09	12.9627			WBGene00012905	Y46G5A.14	3.14218	0.674923	9.95758	4.32e-07	1.18e-06	6.91536
WBGene00022252	Y73B6BL.31	-1.4404	4.68658	-17.2827	9.6599e-10	8.68197e-09	12.6403			WBGene00008423	D2045.5	3.14151	1.47209	10.829	1.76e-07	5.49e-07	7.77115
WBGene00020139	eppl-1	-1.56794	7.27751	-17.2805	9.67356e-10	8.68887e-09	12.5057			WBGene00013186	Y53H1C.3	3.14128	0.865066	11.8975	6.31e-08	2.31e-07	8.82141
WBGene00018119	F36H12.3	3.56817	1.68369	17.2794	9.68096e-10	8.69016e-09	12.9056			WBGene00010263	wago-4	3.14082	4.82633	8.21138	3.72e-05	6.48e-05	2.04442
WBGene00008964	mltn-9	-2.20422	5.31032	-17.5629	9.69177e-10	8.69449e-09	12.6173			WBGene00004236	ptr-22	3.14003	0.398096	9.62783	6.17e-07	1.62e-06	6.57127
WBGene00007613	C15H11.1	4.0972	1.6546	17.2712	9.73355e-10	8.72659e-09	12.8656			WBGene00011777	T14G10.8	3.13979	2.93979	10.3792	5.96e-07	1.57e-06	6.40378
WBGene00002297	ect-2	2.40814	5.37218	17.5542	9.74551e-10	8.73193e-09	12.6665			WBGene00271819	F10C1.23	3.13945	1.48345	14.3402	7.96e-09	4.31e-08	10.8674
WBGene00016388	C34B2.3	3.16421	1.95153	17.2669	9.76085e-10	8.74029e-09	12.9382			WBGene00008005	C38D4.4	3.13832	4.31699	20.2625	1.57e-10	2.34e-09	14.709
WBGene00008117	gsr-1	-1.26806	7.55447	-17.264	9.7799e-10	8.75195e-09	12.4913			WBGene00022542	ZC190.8	3.13819	0.327827	8.50944	2.23e-06	5e-06	5.28729
WBGene00009129	F25H5.7	3.28738	1.94985	17.2539	9.84481e-10	8.80463e-09	12.9264			WBGene00014238	ZK1225.4	3.13747	2.80128	17.4364	8.73e-10	8.05e-09	13.0556
WBGene00003553	nas-37	-1.24217	6.94975	-17.2469	9.89067e-10	8.83901e-09	12.4848			WBGene00004333	rec-8	3.13678	3.78029	9.15275	5.98e-06	1.22e-05	4.00033
WBGene00021560	coh-4	2.56626	2.89412	17.2462	9.89542e-10	8.83901e-09	12.9105			WBGene00010734	parn-1	3.1367	2.53271	18.0509	5.88e-10	6.03e-09	13.4557
WBGene00013696	Y106G6A.4	3.48048	3.38288	17.2421	9.92185e-10	8.85718e-09	12.8982			WBGene00014229	ZK1128.3	3.13636	2.14187	15.4123	3.54e-09	2.31e-08	11.6719
WBGene00014116	ZK858.2	4.2758	3.14272	17.43	9.93608e-10	8.86445e-09	12.9396			WBGene00020338	T08A9.6	3.13582	-0.985002	8.93813	1.34e-06	3.19e-06	5.80831
WBGene00017647	F20H11.4	2.65089	2.75908	17.238	9.94907e-10	8.87059e-09	12.9162			WBGene00013357	clec-260	3.13214	0.22635	9.44062	7.59e-07	1.94e-06	6.37085
WBGene00015463	hpo-9	1.87464	5.09492	17.2336	9.97748e-10	8.88529e-09	12.623			WBGene00010982	flp-32	3.13118	0.409679	11.7168	7.46e-08	2.65e-07	8.64634
WBGene00000220	atf-2	-2.0788	4.12108	-17.2336	9.97778e-10	8.88529e-09	12.6967			WBGene00007080	sfxn-1.1	3.13079	1.60917	12.8079	2.8e-08	1.18e-07	9.61571
WBGene00018016	lrr-1	2.32078	4.163	17.2257	1.00303e-09	8.92656e-09	12.7558			WBGene00017331	ugt-40	3.13009	-0.977209	7.59403	7.06e-06	1.41e-05	4.19789
WBGene00022854	cin-4	3.5277	2.78076	17.2223	1.00525e-09	8.9409e-09	12.9207			WBGene00010663	toca-2	3.12989	3.72052	12.6349	7.55e-08	2.68e-07	8.44261
WBGene00010277	F58G6.7	-2.81349	4.44813	-17.6529	1.00892e-09	8.95942e-09	12.7065			WBGene00010781	K11H3.4	3.12935	2.43757	12.8607	2.68e-08	1.14e-07	9.59746
WBGene00001724	grl-15	-2.34667	4.98107	-17.4994	1.00945e-09	8.95942e-09	12.6113			WBGene00006976	zhp-3	3.12928	2.9905	17.8755	6.58e-10	6.56e-09	13.3329
WBGene00016698	C46A5.1	3.4122	1.73725	17.2156	1.00969e-09	8.95942e-09	12.8783			WBGene00001973	hmg-3	3.12627	5.18547	23.6894	2.58e-11	6.69e-10	16.5
WBGene00018755	bcmo-2	-2.22105	3.43885	-17.2155	1.0098e-09	8.95942e-09	12.7814			WBGene00077563	peel-1	3.1255	0.607712	10.9808	1.51e-07	4.82e-07	7.9604
WBGene00022621	ZC477.7	3.27018	3.44473	17.2139	1.01083e-09	8.96309e-09	12.8664			WBGene00018792	F54C1.8	3.12497	1.31848	12.4844	3.72e-08	1.49e-07	9.34207
WBGene00000416	ced-2	1.47495	4.15991	17.2084	1.01451e-09	8.99029e-09	12.7033			WBGene00017718	F22F4.5	3.12465	0.0310163	9.9587	4.31e-07	1.18e-06	6.92907
WBGene00006793	unc-59	1.7842	4.78085	17.2001	1.02015e-09	9.03469e-09	12.6329			WBGene00013452	Y67A10A.3	3.12459	1.94181	13.2719	1.89e-08	8.64e-08	9.99712
WBGene00009469	F36D3.1	-1.42178	4.1216	-17.1979	1.02158e-09	9.04185e-09	12.6541			WBGene00044042	Y46G5A.37	3.12451	-1.5966	6.23736	4.67e-05	8.01e-05	2.33763
WBGene00017329	ugt-39	-1.96839	3.49057	-17.1928	1.02508e-09	9.06736e-09	12.7524			WBGene00012172	W01B6.5	3.12318	1.60067	16.519	1.61e-09	1.28e-08	12.4261
WBGene00015551	C06G3.5	-1.09821	7.24835	-17.1915	1.02592e-09	9.06926e-09	12.4419			WBGene00012568	fbxa-212	3.12179	0.214361	10.5055	2.44e-07	7.26e-07	7.4898
WBGene00011923	chhy-1	2.74022	2.10739	17.188	1.02835e-09	9.08523e-09	12.8997			WBGene00021014	pid-4	3.12114	3.19163	9.9579	1.39e-06	3.28e-06	5.53736
WBGene00015257	B0554.4	-2.94122	1.88497	-17.1847	1.03055e-09	9.09914e-09	12.8987			WBGene00020414	T10E9.4	3.11834	5.69498	19.7845	3.93e-10	4.49e-09	13.6785
WBGene00008912	F17C8.7	2.75602	3.26396	17.1743	1.03768e-09	9.15652e-09	12.8369			WBGene00013684	Y105E8A.27	3.11662	2.07482	14.4841	7.12e-09	3.95e-08	10.9736
WBGene00018902	F55G1.6	2.86318	3.73039	17.1713	1.03977e-09	9.16815e-09	12.794			WBGene00002131	inx-9	3.11609	2.54566	17.3191	9.43e-10	8.54e-09	12.9856
WBGene00012251	clec-49	-1.95051	5.43681	-17.1706	1.04026e-09	9.16815e-09	12.5009			WBGene00015896	C17C3.15	3.11587	1.84453	13.6281	1.41e-08	6.78e-08	10.2984
WBGene00022706	ZK354.3	3.68616	0.92894	17.1641	1.04474e-09	9.2021e-09	12.6856			WBGene00021157	Y4C6B.3	3.11401	1.31696	15.0019	4.8e-09	2.92e-08	11.3541
WBGene00015803	C15H9.9	-1.2234	7.33202	-17.1542	1.05165e-09	9.25181e-09	12.4151			WBGene00008203	clec-198	3.11378	-1.17395	5.35588	0.000190552	0.000295636	0.933786
WBGene00015931	C17H12.5	2.91182	3.23234	17.1525	1.0528e-09	9.25181e-09	12.8305			WBGene00000878	cyn-2	3.11302	4.09655	17.6208	9.34e-10	8.49e-09	12.8981
WBGene00001152	ech-3	-1.76329	4.43747	-17.1512	1.05368e-09	9.25181e-09	12.587			WBGene00008170	C48B4.7	3.11159	2.47237	12.8417	2.72e-08	1.16e-07	9.57554
WBGene00012381	Y2H9A.4	1.97386	4.18188	17.1511	1.0538e-09	9.25181e-09	12.6844			WBGene00011120	R07E5.15	3.10972	3.63539	17.121	1.08e-09	9.4e-09	12.7787
WBGene00018112	F36H9.4	3.23955	1.8524	17.1507	1.05404e-09	9.25181e-09	12.8549			WBGene00003861	oig-3	3.10907	0.851074	11.7548	7.2e-08	2.58e-07	8.69121
WBGene00010116	F55F3.2	-1.45824	5.41686	-17.1505	1.0542e-09	9.25181e-09	12.4791			WBGene00009550	F38H4.6	3.10651	0.742631	12.285	4.44e-08	1.72e-07	9.16459
WBGene00015801	C15H9.5	-1.30296	5.03806	-17.1453	1.05781e-09	9.27783e-09	12.5044			WBGene00022203	Y73B3A.1	3.10624	3.15249	12.7906	3.53e-08	1.43e-07	9.23987
WBGene00012831	Y43F8C.9	3.95809	1.51851	17.1306	1.06824e-09	9.36249e-09	12.7648			WBGene00008811	F14F7.4	3.10474	2.0608	15.4101	3.54e-09	2.31e-08	11.6715
WBGene00007785	tofu-1	2.18978	4.48912	17.129	1.06939e-09	9.36249e-09	12.6415			WBGene00013296	Y57G11B.3	3.10468	0.670316	10.62	2.17e-07	6.57e-07	7.60234
WBGene00011024	R05A10.7	-4.41974	0.678581	-17.1289	1.06939e-09	9.36249e-09	12.6576			WBGene00003517	nac-1	3.10218	3.74709	14.0226	1.56e-08	7.35e-08	10.0356
WBGene00011302	R166.2	-1.00035	6.624	-17.1259	1.07155e-09	9.37577e-09	12.4051			WBGene00185005	T03F6.10	3.10087	-0.369931	10.6966	2.01e-07	6.15e-07	7.64711
WBGene00010833	M03B6.1	-1.99093	3.19199	-17.1216	1.0746e-09	9.39519e-09	12.7422			WBGene00011236	R11A8.1	3.10057	3.01258	12.1223	6.84e-08	2.47e-07	8.579
WBGene00011120	R07E5.15	3.10972	3.63539	17.121	1.07507e-09	9.39519e-09	12.7787			WBGene00019501	K07E12.2	3.09963	0.13775	8.51967	2.21e-06	4.94e-06	5.3107
WBGene00012330	zip-3	-1.43373	5.29078	-17.1134	1.0805e-09	9.43614e-09	12.4621			WBGene00044912	H38K22.7	3.0995	-0.567041	5.8777	8.23e-05	0.000135498	1.74198
WBGene00016434	C35B1.4	5.97048	3.18059	17.5725	1.08105e-09	9.43614e-09	12.8458			WBGene00013068	Y51A2B.4	3.09901	-0.173409	11.0495	1.41e-07	4.56e-07	7.99729
WBGene00007662	pals-8	7.49046	0.708359	17.1079	1.08442e-09	9.45787e-09	12.2438			WBGene00010542	K03H1.7	3.09899	2.2533	9.84476	6.21e-07	1.63e-06	6.40262
WBGene00003547	nas-29	-2.14054	2.78497	-17.1074	1.08484e-09	9.45787e-09	12.7817			WBGene00017114	E03H12.7	3.09833	2.61165	18.4918	4.47e-10	4.95e-09	13.73
WBGene00008875	F15H10.8	-2.27712	2.68014	-17.1023	1.08849e-09	9.48405e-09	12.791			WBGene00002087	ins-4	3.09795	-0.128626	9.44203	7.58e-07	1.93e-06	6.37701
WBGene00004922	snt-2	-1.68938	4.03945	-17.0996	1.09048e-09	9.49566e-09	12.6028			WBGene00008259	C52E4.7	3.09754	2.40982	19.4992	2.43e-10	3.13e-09	14.3212
WBGene00000517	cki-2	1.59434	4.32891	17.0909	1.09681e-09	9.54506e-09	12.6048			WBGene00013785	nep-23	3.09737	2.76554	10.7948	2.64e-07	7.77e-07	7.22583
WBGene00011733	T12D8.5	-2.81975	4.00296	-17.362	1.10304e-09	9.59357e-09	12.6583			WBGene00012781	nspd-7	3.09676	4.28578	18.6844	4.3e-10	4.8e-09	13.6704
WBGene00004909	snf-10	4.06999	1.60416	17.0768	1.10713e-09	9.62339e-09	12.7371			WBGene00003835	nxf-2	3.0967	3.2342	15.6054	3.07e-09	2.08e-08	11.7357
WBGene00009839	fbxa-188	2.95951	2.19972	17.0708	1.1116e-09	9.65426e-09	12.8228			WBGene00020613	T20D4.7	3.096	0.626057	7.58467	7.62e-06	1.51e-05	4.02278
WBGene00020639	fbxa-71	6.29664	-0.684499	17.0702	1.11201e-09	9.65426e-09	12.183			WBGene00008651	F10D11.5	3.09496	1.51661	9.21568	1.08e-06	2.64e-06	5.91815
WBGene00006936	glp-4	-1.37455	8.27122	-17.0667	1.1146e-09	9.67099e-09	12.35			WBGene00004179	prg-2	3.0943	5.84645	7.25672	0.000148099	0.000233763	0.493534
WBGene00235298	F19B6.10	5.52666	-2.26203	17.061	1.11882e-09	9.69661e-09	12.0546			WBGene00012250	W04E12.5	3.09319	-0.248901	10.5913	2.23e-07	6.75e-07	7.55564
WBGene00020289	T06C10.3	2.83473	2.79685	17.0609	1.11889e-09	9.69661e-09	12.7992			WBGene00044779	T10H9.8	3.093	1.42529	10.5505	2.33e-07	6.98e-07	7.48819
WBGene00010419	atp-1	-1.22631	11.4182	-17.0574	1.12153e-09	9.71366e-09	12.3341			WBGene00018004	F33D11.7	3.09197	2.22987	14.0087	1.03e-08	5.35e-08	10.5863
WBGene00010794	dld-1	-1.15039	7.99931	-17.0537	1.12434e-09	9.73224e-09	12.3414			WBGene00000770	cpb-1	3.09182	3.68323	7.02286	8.92e-05	0.000145943	1.22912
WBGene00022122	trap-1	-1.42826	8.93507	-17.0514	1.12603e-09	9.74107e-09	12.337			WBGene00020862	fip-2	3.0917	3.77062	21.5141	7.85e-11	1.42e-09	15.4484
WBGene00010579	K05C4.2	-1.24311	7.38827	-17.0498	1.12724e-09	9.74577e-09	12.3408			WBGene00013801	Y116A8C.24	3.0907	1.62342	15.3052	3.83e-09	2.46e-08	11.5901
WBGene00021876	Y54G2A.11	1.88812	5.37016	17.0481	1.12853e-09	9.75109e-09	12.463			WBGene00017211	fbxb-36	3.09058	0.490461	12.8817	2.63e-08	1.12e-07	9.65589
WBGene00018910	F56A4.2	-5.83627	-0.105441	-17.0471	1.12923e-09	9.75134e-09	12.1602			WBGene00014035	seb-2	3.09043	1.15567	10.811	1.79e-07	5.57e-07	7.77469
WBGene00019394	K04F10.1	-1.88001	2.85708	-17.04	1.1346e-09	9.79186e-09	12.7226			WBGene00015084	B0244.9	3.08558	1.82818	14.7227	5.92e-09	3.42e-08	11.1623
WBGene00009502	F37A8.2	3.07804	1.78903	17.038	1.13616e-09	9.79951e-09	12.7818			WBGene00017554	nep-9	3.08342	0.968444	12.451	3.83e-08	1.52e-07	9.31452
WBGene00013463	kdp-1	-1.05312	8.67359	-17.0338	1.13931e-09	9.82087e-09	12.3257			WBGene00015912	fbxc-50	3.08275	2.48749	13.429	1.66e-08	7.75e-08	10.0828
WBGene00015097	B0273.1	2.87435	2.36037	17.0263	1.14505e-09	9.86453e-09	12.7932			WBGene00271832	Y60C6A.3	3.08223	-0.584977	5.6536	0.00011942	0.000191424	1.37353
WBGene00008508	F01G10.5	2.46949	2.96073	17.0172	1.15206e-09	9.91434e-09	12.7471			WBGene00010980	R02D5.7	3.08149	2.30857	15.7953	2.68e-09	1.88e-08	11.9446
WBGene00012628	Y38H6C.16	-2.40178	2.54557	-17.017	1.1522e-09	9.91434e-09	12.7469			WBGene00015818	C16A11.5	3.08099	2.55922	12.5317	3.67e-08	1.47e-07	9.25851
WBGene00000745	col-172	-1.97563	6.67789	-17.2936	1.15313e-09	9.91653e-09	12.3562			WBGene00018123	F36H12.9	3.08056	2.19557	13.9544	1.08e-08	5.54e-08	10.5447
WBGene00017745	F23F1.4	-1.26253	4.43773	-17.0129	1.15532e-09	9.92951e-09	12.4783			WBGene00012855	Y44A6D.5	3.08017	2.71648	18.5719	4.25e-10	4.76e-09	13.779
WBGene00020640	fbxa-73	5.88106	-1.28847	17.0105	1.15719e-09	9.935e-09	12.1166			WBGene00011185	R10D12.1	3.07818	1.87492	14.7108	5.98e-09	3.45e-08	11.1528
WBGene00003993	pgl-2	2.46442	3.86622	17.0103	1.15733e-09	9.935e-09	12.6489			WBGene00007791	C28A5.6	3.0781	3.43728	16.7379	1.39e-09	1.14e-08	12.5321
WBGene00017536	F17A9.4	-1.11	6.09155	-17.0068	1.16004e-09	9.9524e-09	12.3383			WBGene00009502	F37A8.2	3.07804	1.78903	17.038	1.14e-09	9.8e-09	12.7818
WBGene00010774	K11E4.2	-2.02334	2.97227	-17.0034	1.16272e-09	9.96729e-09	12.6871			WBGene00044258	Y57G11C.51	3.07751	1.97792	12.8054	2.81e-08	1.18e-07	9.59218
WBGene00022188	Y71H2AR.1	-1.48147	5.58304	-17.0028	1.16315e-09	9.96729e-09	12.3635			WBGene00017279	F09C12.8	3.07723	3.15558	14.7077	6.2e-09	3.54e-08	11.0209
WBGene00020574	T19D7.6	-2.21839	3.67502	-16.9949	1.16933e-09	1.00143e-08	12.5973			WBGene00012569	fbxc-46	3.07692	0.213006	7.07288	1.42e-05	2.66e-05	3.42674
WBGene00007254	C01H6.4	-1.61626	4.61855	-16.9908	1.17255e-09	1.0036e-08	12.447			WBGene00012185	W01F3.2	3.07593	3.74305	17.6683	7.51e-10	7.2e-09	13.1373
WBGene00003580	ndx-3	-1.50136	4.39364	-16.9859	1.17637e-09	1.00628e-08	12.4696			WBGene00012731	Y39G8C.2	3.07374	0.745242	8.90053	1.4e-06	3.32e-06	5.72173
WBGene00012804	Y43F4B.7	-1.46397	4.99953	-16.9825	1.17912e-09	1.0075e-08	12.3959			WBGene00016181	C28C12.11	3.07234	2.34344	14.3843	7.69e-09	4.21e-08	10.8784
WBGene00009403	F35C11.4	-1.53681	4.13209	-16.9815	1.17985e-09	1.0075e-08	12.503			WBGene00020984	W03D8.1	3.07136	0.271823	10.8959	1.64e-07	5.18e-07	7.87468
WBGene00044215	ZK228.10	6.70134	-1.27838	16.9808	1.18044e-09	1.0075e-08	12.1202			WBGene00008561	F07H5.10	3.0711	3.5988	14.6092	7.92e-09	4.3e-08	10.7314
WBGene00009688	F44E5.1	-1.21807	7.63041	-16.9806	1.18057e-09	1.0075e-08	12.2902			WBGene00015843	C16C8.5	3.07009	1.30111	10.1114	3.67e-07	1.03e-06	7.03483
WBGene00006768	unc-32	-1.09394	8.16087	-16.9792	1.18166e-09	1.00784e-08	12.2881			WBGene00007297	C04F12.1	3.06998	6.25607	34.6289	3.11e-13	4.32e-11	20.9734
WBGene00019580	oac-58	-2.67349	2.23009	-16.9769	1.18353e-09	1.00879e-08	12.747			WBGene00007551	C13C4.7	3.06959	-0.853272	5.02526	0.000331816	0.000499252	0.371229
WBGene00009261	F30A10.2	-2.45703	4.34905	-17.2051	1.18416e-09	1.00879e-08	12.5189			WBGene00235297	F56D6.20	3.06882	0.01469	12.5259	3.58e-08	1.45e-07	9.31217
WBGene00016053	ptp-5.1	2.95754	2.44756	16.9675	1.19102e-09	1.01404e-08	12.753			WBGene00014154	ZK930.4	3.06826	1.79001	10.3014	3.07e-07	8.83e-07	7.16733
WBGene00001247	elo-9	-1.832	4.40877	-16.9624	1.19509e-09	1.01691e-08	12.4596			WBGene00015165	B0361.11	3.06789	0.864899	14.6631	6.2e-09	3.54e-08	11.0682
WBGene00001609	glp-1	2.43026	5.14779	17.2368	1.19655e-09	1.01714e-08	12.4766			WBGene00009489	F36G9.13	3.06757	1.53431	10.9095	1.62e-07	5.12e-07	7.84414
WBGene00013171	Y53F4B.25	-2.36926	2.69926	-16.9603	1.19676e-09	1.01714e-08	12.6936			WBGene00018665	bath-4	3.06528	0.863321	9.32672	8.62e-07	2.16e-06	6.2052
WBGene00016825	C50E10.1	3.61144	2.66302	16.9521	1.20332e-09	1.02212e-08	12.7438			WBGene00017213	F07E5.8	3.06483	1.21106	11.6459	7.97e-08	2.81e-07	8.58245
WBGene00000117	alh-11	-1.31916	5.59168	-16.9444	1.20955e-09	1.02681e-08	12.3195			WBGene00009893	F49E11.7	3.06481	0.974186	10.8135	1.78e-07	5.56e-07	7.78524
WBGene00013266	Y57A10A.26	1.84927	3.99602	16.9366	1.21591e-09	1.03161e-08	12.552			WBGene00008313	C54G4.3	3.0648	2.41277	15.2558	3.97e-09	2.53e-08	11.5444
WBGene00015106	B0280.11	2.88548	2.22292	16.9349	1.21736e-09	1.03224e-08	12.7331			WBGene00018895	F55F8.7	3.06395	2.71204	15.2281	4.05e-09	2.57e-08	11.5017
WBGene00007059	vps-52	-1.18463	4.79809	-16.926	1.22461e-09	1.03738e-08	12.3718			WBGene00018659	F52C6.2	3.06317	2.35133	12.2801	4.46e-08	1.73e-07	9.07976
WBGene00004423	rpl-11.2	-1.37837	10.7521	-16.9256	1.22493e-09	1.03738e-08	12.2409			WBGene00010381	H12D21.5	3.063	0.496937	11.6576	7.89e-08	2.78e-07	8.59694
WBGene00019489	K07E1.1	1.88608	4.74796	16.9248	1.22557e-09	1.03738e-08	12.4488			WBGene00021358	Y37E11AL.2	3.06292	2.39412	15.1639	4.25e-09	2.66e-08	11.4766
WBGene00000869	cyc-1	-1.02859	8.98107	-16.9216	1.22828e-09	1.03907e-08	12.2442			WBGene00009173	prom-1	3.06257	3.31372	18.4167	4.68e-10	5.13e-09	13.6591
WBGene00012112	T28A8.6	2.90025	3.41898	16.9191	1.23027e-09	1.04015e-08	12.653			WBGene00018994	F56H1.3	3.06153	1.09664	10.5486	2.33e-07	6.99e-07	7.51005
WBGene00020684	T22D1.5	4.61436	3.89296	17.8295	1.23289e-09	1.04176e-08	12.731			WBGene00022761	ZK546.4	3.06096	1.74977	14.9813	4.87e-09	2.96e-08	11.3563
WBGene00001880	his-6	-3.72805	1.72594	-16.907	1.24035e-09	1.04746e-08	12.707			WBGene00003766	nlp-28	3.05966	2.45585	19.0726	3.13e-10	3.76e-09	14.076
WBGene00011805	T16G12.4	4.00137	1.56828	16.8991	1.24692e-09	1.05239e-08	12.6256			WBGene00020757	ucr-2.3	3.05884	5.16117	12.2364	4.37e-07	1.2e-06	6.57153
WBGene00011423	ipla-7	-1.30223	7.15657	-16.8955	1.24999e-09	1.05437e-08	12.2328			WBGene00194700	B0025.5	3.05768	2.01193	14.7124	5.97e-09	3.44e-08	11.1511
WBGene00001489	frm-2	-1.07111	6.02381	-16.8871	1.25703e-09	1.0597e-08	12.2555			WBGene00011951	T23F6.3	3.0566	2.97113	12.6445	3.73e-08	1.49e-07	9.19461
WBGene00015598	fbxa-163	5.80503	1.03664	16.8837	1.25996e-09	1.06155e-08	12.2753			WBGene00010324	F59C6.3	3.05597	0.805188	9.97891	4.22e-07	1.16e-06	6.92959
WBGene00008082	com-1	2.01938	2.99199	16.879	1.26396e-09	1.06431e-08	12.6346			WBGene00017550	nep-6	3.05546	2.13839	14.2081	8.83e-09	4.68e-08	10.7518
WBGene00000993	dhs-30	-1.38241	5.37239	-16.8735	1.26862e-09	1.06739e-08	12.2845			WBGene00010883	M7.7	3.05479	1.91922	11.9932	5.78e-08	2.14e-07	8.85873
WBGene00015994	C18H7.4	3.49824	2.32286	16.873	1.26909e-09	1.06739e-08	12.6903			WBGene00020087	R119.1	3.05478	1.81451	11.0607	1.4e-07	4.52e-07	7.96926
WBGene00001072	dpy-10	-2.33551	6.17949	-17.6367	1.27298e-09	1.06905e-08	12.3132			WBGene00077579	R11H6.7	3.05475	0.799428	10.3785	2.78e-07	8.1e-07	7.351
WBGene00021288	clec-123	3.30976	4.04109	17.1495	1.27304e-09	1.06905e-08	12.5915			WBGene00002212	kin-31	3.05286	1.67221	10.8347	1.75e-07	5.47e-07	7.75492
WBGene00022873	ZK1240.9	-1.58331	3.38286	-16.8681	1.27327e-09	1.06905e-08	12.5315			WBGene00020627	T20F5.5	3.05155	2.45515	8.22394	7.46e-06	1.48e-05	3.87831
WBGene00018803	fbxa-24	3.66358	4.35249	17.6605	1.27518e-09	1.07003e-08	12.6077			WBGene00011587	anp-1	3.04951	5.00745	16.1571	5.71e-09	3.34e-08	10.985
WBGene00019208	lips-14	-7.11544	-0.231185	-16.8633	1.27738e-09	1.07126e-08	12.0785			WBGene00018852	F55A3.7	3.04924	1.91675	16.2447	1.95e-09	1.48e-08	12.261
WBGene00017696	polk-1	2.22645	4.45321	16.8575	1.28242e-09	1.07486e-08	12.4564			WBGene00011202	R10E4.6	3.04922	-0.177224	9.06628	1.16e-06	2.8e-06	5.95991
WBGene00021832	Y54E10A.12	3.02316	3.08559	16.8533	1.28605e-09	1.07729e-08	12.6425			WBGene00009313	F32B4.2	3.04873	2.72686	10.3463	4.34e-07	1.19e-06	6.7144
WBGene00010315	F59B2.13	-1.6765	3.59755	-16.846	1.29237e-09	1.08196e-08	12.4875			WBGene00013700	Y106G6D.3	3.04767	3.67485	18.6997	3.93e-10	4.49e-09	13.8107
WBGene00000780	cpn-4	2.78715	3.55796	16.8442	1.29396e-09	1.0826e-08	12.5824			WBGene00021006	dct-9	3.04606	1.39192	11.7814	7.03e-08	2.53e-07	8.70036
WBGene00009388	F35B12.9	-1.16945	5.88916	-16.8434	1.29462e-09	1.0826e-08	12.2304			WBGene00012315	immt-2	3.04583	4.8878	9.04117	1.35e-05	2.54e-05	3.06573
WBGene00021200	cyp-31A3	3.74191	3.08963	16.8337	1.30315e-09	1.08911e-08	12.65			WBGene00021408	trpl-4	3.04566	-0.0948694	7.45325	8.49e-06	1.66e-05	3.97657
WBGene00000669	col-94	1.35763	8.35969	16.8323	1.30437e-09	1.08949e-08	12.1816			WBGene00009077	F23B2.10	3.04514	0.946611	11.1548	1.27e-07	4.18e-07	8.12306
WBGene00021179	fbxa-86	5.17742	0.0118634	16.8286	1.30763e-09	1.09109e-08	12.0575			WBGene00002186	kel-10	3.0451	4.39493	14.2648	2.16e-08	9.59e-08	9.66268
WBGene00012880	Y45F10C.4	4.75826	3.37969	17.247	1.30845e-09	1.09109e-08	12.6743			WBGene00011514	fbxa-198	3.04477	-0.0326739	6.62048	2.7e-05	4.83e-05	2.80355
WBGene00021249	Y22D7AL.11	-1.76788	3.31857	-16.8276	1.30853e-09	1.09109e-08	12.5155			WBGene00005650	srp-9	3.04418	-1.13469	7.03254	1.5e-05	2.79e-05	3.45708
WBGene00235307	B0507.17	6.21843	-1.12052	16.8213	1.31409e-09	1.0951e-08	12.031			WBGene00020072	R13H9.6	3.04369	2.07547	12.9874	2.4e-08	1.05e-07	9.74137
WBGene00235391	F38A5.22	4.88458	-0.44149	16.8157	1.31908e-09	1.09863e-08	12.0285			WBGene00019406	acdh-8	3.04262	4.24874	18.1658	6.19e-10	6.27e-09	13.2979
WBGene00001877	his-3	-3.84761	2.94366	-17.0799	1.32601e-09	1.10377e-08	12.6228			WBGene00050896	ttr-56	3.03783	-0.853984	7.43036	8.75e-06	1.71e-05	3.98425
WBGene00010137	ztf-26	2.38282	2.84763	16.8013	1.33198e-09	1.10693e-08	12.6048			WBGene00011549	T06G6.8	3.03732	-0.73897	8.63363	1.92e-06	4.39e-06	5.46469
WBGene00012595	Y38E10A.17	3.81918	4.90907	18.5392	1.33207e-09	1.10693e-08	12.5754			WBGene00021779	Y51H7C.1	3.03689	3.54476	7.22575	6.44e-05	0.000108096	1.57538
WBGene00015199	B0454.8	-3.99651	2.66412	-17.0262	1.33209e-09	1.10693e-08	12.6384			WBGene00001591	glc-1	3.0368	2.49095	17.2839	9.65e-10	8.68e-09	12.9627
WBGene00004960	spe-6	2.25339	3.07619	16.7851	1.34663e-09	1.11728e-08	12.5692			WBGene00022970	CD4.10	3.03673	1.47763	8.79552	1.75e-06	4.02e-06	5.42663
WBGene00008917	F17C11.6	-1.91301	3.60539	-16.785	1.34672e-09	1.11728e-08	12.4494			WBGene00013445	Y66D12A.19	3.03643	3.1669	10.908	3.36e-07	9.55e-07	6.94934
WBGene00017926	cox-6C	-1.64005	6.99512	-16.7849	1.34685e-09	1.11728e-08	12.1569			WBGene00014029	ZK637.12	3.03569	2.47877	13.6952	1.33e-08	6.51e-08	10.3046
WBGene00019935	R07E4.1	-1.83174	4.76199	-16.776	1.35499e-09	1.12339e-08	12.2823			WBGene00013169	Y53F4B.23	3.03409	1.42424	11.0235	1.45e-07	4.65e-07	7.96791
WBGene00018613	skpt-1	1.96837	5.00283	16.7734	1.35737e-09	1.12472e-08	12.3132			WBGene00013252	Y57A10A.7	3.03357	0.743055	11.6323	8.08e-08	2.84e-07	8.57816
WBGene00015492	lnp-1	-1.55785	4.78016	-16.7691	1.36135e-09	1.12737e-08	12.2684			WBGene00002204	kin-21	3.03325	1.59644	13.4496	1.63e-08	7.64e-08	10.1582
WBGene00007600	C15C6.1	-2.08544	4.87853	-16.8102	1.36615e-09	1.13071e-08	12.2732			WBGene00011062	R06C7.2	3.03244	1.53567	12.053	5.47e-08	2.05e-07	8.94412
WBGene00011225	R10H10.7	1.47326	4.35127	16.7628	1.36716e-09	1.13088e-08	12.3635			WBGene00014755	F40F12.8	3.02959	0.878596	12.7728	2.89e-08	1.21e-07	9.58893
WBGene00013019	Y48G10A.2	2.23345	3.86556	16.7611	1.36875e-09	1.13088e-08	12.4619			WBGene00021537	Y42H9AR.2	3.02889	0.807809	10.6597	2.08e-07	6.34e-07	7.63751
WBGene00001502	ftt-2	-1.10298	9.25413	-16.7609	1.36894e-09	1.13088e-08	12.1273			WBGene00011438	T04F3.3	3.02851	2.3066	14.4952	7.06e-09	3.93e-08	10.9677
WBGene00020858	mop-25.3	2.9725	2.57928	16.7603	1.36946e-09	1.13088e-08	12.6087			WBGene00007081	AH6.3	3.02843	1.54997	11.8202	6.78e-08	2.45e-07	8.72631
WBGene00016156	ari-1.3	1.73677	4.68785	16.7562	1.37329e-09	1.13282e-08	12.3282			WBGene00016781	C49G7.3	3.02718	4.07881	4.10346	0.00448927	0.00591277	-2.95048
WBGene00015047	faah-1	-1.0408	7.69145	-16.7558	1.37366e-09	1.13282e-08	12.1283			WBGene00016920	C54E4.5	3.0271	5.11908	41.0402	4.25e-14	1.47e-11	22.8953
WBGene00004210	ptc-3	-1.73545	7.64674	-16.7552	1.37415e-09	1.13282e-08	12.1292			WBGene00013299	irld-18	3.02704	1.23864	10.0785	3.8e-07	1.06e-06	7.00318
WBGene00019682	K12H4.7	-1.57408	8.41308	-16.7528	1.37641e-09	1.13404e-08	12.1245			WBGene00044243	F16C3.4	3.02675	0.339364	11.5136	9.03e-08	3.12e-07	8.45964
WBGene00009925	F52B11.2	-1.28245	5.82377	-16.7494	1.37964e-09	1.13551e-08	12.1663			WBGene00016040	C24A11.1	3.02591	2.62412	15.7335	2.8e-09	1.95e-08	11.8823
WBGene00008529	F02E9.3	3.74782	2.16194	16.7492	1.37977e-09	1.13551e-08	12.5995			WBGene00011601	zim-3	3.02375	3.61041	19.6211	2.26e-10	2.97e-09	14.3786
WBGene00013634	Y105C5A.9	6.94454	0.129379	16.7448	1.38389e-09	1.13827e-08	12.0357			WBGene00011683	phat-6	3.02331	1.33413	14.0734	9.82e-09	5.12e-08	10.6583
WBGene00022869	ZK1240.4	7.14957	-1.05508	16.739	1.38938e-09	1.14213e-08	12.0058			WBGene00021832	Y54E10A.12	3.02316	3.08559	16.8533	1.29e-09	1.08e-08	12.6425
WBGene00007791	C28A5.6	3.0781	3.43728	16.7379	1.3904e-09	1.14233e-08	12.5321			WBGene00015853	C16C8.16	3.02279	2.94234	12.998	2.75e-08	1.17e-07	9.51384
WBGene00000757	col-184	4.2971	8.3742	22.8491	1.39308e-09	1.14389e-08	12.5574			WBGene00020991	W03D8.10	3.02243	2.34594	8.09719	8e-06	1.58e-05	3.80875
WBGene00014169	ZK945.7	3.46643	4.0275	17.1484	1.39492e-09	1.14435e-08	12.515			WBGene00044256	Y45F10C.6	3.02239	-1.08399	7.62682	6.76e-06	1.36e-05	4.24072
WBGene00020491	T13G4.4	-2.02458	4.07909	-16.7328	1.39523e-09	1.14435e-08	12.3479			WBGene00000865	cyb-1	3.02188	6.50681	18.632	2.01e-09	1.51e-08	12.001
WBGene00011756	ctg-2	-1.3949	5.53448	-16.7298	1.39809e-09	1.14605e-08	12.1698			WBGene00077448	D1086.20	3.02163	-0.867004	6.54659	2.97e-05	5.27e-05	2.77324
WBGene00011870	T20G5.8	2.57785	2.36839	16.7146	1.4126e-09	1.1573e-08	12.5797			WBGene00021633	Y47G6A.3	3.01846	1.67209	15.3066	3.82e-09	2.46e-08	11.5936
WBGene00020378	T09B4.4	-1.63279	3.19482	-16.7127	1.41444e-09	1.15805e-08	12.4484			WBGene00015455	C04G6.5	3.01834	2.74216	14.1518	9.23e-09	4.86e-08	10.652
WBGene00016796	cec-2	2.42714	3.28291	16.712	1.41511e-09	1.15805e-08	12.5037			WBGene00019431	K06A5.3	3.01811	1.22729	13.113	2.16e-08	9.59e-08	9.88163
WBGene00008979	slc-25A18.1	-1.20322	5.75078	-16.7099	1.41707e-09	1.159e-08	12.1411			WBGene00017205	F07C4.12	3.01592	-0.94893	9.44793	7.53e-07	1.93e-06	6.36296
WBGene00012358	W09D6.5	-1.12127	6.43443	-16.7085	1.41843e-09	1.15946e-08	12.1118			WBGene00013251	Y57A10A.6	3.01569	0.865014	11.8352	6.69e-08	2.42e-07	8.76484
WBGene00012435	flh-1	3.81012	3.71644	17.0877	1.42424e-09	1.16355e-08	12.5386			WBGene00008036	C40C9.3	3.01416	0.537381	12.4581	3.81e-08	1.52e-07	9.30645
WBGene00012911	acl-7	-1.05002	6.68084	-16.7012	1.42552e-09	1.16395e-08	12.0997			WBGene00014854	W05B2.3	3.01314	-1.17155	7.49649	8.02e-06	1.58e-05	4.07358
WBGene00000727	col-154	-2.11938	6.54178	-17.1035	1.43627e-09	1.17207e-08	12.14			WBGene00008139	C47D12.5	3.01286	2.01001	15.3322	3.75e-09	2.42e-08	11.6147
WBGene00001476	fmo-1	-1.38268	5.99056	-16.6741	1.45209e-09	1.18431e-08	12.1046			WBGene00019015	F57F4.1	3.0128	2.83773	14.2302	8.68e-09	4.61e-08	10.7047
WBGene00020905	T28H11.7	3.77919	3.38342	16.9391	1.45515e-09	1.18614e-08	12.5337			WBGene00044476	F56D6.14	3.0118	0.140727	9.0718	1.15e-06	2.79e-06	5.95748
WBGene00007714	C25D7.1	3.1764	2.50912	16.6681	1.45795e-09	1.18741e-08	12.5508			WBGene00014046	clec-60	3.0115	5.0018	24.9362	1.42e-11	4.49e-10	17.1205
WBGene00021386	Y37F4.5	3.56267	1.51764	16.6678	1.45833e-09	1.18741e-08	12.497			WBGene00044901	Y41G9A.10	3.01094	1.93482	11.7854	7e-08	2.52e-07	8.65978
WBGene00018275	F41C3.11	-1.58244	4.16966	-16.6571	1.469e-09	1.19542e-08	12.2675			WBGene00015246	scl-23	3.00942	0.530287	9.19758	9.98e-07	2.47e-06	6.08221
WBGene00013080	Y51A2D.13	-1.51585	5.86912	-16.6539	1.47212e-09	1.19708e-08	12.0965			WBGene00020730	T23E1.3	3.00916	-0.382129	9.45299	7.49e-07	1.92e-06	6.38595
WBGene00014095	gdh-1	-1.42311	10.7952	-16.6534	1.47268e-09	1.19708e-08	12.0444			WBGene00009714	F44G4.5	3.00892	1.63769	13.1903	2.02e-08	9.13e-08	9.94005
WBGene00011336	ubxn-5	4.33739	2.65661	16.6473	1.4788e-09	1.20138e-08	12.539			WBGene00194861	H04D03.6	3.00841	-0.18518	8.81833	1.55e-06	3.62e-06	5.67623
WBGene00016291	C31H1.8	4.37992	3.55184	17.0804	1.48409e-09	1.205e-08	12.5329			WBGene00018065	F35F11.2	3.00764	0.656046	7.25442	1.19e-05	2.26e-05	3.55856
WBGene00010563	K04G2.4	3.95921	2.80902	16.6379	1.48832e-09	1.20777e-08	12.531			WBGene00013142	Y53C12A.7	3.00761	-0.200234	8.66436	1.86e-06	4.25e-06	5.49655
WBGene00014864	Y18D10A.22	-3.69735	1.28992	-16.6356	1.49064e-09	1.20897e-08	12.4983			WBGene00010510	ent-3	3.00743	3.37349	19.7017	2.16e-10	2.88e-09	14.4387
WBGene00009740	F45H10.3	-1.19052	6.69141	-16.6244	1.50214e-09	1.21751e-08	12.0441			WBGene00009075	F23B2.7	3.00722	1.4991	12.2377	4.63e-08	1.78e-07	9.11406
WBGene00022462	Y110A7A.15	2.7007	3.73755	16.6237	1.50285e-09	1.21751e-08	12.4034			WBGene00019980	chil-14	3.0068	0.799506	10.2868	3.05e-07	8.8e-07	7.2553
WBGene00015766	C14C11.2	1.74025	3.59428	16.622	1.50457e-09	1.21823e-08	12.375			WBGene00018148	F37C4.8	3.00622	0.0935716	11.9623	5.95e-08	2.2e-07	8.8451
WBGene00016357	C33F10.11	3.97937	3.61102	17.0305	1.50654e-09	1.21915e-08	12.4962			WBGene00015747	C13G5.2	3.00594	3.49615	16.1316	2.11e-09	1.57e-08	12.0908
WBGene00014821	R10E8.7	-1.67557	3.82165	-16.6179	1.50877e-09	1.22028e-08	12.2921			WBGene00044760	Y71H2AM.25	3.0052	0.461409	9.40938	7.86e-07	2e-06	6.32451
WBGene00022611	ZC449.1	-2.38077	2.63699	-16.6094	1.51755e-09	1.22574e-08	12.4554			WBGene00000885	cyn-9	3.00504	3.07738	19.1276	3.03e-10	3.69e-09	14.1087
WBGene00016219	pals-24	1.67305	3.36396	16.609	1.51798e-09	1.22574e-08	12.3916			WBGene00021650	Y47G6A.26	3.00445	2.39639	15.5823	3.13e-09	2.11e-08	11.7854
WBGene00019998	R10H1.1	-1.46749	4.67779	-16.6089	1.51805e-09	1.22574e-08	12.1627			WBGene00008772	irld-4	3.00072	1.08553	10.3959	2.73e-07	7.98e-07	7.35139
WBGene00004258	pyc-1	-1.33801	9.52591	-16.6054	1.5217e-09	1.228e-08	12.0133			WBGene00022541	ZC190.7	3.00065	0.239294	9.3542	8.36e-07	2.11e-06	6.27316
WBGene00007966	maph-1.3	2.01364	5.09858	16.5928	1.53486e-09	1.23749e-08	12.1738			WBGene00006650	tts-1	3.00021	6.91027	15.9926	2.72e-08	1.15e-07	9.33861
WBGene00015601	fbxa-166	4.17484	2.05875	16.5925	1.53516e-09	1.23749e-08	12.4767			WBGene00021741	Y50D4B.2	2.99924	-0.141841	7.69471	6.19e-06	1.25e-05	4.29632
WBGene00011824	T18D3.7	-1.53418	3.44702	-16.588	1.53997e-09	1.24068e-08	12.3225			WBGene00014113	hpo-40	2.9985	4.25295	13.4569	4.38e-08	1.7e-07	8.94655
WBGene00014194	ZK1037.6	4.14128	1.65178	16.587	1.54096e-09	1.24079e-08	12.4315			WBGene00017700	F22D3.4	2.99764	0.743246	11.7168	7.46e-08	2.65e-07	8.65615
WBGene00021118	clec-125	2.99763	2.02212	16.5858	1.5423e-09	1.24118e-08	12.4961			WBGene00021118	clec-125	2.99763	2.02212	16.5858	1.54e-09	1.24e-08	12.4961
WBGene00016084	cht-3	6.2874	4.25628	19.1089	1.54736e-09	1.24456e-08	12.5875			WBGene00000638	col-62	2.99635	4.51461	4.17358	0.00411023	0.00543768	-2.94527
WBGene00013228	Y56A3A.7	-1.42018	5.86131	-16.5768	1.55175e-09	1.24741e-08	12.0401			WBGene00020598	T20B6.2	2.99617	0.290685	8.51423	2.22e-06	4.97e-06	5.29365
WBGene00001668	gpa-6	2.53275	2.70158	16.5748	1.55387e-09	1.24842e-08	12.4634			WBGene00013087	Y51B9A.5	2.99461	1.17085	10.3862	2.75e-07	8.05e-07	7.33411
WBGene00021936	zipt-15	1.77573	3.85077	16.5737	1.55505e-09	1.24868e-08	12.3091			WBGene00006629	tsp-3	2.99253	-1.15862	6.98109	1.61e-05	2.98e-05	3.38744
WBGene00014168	ZK945.6	2.96487	1.48912	16.5698	1.5592e-09	1.25132e-08	12.4551			WBGene00044312	K04C2.8	2.99188	1.32364	12.8338	2.74e-08	1.16e-07	9.64481
WBGene00019429	K06A5.1	1.90932	4.50508	16.5665	1.56281e-09	1.25352e-08	12.2249			WBGene00012010	T25B9.4	2.99159	1.66551	13.3986	1.7e-08	7.91e-08	10.1134
WBGene00009717	dep-1	-1.39297	5.12372	-16.5552	1.57493e-09	1.26172e-08	12.075			WBGene00008230	pfk-1.2	2.99133	2.89763	14.9265	5.08e-09	3.05e-08	11.2506
WBGene00008194	C49C3.4	-2.04178	8.13651	-16.9624	1.57539e-09	1.26172e-08	12.0182			WBGene00018862	wago-2	2.99011	4.70639	7.14017	0.000117298	0.000188293	0.831145
WBGene00006553	tbx-34	3.46394	1.99741	16.5545	1.57563e-09	1.26172e-08	12.4674			WBGene00043981	T14E8.4	2.98993	0.833236	10.3952	2.73e-07	7.99e-07	7.36566
WBGene00019011	F57C9.4	1.33856	4.92658	16.5493	1.58133e-09	1.26558e-08	12.1307			WBGene00009413	oac-19	2.98863	1.37742	9.75842	5.35e-07	1.43e-06	6.63848
WBGene00019421	K05F6.10	3.73575	2.0406	16.547	1.58377e-09	1.26684e-08	12.4583			WBGene00050956	C14A6.13	2.98839	2.14665	14.5434	6.8e-09	3.81e-08	11.0137
WBGene00016381	sgo-1	2.2187	3.92261	16.5448	1.58615e-09	1.26805e-08	12.2999			WBGene00008074	nkb-2	2.98781	2.97394	14.9102	5.14e-09	3.08e-08	11.2277
WBGene00008197	C49C3.7	2.15101	3.9472	16.5417	1.58953e-09	1.27006e-08	12.2913			WBGene00015661	C09H5.7	2.98673	1.44823	11.8492	6.6e-08	2.4e-07	8.75898
WBGene00010456	K01C8.1	-1.12799	8.02987	-16.5399	1.59151e-09	1.27094e-08	11.9708			WBGene00015258	B0554.5	2.98486	0.726559	7.23362	1.23e-05	2.32e-05	3.52466
WBGene00006810	unc-78	-1.07055	6.03856	-16.5384	1.59318e-09	1.27157e-08	12.0024			WBGene00015236	B0511.11	2.98432	3.25509	14.4398	7.92e-09	4.3e-08	10.7555
WBGene00020207	T04B8.5	-1.51894	6.65355	-16.5366	1.59518e-09	1.27213e-08	11.9828			WBGene00011804	T16G12.3	2.98424	3.72612	9.95372	1.97e-06	4.47e-06	5.1184
WBGene00018823	F54E2.1	-1.32725	7.07161	-16.5362	1.59563e-09	1.27213e-08	11.9735			WBGene00007230	C01G10.1	2.98398	1.87772	7.69903	9.94e-06	1.92e-05	3.62211
WBGene00015051	B0218.7	3.47021	3.38037	16.6255	1.60045e-09	1.27418e-08	12.4151			WBGene00008346	C56A3.8	2.9835	3.04216	12.691	3.59e-08	1.45e-07	9.22368
WBGene00010046	F54D1.1	3.57103	2.37685	16.5315	1.60075e-09	1.27418e-08	12.4611			WBGene00008169	C48B4.6	2.9826	2.55329	11.1931	1.4e-07	4.51e-07	7.87945
WBGene00007939	C34F6.5	-1.97323	3.30458	-16.5314	1.60083e-09	1.27418e-08	12.3116			WBGene00015241	B0524.2	2.9812	0.207689	11.2609	1.15e-07	3.83e-07	8.22059
WBGene00007152	clec-225	-3.85929	0.524366	-16.5293	1.60312e-09	1.2753e-08	12.3012			WBGene00010082	F55A11.11	2.9787	2.96368	15.8431	2.59e-09	1.83e-08	11.9327
WBGene00001478	fmo-3	-1.94522	4.33456	-16.5285	1.60407e-09	1.27537e-08	12.1619			WBGene00020370	T08H10.3	2.97841	0.928107	11.3437	1.06e-07	3.58e-07	8.30442
WBGene00020629	T20F5.7	1.36592	4.64727	16.5267	1.60607e-09	1.27584e-08	12.1498			WBGene00018471	F45E4.6	2.97741	1.31033	9.64042	6.09e-07	1.6e-06	6.51311
WBGene00001303	emo-1	-1.32911	8.25087	-16.5263	1.60642e-09	1.27584e-08	11.9603			WBGene00000868	cyb-3	2.9774	6.44604	28.0052	3.7e-12	1.93e-10	18.4305
WBGene00008617	F09C6.3	6.86003	-1.19655	16.5222	1.61098e-09	1.27876e-08	11.8763			WBGene00045306	ZC250.5	2.97667	0.998903	11.1526	1.28e-07	4.18e-07	8.11791
WBGene00002193	kin-5	3.3462	2.84331	16.5205	1.61284e-09	1.27954e-08	12.4376			WBGene00000544	clp-3	2.97635	1.62212	15.7408	2.79e-09	1.94e-08	11.9012
WBGene00012172	W01B6.5	3.12318	1.60067	16.519	1.61451e-09	1.28016e-08	12.4261			WBGene00000019	abt-1	2.97626	2.89796	10.4895	4.02e-07	1.11e-06	6.76839
WBGene00008762	ztf-2	-1.80193	4.15488	-16.5174	1.61634e-09	1.28092e-08	12.1743			WBGene00016416	C34F11.5	2.97597	3.8227	18.9574	3.36e-10	3.94e-09	13.9567
WBGene00018997	F57B9.3	3.17477	2.32063	16.5136	1.62053e-09	1.28354e-08	12.4487			WBGene00010991	R03D7.5	2.97509	0.706014	9.22318	9.69e-07	2.4e-06	6.09742
WBGene00007610	C15H7.3	2.92953	2.75401	16.5093	1.62529e-09	1.28661e-08	12.4248			WBGene00000389	cdc-25.4	2.97486	1.25547	11.1549	1.27e-07	4.18e-07	8.10656
WBGene00008963	F19H8.2	-2.25448	4.99839	-16.7684	1.63032e-09	1.28988e-08	12.0973			WBGene00019642	K11C4.1	2.97433	2.69418	11.4589	1.14e-07	3.8e-07	8.07209
WBGene00009324	ttbk-3	4.41604	1.04397	16.4934	1.64313e-09	1.29932e-08	12.2345			WBGene00018068	F35H10.2	2.97403	1.60752	12.7772	2.88e-08	1.21e-07	9.58667
WBGene00001691	grd-2	-1.97071	4.76841	-16.489	1.64816e-09	1.30258e-08	12.0785			WBGene00000596	col-7	2.97399	4.68988	4.07105	0.00467722	0.00614529	-3.12062
WBGene00019692	fubl-4	3.23963	2.97656	16.4852	1.65246e-09	1.30528e-08	12.4022			WBGene00044676	fbxa-42	2.9739	0.40212	9.12496	1.08e-06	2.65e-06	6.00494
WBGene00007448	C08F8.6	3.57677	3.09947	16.4825	1.65553e-09	1.30699e-08	12.4015			WBGene00020858	mop-25.3	2.9725	2.57928	16.7603	1.37e-09	1.13e-08	12.6087
WBGene00003209	mel-26	1.64863	6.03462	16.4782	1.66047e-09	1.31017e-08	11.9866			WBGene00022467	Y119C1B.1	2.9695	1.64937	13.1362	2.12e-08	9.45e-08	9.89353
WBGene00013854	cyc-2.2	2.78083	3.90575	16.4607	1.68059e-09	1.32533e-08	12.2697			WBGene00019081	F59A3.8	2.96947	2.20432	15.5739	3.15e-09	2.12e-08	11.7864
WBGene00010875	M05D6.2	1.50426	5.46671	16.4592	1.68235e-09	1.32601e-08	12.0139			WBGene00013249	Y57A10A.4	2.96889	0.609956	10.0678	3.84e-07	1.07e-06	7.03342
WBGene00022292	Y75D11A.3	6.85001	-1.19929	16.4539	1.68845e-09	1.33009e-08	11.838			WBGene00017456	F14D2.8	2.96872	0.537875	7.94824	4.47e-06	9.35e-06	4.56194
WBGene00021820	nipa-1	-1.29215	5.91973	-16.4454	1.69839e-09	1.3372e-08	11.9404			WBGene00206474	T22A3.12	2.96683	-1.25468	7.7124	6.05e-06	1.23e-05	4.35047
WBGene00020728	T23E1.1	-1.98128	2.44474	-16.442	1.70241e-09	1.33899e-08	12.3489			WBGene00021201	Y17G9B.4	2.96613	1.46533	11.5714	8.55e-08	2.97e-07	8.49599
WBGene00015512	mthf-1	-1.15014	9.46191	-16.4415	1.70302e-09	1.33899e-08	11.8934			WBGene00015917	C17G10.3	2.96605	2.34577	12.7367	2.98e-08	1.25e-07	9.48819
WBGene00013637	Y105C5A.13	2.86599	2.13538	16.4405	1.70413e-09	1.33899e-08	12.399			WBGene00018668	bath-2	2.96601	2.0604	12.6615	3.18e-08	1.31e-07	9.45287
WBGene00007993	idhb-1	-1.20893	7.24181	-16.4403	1.70436e-09	1.33899e-08	11.901			WBGene00014168	ZK945.6	2.96487	1.48912	16.5698	1.56e-09	1.25e-08	12.4551
WBGene00008150	mam-2	-2.66956	4.95068	-17.2285	1.70732e-09	1.34022e-08	12.1149			WBGene00007512	C10C6.3	2.96434	1.14275	12.9851	2.41e-08	1.05e-07	9.77393
WBGene00001584	nrde-4	1.13795	5.59741	16.4374	1.70776e-09	1.34022e-08	11.9741			WBGene00000417	ced-3	2.96413	4.46568	18.7047	4.25e-10	4.76e-09	13.6599
WBGene00011530	T06D8.10	-2.47302	6.26635	-17.5971	1.71047e-09	1.34162e-08	12.0329			WBGene00009054	F22D6.9	2.96356	2.98252	19.914	1.91e-10	2.65e-09	14.5744
WBGene00017931	picc-1	1.81886	4.76147	16.4333	1.71267e-09	1.34262e-08	12.0897			WBGene00008172	C48B4.9	2.96291	2.57283	14.8152	5.52e-09	3.26e-08	11.194
WBGene00235094	K08D9.9	6.26364	-1.89708	16.4314	1.71495e-09	1.34368e-08	11.778			WBGene00008677	F11A5.9	2.96225	5.41141	20.4263	1.77e-10	2.51e-09	14.4912
WBGene00016440	gipc-1	3.78645	6.04924	19.8133	1.71837e-09	1.34564e-08	12.2963			WBGene00007239	C01G10.14	2.962	1.34605	14.0636	9.9e-09	5.16e-08	10.6515
WBGene00009389	F35B12.10	-1.35619	5.01413	-16.4261	1.7212e-09	1.34713e-08	11.9904			WBGene00045416	Y37H2A.14	2.96159	5.34478	20.0064	2.35e-10	3.05e-09	14.2042
WBGene00011399	T03F6.3	1.41303	7.40086	16.4252	1.72223e-09	1.34721e-08	11.8962			WBGene00010779	K11H3.2	2.96136	1.22988	10.8145	1.78e-07	5.56e-07	7.76892
WBGene00016577	clec-3	-10.5942	0.593155	-17.1801	1.72668e-09	1.34982e-08	11.8122			WBGene00020042	R13A1.3	2.96064	1.41459	13.0694	2.24e-08	9.9e-08	9.84366
WBGene00011307	mpst-7	-1.45743	3.79467	-16.4209	1.72741e-09	1.34982e-08	12.1487			WBGene00022085	Y69A2AR.14	2.96059	1.28844	7.87785	5.49e-06	1.13e-05	4.27287
WBGene00016415	ampd-1	-1.3371	8.52164	-16.418	1.73087e-09	1.35179e-08	11.88			WBGene00013319	ccch-5	2.96012	-1.18065	4.56313	0.000732161	0.00105731	-0.403166
WBGene00021248	Y22D7AL.10	-1.16851	7.45622	-16.4129	1.737e-09	1.35531e-08	11.8791			WBGene00194803	C25F9.16	2.95985	-0.264494	8.78762	1.6e-06	3.73e-06	5.64203
WBGene00010807	M01E5.4	1.3338	4.53977	16.4127	1.73725e-09	1.35531e-08	12.079			WBGene00011721	T11G6.7	2.95974	-1.29714	6.83625	1.97e-05	3.59e-05	3.18992
WBGene00011884	enol-1	-1.10242	9.60323	-16.408	1.74281e-09	1.35892e-08	11.8682			WBGene00009839	fbxa-188	2.95951	2.19972	17.0708	1.11e-09	9.65e-09	12.8228
WBGene00011670	fbxa-84	-2.48609	1.74887	-16.4071	1.7439e-09	1.35905e-08	12.374			WBGene00009937	lsl-1	2.95931	3.89854	15.5489	3.79e-09	2.44e-08	11.4502
WBGene00008581	acl-13	3.25631	1.87663	16.4059	1.74538e-09	1.35947e-08	12.366			WBGene00045484	F34D10.9	2.95866	2.4322	16.1702	2.06e-09	1.54e-08	12.2049
WBGene00005552	sri-40	3.78653	2.27906	16.4023	1.74975e-09	1.36203e-08	12.3703			WBGene00001546	gcy-21	2.95853	0.0271369	6.08973	6.16e-05	0.000103636	1.96751
WBGene00006943	wrm-1	1.26461	4.87712	16.4016	1.75054e-09	1.36203e-08	12.0258			WBGene00004244	puf-8	2.95764	4.431	15.968	3.49e-09	2.28e-08	11.4964
WBGene00007999	tag-297	-1.87327	7.2522	-16.6587	1.75487e-09	1.36467e-08	11.8966			WBGene00016053	ptp-5.1	2.95754	2.44756	16.9675	1.19e-09	1.01e-08	12.753
WBGene00009495	hrg-6	-2.93887	2.39558	-16.3917	1.76258e-09	1.36885e-08	12.3359			WBGene00014681	C25D7.14	2.95706	-0.127395	7.41497	8.94e-06	1.74e-05	3.92569
WBGene00019401	nuo-4	-1.02423	8.1681	-16.3916	1.76268e-09	1.36885e-08	11.8616			WBGene00009446	F35H8.1	2.95569	0.563013	7.65183	6.54e-06	1.32e-05	4.17048
WBGene00255375	F08B4.8	4.71468	3.79808	17.3804	1.76307e-09	1.36885e-08	12.3816			WBGene00021055	W06A11.4	2.95523	1.14124	11.8263	6.74e-08	2.44e-07	8.75172
WBGene00007655	C17H1.2	6.88991	-0.080801	16.3905	1.76403e-09	1.36887e-08	11.8333			WBGene00007570	C14A6.6	2.95427	1.59459	14.9188	5.11e-09	3.07e-08	11.3081
WBGene00009431	dct-17	-1.99343	4.6409	-16.3872	1.76813e-09	1.37131e-08	12.0202			WBGene00009042	F22B5.4	2.95309	1.873	13.1561	2.08e-08	9.33e-08	9.89799
WBGene00017125	acdh-12	-1.24373	7.66747	-16.3857	1.76993e-09	1.37198e-08	11.8582			WBGene00015685	C10G11.1	2.95162	-0.162208	7.1335	1.31e-05	2.46e-05	3.54464
WBGene00015796	C15F1.5	2.64714	2.25873	16.3761	1.78174e-09	1.37986e-08	12.351			WBGene00012690	Y39B6A.31	2.95044	0.978171	9.66492	5.92e-07	1.56e-06	6.57282
WBGene00009454	F36A2.7	-1.0119	8.39993	-16.3759	1.78199e-09	1.37986e-08	11.8495			WBGene00019235	H23N18.4	2.94963	-1.00534	7.52672	7.71e-06	1.52e-05	4.11166
WBGene00077764	F59C6.16	3.56092	2.83796	16.3737	1.78466e-09	1.38119e-08	12.3414			WBGene00219296	C54C6.11	2.94801	-1.16577	8.96225	1.31e-06	3.12e-06	5.83279
WBGene00016085	C25A8.5	3.52238	2.37589	16.3688	1.79072e-09	1.38514e-08	12.3498			WBGene00012845	set-24	2.94775	2.32834	9.76994	6.64e-07	1.72e-06	6.30963
WBGene00020838	trak-1	-1.14958	7.14102	-16.3655	1.79489e-09	1.38741e-08	11.8466			WBGene00011619	T08G3.7	2.94762	1.7771	12.5606	3.48e-08	1.41e-07	9.38572
WBGene00007977	gska-3	3.36245	3.86502	16.6317	1.79556e-09	1.38741e-08	12.2544			WBGene00015852	C16C8.14	2.94746	0.729835	9.71783	5.59e-07	1.48e-06	6.64988
WBGene00001044	dnj-26	3.55794	1.93164	16.3637	1.79715e-09	1.3879e-08	12.3341			WBGene00019026	F58A6.9	2.94725	3.25944	15.2756	3.91e-09	2.5e-08	11.4751
WBGene00019883	met-2	1.20068	5.59003	16.3601	1.80162e-09	1.39061e-08	11.9198			WBGene00014129	ZK892.5	2.94399	2.43519	13.8099	1.21e-08	6.03e-08	10.4004
WBGene00010933	M162.7	4.12118	2.00344	16.3571	1.80534e-09	1.39275e-08	12.3174			WBGene00014104	ZK849.6	2.94372	0.180877	8.8836	1.43e-06	3.38e-06	5.73688
WBGene00004471	rps-2	-0.966413	11.0584	-16.3548	1.80824e-09	1.39425e-08	11.8248			WBGene00021302	Y32G9A.3	2.94355	-0.756527	5.95881	7.1e-05	0.000118147	1.89929
WBGene00002037	hum-4	-1.56599	6.98343	-16.3538	1.80952e-09	1.39449e-08	11.8418			WBGene00001942	his-68	2.94321	0.96032	11.3514	1.05e-07	3.56e-07	8.31071
WBGene00011321	fil-1	2.70957	2.47064	16.3521	1.81158e-09	1.39534e-08	12.3266			WBGene00011919	T22C1.9	2.94164	1.87762	11.4969	9.18e-08	3.16e-07	8.38555
WBGene00015572	C07G1.6	3.62528	1.9671	16.3483	1.81636e-09	1.3977e-08	12.3242			WBGene00012220	W03C9.2	2.94073	3.35082	26.603	6.72e-12	2.79e-10	17.8799
WBGene00045501	Y6G8.8	5.55498	-1.84822	16.3474	1.81749e-09	1.3977e-08	11.711			WBGene00004973	spe-27	2.93941	-0.760359	7.03531	1.49e-05	2.78e-05	3.45371
WBGene00008277	mltn-12	-2.17991	3.65417	-16.3474	1.81753e-09	1.3977e-08	12.1363			WBGene00220084	T23B12.14	2.93795	-1.4773	5.92557	7.47e-05	0.000123702	1.87062
WBGene00018347	F42C5.5	3.5738	1.90237	16.3444	1.82136e-09	1.3999e-08	12.3186			WBGene00015849	C16C8.11	2.93627	0.970693	6.70976	2.83e-05	5.03e-05	2.64209
WBGene00004134	myrf-1	-2.30103	7.36535	-17.301	1.82384e-09	1.40107e-08	11.9189			WBGene00077569	F53F4.18	2.93569	0.829045	10.017	4.05e-07	1.12e-06	6.96598
WBGene00006796	unc-62	-1.30528	6.14191	-16.3348	1.83346e-09	1.40772e-08	11.8494			WBGene00021889	Y54G2A.24	2.93368	0.696416	8.80484	1.57e-06	3.66e-06	5.60704
WBGene00012243	W04D2.4	1.27352	5.07833	16.3305	1.83897e-09	1.41069e-08	11.9504			WBGene00015797	C15F1.8	2.93339	1.08178	10.54	2.35e-07	7.04e-07	7.49948
WBGene00009372	evl-18	1.61895	4.39891	16.3303	1.83927e-09	1.41069e-08	12.0517			WBGene00007327	C05C9.3	2.92988	1.10492	5.55241	0.000224527	0.000344999	0.566695
WBGene00022856	cth-2	-1.25048	8.3497	-16.3261	1.84462e-09	1.41404e-08	11.8126			WBGene00007610	C15H7.3	2.92953	2.75401	16.5093	1.63e-09	1.29e-08	12.4248
WBGene00016879	cnnm-1	-1.42683	4.75411	-16.3233	1.84818e-09	1.41603e-08	11.944			WBGene00019772	M04G7.1	2.92897	0.90121	4.73815	0.000863963	0.00123513	-0.757675
WBGene00043097	C02D5.4	-1.57414	6.23284	-16.3175	1.85567e-09	1.42102e-08	11.8349			WBGene00022498	hsd-2	2.92896	-1.36136	8.36942	2.65e-06	5.83e-06	5.15294
WBGene00012177	decr-1.2	3.64144	2.21667	16.309	1.86663e-09	1.42866e-08	12.3063			WBGene00010874	M05D6.1	2.92864	1.95182	11.5724	8.55e-08	2.97e-07	8.45073
WBGene00019785	M70.3	3.21543	3.93986	16.5663	1.86775e-09	1.42876e-08	12.1985			WBGene00020914	sulp-6	2.92768	2.0071	10.5599	2.32e-07	6.95e-07	7.42016
WBGene00019554	K09C4.10	-1.38983	4.69942	-16.3068	1.86948e-09	1.42934e-08	11.9375			WBGene00011789	T15H9.4	2.92767	0.418821	9.87034	4.74e-07	1.28e-06	6.83014
WBGene00010897	lact-3	1.77506	4.79652	16.3021	1.87567e-09	1.43331e-08	11.9869			WBGene00219286	C04F12.16	2.9275	1.16106	12.0551	5.46e-08	2.04e-07	8.96055
WBGene00011376	gla-3	3.21427	4.47187	16.9255	1.87677e-09	1.4334e-08	12.1597			WBGene00004455	rpl-42	2.92699	0.0065162	9.20293	9.92e-07	2.45e-06	6.10984
WBGene00018286	F41E6.5	-1.74107	4.50489	-16.299	1.87961e-09	1.43481e-08	11.9648			WBGene00006940	wee-1.3	2.92512	5.3969	14.1625	6.22e-08	2.28e-07	8.53169
WBGene00009962	F53B6.7	3.89671	2.09214	16.2983	1.88058e-09	1.43481e-08	12.2901			WBGene00008649	F10D11.3	2.92433	0.611734	9.45632	7.46e-07	1.91e-06	6.36627
WBGene00021427	Y38F2AR.9	-1.32397	7.40038	-16.2963	1.88322e-09	1.43606e-08	11.7935			WBGene00020019	R12B2.3	2.92416	0.477002	9.79387	5.15e-07	1.38e-06	6.74512
WBGene00022012	Y59H11AR.4	-1.73671	5.34435	-16.29	1.8914e-09	1.44155e-08	11.8683			WBGene00021110	W09C3.2	2.92383	1.9127	14.6581	6.22e-09	3.55e-08	11.1107
WBGene00003233	mgl-2	-3.07951	3.65713	-16.6168	1.89318e-09	1.44215e-08	12.1528			WBGene00011435	T04D3.8	2.92383	0.464855	7.67658	6.34e-06	1.28e-05	4.2116
WBGene00001424	fis-1	3.7086	1.35762	16.2846	1.89853e-09	1.44547e-08	12.2178			WBGene00013304	ptp-5.2	2.92333	2.26083	17.5944	7.88e-10	7.44e-09	13.1641
WBGene00043147	nspd-6	3.63665	2.7956	16.28	1.90461e-09	1.44899e-08	12.2784			WBGene00017058	msrp-6	2.92197	2.77692	18.0496	5.89e-10	6.03e-09	13.45
WBGene00000799	crn-6	2.73463	2.58526	16.2796	1.90515e-09	1.44899e-08	12.2698			WBGene00012173	W01B6.6	2.92105	1.46261	9.8212	5e-07	1.34e-06	6.69535
WBGene00016587	C42C1.9	3.40312	2.04949	16.2726	1.91456e-09	1.45539e-08	12.28			WBGene00022778	ZK616.8	2.92094	1.08414	11.6136	8.22e-08	2.88e-07	8.55476
WBGene00006815	unc-83	-1.28833	7.11626	-16.2669	1.92212e-09	1.46037e-08	11.7742			WBGene00044122	T28B8.6	2.92034	1.18063	11.4565	9.54e-08	3.27e-07	8.40165
WBGene00022751	msrp-2	3.5275	5.44382	18.512	1.93401e-09	1.46863e-08	12.1486			WBGene00016946	C55B7.10	2.91969	2.03833	13.4514	1.63e-08	7.63e-08	10.136
WBGene00000229	atp-2	-1.13415	11.5298	-16.2537	1.93992e-09	1.47236e-08	11.7494			WBGene00017143	EEED8.15	2.91872	-0.545858	8.16564	3.4e-06	7.31e-06	4.90684
WBGene00017798	slc-17.8	-2.07372	2.91072	-16.2529	1.94094e-09	1.47236e-08	12.1643			WBGene00017922	F29B9.7	2.91868	1.48896	12.146	5.03e-08	1.91e-07	9.02911
WBGene00019153	H04M03.3	2.60022	2.0314	16.2505	1.94427e-09	1.47411e-08	12.2679			WBGene00021908	Y55B1AR.4	2.91803	1.4288	9.50134	7.09e-07	1.83e-06	6.34143
WBGene00022748	oaz-1	-1.0256	9.09874	-16.2451	1.95162e-09	1.47856e-08	11.7497			WBGene00000592	coh-3	2.91655	2.99386	8.92069	3.84e-06	8.14e-06	4.47695
WBGene00018852	F55A3.7	3.04924	1.91675	16.2447	1.95217e-09	1.47856e-08	12.261			WBGene00007209	BE10.1	2.91622	2.30252	12.3243	4.29e-08	1.67e-07	9.11903
WBGene00010425	lpin-1	-1.21605	8.69436	-16.2432	1.95417e-09	1.47931e-08	11.75			WBGene00001110	duo-1	2.91611	3.17757	15.5531	3.19e-09	2.14e-08	11.6951
WBGene00013657	Y105C5B.18	3.44026	1.9728	16.2341	1.96665e-09	1.48798e-08	12.25			WBGene00009646	F42H11.1	2.91507	0.367937	10.1959	3.36e-07	9.54e-07	7.1742
WBGene00015101	rpia-1	-1.23038	6.55018	-16.2272	1.97614e-09	1.49439e-08	11.7554			WBGene00269346	R07C3.17	2.91397	0.0137822	9.30548	8.83e-07	2.21e-06	6.2243
WBGene00015634	C09D4.3	2.73428	3.75735	16.2255	1.97838e-09	1.4953e-08	12.1154			WBGene00020400	T10B11.4	2.91344	-1.21247	6.8556	1.92e-05	3.5e-05	3.21599
WBGene00007459	C08F11.12	5.45123	-2.30304	16.2239	1.98063e-09	1.49622e-08	11.5968			WBGene00011886	T21B10.4	2.91315	4.70203	22.7484	4.12e-11	9.18e-10	16.0451
WBGene00003941	pbo-1	-1.21971	5.92251	-16.2212	1.98434e-09	1.49825e-08	11.7741			WBGene00015931	C17H12.5	2.91182	3.23234	17.1525	1.05e-09	9.25e-09	12.8305
WBGene00086560	ZK355.8	5.01743	1.32774	16.2183	1.98842e-09	1.50055e-08	12.0665			WBGene00007306	C04G2.5	2.91081	1.75124	13.7936	1.23e-08	6.11e-08	10.434
WBGene00008246	C50H2.13	-1.73938	3.38352	-16.2125	1.99642e-09	1.50581e-08	12.0642			WBGene00013756	ftr-1	2.91074	1.94702	9.98102	4.7e-07	1.27e-06	6.70554
WBGene00006524	tap-1	-1.4333	4.8772	-16.2101	1.99985e-09	1.50761e-08	11.8467			WBGene00020167	T02G5.11	2.90899	0.648491	8.04018	3.98e-06	8.41e-06	4.66658
WBGene00000865	cyb-1	3.02188	6.50681	18.632	2.00691e-09	1.51215e-08	12.001			WBGene00015386	C03B8.3	2.90599	1.60852	10.925	1.6e-07	5.06e-07	7.8452
WBGene00013004	mrpl-37	-1.23539	4.97761	-16.2031	2.00959e-09	1.51338e-08	11.8274			WBGene00015851	C16C8.13	2.90437	-0.0322794	8.21858	3.19e-06	6.88e-06	4.95018
WBGene00007958	C35C5.9	2.38447	2.18321	16.2011	2.01239e-09	1.51471e-08	12.2284			WBGene00002034	htp-3	2.90358	4.41106	10.316	1.97e-06	4.46e-06	5.0557
WBGene00021352	pcyt-2.1	-1.18278	6.19338	-16.1994	2.01491e-09	1.51582e-08	11.7462			WBGene00018178	F38E1.3	2.90296	1.24504	13.6744	1.35e-08	6.6e-08	10.3417
WBGene00000099	air-2	1.72107	4.64602	16.197	2.01829e-09	1.51758e-08	11.9257			WBGene00044347	Y71G12B.30	2.9029	1.33749	11.058	1.4e-07	4.53e-07	8.004
WBGene00021335	spp-23	1.92484	5.29401	16.1912	2.02649e-09	1.52296e-08	11.8518			WBGene00012095	pssy-2	2.90288	3.38097	14.0334	1.18e-08	5.92e-08	10.3265
WBGene00018497	msrp-3	3.68719	2.15816	16.1847	2.03568e-09	1.52908e-08	12.2193			WBGene00007391	C06H2.7	2.90279	1.7937	13.0567	2.26e-08	9.99e-08	9.81699
WBGene00013710	Y106G6G.1	3.77352	2.06355	16.1834	2.03749e-09	1.52964e-08	12.2136			WBGene00012112	T28A8.6	2.90025	3.41898	16.9191	1.23e-09	1.04e-08	12.653
WBGene00019464	K07B1.4	-1.30044	4.80286	-16.1807	2.04134e-09	1.53174e-08	11.8306			WBGene00008955	F19D8.2	2.89956	-0.528415	4.78104	0.000511514	0.000753031	-0.0908077
WBGene00016741	C48B6.3	1.34136	5.24837	16.1785	2.0445e-09	1.53332e-08	11.8221			WBGene00010750	K10D11.6	2.89644	1.27904	13.5508	1.5e-08	7.15e-08	10.2426
WBGene00018609	F48E8.2	1.18957	4.84321	16.175	2.04951e-09	1.53628e-08	11.8593			WBGene00008503	F01G4.4	2.89599	3.97946	10.7523	8.21e-07	2.08e-06	5.97483
WBGene00004119	pqn-31	3.75711	2.49215	16.1719	2.054e-09	1.53886e-08	12.2133			WBGene00021793	Y52D5A.2	2.8958	0.162275	7.91444	4.67e-06	9.72e-06	4.55178
WBGene00019002	F57B10.4	2.82204	4.30829	16.4255	2.05508e-09	1.53888e-08	12.0346			WBGene00017031	D1044.6	2.894	4.63743	19.2688	2.89e-10	3.55e-09	14.0363
WBGene00045484	F34D10.9	2.95866	2.4322	16.1702	2.05653e-09	1.53917e-08	12.2049			WBGene00011954	T23F11.2	2.89312	3.30984	12.6437	4e-08	1.58e-07	9.06726
WBGene00009262	F30A10.3	1.43524	4.79388	16.1662	2.06225e-09	1.54266e-08	11.8699			WBGene00010053	F54D5.9	2.89266	3.71391	12.215	9.52e-08	3.26e-07	8.16597
WBGene00022737	tofu-7	2.63883	3.07657	16.1652	2.06369e-09	1.54294e-08	12.1438			WBGene00194788	R02D5.10	2.89061	-0.58803	7.49623	8.02e-06	1.58e-05	4.06171
WBGene00018707	oac-31	-2.34846	2.70221	-16.1631	2.06677e-09	1.54445e-08	12.1298			WBGene00001862	him-3	2.89008	4.73018	17.8566	8.08e-10	7.57e-09	12.9656
WBGene00017019	D1014.6	-9.20867	1.57914	-16.439	2.07259e-09	1.54762e-08	11.7008			WBGene00003573	ncx-8	2.88981	-0.694894	5.34467	0.000191501	0.000296982	0.904823
WBGene00001831	hcp-3	1.78699	4.97171	16.1587	2.07315e-09	1.54762e-08	11.8589			WBGene00012110	T28A8.4	2.88847	3.37112	14.031	1.19e-08	5.93e-08	10.3237
WBGene00008740	F13D12.5	2.48967	4.11695	16.1494	2.08671e-09	1.55695e-08	12.0029			WBGene00018360	irld-8	2.88831	1.72818	14.7241	5.92e-09	3.42e-08	11.1636
WBGene00019404	K05B2.4	-3.96961	2.60238	-16.3993	2.09223e-09	1.56004e-08	12.1865			WBGene00007700	C24H11.2	2.88728	1.17871	12.0568	5.46e-08	2.04e-07	8.96095
WBGene00000183	arf-3	-1.02315	8.9088	-16.144	2.09459e-09	1.56004e-08	11.6751			WBGene00019262	dmsr-12	2.88719	-0.171863	9.50245	7.09e-07	1.83e-06	6.44276
WBGene00013800	Y116A8C.23	3.64328	1.59692	16.1438	2.09491e-09	1.56004e-08	12.1574			WBGene00013586	Y80D3A.8	2.88647	0.964272	9.93705	4.41e-07	1.21e-06	6.87059
WBGene00010473	hrg-2	5.85351	2.43368	16.3972	2.09514e-09	1.56004e-08	12.1406			WBGene00002225	klp-15	2.88639	4.7712	15.8059	4.78e-09	2.92e-08	11.141
WBGene00015929	C17H12.3	2.87194	3.56197	16.1418	2.09783e-09	1.56124e-08	12.0836			WBGene00016093	srsx-34	2.88614	2.29905	14.8868	5.23e-09	3.13e-08	11.2687
WBGene00007786	rmd-2	-1.01958	7.66932	-16.1318	2.11258e-09	1.57081e-08	11.6692			WBGene00045509	T07D10.8	2.88571	0.845993	5.3179	0.000291041	0.000441234	0.323708
WBGene00015747	C13G5.2	3.00594	3.49615	16.1316	2.11285e-09	1.57081e-08	12.0908			WBGene00017215	F07F6.1	2.88549	3.02316	13.2077	2.25e-08	9.94e-08	9.70009
WBGene00017397	F12A10.8	2.11735	2.69126	16.1194	2.13108e-09	1.58356e-08	12.1299			WBGene00015106	B0280.11	2.88548	2.22292	16.9349	1.22e-09	1.03e-08	12.7331
WBGene00000804	csc-1	1.69471	4.823	16.1163	2.1357e-09	1.58618e-08	11.8414			WBGene00009840	fbxa-189	2.88448	2.8511	23.3493	3.05e-11	7.52e-10	16.3769
WBGene00017300	rpc-2	-1.10963	7.70648	-16.1154	2.13708e-09	1.5864e-08	11.6568			WBGene00022215	Y73B3A.13	2.88414	-1.05997	4.93165	0.000378929	0.000565981	0.244475
WBGene00044620	bus-4	-2.40017	3.67979	-16.1138	2.13953e-09	1.5874e-08	11.9695			WBGene00044448	ZK783.6	2.88161	1.58863	8.86742	1.61e-06	3.73e-06	5.48969
WBGene00016095	C25E10.5	1.32425	3.81779	16.1129	2.14089e-09	1.5876e-08	11.9582			WBGene00007222	C01F6.2	2.88142	2.76205	20.4991	1.37e-10	2.13e-09	14.9037
WBGene00001852	hil-1	2.22567	2.46351	16.112	2.14212e-09	1.58769e-08	12.1462			WBGene00206358	F46E10.18	2.88116	-1.28807	5.48158	0.000149037	0.000235115	1.17668
WBGene00015819	fbxc-44	3.30454	2.62917	16.1113	2.14319e-09	1.58769e-08	12.1613			WBGene00194682	F40D4.17	2.88112	-0.209665	9.2741	9.15e-07	2.29e-06	6.19238
WBGene00001623	glt-5	2.71331	2.00699	16.1092	2.1464e-09	1.58925e-08	12.1699			WBGene00018427	F44E7.5	2.88088	3.13492	22.409	4.91e-11	1.03e-09	15.9266
WBGene00020009	R11F4.3	-1.93071	4.05348	-16.1078	2.14853e-09	1.59002e-08	11.8928			WBGene00011171	R09E10.1	2.87878	2.01635	15.277	3.91e-09	2.5e-08	11.573
WBGene00007788	C28A5.1	3.24203	1.82198	16.1053	2.15236e-09	1.59177e-08	12.1584			WBGene00016947	C55B7.11	2.87855	2.81971	18.163	5.48e-10	5.75e-09	13.5197
WBGene00015146	abi-1	1.18446	5.71946	16.1048	2.15308e-09	1.59177e-08	11.7192			WBGene00009247	bath-45	2.87717	-0.512375	9.89988	4.59e-07	1.25e-06	6.85393
WBGene00000541	cln-3.3	-1.08907	5.61438	-16.1032	2.15549e-09	1.5925e-08	11.7011			WBGene00012877	Y45F10C.1	2.87661	-0.0346161	8.06101	3.88e-06	8.21e-06	4.75307
WBGene00006720	ubc-25	1.12108	6.65449	16.1023	2.15689e-09	1.5925e-08	11.6701			WBGene00016287	C31H1.2	2.87582	-0.618868	7.36872	9.5e-06	1.84e-05	3.89501
WBGene00206483	B0416.11	4.84092	-2.59898	16.102	2.15735e-09	1.5925e-08	11.4591			WBGene00007124	B0250.7	2.87567	1.34828	13.9713	1.07e-08	5.48e-08	10.5796
WBGene00013677	yars-1	-0.969854	6.96597	-16.0996	2.16087e-09	1.59428e-08	11.6504			WBGene00044393	ZK1248.20	2.8751	0.746128	10.1863	3.39e-07	9.63e-07	7.14981
WBGene00021787	Y51H7C.9	3.73076	1.76418	16.0954	2.16731e-09	1.59781e-08	12.1365			WBGene00044697	poml-4	2.87483	-0.302333	7.38615	9.28e-06	1.8e-05	3.89843
WBGene00010486	K01H12.4	3.91433	3.26522	16.3474	2.16784e-09	1.59781e-08	12.1414			WBGene00007541	fipr-4	2.87459	1.17146	9.875	4.72e-07	1.28e-06	6.78285
WBGene00013579	Y79H2A.2	3.29305	1.55673	16.0887	2.17759e-09	1.60418e-08	12.1291			WBGene00015097	B0273.1	2.87435	2.36037	17.0263	1.15e-09	9.86e-09	12.7932
WBGene00012216	W02D9.10	-1.23103	5.58384	-16.0822	2.1875e-09	1.61066e-08	11.6883			WBGene00006375	syp-1	2.87339	4.24004	23.0156	3.6e-11	8.42e-10	16.2127
WBGene00008886	F16C3.2	1.98311	3.1943	16.0813	2.18896e-09	1.61092e-08	12.0435			WBGene00014857	W08D2.9	2.87292	-0.528775	8.29135	2.91e-06	6.35e-06	5.0591
WBGene00020715	nspd-4	3.35985	3.51015	16.3319	2.19087e-09	1.61151e-08	12.0849			WBGene00015929	C17H12.3	2.87194	3.56197	16.1418	2.1e-09	1.56e-08	12.0836
WBGene00020771	T24E12.1	6.49552	-1.3786	16.0695	2.20717e-09	1.6222e-08	11.6059			WBGene00016277	C30G12.6	2.86921	4.1468	11.444	3.73e-07	1.04e-06	6.75435
WBGene00001558	gdi-1	-1.03033	9.15708	-16.0692	2.20762e-09	1.6222e-08	11.6179			WBGene00015892	C17C3.9	2.86889	-0.538775	8.99152	1.26e-06	3.03e-06	5.87582
WBGene00005153	srf-3	-1.62402	4.74706	-16.0673	2.21069e-09	1.62282e-08	11.7592			WBGene00086554	D1081.12	2.86861	2.19898	12.1463	5.03e-08	1.91e-07	8.9638
WBGene00009160	F26E4.5	3.68125	1.55767	16.0672	2.21071e-09	1.62282e-08	12.1001			WBGene00015230	tag-344	2.86792	2.06369	11.021	1.45e-07	4.66e-07	7.88802
WBGene00016496	C37C3.2	-0.963026	8.30579	-16.0653	2.21371e-09	1.62358e-08	11.6182			WBGene00001856	hil-5	2.86753	5.49338	8.42481	3.28e-05	5.77e-05	2.06838
WBGene00008273	C53B4.3	-1.28114	4.77223	-16.0652	2.21398e-09	1.62358e-08	11.7475			WBGene00017462	F14D2.14	2.86656	-0.545074	6.97488	1.62e-05	3e-05	3.35771
WBGene00044783	T26H5.10	3.64803	1.32836	16.0638	2.21601e-09	1.62426e-08	12.072			WBGene00019024	F58A6.5	2.86614	2.2881	13.8108	1.21e-08	6.03e-08	10.4128
WBGene00017131	E04F6.15	-2.59893	3.57974	-16.0623	2.21839e-09	1.6244e-08	11.953			WBGene00013637	Y105C5A.13	2.86599	2.13538	16.4405	1.7e-09	1.34e-08	12.399
WBGene00001899	his-25	-2.5915	1.77627	-16.0623	2.21844e-09	1.6244e-08	12.1328			WBGene00015590	bath-15	2.86455	2.47247	11.9411	6.06e-08	2.23e-07	8.73379
WBGene00017437	nmgp-1	-1.71544	3.60734	-16.0609	2.22069e-09	1.62523e-08	11.9188			WBGene00008003	enu-3.2	2.86328	3.16602	10.1567	7.79e-07	1.98e-06	6.06868
WBGene00003877	pept-1	-1.60032	8.88765	-16.0407	2.25251e-09	1.64769e-08	11.5974			WBGene00018902	F55G1.6	2.86318	3.73039	17.1713	1.04e-09	9.17e-09	12.794
WBGene00021270	pid-3	1.90533	5.06912	16.0328	2.26502e-09	1.656e-08	11.7592			WBGene00009115	F25F2.1	2.86257	2.42508	15.9786	2.35e-09	1.7e-08	12.0674
WBGene00018531	F47B3.7	4.49247	2.38799	16.0318	2.26662e-09	1.65634e-08	12.1095			WBGene00015558	C06G4.4	2.86224	1.5338	14.8354	5.44e-09	3.23e-08	11.2456
WBGene00013270	Y57A10A.31	2.48093	5.19686	16.4152	2.26983e-09	1.65785e-08	11.807			WBGene00009946	ogr-2	2.86089	2.41368	14.2098	8.82e-09	4.68e-08	10.7272
WBGene00006463	nduf-2.2	1.62627	5.5256	16.0288	2.27145e-09	1.6582e-08	11.6936			WBGene00011509	T05H10.4	2.85931	2.9241	11.3354	1.31e-07	4.29e-07	7.8845
WBGene00003094	lys-5	-3.62943	2.4832	-16.0271	2.27428e-09	1.65943e-08	12.0865			WBGene00022632	ZC581.2	2.85893	1.6277	13.8785	1.15e-08	5.79e-08	10.5054
WBGene00017537	F17A9.5	1.34255	5.45807	16.0239	2.27932e-09	1.66228e-08	11.6859			WBGene00017871	F28A10.3	2.858	-1.12961	7.6083	6.92e-06	1.39e-05	4.21774
WBGene00021309	Y32G9B.1	-2.30039	4.08826	-16.0285	2.28049e-09	1.6623e-08	11.8389			WBGene00012210	W02D9.4	2.85776	1.20804	8.53257	2.17e-06	4.88e-06	5.21558
WBGene00044144	M153.4	-2.31336	2.5591	-16.0194	2.28655e-09	1.66576e-08	12.0401			WBGene00012231	W04A4.2	2.85747	2.684	14.7144	5.96e-09	3.44e-08	11.1013
WBGene00011161	chil-18	7.28247	-0.800888	16.0184	2.28818e-09	1.66576e-08	11.6076			WBGene00011493	T05F1.8	2.85656	3.10892	15.4944	3.33e-09	2.21e-08	11.6559
[truncated: 10,214 more rows]

## Sheet: 2
pals-17(*) pals-20(*) vs wild type
All differentially expressed genes (adj p < 0.05)										Upregulated genes in pals-17(*) pals-20(*) mutants, adj p < 0.05, logFC > 2
Gene stable ID	Gene name	logFC	AveExpr	t	p-value	adj.p-val	B			Gene stable ID	Gene name	logFC	AveExpr	t	p-value	adj.p-val	B
WBGene00012091	pals-29	11.6001	-2.0131	20.7168	1.11e-12	3.85e-10	16.84			WBGene00012091	pals-29	11.6001	-2.0131	20.7168	1.11e-12	3.85e-10	16.84
WBGene00022476	fbxa-75	11.5034	-2.39585	18.5199	5.86e-12	1.55e-09	15.7795			WBGene00022476	fbxa-75	11.5034	-2.39585	18.5199	5.86e-12	1.55e-09	15.7795
WBGene00195165	F57G4.11	11.0985	-2.23015	20.0842	1.76e-12	5.59e-10	16.5574			WBGene00195165	F57G4.11	11.0985	-2.23015	20.0842	1.76e-12	5.59e-10	16.5574
WBGene00007655	C17H1.2	10.56	-2.2191	21.0498	8.72e-13	3.47e-10	16.9893			WBGene00007655	C17H1.2	10.56	-2.2191	21.0498	8.72e-13	3.47e-10	16.9893
WBGene00008067	C43D7.4	10.5092	-2.30106	17.9065	9.64e-12	2.3e-09	15.4437			WBGene00008067	C43D7.4	10.5092	-2.30106	17.9065	9.64e-12	2.3e-09	15.4437
WBGene00008267	C53A5.9	10.4848	-1.082	17.1032	1.9e-11	3.82e-09	15.2977			WBGene00008267	C53A5.9	10.4848	-1.082	17.1032	1.9e-11	3.82e-09	15.2977
WBGene00007659	pals-5	10.453	-0.925367	21.346	7.07e-13	2.96e-10	17.363			WBGene00007659	pals-5	10.453	-0.925367	21.346	7.07e-13	2.96e-10	17.363
WBGene00007134	pals-28	10.4264	-2.49013	21.5935	5.95e-13	2.66e-10	17.2177			WBGene00007134	pals-28	10.4264	-2.49013	21.5935	5.95e-13	2.66e-10	17.2177
WBGene00044708	pals-11	10.1834	-1.96221	17.0846	1.93e-11	3.83e-09	14.9914			WBGene00044708	pals-11	10.1834	-1.96221	17.0846	1.93e-11	3.83e-09	14.9914
WBGene00007662	pals-8	10.1571	-2.17451	16.1654	4.33e-11	7.57e-09	14.3827			WBGene00007662	pals-8	10.1571	-2.17451	16.1654	4.33e-11	7.57e-09	14.3827
WBGene00009169	F26F2.4	10.093	-1.80985	13.4899	5.94e-10	7.88e-08	12.3839			WBGene00009169	F26F2.4	10.093	-1.80985	13.4899	5.94e-10	7.88e-08	12.3839
WBGene00007657	pals-3	10.0211	-1.90398	16.8771	2.31e-11	4.46e-09	14.8374			WBGene00007657	pals-3	10.0211	-1.90398	16.8771	2.31e-11	4.46e-09	14.8374
WBGene00021081	pals-33	9.89853	0.346874	20.8624	9.96e-13	3.66e-10	18.1465			WBGene00021081	pals-33	9.89853	0.346874	20.8624	9.96e-13	3.66e-10	18.1465
WBGene00007656	pals-2	9.86935	-0.146472	23.321	1.88e-13	1.01e-10	19.0481			WBGene00007656	pals-2	9.86935	-0.146472	23.321	1.88e-13	1.01e-10	19.0481
WBGene00012726	Y39G8B.5	9.82323	-2.23896	18.1668	7.79e-12	1.96e-09	15.7421			WBGene00012726	Y39G8B.5	9.82323	-2.23896	18.1668	7.79e-12	1.96e-09	15.7421
WBGene00015225	B0507.8	9.66521	2.47417	31.9762	1.58e-15	4.14e-12	24.5535			WBGene00015225	B0507.8	9.66521	2.47417	31.9762	1.58e-15	4.14e-12	24.5535
WBGene00009061	pals-14	9.62782	1.19861	28.6765	8.26e-15	1.12e-11	22.4738			WBGene00009061	pals-14	9.62782	1.19861	28.6765	8.26e-15	1.12e-11	22.4738
WBGene00044014	F15H10.10	9.50598	-1.97962	17.7071	1.14e-11	2.63e-09	15.329			WBGene00044014	F15H10.10	9.50598	-1.97962	17.7071	1.14e-11	2.63e-09	15.329
WBGene00015227	ddn-1	9.0403	3.19748	34.7522	4.44e-16	2.12e-12	26.0081			WBGene00015227	ddn-1	9.0403	3.19748	34.7522	4.44e-16	2.12e-12	26.0081
WBGene00044416	C08E3.15	8.98716	-3.34663	21.312	7.24e-13	2.96e-10	17.0698			WBGene00044416	C08E3.15	8.98716	-3.34663	21.312	7.24e-13	2.96e-10	17.0698
WBGene00015834	math-5	8.93395	-1.68208	14.0138	3.44e-10	4.88e-08	12.924			WBGene00015834	math-5	8.93395	-1.68208	14.0138	3.44e-10	4.88e-08	12.924
WBGene00009168	F26F2.3	8.84987	-0.428568	16.5205	3.15e-11	5.79e-09	15.442			WBGene00009168	F26F2.3	8.84987	-0.428568	16.5205	3.15e-11	5.79e-09	15.442
WBGene00044711	pals-10	8.82986	-3.57932	23.2985	1.9e-13	1.01e-10	17.8072			WBGene00044711	pals-10	8.82986	-3.57932	23.2985	1.9e-13	1.01e-10	17.8072
WBGene00007661	pals-7	8.62333	-1.4439	16.8946	2.27e-11	4.45e-09	15.1423			WBGene00007661	pals-7	8.62333	-1.4439	16.8946	2.27e-11	4.45e-09	15.1423
WBGene00007674	C18D4.4	8.58839	-2.92944	14.9901	1.3e-10	2.07e-08	13.5276			WBGene00007674	C18D4.4	8.58839	-2.92944	14.9901	1.3e-10	2.07e-08	13.5276
WBGene00045401	eol-1	8.5306	2.33032	35.112	3.8e-16	2.12e-12	25.7534			WBGene00045401	eol-1	8.5306	2.33032	35.112	3.8e-16	2.12e-12	25.7534
WBGene00008507	F01G10.4	8.50651	-1.91983	13.9693	3.6e-10	5.01e-08	12.7672			WBGene00008507	F01G10.4	8.50651	-1.91983	13.9693	3.6e-10	5.01e-08	12.7672
WBGene00020227	T05A8.1	8.37558	-3.39473	17.2083	1.73e-11	3.6e-09	14.9963			WBGene00020227	T05A8.1	8.37558	-3.39473	17.2083	1.73e-11	3.6e-09	14.9963
WBGene00194645	Y105C5A.1269	8.34808	-1.77663	16.5553	3.06e-11	5.69e-09	14.9181			WBGene00194645	Y105C5A.1269	8.34808	-1.77663	16.5553	3.06e-11	5.69e-09	14.9181
WBGene00018345	F42C5.3	8.3445	1.9362	39.9889	5.21e-17	7.45e-13	26.4112			WBGene00018345	F42C5.3	8.3445	1.9362	39.9889	5.21e-17	7.45e-13	26.4112
WBGene00020637	fbxa-7	8.33612	-3.01899	16.244	4.04e-11	7.14e-09	14.4134			WBGene00020637	fbxa-7	8.33612	-3.01899	16.244	4.04e-11	7.14e-09	14.4134
WBGene00004402	rom-3	8.21365	-2.98811	14.777	1.6e-10	2.44e-08	13.3905			WBGene00004402	rom-3	8.21365	-2.98811	14.777	1.6e-10	2.44e-08	13.3905
WBGene00015833	math-17	8.19708	-3.54077	20.5608	1.24e-12	4.12e-10	16.6839			WBGene00015833	math-17	8.19708	-3.54077	20.5608	1.24e-12	4.12e-10	16.6839
WBGene00086560	ZK355.8	8.15116	0.635214	23.4879	1.69e-13	1.01e-10	20.0808			WBGene00086560	ZK355.8	8.15116	0.635214	23.4879	1.69e-13	1.01e-10	20.0808
WBGene00020357	T08E11.1	8.15031	0.515704	28.3998	9.57e-15	1.12e-11	22.0245			WBGene00020357	T08E11.1	8.15031	0.515704	28.3998	9.57e-15	1.12e-11	22.0245
WBGene00010206	F57G4.1	8.14258	-3.75811	22.1897	3.96e-13	1.86e-10	17.3478			WBGene00010206	F57G4.1	8.14258	-3.75811	22.1897	3.96e-13	1.86e-10	17.3478
WBGene00044707	pals-15	8.04939	-2.47953	13.7879	4.35e-10	5.87e-08	12.6248			WBGene00044707	pals-15	8.04939	-2.47953	13.7879	4.35e-10	5.87e-08	12.6248
WBGene00077629	K10G4.13	8.01903	-2.86383	13.9139	3.81e-10	5.25e-08	12.7014			WBGene00077629	K10G4.13	8.01903	-2.86383	13.9139	3.81e-10	5.25e-08	12.7014
WBGene00017214	F07E5.9	8.01598	-0.566677	26.9723	2.09e-14	2.14e-11	21.0247			WBGene00017214	F07E5.9	8.01598	-0.566677	26.9723	2.09e-14	2.14e-11	21.0247
WBGene00007660	pals-6	7.94945	1.99918	26.28	3.1e-14	2.61e-11	22.1921			WBGene00007660	pals-6	7.94945	1.99918	26.28	3.1e-14	2.61e-11	22.1921
WBGene00007658	pals-4	7.91534	-0.350868	18.8901	4.37e-12	1.2e-09	17.2281			WBGene00007658	pals-4	7.91534	-0.350868	18.8901	4.37e-12	1.2e-09	17.2281
WBGene00008302	pals-38	7.89692	0.685676	26.3471	2.98e-14	2.61e-11	21.5708			WBGene00008302	pals-38	7.89692	0.685676	26.3471	2.98e-14	2.61e-11	21.5708
WBGene00007654	C17H1.1	7.86155	-2.83679	11.9694	3.23e-09	3.62e-07	10.9837			WBGene00007654	C17H1.1	7.86155	-2.83679	11.9694	3.23e-09	3.62e-07	10.9837
WBGene00007132	pals-27	7.82864	-0.194297	17.6227	1.22e-11	2.76e-09	16.3293			WBGene00007132	pals-27	7.82864	-0.194297	17.6227	1.22e-11	2.76e-09	16.3293
WBGene00008069	C43D7.7	7.79305	-2.99187	11.5709	5.19e-09	5.5e-07	10.5821			WBGene00008069	C43D7.7	7.79305	-2.99187	11.5709	5.19e-09	5.5e-07	10.5821
WBGene00023483	Y75B8A.39	7.64622	-1.21003	12.7767	1.29e-09	1.59e-07	11.9955			WBGene00023483	Y75B8A.39	7.64622	-1.21003	12.7767	1.29e-09	1.59e-07	11.9955
WBGene00008873	F15H10.6	7.55342	-3.49742	12.7931	1.26e-09	1.57e-07	11.7271			WBGene00008873	F15H10.6	7.55342	-3.49742	12.7931	1.26e-09	1.57e-07	11.7271
WBGene00009170	F26F2.5	7.46102	-1.13391	12.2539	2.32e-09	2.66e-07	11.4332			WBGene00009170	F26F2.5	7.46102	-1.13391	12.2539	2.32e-09	2.66e-07	11.4332
WBGene00009908	F49H6.5	7.3608	-0.0393646	12.5044	1.75e-09	2.08e-07	12.0227			WBGene00009908	F49H6.5	7.3608	-0.0393646	12.5044	1.75e-09	2.08e-07	12.0227
WBGene00202499	B0507.15	7.35057	-2.34736	14.6546	1.81e-10	2.69e-08	13.4311			WBGene00202499	B0507.15	7.35057	-2.34736	14.6546	1.81e-10	2.69e-08	13.4311
WBGene00044013	F15H10.9	7.33685	-3.51124	11.6922	4.49e-09	4.83e-07	10.6765			WBGene00044013	F15H10.9	7.33685	-3.51124	11.6922	4.49e-09	4.83e-07	10.6765
WBGene00015600	fbxa-165	7.32847	-1.28638	14.8626	1.47e-10	2.27e-08	13.9339			WBGene00015600	fbxa-165	7.32847	-1.28638	14.8626	1.47e-10	2.27e-08	13.9339
WBGene00018102	math-28	7.30972	-2.38129	11.7581	4.15e-09	4.53e-07	10.7667			WBGene00018102	math-28	7.30972	-2.38129	11.7581	4.15e-09	4.53e-07	10.7667
WBGene00044085	Y105C5B.30	7.29672	-3.52317	17.1913	1.76e-11	3.6e-09	14.8959			WBGene00044085	Y105C5B.30	7.29672	-3.52317	17.1913	1.76e-11	3.6e-09	14.8959
WBGene00008068	sdz-6	7.2912	-0.246737	16.7391	2.6e-11	4.95e-09	15.7723			WBGene00008068	sdz-6	7.2912	-0.246737	16.7391	2.6e-11	4.95e-09	15.7723
WBGene00020228	T05A8.2	7.1994	-3.49275	15.5579	7.58e-11	1.23e-08	13.9039			WBGene00020228	T05A8.2	7.1994	-3.49275	15.5579	7.58e-11	1.23e-08	13.9039
WBGene00009166	F26F2.1	7.18244	1.96964	14.9025	1.42e-10	2.23e-08	14.6218			WBGene00009166	F26F2.1	7.18244	1.96964	14.9025	1.42e-10	2.23e-08	14.6218
WBGene00022713	ZK355.3	7.1612	-1.52184	11.8901	3.55e-09	3.91e-07	11.1674			WBGene00022713	ZK355.3	7.1612	-1.52184	11.8901	3.55e-09	3.91e-07	11.1674
WBGene00194951	Y105C5A.1274	7.09739	-3.91522	19.0872	3.74e-12	1.07e-09	15.8974			WBGene00194951	Y105C5A.1274	7.09739	-3.91522	19.0872	3.74e-12	1.07e-09	15.8974
WBGene00086568	Y2H9A.6	6.99024	2.10943	31.4581	2.02e-15	4.14e-12	24.5046			WBGene00086568	Y2H9A.6	6.99024	2.10943	31.4581	2.02e-15	4.14e-12	24.5046
WBGene00008872	F15H10.5	6.97294	-3.74343	12.158	2.59e-09	2.93e-07	11.118			WBGene00008872	F15H10.5	6.97294	-3.74343	12.158	2.59e-09	2.93e-07	11.118
WBGene00015832	math-16	6.93645	-3.65949	16.2794	3.91e-11	7e-09	14.3404			WBGene00015832	math-16	6.93645	-3.65949	16.2794	3.91e-11	7e-09	14.3404
WBGene00022550	droe-8	6.8041	0.281545	19.1873	3.47e-12	1.01e-09	17.7536			WBGene00022550	droe-8	6.8041	0.281545	19.1873	3.47e-12	1.01e-09	17.7536
WBGene00044212	Y68A4A.13	6.80311	2.26388	22.3228	3.62e-13	1.79e-10	20.2474			WBGene00044212	Y68A4A.13	6.80311	2.26388	22.3228	3.62e-13	1.79e-10	20.2474
WBGene00235307	B0507.17	6.71525	-2.24765	9.40476	8.73e-08	7.31e-06	8.13568			WBGene00235307	B0507.17	6.71525	-2.24765	9.40476	8.73e-08	7.31e-06	8.13568
WBGene00013634	Y105C5A.9	6.6196	-2.31572	8.21165	5.09e-07	3.72e-05	6.51319			WBGene00013634	Y105C5A.9	6.6196	-2.31572	8.21165	5.09e-07	3.72e-05	6.51319
WBGene00007131	pals-26	6.59195	1.89469	31.461	2.02e-15	4.14e-12	24.4989			WBGene00007131	pals-26	6.59195	1.89469	31.461	2.02e-15	4.14e-12	24.4989
WBGene00016281	pals-32	6.55371	2.16975	28.282	1.02e-14	1.12e-11	23.3022			WBGene00016281	pals-32	6.55371	2.16975	28.282	1.02e-14	1.12e-11	23.3022
WBGene00008301	pals-39	6.55259	3.6663	32.571	1.19e-15	4.14e-12	25.6551			WBGene00008301	pals-39	6.55259	3.6663	32.571	1.19e-15	4.14e-12	25.6551
WBGene00050906	F20E11.17	6.5085	-3.19977	10.0772	3.46e-08	3.16e-06	8.92969			WBGene00050906	F20E11.17	6.5085	-3.19977	10.0772	3.46e-08	3.16e-06	8.92969
WBGene00194902	Y39H10B.3	6.49168	0.278773	20.8961	9.72e-13	3.66e-10	18.8549			WBGene00194902	Y39H10B.3	6.49168	0.278773	20.8961	9.72e-13	3.66e-10	18.8549
WBGene00138721	pals-37	6.45156	1.49878	19.3048	3.16e-12	9.44e-10	18.187			WBGene00138721	pals-37	6.45156	1.49878	19.3048	3.16e-12	9.44e-10	18.187
WBGene00045393	F26D11.13	6.43997	-0.241024	17.6094	1.23e-11	2.76e-09	16.4042			WBGene00045393	F26D11.13	6.43997	-0.241024	17.6094	1.23e-11	2.76e-09	16.4042
WBGene00009077	F23B2.10	6.38963	-0.0318872	25.5536	4.73e-14	3.39e-11	20.8262			WBGene00009077	F23B2.10	6.38963	-0.0318872	25.5536	4.73e-14	3.39e-11	20.8262
WBGene00015835	math-6	6.3694	-3.06711	10.2993	2.58e-08	2.39e-06	9.18542			WBGene00015835	math-6	6.3694	-3.06711	10.2993	2.58e-08	2.39e-06	9.18542
WBGene00012400	Y6E2A.7	6.36914	-1.33535	13.4709	6.06e-10	7.96e-08	12.8506			WBGene00012400	Y6E2A.7	6.36914	-1.33535	13.4709	6.06e-10	7.96e-08	12.8506
WBGene00019699	math-34	6.32395	-2.05094	12.4726	1.81e-09	2.14e-07	11.724			WBGene00019699	math-34	6.32395	-2.05094	12.4726	1.81e-09	2.14e-07	11.724
WBGene00015224	B0507.7	6.31083	0.340695	24.4682	9.1e-14	6.21e-11	20.8221			WBGene00015224	B0507.7	6.31083	0.340695	24.4682	9.1e-14	6.21e-11	20.8221
WBGene00015223	B0507.6	6.27201	2.38895	30.0012	4.16e-15	7.45e-12	24.1897			WBGene00015223	B0507.6	6.27201	2.38895	30.0012	4.16e-15	7.45e-12	24.1897
WBGene00023225	B0281.7	6.27173	-4.2078	11.695	4.47e-09	4.83e-07	10.6096			WBGene00023225	B0281.7	6.27173	-4.2078	11.695	4.47e-09	4.83e-07	10.6096
WBGene00194646	Y105C5A.1270	6.23884	0.779289	18.2953	7.02e-12	1.79e-09	17.2229			WBGene00194646	Y105C5A.1270	6.23884	0.779289	18.2953	7.02e-12	1.79e-09	17.2229
WBGene00015114	B0281.8	6.20063	-3.35409	11.2054	8.1e-09	8.41e-07	10.1594			WBGene00015114	B0281.8	6.20063	-3.35409	11.2054	8.1e-09	8.41e-07	10.1594
WBGene00195181	F15H10.12	6.1923	-3.6906	9.70793	5.72e-08	4.99e-06	8.45078			WBGene00195181	F15H10.12	6.1923	-3.6906	9.70793	5.72e-08	4.99e-06	8.45078
WBGene00015602	fbxa-158	6.18134	1.10249	19.385	2.98e-12	9.26e-10	18.0697			WBGene00015602	fbxa-158	6.18134	1.10249	19.385	2.98e-12	9.26e-10	18.0697
WBGene00219309	F26F2.13	6.09732	-1.05681	9.97923	3.95e-08	3.58e-06	9.06763			WBGene00219309	F26F2.13	6.09732	-1.05681	9.97923	3.95e-08	3.58e-06	9.06763
WBGene00013294	pals-30	6.06839	1.87202	18.5436	5.75e-12	1.55e-09	17.6844			WBGene00013294	pals-30	6.06839	1.87202	18.5436	5.75e-12	1.55e-09	17.6844
WBGene00005582	sri-70	5.91889	-3.13376	9.39015	8.91e-08	7.4e-06	8.07481			WBGene00005582	sri-70	5.91889	-3.13376	9.39015	8.91e-08	7.4e-06	8.07481
WBGene00044787	pals-36	5.86161	0.0573365	21.4924	6.38e-13	2.77e-10	19.041			WBGene00044787	pals-36	5.86161	0.0573365	21.4924	6.38e-13	2.77e-10	19.041
WBGene00020326	math-38	5.83018	0.483713	11.5743	5.17e-09	5.5e-07	11.0746			WBGene00020326	math-38	5.83018	0.483713	11.5743	5.17e-09	5.5e-07	11.0746
WBGene00044237	pals-9	5.82855	0.49104	22.163	4.03e-13	1.86e-10	19.6279			WBGene00044237	pals-9	5.82855	0.49104	22.163	4.03e-13	1.86e-10	19.6279
WBGene00010821	M01G12.7	5.81539	-2.26156	10.816	1.32e-08	1.3e-06	9.99288			WBGene00010821	M01G12.7	5.81539	-2.26156	10.816	1.32e-08	1.3e-06	9.99288
WBGene00235133	T26H5.14	5.79924	2.00126	20.2927	1.51e-12	4.9e-10	18.9462			WBGene00235133	T26H5.14	5.79924	2.00126	20.2927	1.51e-12	4.9e-10	18.9462
WBGene00011539	fbxa-135	5.70903	0.88266	23.7093	1.46e-13	9.53e-11	20.6223			WBGene00011539	fbxa-135	5.70903	0.88266	23.7093	1.46e-13	9.53e-11	20.6223
WBGene00008269	C53A5.11	5.68921	-1.5813	10.8055	1.34e-08	1.31e-06	9.99436			WBGene00008269	C53A5.11	5.68921	-1.5813	10.8055	1.34e-08	1.31e-06	9.99436
WBGene00021179	fbxa-86	5.66799	-0.323038	12.6874	1.42e-09	1.74e-07	12.1915			WBGene00021179	fbxa-86	5.66799	-0.323038	12.6874	1.42e-09	1.74e-07	12.1915
WBGene00015593	C08E3.1	5.64401	1.32064	16.4983	3.22e-11	5.83e-09	16.015			WBGene00015593	C08E3.1	5.64401	1.32064	16.4983	3.22e-11	5.83e-09	16.015
WBGene00304201	T07H8.11	5.61833	0.965195	20.8706	9.9e-13	3.66e-10	19.1495			WBGene00304201	T07H8.11	5.61833	0.965195	20.8706	9.9e-13	3.66e-10	19.1495
WBGene00015605	C08E3.13	5.43754	2.93709	17.3565	1.53e-11	3.26e-09	16.8543			WBGene00015605	C08E3.13	5.43754	2.93709	17.3565	1.53e-11	3.26e-09	16.8543
WBGene00022547	ZC196.3	5.38618	0.113328	13.8795	3.95e-10	5.39e-08	13.529			WBGene00022547	ZC196.3	5.38618	0.113328	13.8795	3.95e-10	5.39e-08	13.529
WBGene00022546	ZC196.2	5.38598	0.935159	23.3972	1.79e-13	1.01e-10	20.5709			WBGene00022546	ZC196.2	5.38598	0.935159	23.3972	1.79e-13	1.01e-10	20.5709
WBGene00020364	T08E11.8	5.34027	-0.13476	17.7843	1.07e-11	2.5e-09	16.7643			WBGene00020364	T08E11.8	5.34027	-0.13476	17.7843	1.07e-11	2.5e-09	16.7643
WBGene00219293	B0334.20	5.30969	-3.52498	9.92417	4.25e-08	3.83e-06	8.70848			WBGene00219293	B0334.20	5.30969	-3.52498	9.92417	4.25e-08	3.83e-06	8.70848
WBGene00018614	pals-31	5.13328	0.689647	20.7808	1.06e-12	3.78e-10	19.0011			WBGene00018614	pals-31	5.13328	0.689647	20.7808	1.06e-12	3.78e-10	19.0011
WBGene00015108	B0281.1	5.10588	-3.05913	7.3949	1.88e-06	0.000129022	5.28781			WBGene00015108	B0281.1	5.10588	-3.05913	7.3949	1.88e-06	0.000129022	5.28781
WBGene00044207	Y6G8.5	5.09958	-1.60497	13.9887	3.53e-10	4.96e-08	13.252			WBGene00044207	Y6G8.5	5.09958	-1.60497	13.9887	3.53e-10	4.96e-08	13.252
WBGene00023266	F07E5.10	5.09676	-3.82177	9.69226	5.84e-08	5.07e-06	8.39838			WBGene00023266	F07E5.10	5.09676	-3.82177	9.69226	5.84e-08	5.07e-06	8.39838
WBGene00015829	math-15	5.07266	2.00467	22.8327	2.58e-13	1.32e-10	20.5918			WBGene00015829	math-15	5.07266	2.00467	22.8327	2.58e-13	1.32e-10	20.5918
WBGene00021654	Y47G7B.2	5.05542	-1.42748	8.54976	3.04e-07	2.34e-05	7.0951			WBGene00021654	Y47G7B.2	5.05542	-1.42748	8.54976	3.04e-07	2.34e-05	7.0951
WBGene00018353	fbxa-182	5.00165	4.25609	26.796	2.31e-14	2.2e-11	23.166			WBGene00018353	fbxa-182	5.00165	4.25609	26.796	2.31e-14	2.2e-11	23.166
WBGene00010508	K02E2.7	4.99576	-1.39061	11.0132	1.03e-08	1.03e-06	10.2531			WBGene00010508	K02E2.7	4.99576	-1.39061	11.0132	1.03e-08	1.03e-06	10.2531
WBGene00045475	T07A5.7	4.91119	-1.13265	12.206	2.46e-09	2.79e-07	11.6316			WBGene00045475	T07A5.7	4.91119	-1.13265	12.206	2.46e-09	2.79e-07	11.6316
WBGene00015221	B0507.4	4.84896	-2.78625	9.24936	1.09e-07	8.9e-06	7.88364			WBGene00015221	B0507.4	4.84896	-2.78625	9.24936	1.09e-07	8.9e-06	7.88364
WBGene00007297	C04F12.1	4.82615	5.17348	26.1756	3.29e-14	2.62e-11	22.8859			WBGene00007297	C04F12.1	4.82615	5.17348	26.1756	3.29e-14	2.62e-11	22.8859
WBGene00022375	Y94H6A.2	4.75759	2.32805	15.685	6.73e-11	1.11e-08	15.3852			WBGene00022375	Y94H6A.2	4.75759	2.32805	15.685	6.73e-11	1.11e-08	15.3852
WBGene00012910	Y46G5A.20	4.68532	3.00812	25.9092	3.84e-14	2.89e-11	22.5867			WBGene00012910	Y46G5A.20	4.68532	3.00812	25.9092	3.84e-14	2.89e-11	22.5867
WBGene00010004	F53H2.1	4.68328	1.11914	16.7277	2.63e-11	4.95e-09	16.2028			WBGene00010004	F53H2.1	4.68328	1.11914	16.7277	2.63e-11	4.95e-09	16.2028
WBGene00012456	Y17D7C.2	4.66644	-1.48729	11.4573	5.95e-09	6.27e-07	10.763			WBGene00012456	Y17D7C.2	4.66644	-1.48729	11.4573	5.95e-09	6.27e-07	10.763
WBGene00021405	Y38C1AB.3	4.63368	-2.31693	8.21369	5.08e-07	3.72e-05	6.52915			WBGene00021405	Y38C1AB.3	4.63368	-2.31693	8.21369	5.08e-07	3.72e-05	6.52915
WBGene00045415	Y43F8B.15	4.62929	1.28874	15.9688	5.18e-11	8.84e-09	15.5501			WBGene00045415	Y43F8B.15	4.62929	1.28874	15.9688	5.18e-11	8.84e-09	15.5501
WBGene00016527	fbxa-47	4.61007	-3.33915	7.96318	7.51e-07	5.43e-05	6.12804			WBGene00016527	fbxa-47	4.61007	-3.33915	7.96318	7.51e-07	5.43e-05	6.12804
WBGene00022545	ZC196.1	4.59902	1.29984	13.2261	7.88e-10	1.02e-07	12.9512			WBGene00022545	ZC196.1	4.59902	1.29984	13.2261	7.88e-10	1.02e-07	12.9512
WBGene00015828	math-14	4.53031	2.42924	28.6721	8.28e-15	1.12e-11	23.8684			WBGene00015828	math-14	4.53031	2.42924	28.6721	8.28e-15	1.12e-11	23.8684
WBGene00045188	B0284.5	4.43079	0.0412972	14.3992	2.33e-10	3.37e-08	14.0034			WBGene00045188	B0284.5	4.43079	0.0412972	14.3992	2.33e-10	3.37e-08	14.0034
WBGene00015226	B0507.9	4.39018	0.0204789	11.2222	7.93e-09	8.29e-07	10.6432			WBGene00015226	B0507.9	4.39018	0.0204789	11.2222	7.93e-09	8.29e-07	10.6432
WBGene00008858	pals-1	4.21029	1.68074	20.6872	1.13e-12	3.85e-10	19.2713			WBGene00008858	pals-1	4.21029	1.68074	20.6872	1.13e-12	3.85e-10	19.2713
WBGene00012093	T27E7.9	4.19901	-1.07631	10.4051	2.24e-08	2.11e-06	9.6005			WBGene00012093	T27E7.9	4.19901	-1.07631	10.4051	2.24e-08	2.11e-06	9.6005
WBGene00012058	T26F2.2	4.13811	1.96918	18.8994	4.34e-12	1.2e-09	18.0158			WBGene00012058	T26F2.2	4.13811	1.96918	18.8994	4.34e-12	1.2e-09	18.0158
WBGene00012399	Y6E2A.5	4.13254	2.21644	16.1073	4.57e-11	7.88e-09	15.7726			WBGene00012399	Y6E2A.5	4.13254	2.21644	16.1073	4.57e-11	7.88e-09	15.7726
WBGene00004149	trpl-5	4.12559	-0.899466	8.66218	2.57e-07	2e-05	7.26097			WBGene00004149	trpl-5	4.12559	-0.899466	8.66218	2.57e-07	2e-05	7.26097
WBGene00015222	B0507.5	4.12305	-2.306	9.87825	4.53e-08	4.03e-06	8.81775			WBGene00015222	B0507.5	4.12305	-2.306	9.87825	4.53e-08	4.03e-06	8.81775
WBGene00014944	Y68A4A.12	3.96324	-1.5306	11.0676	9.61e-09	9.76e-07	10.401			WBGene00014944	Y68A4A.12	3.96324	-1.5306	11.0676	9.61e-09	9.76e-07	10.401
WBGene00195177	Y43F8B.25	3.93692	0.15374	15.7938	6.09e-11	1.03e-08	15.2302			WBGene00195177	Y43F8B.25	3.93692	0.15374	15.7938	6.09e-11	1.03e-08	15.2302
WBGene00219493	C18D4.12	3.93411	0.589874	10.6302	1.67e-08	1.6e-06	9.93443			WBGene00219493	C18D4.12	3.93411	0.589874	10.6302	1.67e-08	1.6e-06	9.93443
WBGene00015839	math-10	3.85156	-0.866031	8.51576	3.2e-07	2.41e-05	7.04402			WBGene00015839	math-10	3.85156	-0.866031	8.51576	3.2e-07	2.41e-05	7.04402
WBGene00021409	Y38C1AB.7	3.80159	-2.37893	8.95371	1.67e-07	1.33e-05	7.61415			WBGene00021409	Y38C1AB.7	3.80159	-2.37893	8.95371	1.67e-07	1.33e-05	7.61415
WBGene00012069	T26H5.4	3.77305	-1.4237	10.3207	2.5e-08	2.34e-06	9.40966			WBGene00012069	T26H5.4	3.77305	-1.4237	10.3207	2.5e-08	2.34e-06	9.40966
WBGene00009839	fbxa-188	3.68588	1.79931	18.0205	8.78e-12	2.17e-09	17.3421			WBGene00009839	fbxa-188	3.68588	1.79931	18.0205	8.78e-12	2.17e-09	17.3421
WBGene00004509	rrf-2	3.67668	3.03367	12.6486	1.49e-09	1.79e-07	12.2413			WBGene00004509	rrf-2	3.67668	3.03367	12.6486	1.49e-09	1.79e-07	12.2413
WBGene00004810	skr-4	3.67365	5.07286	28.5125	9.01e-15	1.12e-11	24.1302			WBGene00004810	skr-4	3.67365	5.07286	28.5125	9.01e-15	1.12e-11	24.1302
WBGene00021404	trpl-3	3.66949	-0.229292	11.0303	1.01e-08	1.02e-06	10.4182			WBGene00021404	trpl-3	3.66949	-0.229292	11.0303	1.01e-08	1.02e-06	10.4182
WBGene00020774	T24E12.5	3.66859	2.71771	17.4376	1.43e-11	3.14e-09	16.9277			WBGene00020774	T24E12.5	3.66859	2.71771	17.4376	1.43e-11	3.14e-09	16.9277
WBGene00012398	Y6E2A.4	3.56391	0.843336	12.6533	1.48e-09	1.79e-07	12.3291			WBGene00012398	Y6E2A.4	3.56391	0.843336	12.6533	1.48e-09	1.79e-07	12.3291
WBGene00044783	T26H5.10	3.54853	0.320548	12.4552	1.85e-09	2.17e-07	12.081			WBGene00044783	T26H5.10	3.54853	0.320548	12.4552	1.85e-09	2.17e-07	12.081
WBGene00022548	ZC196.4	3.51383	2.35361	23.536	1.63e-13	1.01e-10	21.1991			WBGene00022548	ZC196.4	3.51383	2.35361	23.536	1.63e-13	1.01e-10	21.1991
WBGene00021193	math-44	3.50702	1.85792	17.3868	1.49e-11	3.23e-09	16.8573			WBGene00021193	math-44	3.50702	1.85792	17.3868	1.49e-11	3.23e-09	16.8573
WBGene00044206	T26H5.9	3.50628	4.33713	12.4333	1.89e-09	2.2e-07	11.9459			WBGene00044206	T26H5.9	3.50628	4.33713	12.4333	1.89e-09	2.2e-07	11.9459
WBGene00015537	C06E4.8	3.41158	2.14437	17.9953	8.96e-12	2.17e-09	17.3564			WBGene00015537	C06E4.8	3.41158	2.14437	17.9953	8.96e-12	2.17e-09	17.3564
WBGene00012822	Y43F8B.12	3.34706	1.76196	15.4966	8.03e-11	1.29e-08	15.2035			WBGene00012822	Y43F8B.12	3.34706	1.76196	15.4966	8.03e-11	1.29e-08	15.2035
WBGene00004811	skr-5	3.32828	0.863765	14.5572	1.99e-10	2.94e-08	14.2838			WBGene00004811	skr-5	3.32828	0.863765	14.5572	1.99e-10	2.94e-08	14.2838
WBGene00004093	ppw-1	3.31131	6.2433	17.2059	1.74e-11	3.6e-09	16.7096			WBGene00004093	ppw-1	3.31131	6.2433	17.2059	1.74e-11	3.6e-09	16.7096
WBGene00021408	trpl-4	3.29757	-0.148319	12.9095	1.11e-09	1.4e-07	12.5379			WBGene00021408	trpl-4	3.29757	-0.148319	12.9095	1.11e-09	1.4e-07	12.5379
WBGene00235271	C49C8.8	3.21924	-0.121217	10.9908	1.06e-08	1.05e-06	10.3736			WBGene00235271	C49C8.8	3.21924	-0.121217	10.9908	1.06e-08	1.05e-06	10.3736
WBGene00045338	M01B2.13	3.1455	1.44207	10.1274	3.24e-08	2.97e-06	9.20931			WBGene00045338	M01B2.13	3.1455	1.44207	10.1274	3.24e-08	2.97e-06	9.20931
WBGene00012381	Y2H9A.4	3.04423	4.05324	13.3603	6.82e-10	8.88e-08	12.9878			WBGene00012381	Y2H9A.4	3.04423	4.05324	13.3603	6.82e-10	8.88e-08	12.9878
WBGene00014046	clec-60	3.03288	3.33311	11.913	3.45e-09	3.83e-07	11.3626			WBGene00014046	clec-60	3.03288	3.33311	11.913	3.45e-09	3.83e-07	11.3626
WBGene00015601	fbxa-166	3.01246	2.10414	8.49666	3.29e-07	2.47e-05	6.78253			WBGene00015601	fbxa-166	3.01246	2.10414	8.49666	3.29e-07	2.47e-05	6.78253
WBGene00015597	fbxa-162	2.95843	-0.827126	7.26289	2.34e-06	0.000159157	5.07937			WBGene00015597	fbxa-162	2.95843	-0.827126	7.26289	2.34e-06	0.000159157	5.07937
WBGene00013636	Y105C5A.12	2.94812	2.71255	12.3182	2.16e-09	2.49e-07	11.8779			WBGene00013636	Y105C5A.12	2.94812	2.71255	12.3182	2.16e-09	2.49e-07	11.8779
WBGene00008850	F15B9.6	2.90806	1.0782	10.6923	1.54e-08	1.49e-06	9.99538			WBGene00008850	F15B9.6	2.90806	1.0782	10.6923	1.54e-08	1.49e-06	9.99538
WBGene00009840	fbxa-189	2.89825	2.60696	19.3508	3.05e-12	9.31e-10	18.437			WBGene00009840	fbxa-189	2.89825	2.60696	19.3508	3.05e-12	9.31e-10	18.437
WBGene00013637	Y105C5A.13	2.80967	1.67248	14.7212	1.69e-10	2.55e-08	14.4754			WBGene00013637	Y105C5A.13	2.80967	1.67248	14.7212	1.69e-10	2.55e-08	14.4754
WBGene00001668	gpa-6	2.80919	0.874556	8.81516	2.04e-07	1.63e-05	7.42074			WBGene00001668	gpa-6	2.80919	0.874556	8.81516	2.04e-07	1.63e-05	7.42074
WBGene00013837	fbxa-30	2.72831	-0.838888	7.96043	7.55e-07	5.43e-05	6.20872			WBGene00013837	fbxa-30	2.72831	-0.838888	7.96043	7.55e-07	5.43e-05	6.20872
WBGene00022870	ZK1240.5	2.71243	2.02296	15.7108	6.57e-11	1.09e-08	15.4117			WBGene00022870	ZK1240.5	2.71243	2.02296	15.7108	6.57e-11	1.09e-08	15.4117
WBGene00022570	sdz-35	2.5575	-1.33644	5.52728	5.23e-05	0.0030954	2.04365			WBGene00022570	sdz-35	2.5575	-1.33644	5.52728	5.23e-05	0.0030954	2.04365
WBGene00020361	fbxc-19	2.55519	-0.586155	7.13909	2.89e-06	0.00019501	4.88418			WBGene00020361	fbxc-19	2.55519	-0.586155	7.13909	2.89e-06	0.00019501	4.88418
WBGene00044663	F26G1.10	2.48439	2.91544	14.2048	2.83e-10	4.06e-08	13.9296			WBGene00044663	F26G1.10	2.48439	2.91544	14.2048	2.83e-10	4.06e-08	13.9296
WBGene00045457	F33H12.7	2.48261	1.13388	5.4061	6.6e-05	0.0037788	1.48276			WBGene00045457	F33H12.7	2.48261	1.13388	5.4061	6.6e-05	0.0037788	1.48276
WBGene00045411	C25F9.11	2.47456	1.88493	6.38229	1.08e-05	0.000685068	3.24431			WBGene00045411	C25F9.11	2.47456	1.88493	6.38229	1.08e-05	0.000685068	3.24431
WBGene00009898	dod-23	2.45303	1.70364	4.18341	0.000759226	0.0351873	-1.13784			WBGene00009898	dod-23	2.45303	1.70364	4.18341	0.000759226	0.0351873	-1.13784
WBGene00008099	C44H9.4	2.36796	2.92519	9.75086	5.39e-08	4.76e-06	8.53723			WBGene00008099	C44H9.4	2.36796	2.92519	9.75086	5.39e-08	4.76e-06	8.53723
WBGene00015455	C04G6.5	2.30284	1.61626	8.3522	4.1e-07	3.04e-05	6.61501			WBGene00015455	C04G6.5	2.30284	1.61626	8.3522	4.1e-07	3.04e-05	6.61501
WBGene00020358	math-39	2.28855	4.28192	14.5021	2.1e-10	3.07e-08	14.1809			WBGene00020358	math-39	2.28855	4.28192	14.5021	2.1e-10	3.07e-08	14.1809
WBGene00007813	jmjd-3.3	2.28827	-1.48655	4.7522	0.000238057	0.0125339	0.55968			WBGene00007813	jmjd-3.3	2.28827	-1.48655	4.7522	0.000238057	0.0125339	0.55968
WBGene00013569	bath-36	2.28181	1.28949	11.0843	9.41e-09	9.63e-07	10.4654			WBGene00013569	bath-36	2.28181	1.28949	11.0843	9.41e-09	9.63e-07	10.4654
WBGene00020080	math-37	2.25842	0.92939	10.505	1.97e-08	1.87e-06	9.74346			WBGene00020080	math-37	2.25842	0.92939	10.505	1.97e-08	1.87e-06	9.74346
WBGene00019590	K09F6.7	2.21805	3.41066	7.57398	1.4e-06	9.76e-05	5.13939			WBGene00019590	K09F6.7	2.21805	3.41066	7.57398	1.4e-06	9.76e-05	5.13939
WBGene00017711	F22E5.13	2.17939	1.73254	10.6847	1.56e-08	1.5e-06	9.92745			WBGene00017711	F22E5.13	2.17939	1.73254	10.6847	1.56e-08	1.5e-06	9.92745
WBGene00045416	Y37H2A.14	2.16827	3.57668	9.71327	5.68e-08	4.99e-06	8.44654			WBGene00045416	Y37H2A.14	2.16827	3.57668	9.71327	5.68e-08	4.99e-06	8.44654
WBGene00009835	F47H4.2	2.16138	2.18207	8.26285	4.71e-07	3.47e-05	6.37809			WBGene00009835	F47H4.2	2.16138	2.18207	8.26285	4.71e-07	3.47e-05	6.37809
WBGene00021860	fbxa-9	2.13155	0.0820416	6.13773	1.67e-05	0.0010565	3.05656			WBGene00021860	fbxa-9	2.13155	0.0820416	6.13773	1.67e-05	0.0010565	3.05656
WBGene00018352	fbxc-20	2.10332	-0.291932	7.1153	3.01e-06	0.000200173	4.80746			WBGene00018352	fbxc-20	2.10332	-0.291932	7.1153	3.01e-06	0.000200173	4.80746
WBGene00005833	srw-86	2.07289	0.344034	6.07286	1.89e-05	0.00116897	2.86401			WBGene00005833	srw-86	2.07289	0.344034	6.07286	1.89e-05	0.00116897	2.86401
WBGene00219750	Y38C1AA.19	2.0637	-0.808765	5.48713	5.65e-05	0.00330115	1.94036			WBGene00219750	Y38C1AA.19	2.0637	-0.808765	5.48713	5.65e-05	0.00330115	1.94036
WBGene00015100	B0280.2	2.06154	2.08774	7.52279	1.53e-06	0.000105552	5.19123			WBGene00015100	B0280.2	2.06154	2.08774	7.52279	1.53e-06	0.000105552	5.19123
WBGene00003868	ooc-3	2.05997	4.91216	14.878	1.45e-10	2.26e-08	14.541			WBGene00003868	ooc-3	2.05997	4.91216	14.878	1.45e-10	2.26e-08	14.541
WBGene00020457	fbxa-67	2.05699	5.07482	12.9539	1.06e-09	1.34e-07	12.4968			WBGene00020457	fbxa-67	2.05699	5.07482	12.9539	1.06e-09	1.34e-07	12.4968
WBGene00014759	F46A8.1	2.02859	0.358446	5.41667	6.46e-05	0.00371765	1.60974			WBGene00014759	F46A8.1	2.02859	0.358446	5.41667	6.46e-05	0.00371765	1.60974
WBGene00017705	F22E5.6	2.02265	-0.0510053	5.29385	8.19e-05	0.00463699	1.47784			WBGene00017705	F22E5.6	2.02265	-0.0510053	5.29385	8.19e-05	0.00463699	1.47784
WBGene00018921	sago-2	2.01088	5.8953	8.66924	2.54e-07	2e-05	6.81451			WBGene00018921	sago-2	2.01088	5.8953	8.66924	2.54e-07	2e-05	6.81451
WBGene00007232	C01G10.5	1.99707	1.10069	6.0796	1.86e-05	0.00115963	2.78849
WBGene00045412	C25F9.12	1.96209	0.414567	6.57936	7.58e-06	0.000491395	3.79142
WBGene00018621	F48G7.10	1.95141	-0.381645	4.65324	0.000290328	0.0149561	0.21254
WBGene00019057	F58F9.3	1.94386	5.51926	11.1008	9.22e-09	9.5e-07	10.2542
WBGene00010545	cbp-2	1.94381	5.59404	18.4638	6.13e-12	1.6e-09	17.7561
WBGene00011450	ttr-22	1.92335	0.414231	4.71809	0.000254889	0.0132256	0.243304
WBGene00008352	fbxa-6	1.91551	4.68998	13.0645	9.38e-10	1.2e-07	12.6279
WBGene00022572	ZC239.14	1.88964	1.73184	8.52498	3.15e-07	2.39e-05	6.87505
WBGene00006718	ubc-23	1.85201	3.68619	10.2285	2.83e-08	2.61e-06	9.14949
WBGene00010686	K08F9.3	1.81724	-0.315567	4.03005	0.00103457	0.0453089	-1.01361
WBGene00013364	Y60A3A.16	1.79893	0.691474	4.8038	0.00021474	0.01139	0.334417
WBGene00194746	pals-20	1.77352	-0.872959	5.50414	5.47e-05	0.00320865	1.97562
WBGene00020451	fbxa-11	1.73049	2.8774	7.64543	1.25e-06	8.73e-05	5.3049
WBGene00194713	F19B10.13	1.73041	0.618416	9.46743	7.99e-08	6.77e-06	8.35414
WBGene00007097	B0024.4	1.70607	3.88227	4.47897	0.000415769	0.0205318	-0.772507
WBGene00015113	B0281.6	1.70598	0.357297	6.09417	1.81e-05	0.00113404	2.91306
WBGene00050899	T10C6.15	1.68239	2.64548	9.5386	7.23e-08	6.24e-06	8.23261
WBGene00194695	B0462.5	1.63573	0.102113	5.84504	2.87e-05	0.0017584	2.5173
WBGene00012961	Y47H10A.5	1.63194	1.85747	6.4996	8.73e-06	0.000558284	3.42371
WBGene00019279	K01A2.4	1.61924	2.25093	6.61118	7.17e-06	0.000466721	3.55886
WBGene00015569	C07D10.5	1.60744	3.9611	9.12455	1.3e-07	1.06e-05	7.55278
WBGene00044414	C06A5.12	1.59722	0.038478	4.14846	0.000810737	0.0370945	-0.800583
WBGene00004827	skr-21	1.58895	2.51288	8.53099	3.13e-07	2.38e-05	6.76673
WBGene00009675	F44A6.3	1.58026	-0.891782	4.63941	0.000298518	0.0153228	0.265494
WBGene00019589	K09F6.6	1.57789	3.1163	4.73372	0.000247027	0.0129112	-0.159897
WBGene00021256	Y22D7AR.2	1.55732	2.18274	9.0512	1.45e-07	1.16e-05	7.60227
WBGene00006986	zip-1	1.52998	4.02311	4.296	0.000603088	0.0286938	-1.16829
WBGene00022569	ZC239.6	1.52478	3.55134	9.4742	7.91e-08	6.75e-06	8.08909
WBGene00018354	F42G2.5	1.52337	3.85919	7.11785	2.99e-06	0.000200173	4.31091
WBGene00018384	F43C11.7	1.51332	4.16416	10.72	1.49e-08	1.45e-06	9.78429
WBGene00271744	K09F6.15	1.49623	3.13075	4.82698	0.000205041	0.010916	0.0256479
WBGene00000841	cul-6	1.49449	3.79077	4.51462	0.000386653	0.0191601	-0.695429
WBGene00018486	glb-16	1.49403	0.165455	4.95449	0.000159188	0.00857042	0.779581
WBGene00007694	C23H4.6	1.48865	1.78759	5.20811	9.68e-05	0.00541298	0.978869
WBGene00019058	F58F9.4	1.48679	4.13126	9.38745	8.94e-08	7.4e-06	7.93266
WBGene00016666	C45E5.3	1.46362	0.441403	5.47982	5.73e-05	0.003334	1.71246
WBGene00013019	Y48G10A.2	1.45885	3.19712	7.07749	3.2e-06	0.00021242	4.28574
WBGene00016763	C49A9.9	1.45681	6.10555	7.94369	7.75e-07	5.55e-05	5.65111
WBGene00007133	B0284.3	1.45493	1.39762	5.2496	8.93e-05	0.00501288	1.14663
WBGene00020449	fbxa-54	1.44944	3.21947	8.18319	5.32e-07	3.87e-05	6.14944
WBGene00013516	Y73F4A.3	1.3916	2.31754	4.53967	0.000365056	0.0182796	-0.451696
WBGene00015382	C03B1.14	1.38511	4.18642	8.74181	2.28e-07	1.8e-05	6.95613
WBGene00194717	ZC239.22	1.36555	1.88278	6.10508	1.78e-05	0.00111649	2.726
WBGene00008709	F11E6.6	1.34761	2.18989	8.53351	3.11e-07	2.38e-05	6.82486
WBGene00016717	math-22	1.3382	5.38194	8.5937	2.84e-07	2.2e-05	6.69008
WBGene00018346	F42C5.4	1.33307	4.32379	9.41595	8.59e-08	7.24e-06	7.96317
WBGene00019931	R07C12.1	1.33144	0.304108	4.1745	0.000768523	0.0355033	-0.859873
WBGene00020873	T28A11.6	1.32441	2.92383	4.75672	0.000235916	0.012467	-0.0928704
WBGene00020981	W03D2.6	1.30947	4.08022	7.34282	2.05e-06	0.00013998	4.68441
WBGene00020359	math-40	1.30783	3.89839	9.11877	1.31e-07	1.06e-05	7.54575
WBGene00022549	ZC196.5	1.29753	4.82289	7.70315	1.14e-06	7.99e-05	5.2568
WBGene00022552	ZC196.9	1.29674	-0.894759	4.10337	0.000889514	0.0398085	-0.784316
WBGene00017445	sid-5	1.29466	3.88241	6.53702	8.17e-06	0.000524807	3.27669
WBGene00000017	abf-6	1.29252	3.22852	4.19482	0.000737128	0.0342741	-1.31193
WBGene00021339	Y34F4.4	1.28719	1.4809	6.65021	6.69e-06	0.000437785	3.77974
WBGene00002188	kgb-2	1.22782	1.71319	4.21883	0.000701712	0.0327336	-1.01479
WBGene00019388	K04F1.9	1.22086	2.01574	4.08238	0.000928801	0.0413086	-1.3313
WBGene00185118	K02E2.11	1.21294	3.21714	4.07914	0.000935016	0.0414562	-1.49904
WBGene00022497	Y119D3B.21	1.20857	8.9833	5.67625	3.94e-05	0.00236278	1.66027
WBGene00194815	Y43F8B.23	1.20775	2.15679	5.33861	7.51e-05	0.00428636	1.21254
WBGene00016766	C49C8.2	1.2068	2.23713	7.39983	1.87e-06	0.000128589	4.97203
WBGene00018807	fbxa-146	1.19264	3.10475	7.91604	8.1e-07	5.77e-05	5.72715
WBGene00010752	K10G4.3	1.18388	2.06762	5.75806	3.38e-05	0.00203421	2.04518
WBGene00008105	C45B11.2	1.17702	-0.484819	4.62255	0.00030883	0.0157955	0.233706
WBGene00004809	skr-3	1.17678	7.34659	9.30498	1.01e-07	8.27e-06	7.79704
WBGene00011286	ttr-29	1.1527	2.71847	4.06402	0.000964594	0.0426357	-1.50478
WBGene00016216	pals-22	1.12764	2.4509	6.22189	1.44e-05	0.00091059	2.83812
WBGene00016190	rcs-1	1.12623	6.55609	9.51546	7.47e-08	6.41e-06	8.08671
WBGene00014132	ZK896.1	1.11966	1.52173	4.65914	0.000286904	0.014833	-0.0387467
WBGene00044442	T08A9.13	1.11545	0.165849	5.07983	0.000124347	0.00682287	1.02209
WBGene00194651	C33D9.13	1.11328	1.88836	5.82343	2.99e-05	0.00180754	2.17598
WBGene00009595	cbp-3	1.1074	6.85477	8.6657	2.55e-07	2e-05	6.81685
WBGene00008988	F20G2.5	1.1069	0.295729	4.45616	0.000432362	0.021205	-0.223777
WBGene00017220	F07F6.8	1.10603	5.86892	9.88402	4.49e-08	4.02e-06	8.6061
WBGene00002090	ins-7	1.09822	1.83345	4.27127	0.000630254	0.0297883	-0.918868
WBGene00020611	T20D4.5	1.09647	2.38648	4.28941	0.000607304	0.0287987	-0.986761
WBGene00003644	nhr-54	1.08448	0.848562	5.25339	8.86e-05	0.00499573	1.21949
WBGene00007440	C08E8.4	1.07919	2.76048	5.02509	0.000138481	0.0075196	0.478475
WBGene00044349	Y71G12B.32	1.0649	-0.58863	3.9786	0.00115047	0.0494773	-1.10597
WBGene00009052	ekl-1	1.03783	5.71979	8.43024	3.64e-07	2.72e-05	6.43019
WBGene00023501	F11E6.11	1.03672	1.66175	4.5176	0.000381728	0.0189817	-0.382514
WBGene00219216	K08D10.14	1.02635	3.6951	7.80091	9.73e-07	6.86e-05	5.49337
WBGene00009030	clec-233	1.00504	2.46208	3.98448	0.00113659	0.0490272	-1.58441
WBGene00044527	Y39H10B.2	0.993131	5.34159	6.54019	8.13e-06	0.000524224	3.20704
WBGene00008831	F14H3.12	0.990403	2.23876	5.99274	2.18e-05	0.00134868	2.44048
WBGene00019183	npr-30	0.96948	1.79969	5.17431	0.000103352	0.00575918	0.941148
WBGene00022028	Y65B4A.4	0.961333	1.80153	4.60858	0.000317647	0.0161887	-0.211852
WBGene00016555	math-20	0.949786	6.21922	6.92453	4.16e-06	0.000274489	3.9052
WBGene00022562	ZC204.12	0.949545	6.80038	5.32755	7.67e-05	0.00436155	0.907918
WBGene00017592	F19C7.2	0.94175	4.89778	7.1201	2.98e-06	0.000200173	4.25486
WBGene00006735	ula-1	0.939198	5.99976	7.8578	8.88e-07	6.3e-05	5.50625
WBGene00009984	F53F1.6	0.934639	3.86124	5.02732	0.000137873	0.0075196	0.356194
WBGene00011299	ikke-1	0.920859	5.9868	4.04168	0.00101006	0.0445079	-1.7348
WBGene00022691	math-50	0.913264	1.12921	4.37273	0.000512324	0.0246208	-0.560027
WBGene00018195	btb-16	0.911455	4.45718	5.43626	6.23e-05	0.00359493	1.13315
WBGene00000415	ced-1	0.907738	5.36589	4.90647	0.00017507	0.00935515	0.0438514
WBGene00002055	ifc-1	0.90541	8.11634	4.74342	0.000242281	0.0127095	-0.231519
WBGene00001090	drh-1	0.903169	5.23126	6.70282	6.11e-06	0.000401102	3.5032
WBGene00016144	mmab-1	0.899906	5.40815	5.47558	5.77e-05	0.00334753	1.18163
WBGene00008577	F08G2.5	0.896588	3.44101	5.82757	2.97e-05	0.00180123	1.97886
WBGene00004323	rde-1	0.896514	6.03034	4.53307	0.000369962	0.0184607	-0.715128
WBGene00022382	Y94H6A.10	0.885028	8.92705	4.71845	0.000254703	0.0132256	-0.255
WBGene00016719	math-24	0.883095	4.27074	5.51182	5.39e-05	0.00317495	1.29762
WBGene00050957	C10A4.10	0.872195	2.68013	4.1284	0.000844881	0.0384113	-1.34086
WBGene00011207	R10E8.1	0.869404	5.1633	5.56057	4.91e-05	0.0029173	1.35204
WBGene00007787	C27H6.8	0.846329	6.45414	5.14002	0.000110514	0.00608719	0.528366
WBGene00004400	rom-1	0.844687	3.53674	4.46703	0.000422934	0.0208139	-0.758207
WBGene00011292	allo-1	0.832506	6.0745	5.83317	2.94e-05	0.00179009	1.88211
WBGene00020540	pals-25	0.810554	1.54002	4.12361	0.00085323	0.0385461	-1.19967
WBGene00021264	fbxa-13	0.80699	1.95515	4.58583	0.000332558	0.0168288	-0.276176
WBGene00021495	sqst-2	0.782968	4.98356	4.24542	0.000664503	0.0310992	-1.31037
WBGene00006533	tba-7	0.773147	4.66581	4.25901	0.000646268	0.0304447	-1.26921
WBGene00016191	C28G1.6	0.767415	4.25671	5.63429	4.27e-05	0.00254711	1.53212
WBGene00015110	B0281.3	0.765741	4.03102	4.91662	0.000171583	0.00920312	0.110529
WBGene00016424	C34H4.1	0.745284	4.81555	4.25176	0.000655931	0.0307987	-1.28877
WBGene00021019	W04B5.2	0.733113	2.89691	5.01815	0.000140386	0.00758667	0.45687
WBGene00043702	Y54G2A.7	0.724368	2.96483	4.12599	0.000849065	0.0384793	-1.38947
WBGene00008900	F16H6.10	0.70627	5.55483	4.57155	0.000342282	0.0172599	-0.642917
WBGene00011578	npr-20	0.650934	2.43691	4.42282	0.000462664	0.0226137	-0.665169
WBGene00044672	fbxa-4	0.64226	3.68113	4.00548	0.00108837	0.0470894	-1.71464
WBGene00018294	atg-18	0.641856	6.55248	4.58675	0.000331943	0.0168288	-0.597124
WBGene00206380	C42D4.18	0.610944	2.45326	4.32846	0.000560732	0.0267675	-0.881726
WBGene00013695	epg-8	0.594758	5.17027	4.11583	0.000866995	0.0390448	-1.58527
WBGene00000368	ccb-1	-0.773062	3.83262	-4.0305	0.00103362	0.0453089	-1.68364
WBGene00007963	cyp-25A1	-0.983205	4.55133	-4.01193	0.00107397	0.0466072	-1.75355
WBGene00008451	E01G6.3	-1.00026	4.14335	-4.55487	0.000354008	0.0177886	-0.593341
WBGene00011112	R07E5.4	-1.00724	5.68702	-4.01224	0.00107329	0.0466072	-1.80097
WBGene00017678	asp-12	-1.20614	6.04687	-4.13026	0.000841646	0.038386	-1.55415
WBGene00020386	cyp-34A4	-1.28945	1.80712	-4.34023	0.000547422	0.0262195	-0.729827
WBGene00043534	W02B12.13	-1.5631	0.885833	-4.15926	0.000792953	0.0365141	-0.897057
WBGene00010411	H25K10.1	-1.60436	2.32982	-4.4129	0.000472093	0.0229961	-0.60868
WBGene00017499	pud-1.1	-1.67314	5.97594	-5.14671	0.00011013	0.00608719	0.527383
WBGene00021236	pud-1.2	-1.67786	6.03252	-5.02922	0.00013862	0.0075196	0.291168
WBGene00011869	dod-6	-1.73029	2.19402	-4.40133	0.000483343	0.0234643	-0.621412
WBGene00011979	T24B8.5	-1.81958	2.00127	-5.97337	2.26e-05	0.00139177	2.5562
WBGene00017498	pud-4	-2.04401	2.97349	-4.15661	0.000802111	0.0368174	-1.17691
WBGene00017501	pud-3	-2.05729	3.39027	-5.1588	0.000107137	0.00594692	0.792018
WBGene00022346	pals-17	-2.13429	2.38787	-13.5362	5.66e-10	7.57e-08	13.2449
WBGene00019756	M03E7.4	-2.21809	-0.244487	-4.10717	0.000882593	0.0396226	-0.729148
WBGene00010831	M02G9.2	-2.23392	1.10808	-4.39304	0.000491566	0.0237828	-0.418214
WBGene00014039	ZK662.2	-2.45474	1.55763	-4.1045	0.000892661	0.0398249	-1.06502
WBGene00000725	col-152	-2.64805	2.33773	-4.38081	0.000507399	0.0244662	-0.638766
WBGene00020237	phat-4	-3.08719	0.633639	-4.02136	0.00105918	0.0462454	-1.06757

## Sheet: 3
pals-17(*) pals-20(*) vs pals-16(Δ) pals-17(*) pals-20(*)
All differentially expressed genes (adj p < 0.05)										Upregulated genes in pals-17(*) pals-20(*) mutants adj, p < 0.05, logFC > 2
Gene stable ID	Gene name	logFC	AveExpr	t	p-value	adj.p-val	B			Gene stable ID	Gene name	logFC	AveExpr	t	p-value	adj.p-val	B
WBGene00018345	F42C5.3	7.84357	1.9362	40.7699	3.87e-17	5.54e-13	27.0697			WBGene00012091	pals-29	11.5561	-2.0131	20.6382	1.17e-12	4.3e-10	16.8011
WBGene00045401	eol-1	8.85282	2.33032	34.0011	6.2e-16	3.29e-12	25.0987			WBGene00012726	Y39G8B.5	11.1733	-2.23896	19.9662	1.92e-12	6.24e-10	16.4991
WBGene00015227	ddn-1	9.27551	3.19748	33.7635	6.9e-16	3.29e-12	25.4734			WBGene00195165	F57G4.11	10.686	-2.23015	19.3378	3.09e-12	9.61e-10	16.1951
WBGene00008301	pals-39	6.66666	3.6663	32.5905	1.18e-15	4.23e-12	25.6228			WBGene00008267	C53A5.9	10.5724	-1.082	16.7798	2.51e-11	4.99e-09	14.9874
WBGene00086568	Y2H9A.6	7.01926	2.10943	31.0864	2.43e-15	5.41e-12	24.3072			WBGene00044708	pals-11	10.4203	-1.96221	17.3663	1.51e-11	3.39e-09	15.129
WBGene00015225	B0507.8	9.83414	2.47417	31.0239	2.5e-15	5.41e-12	24.0241			WBGene00007134	pals-28	10.3824	-2.49013	21.5024	6.34e-13	2.59e-10	17.1758
WBGene00007131	pals-26	6.8843	1.89469	30.9123	2.64e-15	5.41e-12	24.07			WBGene00008067	C43D7.4	10.3438	-2.30106	17.6248	1.22e-11	2.86e-09	15.28
WBGene00015223	B0507.6	6.30456	2.38895	29.7118	4.82e-15	8.63e-12	24.0267			WBGene00022476	fbxa-75	9.97068	-2.39585	16.1809	4.27e-11	7.59e-09	14.4213
WBGene00015828	math-14	4.82229	2.42924	28.9844	7.03e-15	1.01e-11	23.9026			WBGene00009061	pals-14	9.86749	1.19861	27.6788	1.41e-14	1.56e-11	21.8219
WBGene00004810	skr-4	3.75477	5.07286	28.9779	7.05e-15	1.01e-11	24.3544			WBGene00015225	B0507.8	9.83414	2.47417	31.0239	2.5e-15	5.41e-12	24.0241
WBGene00020357	T08E11.1	7.94797	0.515704	28.1354	1.1e-14	1.44e-11	22.0041			WBGene00007656	pals-2	9.60121	-0.146472	23.2347	1.98e-13	1.09e-10	19.1247
WBGene00016281	pals-32	6.44024	2.16975	27.9309	1.23e-14	1.47e-11	23.1581			WBGene00009168	F26F2.3	9.48981	-0.428568	15.679	6.77e-11	1.15e-08	14.5048
WBGene00009061	pals-14	9.86749	1.19861	27.6788	1.41e-14	1.56e-11	21.8219			WBGene00044416	C08E3.15	9.3394	-3.34663	22.1473	4.07e-13	1.94e-10	17.402
WBGene00007297	C04F12.1	4.97628	5.17348	26.7144	2.42e-14	2.47e-11	23.17			WBGene00021081	pals-33	9.31836	0.346874	21.5197	6.26e-13	2.59e-10	18.8225
WBGene00018353	fbxa-182	4.95712	4.25609	26.4854	2.75e-14	2.63e-11	22.9981			WBGene00015227	ddn-1	9.27551	3.19748	33.7635	6.9e-16	3.29e-12	25.4734
WBGene00012910	Y46G5A.20	4.70745	3.00812	25.7783	4.14e-14	3.71e-11	22.5037			WBGene00020637	fbxa-7	9.26884	-3.01899	18.0615	8.49e-12	2.17e-09	15.5005
WBGene00007660	pals-6	8.18124	1.99918	25.3985	5.19e-14	4.05e-11	21.5964			WBGene00007659	pals-5	9.25443	-0.925367	22.4558	3.31e-13	1.63e-10	18.7281
WBGene00017214	F07E5.9	9.17716	-0.566677	25.3705	5.27e-14	4.05e-11	19.3131			WBGene00017214	F07E5.9	9.17716	-0.566677	25.3705	5.27e-14	4.05e-11	19.3131
WBGene00009077	F23B2.10	6.36064	-0.0318872	25.306	5.48e-14	4.05e-11	20.6968			WBGene00007657	pals-3	9.08599	-1.90398	16.1305	4.47e-11	7.81e-09	14.5484
WBGene00008302	pals-38	8.49486	0.685676	25.2536	5.65e-14	4.05e-11	20.6245			WBGene00007655	C17H1.2	9.00233	-2.2191	18.916	4.28e-12	1.23e-09	16.2315
WBGene00015224	B0507.7	6.57195	0.340695	24.3834	9.59e-14	6.54e-11	20.6287			WBGene00009169	F26F2.4	8.97737	-1.80985	12.5583	1.64e-09	1.96e-07	11.6564
WBGene00022548	ZC196.4	3.82102	2.35361	24.1957	1.08e-13	7.02e-11	21.5135			WBGene00044014	F15H10.10	8.96905	-1.97962	17.0796	1.93e-11	4.02e-09	15.0468
WBGene00011539	fbxa-135	5.76983	0.88266	23.6637	1.51e-13	9.38e-11	20.5618			WBGene00015834	math-5	8.87192	-1.68208	13.9654	3.62e-10	5.08e-08	12.8915
WBGene00022546	ZC196.2	5.71616	0.935159	23.3255	1.87e-13	1.09e-10	20.368			WBGene00045401	eol-1	8.85282	2.33032	34.0011	6.2e-16	3.29e-12	25.0987
WBGene00007656	pals-2	9.60121	-0.146472	23.2347	1.98e-13	1.09e-10	19.1247			WBGene00044711	pals-10	8.78587	-3.57932	23.1824	2.05e-13	1.09e-10	17.7611
WBGene00086560	ZK355.8	8.32169	0.635214	23.1835	2.05e-13	1.09e-10	19.8087			WBGene00007662	pals-8	8.73636	-2.17451	14.6564	1.8e-10	2.75e-08	13.4734
WBGene00044711	pals-10	8.78587	-3.57932	23.1824	2.05e-13	1.09e-10	17.7611			WBGene00020227	T05A8.1	8.72782	-3.39473	17.932	9.44e-12	2.37e-09	15.4094
WBGene00015829	math-15	4.81116	2.00467	22.6069	2.99e-13	1.53e-10	20.5157			WBGene00007654	C17H1.1	8.70364	-2.83679	13.2514	7.66e-10	1.01e-07	12.1604
WBGene00007659	pals-5	9.25443	-0.925367	22.4558	3.31e-13	1.63e-10	18.7281			WBGene00007658	pals-4	8.68859	-0.350868	17.8849	9.81e-12	2.42e-09	16.1409
WBGene00044416	C08E3.15	9.3394	-3.34663	22.1473	4.07e-13	1.94e-10	17.402			WBGene00022337	pals-16	8.68317	-1.34772	20.6525	1.16e-12	4.3e-10	16.7532
WBGene00010206	F57G4.1	8.09858	-3.75811	22.0698	4.29e-13	1.98e-10	17.2969			WBGene00194645	Y105C5A.1269	8.67225	-1.77663	16.4426	3.38e-11	6.54e-09	14.68
WBGene00044212	Y68A4A.13	6.80896	2.26388	21.9291	4.72e-13	2.11e-10	19.9794			WBGene00008302	pals-38	8.49486	0.685676	25.2536	5.65e-14	4.05e-11	20.6245
WBGene00044237	pals-9	5.85102	0.49104	21.848	4.99e-13	2.17e-10	19.402			WBGene00004402	rom-3	8.47525	-2.98811	15.2476	1.02e-10	1.67e-08	13.7315
WBGene00021081	pals-33	9.31836	0.346874	21.5197	6.26e-13	2.59e-10	18.8225			WBGene00008069	C43D7.7	8.4509	-2.99187	12.5476	1.66e-09	1.97e-07	11.5272
WBGene00007134	pals-28	10.3824	-2.49013	21.5024	6.34e-13	2.59e-10	17.1758			WBGene00086560	ZK355.8	8.32169	0.635214	23.1835	2.05e-13	1.09e-10	19.8087
WBGene00044787	pals-36	5.80715	0.0573365	21.2958	7.33e-13	2.91e-10	18.9297			WBGene00044707	pals-15	8.21697	-2.47953	14.0443	3.33e-10	4.78e-08	12.8242
WBGene00008858	pals-1	4.59117	1.68074	20.9036	9.67e-13	3.74e-10	19.3216			WBGene00007660	pals-6	8.18124	1.99918	25.3985	5.19e-14	4.05e-11	21.5964
WBGene00022337	pals-16	8.68317	-1.34772	20.6525	1.16e-12	4.3e-10	16.7532			WBGene00015833	math-17	8.15309	-3.54077	20.4505	1.34e-12	4.47e-10	16.6308
WBGene00012091	pals-29	11.5561	-2.0131	20.6382	1.17e-12	4.3e-10	16.8011			WBGene00007661	pals-7	8.12163	-1.4439	16.97	2.13e-11	4.35e-09	15.4089
WBGene00018614	pals-31	5.31562	0.689647	20.5727	1.23e-12	4.36e-10	18.7782			WBGene00010206	F57G4.1	8.09858	-3.75811	22.0698	4.29e-13	1.98e-10	17.2969
WBGene00304201	T07H8.11	5.75151	0.965195	20.5501	1.25e-12	4.36e-10	18.8755			WBGene00007132	pals-27	7.97805	-0.194297	17.1225	1.86e-11	3.99e-09	15.8586
WBGene00194902	Y39H10B.3	7.08979	0.278773	20.4764	1.32e-12	4.47e-10	18.3102			WBGene00020357	T08E11.1	7.94797	0.515704	28.1354	1.1e-14	1.44e-11	22.0041
WBGene00015833	math-17	8.15309	-3.54077	20.4505	1.34e-12	4.47e-10	16.6308			WBGene00008068	sdz-6	7.91638	-0.246737	16.2211	4.12e-11	7.47e-09	15.1271
WBGene00012726	Y39G8B.5	11.1733	-2.23896	19.9662	1.92e-12	6.24e-10	16.4991			WBGene00018345	F42C5.3	7.84357	1.9362	40.7699	3.87e-17	5.54e-13	27.0697
WBGene00235133	T26H5.14	5.47989	2.00126	19.9038	2.01e-12	6.39e-10	18.7186			WBGene00050906	F20E11.17	7.83705	-3.19977	12.1086	2.75e-09	3.12e-07	11.0873
WBGene00195165	F57G4.11	10.686	-2.23015	19.3378	3.09e-12	9.61e-10	16.1951			WBGene00022713	ZK355.3	7.70638	-1.52184	11.6911	4.49e-09	4.76e-07	10.8221
WBGene00015602	fbxa-158	5.79479	1.10249	19.1918	3.45e-12	1.05e-09	18.0231			WBGene00202499	B0507.15	7.61152	-2.34736	14.7046	1.72e-10	2.65e-08	13.3713
WBGene00009840	fbxa-189	2.87107	2.60696	19.054	3.84e-12	1.15e-09	18.2115			WBGene00012400	Y6E2A.7	7.58637	-1.33535	13.5246	5.73e-10	7.74e-08	12.5642
WBGene00194951	Y105C5A.1274	7.0534	-3.91522	18.9688	4.11e-12	1.2e-09	15.8349			WBGene00077629	K10G4.13	7.5788	-2.86383	13.15	8.55e-10	1.1e-07	12.0594
WBGene00007655	C17H1.2	9.00233	-2.2191	18.916	4.28e-12	1.23e-09	16.2315			WBGene00020228	T05A8.2	7.55164	-3.49275	16.3191	3.77e-11	6.93e-09	14.4064
WBGene00138721	pals-37	6.92087	1.49878	18.8436	4.53e-12	1.27e-09	17.7334			WBGene00015600	fbxa-165	7.50756	-1.28638	14.7464	1.65e-10	2.57e-08	13.7621
WBGene00022550	droe-8	7.23675	0.281545	18.7153	5.01e-12	1.38e-09	17.2441			WBGene00023483	Y75B8A.39	7.42745	-1.21003	12.697	1.41e-09	1.72e-07	11.9582
WBGene00013294	pals-30	6.09916	1.87202	18.389	6.51e-12	1.76e-09	17.5558			WBGene00019699	math-34	7.41727	-2.05094	12.8201	1.23e-09	1.52e-07	11.7807
WBGene00010545	cbp-2	1.93144	5.59404	18.3324	6.81e-12	1.81e-09	17.6497			WBGene00009166	F26F2.1	7.39317	1.96964	14.4528	2.21e-10	3.29e-08	14.1707
WBGene00194646	Y105C5A.1270	5.80356	0.779289	18.1403	7.96e-12	2.07e-09	17.2091			WBGene00015835	math-6	7.29443	-3.06711	11.7703	4.09e-09	4.43e-07	10.7529
WBGene00020637	fbxa-7	9.26884	-3.01899	18.0615	8.49e-12	2.17e-09	15.5005			WBGene00007674	C18D4.4	7.26207	-2.92944	12.6752	1.44e-09	1.75e-07	11.6373
WBGene00020227	T05A8.1	8.72782	-3.39473	17.932	9.44e-12	2.37e-09	15.4094			WBGene00022550	droe-8	7.23675	0.281545	18.7153	5.01e-12	1.38e-09	17.2441
WBGene00007658	pals-4	8.68859	-0.350868	17.8849	9.81e-12	2.42e-09	16.1409			WBGene00008873	F15H10.6	7.11319	-3.49742	12.0475	2.95e-09	3.28e-07	11.0313
WBGene00012058	T26F2.2	3.6523	1.96918	17.8338	1.02e-11	2.48e-09	17.2293			WBGene00044013	F15H10.9	7.10862	-3.51124	11.3285	6.96e-09	7.07e-07	10.3049
WBGene00020364	T08E11.8	5.8533	-0.13476	17.7925	1.06e-11	2.53e-09	16.583			WBGene00194902	Y39H10B.3	7.08979	0.278773	20.4764	1.32e-12	4.47e-10	18.3102
WBGene00008067	C43D7.4	10.3438	-2.30106	17.6248	1.22e-11	2.86e-09	15.28			WBGene00194951	Y105C5A.1274	7.0534	-3.91522	18.9688	4.11e-12	1.2e-09	15.8349
WBGene00045393	F26D11.13	6.12404	-0.241024	17.5531	1.29e-11	2.99e-09	16.4662			WBGene00086568	Y2H9A.6	7.01926	2.10943	31.0864	2.43e-15	5.41e-12	24.3072
WBGene00009839	fbxa-188	3.51707	1.79931	17.4323	1.43e-11	3.26e-09	16.8801			WBGene00009908	F49H6.5	7.00465	-0.0393646	12.2767	2.26e-09	2.59e-07	11.8064
WBGene00044708	pals-11	10.4203	-1.96221	17.3663	1.51e-11	3.39e-09	15.129			WBGene00008872	F15H10.5	6.92894	-3.74343	12.0813	2.84e-09	3.17e-07	11.043
WBGene00021193	math-44	3.50152	1.85792	17.302	1.6e-11	3.52e-09	16.7861			WBGene00138721	pals-37	6.92087	1.49878	18.8436	4.53e-12	1.27e-09	17.7334
WBGene00020774	T24E12.5	3.67529	2.71771	17.2706	1.64e-11	3.56e-09	16.7866			WBGene00007131	pals-26	6.8843	1.89469	30.9123	2.64e-15	5.41e-12	24.07
WBGene00007132	pals-27	7.97805	-0.194297	17.1225	1.86e-11	3.99e-09	15.8586			WBGene00044212	Y68A4A.13	6.80896	2.26388	21.9291	4.72e-13	2.11e-10	19.9794
WBGene00015605	C08E3.13	5.32536	2.93709	17.0839	1.93e-11	4.02e-09	16.6261			WBGene00008507	F01G10.4	6.69332	-1.91983	13.0572	9.46e-10	1.19e-07	12.3571
WBGene00044014	F15H10.10	8.96905	-1.97962	17.0796	1.93e-11	4.02e-09	15.0468			WBGene00235307	B0507.17	6.68897	-2.24765	9.4168	8.58e-08	7.14e-06	8.15544
WBGene00007661	pals-7	8.12163	-1.4439	16.97	2.13e-11	4.35e-09	15.4089			WBGene00018102	math-28	6.68205	-2.38129	11.234	7.82e-09	7.83e-07	10.3035
WBGene00015537	C06E4.8	3.03191	2.14437	16.8689	2.32e-11	4.68e-09	16.4416			WBGene00008301	pals-39	6.66666	3.6663	32.5905	1.18e-15	4.23e-12	25.6228
WBGene00008267	C53A5.9	10.5724	-1.082	16.7798	2.51e-11	4.99e-09	14.9874			WBGene00010821	M01G12.7	6.59022	-2.26156	10.8169	1.32e-08	1.24e-06	9.83908
WBGene00001389	far-5	5.37915	3.88855	16.5333	3.12e-11	6.12e-09	16.0747			WBGene00005582	sri-70	6.57673	-3.13376	10.4338	2.16e-08	1.91e-06	9.31909
WBGene00194645	Y105C5A.1269	8.67225	-1.77663	16.4426	3.38e-11	6.54e-09	14.68			WBGene00015224	B0507.7	6.57195	0.340695	24.3834	9.59e-14	6.54e-11	20.6287
WBGene00012399	Y6E2A.5	4.55938	2.21644	16.4261	3.43e-11	6.55e-09	16.0401			WBGene00015832	math-16	6.49621	-3.65949	15.2462	1.02e-10	1.67e-08	13.6449
WBGene00010004	F53H2.1	4.63677	1.11914	16.3903	3.54e-11	6.63e-09	15.9136			WBGene00016281	pals-32	6.44024	2.16975	27.9309	1.23e-14	1.47e-11	23.1581
WBGene00015593	C08E3.1	5.59237	1.32064	16.3821	3.57e-11	6.63e-09	15.9184			WBGene00009077	F23B2.10	6.36064	-0.0318872	25.306	5.48e-14	4.05e-11	20.6968
WBGene00020228	T05A8.2	7.55164	-3.49275	16.3191	3.77e-11	6.93e-09	14.4064			WBGene00219309	F26F2.13	6.35319	-1.05681	9.94392	4.14e-08	3.55e-06	9.00459
WBGene00008068	sdz-6	7.91638	-0.246737	16.2211	4.12e-11	7.47e-09	15.1271			WBGene00015114	B0281.8	6.34088	-3.35409	11.4588	5.94e-09	6.12e-07	10.4194
WBGene00022476	fbxa-75	9.97068	-2.39585	16.1809	4.27e-11	7.59e-09	14.4213			WBGene00015223	B0507.6	6.30456	2.38895	29.7118	4.82e-15	8.63e-12	24.0267
WBGene00004093	ppw-1	3.1112	6.2433	16.1757	4.29e-11	7.59e-09	15.7901			WBGene00023225	B0281.7	6.22774	-4.2078	11.6129	4.93e-09	5.16e-07	10.5268
WBGene00007657	pals-3	9.08599	-1.90398	16.1305	4.47e-11	7.81e-09	14.5484			WBGene00013634	Y105C5A.9	6.19596	-2.31572	7.98686	7.24e-07	5.34e-05	6.20734
WBGene00022870	ZK1240.5	2.82807	2.02296	16.002	5.03e-11	8.68e-09	15.6732			WBGene00219293	B0334.20	6.15177	-3.52498	11.4981	5.66e-09	5.88e-07	10.4291
WBGene00009168	F26F2.3	9.48981	-0.428568	15.679	6.77e-11	1.15e-08	14.5048			WBGene00195181	F15H10.12	6.14831	-3.6906	9.63896	6.29e-08	5.33e-06	8.36588
WBGene00013637	Y105C5A.13	3.14893	1.67248	15.5369	7.73e-11	1.3e-08	15.2373			WBGene00009170	F26F2.5	6.1346	-1.13391	12.3374	2.11e-09	2.44e-07	11.7973
WBGene00004402	rom-3	8.47525	-2.98811	15.2476	1.02e-10	1.67e-08	13.7315			WBGene00045393	F26D11.13	6.12404	-0.241024	17.5531	1.29e-11	2.99e-09	16.4662
WBGene00015832	math-16	6.49621	-3.65949	15.2462	1.02e-10	1.67e-08	13.6449			WBGene00013294	pals-30	6.09916	1.87202	18.389	6.51e-12	1.76e-09	17.5558
WBGene00045415	Y43F8B.15	4.10602	1.28874	15.1709	1.09e-10	1.78e-08	14.875			WBGene00044085	Y105C5B.30	5.88043	-3.52317	13.8924	3.9e-10	5.42e-08	12.6344
WBGene00022375	Y94H6A.2	4.48788	2.32805	15.146	1.12e-10	1.8e-08	14.8843			WBGene00020364	T08E11.8	5.8533	-0.13476	17.7925	1.06e-11	2.53e-09	16.583
WBGene00004811	skr-5	3.61353	0.863765	15.0495	1.23e-10	1.96e-08	14.7208			WBGene00044237	pals-9	5.85102	0.49104	21.848	4.99e-13	2.17e-10	19.402
WBGene00195177	Y43F8B.25	3.47552	0.15374	14.8938	1.43e-10	2.25e-08	14.5146			WBGene00044787	pals-36	5.80715	0.0573365	21.2958	7.33e-13	2.91e-10	18.9297
WBGene00015600	fbxa-165	7.50756	-1.28638	14.7464	1.65e-10	2.57e-08	13.7621			WBGene00194646	Y105C5A.1270	5.80356	0.779289	18.1403	7.96e-12	2.07e-09	17.2091
WBGene00202499	B0507.15	7.61152	-2.34736	14.7046	1.72e-10	2.65e-08	13.3713			WBGene00015602	fbxa-158	5.79479	1.10249	19.1918	3.45e-12	1.05e-09	18.0231
WBGene00007662	pals-8	8.73636	-2.17451	14.6564	1.8e-10	2.75e-08	13.4734			WBGene00011539	fbxa-135	5.76983	0.88266	23.6637	1.51e-13	9.38e-11	20.5618
WBGene00012822	Y43F8B.12	2.97362	1.76196	14.5404	2.02e-10	3.05e-08	14.2982			WBGene00304201	T07H8.11	5.75151	0.965195	20.5501	1.25e-12	4.36e-10	18.8755
WBGene00009166	F26F2.1	7.39317	1.96964	14.4528	2.21e-10	3.29e-08	14.1707			WBGene00021654	Y47G7B.2	5.74885	-1.42748	8.67798	2.51e-07	1.98e-05	7.25365
WBGene00045188	B0284.5	4.45555	0.0412972	14.3265	2.5e-10	3.7e-08	13.9252			WBGene00008269	C53A5.11	5.72731	-1.5813	10.6477	1.64e-08	1.51e-06	9.78902
WBGene00003868	ooc-3	1.97293	4.91216	14.2682	2.66e-10	3.88e-08	13.9208			WBGene00022546	ZC196.2	5.71616	0.935159	23.3255	1.87e-13	1.09e-10	20.368
WBGene00044663	F26G1.10	2.5044	2.91544	14.2033	2.84e-10	4.1e-08	13.9308			WBGene00015593	C08E3.1	5.59237	1.32064	16.3821	3.57e-11	6.63e-09	15.9184
WBGene00044707	pals-15	8.21697	-2.47953	14.0443	3.33e-10	4.78e-08	12.8242			WBGene00020326	math-38	5.55486	0.483713	11.2168	7.99e-09	7.94e-07	10.6565
WBGene00044207	Y6G8.5	5.33444	-1.60497	14.0309	3.38e-10	4.79e-08	13.203			WBGene00235133	T26H5.14	5.47989	2.00126	19.9038	2.01e-12	6.39e-10	18.7186
WBGene00015834	math-5	8.87192	-1.68208	13.9654	3.62e-10	5.08e-08	12.8915			WBGene00015108	B0281.1	5.46672	-3.05913	7.85262	8.96e-07	6.48e-05	5.97193
WBGene00044085	Y105C5B.30	5.88043	-3.52317	13.8924	3.9e-10	5.42e-08	12.6344			WBGene00023266	F07E5.10	5.44901	-3.82177	10.3621	2.37e-08	2.07e-06	9.1763
WBGene00022547	ZC196.3	5.36235	0.113328	13.7906	4.33e-10	5.97e-08	13.4405			WBGene00001389	far-5	5.37915	3.88855	16.5333	3.12e-11	6.12e-09	16.0747
WBGene00012381	Y2H9A.4	3.18562	4.05324	13.7498	4.52e-10	6.17e-08	13.4173			WBGene00022547	ZC196.3	5.36235	0.113328	13.7906	4.33e-10	5.97e-08	13.4405
WBGene00012400	Y6E2A.7	7.58637	-1.33535	13.5246	5.73e-10	7.74e-08	12.5642			WBGene00044207	Y6G8.5	5.33444	-1.60497	14.0309	3.38e-10	4.79e-08	13.203
WBGene00022545	ZC196.1	5.26408	1.29984	13.3998	6.54e-10	8.75e-08	13.109			WBGene00015605	C08E3.13	5.32536	2.93709	17.0839	1.93e-11	4.02e-09	16.6261
WBGene00020358	math-39	2.08954	4.28192	13.3745	6.72e-10	8.91e-08	12.9845			WBGene00018614	pals-31	5.31562	0.689647	20.5727	1.23e-12	4.36e-10	18.7782
WBGene00007654	C17H1.1	8.70364	-2.83679	13.2514	7.66e-10	1.01e-07	12.1604			WBGene00022545	ZC196.1	5.26408	1.29984	13.3998	6.54e-10	8.75e-08	13.109
WBGene00004509	rrf-2	4.0974	3.03367	13.1893	8.2e-10	1.07e-07	12.8732			WBGene00014944	Y68A4A.12	5.18556	-1.5306	12.0877	2.82e-09	3.17e-07	11.3177
WBGene00077629	K10G4.13	7.5788	-2.86383	13.15	8.55e-10	1.1e-07	12.0594			WBGene00010508	K02E2.7	5.01008	-1.39061	10.7616	1.41e-08	1.32e-06	9.93717
WBGene00021408	trpl-4	3.45506	-0.148319	13.1426	8.62e-10	1.1e-07	12.7576			WBGene00021179	fbxa-86	4.97713	-0.323038	12.3865	2e-09	2.34e-07	11.9596
WBGene00012398	Y6E2A.4	4.01957	0.843336	13.0636	9.39e-10	1.19e-07	12.7545			WBGene00007297	C04F12.1	4.97628	5.17348	26.7144	2.42e-14	2.47e-11	23.17
WBGene00008507	F01G10.4	6.69332	-1.91983	13.0572	9.46e-10	1.19e-07	12.3571			WBGene00018353	fbxa-182	4.95712	4.25609	26.4854	2.75e-14	2.63e-11	22.9981
WBGene00050899	T10C6.15	2.54218	2.64548	12.9375	1.08e-09	1.34e-07	12.6008			WBGene00015839	math-10	4.82579	-0.866031	8.97852	1.61e-07	1.29e-05	7.68919
WBGene00019699	math-34	7.41727	-2.05094	12.8201	1.23e-09	1.52e-07	11.7807			WBGene00015828	math-14	4.82229	2.42924	28.9844	7.03e-15	1.01e-11	23.9026
WBGene00023483	Y75B8A.39	7.42745	-1.21003	12.697	1.41e-09	1.72e-07	11.9582			WBGene00045475	T07A5.7	4.81792	-1.13265	12.0118	3.08e-09	3.39e-07	11.4286
WBGene00007674	C18D4.4	7.26207	-2.92944	12.6752	1.44e-09	1.75e-07	11.6373			WBGene00015829	math-15	4.81116	2.00467	22.6069	2.99e-13	1.53e-10	20.5157
WBGene00020457	fbxa-67	2.00994	5.07482	12.6558	1.47e-09	1.77e-07	12.1568			WBGene00015222	B0507.5	4.81001	-2.306	10.4413	2.14e-08	1.91e-06	9.37613
WBGene00009169	F26F2.4	8.97737	-1.80985	12.5583	1.64e-09	1.96e-07	11.6564			WBGene00012910	Y46G5A.20	4.70745	3.00812	25.7783	4.14e-14	3.71e-11	22.5037
WBGene00008069	C43D7.7	8.4509	-2.99187	12.5476	1.66e-09	1.97e-07	11.5272			WBGene00015221	B0507.4	4.66825	-2.78625	9.00972	1.54e-07	1.24e-05	7.58602
WBGene00021179	fbxa-86	4.97713	-0.323038	12.3865	2e-09	2.34e-07	11.9596			WBGene00012456	Y17D7C.2	4.66106	-1.48729	11.3567	6.73e-09	6.88e-07	10.6428
WBGene00013636	Y105C5A.12	2.96944	2.71255	12.3753	2.02e-09	2.35e-07	11.9459			WBGene00016527	fbxa-47	4.63962	-3.33915	8.00698	7.01e-07	5.23e-05	6.19025
WBGene00009170	F26F2.5	6.1346	-1.13391	12.3374	2.11e-09	2.44e-07	11.7973			WBGene00010004	F53H2.1	4.63677	1.11914	16.3903	3.54e-11	6.63e-09	15.9136
WBGene00009908	F49H6.5	7.00465	-0.0393646	12.2767	2.26e-09	2.59e-07	11.8064			WBGene00008858	pals-1	4.59117	1.68074	20.9036	9.67e-13	3.74e-10	19.3216
WBGene00050906	F20E11.17	7.83705	-3.19977	12.1086	2.75e-09	3.12e-07	11.0873			WBGene00012399	Y6E2A.5	4.55938	2.21644	16.4261	3.43e-11	6.55e-09	16.0401
WBGene00014944	Y68A4A.12	5.18556	-1.5306	12.0877	2.82e-09	3.17e-07	11.3177			WBGene00022375	Y94H6A.2	4.48788	2.32805	15.146	1.12e-10	1.8e-08	14.8843
WBGene00008872	F15H10.5	6.92894	-3.74343	12.0813	2.84e-09	3.17e-07	11.043			WBGene00021409	Y38C1AB.7	4.47348	-2.37893	9.56199	7e-08	5.88e-06	8.32835
WBGene00008873	F15H10.6	7.11319	-3.49742	12.0475	2.95e-09	3.28e-07	11.0313			WBGene00045188	B0284.5	4.45555	0.0412972	14.3265	2.5e-10	3.7e-08	13.9252
WBGene00045475	T07A5.7	4.81792	-1.13265	12.0118	3.08e-09	3.39e-07	11.4286			WBGene00021405	Y38C1AB.3	4.40484	-2.31693	8.00166	7.07e-07	5.25e-05	6.23264
WBGene00008352	fbxa-6	1.71894	4.68998	11.8094	3.9e-09	4.27e-07	11.1529			WBGene00012093	T27E7.9	4.35259	-1.07631	10.4626	2.08e-08	1.87e-06	9.65496
WBGene00015835	math-6	7.29443	-3.06711	11.7703	4.09e-09	4.43e-07	10.7529			WBGene00045415	Y43F8B.15	4.10602	1.28874	15.1709	1.09e-10	1.78e-08	14.875
WBGene00020080	math-37	2.72625	0.92939	11.7149	4.37e-09	4.7e-07	11.26			WBGene00004509	rrf-2	4.0974	3.03367	13.1893	8.2e-10	1.07e-07	12.8732
WBGene00013569	bath-36	2.51844	1.28949	11.6944	4.47e-09	4.76e-07	11.2248			WBGene00004149	trpl-5	4.09289	-0.899466	8.41808	3.71e-07	2.87e-05	6.90219
WBGene00022713	ZK355.3	7.70638	-1.52184	11.6911	4.49e-09	4.76e-07	10.8221			WBGene00012398	Y6E2A.4	4.01957	0.843336	13.0636	9.39e-10	1.19e-07	12.7545
WBGene00044783	T26H5.10	3.17466	0.320548	11.6629	4.64e-09	4.89e-07	11.1959			WBGene00015226	B0507.9	4.01635	0.0204789	10.9439	1.12e-08	1.09e-06	10.3239
WBGene00023225	B0281.7	6.22774	-4.2078	11.6129	4.93e-09	5.16e-07	10.5268			WBGene00219493	C18D4.12	3.84603	0.589874	10.4373	2.15e-08	1.91e-06	9.68617
WBGene00219293	B0334.20	6.15177	-3.52498	11.4981	5.66e-09	5.88e-07	10.4291			WBGene00022548	ZC196.4	3.82102	2.35361	24.1957	1.08e-13	7.02e-11	21.5135
WBGene00015114	B0281.8	6.34088	-3.35409	11.4588	5.94e-09	6.12e-07	10.4194			WBGene00004810	skr-4	3.75477	5.07286	28.9779	7.05e-15	1.01e-11	24.3544
WBGene00012456	Y17D7C.2	4.66106	-1.48729	11.3567	6.73e-09	6.88e-07	10.6428			WBGene00020774	T24E12.5	3.67529	2.71771	17.2706	1.64e-11	3.56e-09	16.7866
WBGene00044013	F15H10.9	7.10862	-3.51124	11.3285	6.96e-09	7.07e-07	10.3049			WBGene00012058	T26F2.2	3.6523	1.96918	17.8338	1.02e-11	2.48e-09	17.2293
WBGene00017220	F07F6.8	1.26408	5.86892	11.2902	7.3e-09	7.36e-07	10.4921			WBGene00004811	skr-5	3.61353	0.863765	15.0495	1.23e-10	1.96e-08	14.7208
WBGene00018102	math-28	6.68205	-2.38129	11.234	7.82e-09	7.83e-07	10.3035			WBGene00009839	fbxa-188	3.51707	1.79931	17.4323	1.43e-11	3.26e-09	16.8801
WBGene00020326	math-38	5.55486	0.483713	11.2168	7.99e-09	7.94e-07	10.6565			WBGene00021404	trpl-3	3.50399	-0.229292	10.6462	1.64e-08	1.51e-06	9.94926
WBGene00006718	ubc-23	2.08073	3.68619	11.1933	8.22e-09	8.12e-07	10.4435			WBGene00021193	math-44	3.50152	1.85792	17.302	1.6e-11	3.52e-09	16.7861
WBGene00008099	C44H9.4	2.93624	2.92519	11.1483	8.69e-09	8.53e-07	10.4633			WBGene00195177	Y43F8B.25	3.47552	0.15374	14.8938	1.43e-10	2.25e-08	14.5146
WBGene00014046	clec-60	2.77811	3.33311	11.1164	9.05e-09	8.81e-07	10.3622			WBGene00021408	trpl-4	3.45506	-0.148319	13.1426	8.62e-10	1.1e-07	12.7576
WBGene00015226	B0507.9	4.01635	0.0204789	10.9439	1.12e-08	1.09e-06	10.3239			WBGene00045338	M01B2.13	3.42441	1.44207	10.5908	1.76e-08	1.6e-06	9.84225
WBGene00018384	F43C11.7	1.55263	4.16416	10.9241	1.15e-08	1.11e-06	10.0577			WBGene00015597	fbxa-162	3.364	-0.827126	7.65405	1.23e-06	8.78e-05	5.73124
WBGene00044206	T26H5.9	2.95432	4.33713	10.8581	1.25e-08	1.19e-06	9.97642			WBGene00018645	F49F1.5	3.36057	0.752781	3.82157	0.00160011	0.0442378	-1.56934
WBGene00019057	F58F9.3	1.90073	5.51926	10.8525	1.26e-08	1.19e-06	9.93179			WBGene00009898	dod-23	3.2873	1.70364	4.74372	0.000244102	0.0112767	0.157645
WBGene00010821	M01G12.7	6.59022	-2.26156	10.8169	1.32e-08	1.24e-06	9.83908			WBGene00012381	Y2H9A.4	3.18562	4.05324	13.7498	4.52e-10	6.17e-08	13.4173
WBGene00010508	K02E2.7	5.01008	-1.39061	10.7616	1.41e-08	1.32e-06	9.93717			WBGene00044783	T26H5.10	3.17466	0.320548	11.6629	4.64e-09	4.89e-07	11.1959
WBGene00008269	C53A5.11	5.72731	-1.5813	10.6477	1.64e-08	1.51e-06	9.78902			WBGene00015601	fbxa-166	3.17243	2.10414	8.68253	2.49e-07	1.98e-05	7.08969
WBGene00021404	trpl-3	3.50399	-0.229292	10.6462	1.64e-08	1.51e-06	9.94926			WBGene00013637	Y105C5A.13	3.14893	1.67248	15.5369	7.73e-11	1.3e-08	15.2373
WBGene00008850	F15B9.6	2.90658	1.0782	10.6305	1.67e-08	1.54e-06	9.91739			WBGene00004093	ppw-1	3.1112	6.2433	16.1757	4.29e-11	7.59e-09	15.7901
WBGene00045338	M01B2.13	3.42441	1.44207	10.5908	1.76e-08	1.6e-06	9.84225			WBGene00012069	T26H5.4	3.0591	-1.4237	9.17134	1.22e-07	1e-05	7.97345
WBGene00017711	F22E5.13	2.167	1.73254	10.5906	1.76e-08	1.6e-06	9.80615			WBGene00015537	C06E4.8	3.03191	2.14437	16.8689	2.32e-11	4.68e-09	16.4416
WBGene00012093	T27E7.9	4.35259	-1.07631	10.4626	2.08e-08	1.87e-06	9.65496			WBGene00012822	Y43F8B.12	2.97362	1.76196	14.5404	2.02e-10	3.05e-08	14.2982
WBGene00015222	B0507.5	4.81001	-2.306	10.4413	2.14e-08	1.91e-06	9.37613			WBGene00013636	Y105C5A.12	2.96944	2.71255	12.3753	2.02e-09	2.35e-07	11.9459
WBGene00219493	C18D4.12	3.84603	0.589874	10.4373	2.15e-08	1.91e-06	9.68617			WBGene00044206	T26H5.9	2.95432	4.33713	10.8581	1.25e-08	1.19e-06	9.97642
WBGene00005582	sri-70	6.57673	-3.13376	10.4338	2.16e-08	1.91e-06	9.31909			WBGene00008099	C44H9.4	2.93624	2.92519	11.1483	8.69e-09	8.53e-07	10.4633
WBGene00194713	F19B10.13	1.99737	0.618416	10.4095	2.23e-08	1.96e-06	9.6464			WBGene00235271	C49C8.8	2.93494	-0.121217	10.3318	2.47e-08	2.14e-06	9.55427
WBGene00023266	F07E5.10	5.44901	-3.82177	10.3621	2.37e-08	2.07e-06	9.1763			WBGene00008850	F15B9.6	2.90658	1.0782	10.6305	1.67e-08	1.54e-06	9.91739
WBGene00235271	C49C8.8	2.93494	-0.121217	10.3318	2.47e-08	2.14e-06	9.55427			WBGene00009840	fbxa-189	2.87107	2.60696	19.054	3.84e-12	1.15e-09	18.2115
WBGene00022569	ZC239.6	1.67899	3.55134	10.2604	2.71e-08	2.34e-06	9.20994			WBGene00022870	ZK1240.5	2.82807	2.02296	16.002	5.03e-11	8.68e-09	15.6732
WBGene00219309	F26F2.13	6.35319	-1.05681	9.94392	4.14e-08	3.55e-06	9.00459			WBGene00014046	clec-60	2.77811	3.33311	11.1164	9.05e-09	8.81e-07	10.3622
WBGene00021256	Y22D7AR.2	1.76492	2.18274	9.92697	4.24e-08	3.61e-06	8.88276			WBGene00020080	math-37	2.72625	0.92939	11.7149	4.37e-09	4.7e-07	11.26
WBGene00195181	F15H10.12	6.14831	-3.6906	9.63896	6.29e-08	5.33e-06	8.36588			WBGene00007813	jmjd-3.3	2.63854	-1.48655	5.16367	0.000105521	0.0056811	1.39395
WBGene00021409	Y38C1AB.7	4.47348	-2.37893	9.56199	7e-08	5.88e-06	8.32835			WBGene00009835	F47H4.2	2.62336	2.18207	9.40549	8.72e-08	7.22e-06	8.1535
WBGene00004827	skr-21	1.83764	2.51288	9.55916	7.03e-08	5.88e-06	8.32611			WBGene00022570	sdz-35	2.5985	-1.33644	5.46575	5.88e-05	0.00333024	1.94123
WBGene00235307	B0507.17	6.68897	-2.24765	9.4168	8.58e-08	7.14e-06	8.15544			WBGene00045457	F33H12.7	2.56737	1.13388	5.44275	6.15e-05	0.00343945	1.57651
WBGene00009835	F47H4.2	2.62336	2.18207	9.40549	8.72e-08	7.22e-06	8.1535			WBGene00050899	T10C6.15	2.54218	2.64548	12.9375	1.08e-09	1.34e-07	12.6008
WBGene00012069	T26H5.4	3.0591	-1.4237	9.17134	1.22e-07	1e-05	7.97345			WBGene00014759	F46A8.1	2.5368	0.358446	6.18995	1.52e-05	0.000977908	3.13361
WBGene00020359	math-40	1.30891	3.89839	9.08219	1.38e-07	1.13e-05	7.4953			WBGene00013569	bath-36	2.51844	1.28949	11.6944	4.47e-09	4.76e-07	11.2248
WBGene00045416	Y37H2A.14	1.99811	3.57668	9.03369	1.48e-07	1.21e-05	7.44506			WBGene00044663	F26G1.10	2.5044	2.91544	14.2033	2.84e-10	4.1e-08	13.9308
WBGene00015221	B0507.4	4.66825	-2.78625	9.00972	1.54e-07	1.24e-05	7.58602			WBGene00019590	K09F6.7	2.3758	3.41066	7.90409	8.25e-07	6.03e-05	5.71055
WBGene00009052	ekl-1	1.10982	5.71979	9.00881	1.54e-07	1.24e-05	7.32615			WBGene00015100	B0280.2	2.25499	2.08774	7.88733	8.47e-07	6.16e-05	5.82734
WBGene00015839	math-10	4.82579	-0.866031	8.97852	1.61e-07	1.29e-05	7.68919			WBGene00007231	C01G10.4	2.23927	0.0943766	5.06865	0.000127109	0.006606	1.02449
WBGene00015601	fbxa-166	3.17243	2.10414	8.68253	2.49e-07	1.98e-05	7.08969			WBGene00015857	C16D9.1	2.23781	2.79634	3.81766	0.00161311	0.0445112	-1.94989
WBGene00021654	Y47G7B.2	5.74885	-1.42748	8.67798	2.51e-07	1.98e-05	7.25365			WBGene00015455	C04G6.5	2.23048	1.61626	8.14063	5.69e-07	4.33e-05	6.277
WBGene00006735	ula-1	1.03553	5.99976	8.66526	2.55e-07	2.01e-05	6.8013			WBGene00005833	srw-86	2.21788	0.344034	6.26558	1.33e-05	0.000860397	3.24377
WBGene00018346	F42C5.4	1.19617	4.32379	8.49308	3.31e-07	2.59e-05	6.55972			WBGene00001668	gpa-6	2.18014	0.874556	7.4442	1.74e-06	0.000120672	5.20665
WBGene00015569	C07D10.5	1.48265	3.9611	8.46451	3.46e-07	2.69e-05	6.5359			WBGene00017711	F22E5.13	2.167	1.73254	10.5906	1.76e-08	1.6e-06	9.80615
WBGene00004149	trpl-5	4.09289	-0.899466	8.41808	3.71e-07	2.87e-05	6.90219			WBGene00019279	K01A2.4	2.15424	2.25093	8.12226	5.85e-07	4.41e-05	6.19887
WBGene00022549	ZC196.5	1.41241	4.82289	8.32582	4.27e-07	3.29e-05	6.28094			WBGene00015758	nhr-155	2.15145	0.396884	4.25475	0.000651926	0.0243766	-0.59793
WBGene00020451	fbxa-11	1.90705	2.8774	8.22768	4.97e-07	3.81e-05	6.27642			WBGene00013364	Y60A3A.16	2.14089	0.691474	5.37681	6.98e-05	0.00388898	1.52112
WBGene00015455	C04G6.5	2.23048	1.61626	8.14063	5.69e-07	4.33e-05	6.277			WBGene00013837	fbxa-30	2.1364	-0.838888	6.70741	6.06e-06	0.000395951	4.129
WBGene00019058	F58F9.4	1.27579	4.13126	8.13386	5.75e-07	4.36e-05	5.99506			WBGene00045411	C25F9.11	2.13087	1.88493	5.69105	3.83e-05	0.00226926	1.91482
WBGene00019279	K01A2.4	2.15424	2.25093	8.12226	5.85e-07	4.41e-05	6.19887			WBGene00018621	F48G7.10	2.10028	-0.381645	4.86099	0.000191622	0.00932818	0.650376
WBGene00004809	skr-3	1.02295	7.34659	8.07627	6.29e-07	4.72e-05	5.89563			WBGene00020358	math-39	2.08954	4.28192	13.3745	6.72e-10	8.91e-08	12.9845
WBGene00016527	fbxa-47	4.63962	-3.33915	8.00698	7.01e-07	5.23e-05	6.19025			WBGene00006718	ubc-23	2.08073	3.68619	11.1933	8.22e-09	8.12e-07	10.4435
WBGene00021405	Y38C1AB.3	4.40484	-2.31693	8.00166	7.07e-07	5.25e-05	6.23264			WBGene00006986	zip-1	2.05495	4.02311	5.52232	5.34e-05	0.00307071	1.35095
WBGene00013634	Y105C5A.9	6.19596	-2.31572	7.98686	7.24e-07	5.34e-05	6.20734			WBGene00235164	K09F6.13	2.04554	0.0788299	5.10691	0.000117915	0.00625428	1.12884
WBGene00018807	fbxa-146	1.21138	3.10475	7.97561	7.37e-07	5.41e-05	5.83167			WBGene00022082	Y69A2AR.11	2.02923	-0.510274	3.7693	0.00177449	0.0470354	-1.48792
WBGene00019590	K09F6.7	2.3758	3.41066	7.90409	8.25e-07	6.03e-05	5.71055			WBGene00009096	fipr-1	2.02203	3.37861	4.05597	0.000986329	0.0334276	-1.53708
WBGene00015100	B0280.2	2.25499	2.08774	7.88733	8.47e-07	6.16e-05	5.82734			WBGene00016927	nhr-172	2.01989	1.26461	4.03345	0.00102735	0.0339378	-1.21782
WBGene00015108	B0281.1	5.46672	-3.05913	7.85262	8.96e-07	6.48e-05	5.97193			WBGene00004144	pqn-60	2.01656	2.39701	5.02564	0.000138329	0.00710037	0.584798
WBGene00015382	C03B1.14	1.23504	4.18642	7.84789	9.02e-07	6.49e-05	5.5232			WBGene00044718	T20D4.20	2.01319	-0.627947	4.86825	0.000188876	0.00923172	0.765728
WBGene00020449	fbxa-54	1.36269	3.21947	7.71953	1.11e-06	7.94e-05	5.38833			WBGene00020457	fbxa-67	2.00994	5.07482	12.6558	1.47e-09	1.77e-07	12.1568
WBGene00015597	fbxa-162	3.364	-0.827126	7.65405	1.23e-06	8.78e-05	5.73124
WBGene00022572	ZC239.14	1.63473	1.73184	7.5647	1.42e-06	0.000101006	5.31297
WBGene00013019	Y48G10A.2	1.58213	3.19712	7.5598	1.44e-06	0.000101315	5.12892
WBGene00016190	rcs-1	0.892235	6.55609	7.52573	1.52e-06	0.000106591	4.96104
WBGene00009595	cbp-3	0.960792	6.85477	7.50955	1.56e-06	0.000108917	4.93988
WBGene00001668	gpa-6	2.18014	0.874556	7.4442	1.74e-06	0.000120672	5.20665
WBGene00016766	C49C8.2	1.16963	2.23713	7.15909	2.79e-06	0.000193095	4.5604
WBGene00012961	Y47H10A.5	1.88563	1.85747	7.15058	2.83e-06	0.000194944	4.61812
WBGene00003644	nhr-54	1.59732	0.848562	7.10808	3.04e-06	0.000208448	4.70383
WBGene00020981	W03D2.6	1.23811	4.08022	6.94183	4.04e-06	0.000275348	3.98433
WBGene00018921	sago-2	1.59741	5.8953	6.8969	4.36e-06	0.000296021	3.86251
WBGene00008709	F11E6.6	1.05343	2.18989	6.8707	4.56e-06	0.000308223	4.03938
WBGene00018354	F42G2.5	1.46584	3.85919	6.83664	4.84e-06	0.000325351	3.81557
WBGene00001090	drh-1	0.913174	5.23126	6.76864	5.44e-06	0.000364333	3.62376
WBGene00016216	pals-22	1.24595	2.4509	6.74819	5.64e-06	0.000375768	3.81645
WBGene00016666	C45E5.3	1.95437	0.441403	6.72881	5.84e-06	0.000386869	4.08208
WBGene00018352	fbxc-20	1.97719	-0.291932	6.72027	5.92e-06	0.000390861	4.12697
WBGene00020540	pals-25	1.45559	1.54002	6.71721	5.95e-06	0.000391155	3.93076
WBGene00013837	fbxa-30	2.1364	-0.838888	6.70741	6.06e-06	0.000395951	4.129
WBGene00016717	math-22	1.0398	5.38194	6.70499	6.08e-06	0.000395951	3.50817
WBGene00005833	srw-86	2.21788	0.344034	6.26558	1.33e-05	0.000860397	3.24377
WBGene00007365	C06B3.6	1.08687	5.25783	6.23616	1.4e-05	0.000903331	2.65478
WBGene00014759	F46A8.1	2.5368	0.358446	6.18995	1.52e-05	0.000977908	3.13361
WBGene00015110	B0281.3	0.979952	4.03102	6.18706	1.53e-05	0.000978679	2.61153
WBGene00008831	F14H3.12	1.00997	2.23876	6.06302	1.92e-05	0.00122157	2.5805
WBGene00219216	K08D10.14	0.78537	3.6951	6.06079	1.93e-05	0.00122157	2.39183
WBGene00007694	C23H4.6	1.84437	1.78759	6.04543	1.98e-05	0.00125098	2.65304
WBGene00045412	C25F9.12	1.7694	0.414567	6.01057	2.11e-05	0.00132798	2.74443
WBGene00044527	Y39H10B.2	0.90782	5.34159	5.98068	2.23e-05	0.00139709	2.16184
WBGene00007232	C01G10.5	1.95222	1.10069	5.96194	2.31e-05	0.00143999	2.56602
WBGene00194651	C33D9.13	1.14615	1.88836	5.9454	2.38e-05	0.00147831	2.4157
WBGene00004323	rde-1	1.17395	6.03034	5.93756	2.42e-05	0.00149344	2.08364
WBGene00021339	Y34F4.4	1.12529	1.4809	5.9113	2.54e-05	0.0015612	2.40384
WBGene00194746	pals-20	1.95106	-0.872959	5.86256	2.78e-05	0.00170191	2.66289
WBGene00044761	pals-19	-0.961525	3.92655	-5.85295	2.83e-05	0.00172529	1.99735
WBGene00000017	abf-6	1.92789	3.22852	5.84434	2.88e-05	0.00174577	2.06429
WBGene00017678	asp-12	-1.69988	6.04687	-5.79386	3.16e-05	0.00190502	1.80756
WBGene00020361	fbxc-19	1.92808	-0.586155	5.79308	3.17e-05	0.00190502	2.4668
WBGene00007787	C27H6.8	0.94404	6.45414	5.74001	3.5e-05	0.0020955	1.71115
WBGene00017501	pud-3	-2.26206	3.39027	-5.70752	3.74e-05	0.00222684	1.86397
WBGene00021860	fbxa-9	1.93102	0.0820416	5.70326	3.75e-05	0.00222684	2.22954
WBGene00045411	C25F9.11	2.13087	1.88493	5.69105	3.83e-05	0.00226926	1.91482
WBGene00020611	T20D4.5	1.52958	2.38648	5.6414	4.21e-05	0.00248201	1.78529
WBGene00016763	C49A9.9	1.02873	6.10555	5.60449	4.52e-05	0.00265086	1.44415
WBGene00017592	F19C7.2	0.735139	4.89778	5.58541	4.68e-05	0.00273736	1.40353
WBGene00015113	B0281.6	1.53138	0.357297	5.56346	4.88e-05	0.00284238	1.89889
WBGene00000841	cul-6	1.92301	3.79077	5.55782	4.99e-05	0.00289141	1.44187
WBGene00009785	F46C5.10	0.864788	5.41649	5.53132	5.19e-05	0.00299736	1.29378
WBGene00006986	zip-1	2.05495	4.02311	5.52232	5.34e-05	0.00307071	1.35095
WBGene00019931	R07C12.1	1.90636	0.304108	5.51373	5.37e-05	0.00307485	1.87609
WBGene00011839	T19C4.5	1.16952	3.44469	5.51122	5.39e-05	0.00307728	1.38314
WBGene00019589	K09F6.6	1.90312	3.1163	5.47699	5.76e-05	0.00327225	1.36781
WBGene00022570	sdz-35	2.5985	-1.33644	5.46575	5.88e-05	0.00333024	1.94123
WBGene00020873	T28A11.6	1.56246	2.92383	5.4604	5.94e-05	0.00333923	1.34199
WBGene00271744	K09F6.15	1.74956	3.13075	5.46023	5.95e-05	0.00333923	1.32312
WBGene00045457	F33H12.7	2.56737	1.13388	5.44275	6.15e-05	0.00343945	1.57651
WBGene00013364	Y60A3A.16	2.14089	0.691474	5.37681	6.98e-05	0.00388898	1.52112
WBGene00195248	emc-5	-1.15013	3.92689	-5.36173	7.18e-05	0.00398814	1.0528
WBGene00021236	pud-1.2	-1.7742	6.03252	-5.31488	7.95e-05	0.00439367	0.863451
WBGene00018375	F43C9.1	1.20103	3.72347	5.25509	8.83e-05	0.00484911	0.85499
WBGene00194717	ZC239.22	1.1581	1.88278	5.25309	8.87e-05	0.00484911	1.07132
WBGene00017499	pud-1.1	-1.70922	5.97594	-5.25792	8.87e-05	0.00484911	0.750017
WBGene00007875	dod-24	-1.28428	8.23534	-5.24257	9.05e-05	0.00492726	0.772663
WBGene00011292	allo-1	0.7387	6.0745	5.1744	0.000103333	0.00560544	0.58887
WBGene00007833	oac-6	-1.17741	3.39043	-5.16593	0.000105056	0.00567739	0.738745
WBGene00007813	jmjd-3.3	2.63854	-1.48655	5.16367	0.000105521	0.0056811	1.39395
WBGene00022353	pals-18	-0.788351	4.04226	-5.15762	0.000106776	0.00572711	0.617811
WBGene00003731	nhx-3	1.00859	4.68858	5.14952	0.00010848	0.00579678	0.561281
WBGene00007145	B0334.5	-1.30289	4.81346	-5.14463	0.000109523	0.00583075	0.554237
WBGene00235164	K09F6.13	2.04554	0.0788299	5.10691	0.000117915	0.00625428	1.12884
WBGene00013695	epg-8	0.738328	5.17027	5.08872	0.000122197	0.00645753	0.415465
WBGene00016144	mmab-1	0.83356	5.40815	5.07227	0.000126208	0.006606	0.37907
WBGene00009142	F26A3.4	0.80788	6.63882	5.07132	0.000126442	0.006606	0.387848
WBGene00001399	fat-7	-1.02473	7.946	-5.07043	0.000126665	0.006606	0.418803
WBGene00007231	C01G10.4	2.23927	0.0943766	5.06865	0.000127109	0.006606	1.02449
WBGene00007133	B0284.3	1.38093	1.39762	5.06768	0.000127351	0.006606	0.771605
WBGene00008577	F08G2.5	0.774764	3.44101	5.06599	0.000127775	0.006606	0.475475
WBGene00007440	C08E8.4	1.09268	2.76048	5.06099	0.000129035	0.00664717	0.556119
WBGene00004144	pqn-60	2.01656	2.39701	5.02564	0.000138329	0.00710037	0.584798
WBGene00022802	ZK688.7	1.03364	2.49625	5.00832	0.000143132	0.00732069	0.511586
WBGene00016555	math-20	0.687443	6.21922	5.006	0.000143787	0.00732805	0.252402
WBGene00194695	B0462.5	1.35303	0.102113	5.00348	0.000144506	0.00733856	0.86894
WBGene00018195	btb-16	0.837573	4.45718	5.00032	0.000145408	0.00735829	0.262514
WBGene00000747	col-174	-1.40879	4.90253	-4.98732	0.000149187	0.00752293	0.236888
WBGene00011286	ttr-29	1.46725	2.71847	4.98348	0.000150322	0.00755352	0.416815
WBGene00011637	sds-22	0.632466	5.79492	4.97419	0.000153106	0.00766655	0.180105
WBGene00009675	F44A6.3	1.71719	-0.891782	4.92853	0.000167582	0.00836216	0.85481
WBGene00018295	oac-29	1.16524	3.04072	4.90919	0.000174129	0.00865867	0.234799
WBGene00009984	F53F1.6	0.914554	3.86124	4.90734	0.00017477	0.00866051	0.11657
WBGene00003518	nac-2	-1.03452	4.74916	-4.89618	0.000178683	0.00882385	0.0484915
WBGene00021019	W04B5.2	0.715387	2.89691	4.87843	0.000185092	0.00910519	0.17879
WBGene00019902	R05G6.10	0.882988	5.18488	4.87691	0.000185652	0.00910519	-0.00840317
WBGene00044718	T20D4.20	2.01319	-0.627947	4.86825	0.000188876	0.00923172	0.765728
WBGene00018621	F48G7.10	2.10028	-0.381645	4.86099	0.000191622	0.00932818	0.650376
WBGene00011207	R10E8.1	0.759004	5.1633	4.8596	0.000192152	0.00932818	-0.0486669
WBGene00017488	dct-7	1.39321	0.908909	4.843	0.000198603	0.00960878	0.496858
WBGene00002188	kgb-2	1.48501	1.71319	4.8349	0.000201834	0.00973218	0.29388
WBGene00019756	M03E7.4	-2.55384	-0.244487	-4.82365	0.000206406	0.00991927	0.69001
WBGene00010128	F55G11.8	-1.02035	5.95562	-4.81805	0.000208725	0.00999718	-0.136523
WBGene00020709	T23B3.1	0.914729	5.58609	4.81473	0.00021011	0.01003	-0.141912
WBGene00003622	nhr-23	0.879597	4.62944	4.80953	0.0002123	0.0101008	-0.12626
WBGene00007097	B0024.4	1.86133	3.88227	4.81078	0.000213546	0.0101248	-0.0781398
WBGene00015884	C17B7.10	1.1157	0.906803	4.80502	0.000214219	0.0101248	0.39665
WBGene00017367	nhr-263	1.47996	0.85062	4.80055	0.000216136	0.0101819	0.381483
WBGene00020191	clec-53	-0.863234	3.94944	-4.79086	0.000220357	0.0103457	-0.114028
WBGene00017498	pud-4	-2.33153	2.97349	-4.79342	0.000221058	0.0103457	0.118464
WBGene00000652	col-76	-1.54077	5.92967	-4.77162	0.000230877	0.01077	-0.233456
WBGene00009429	irg-5	-1.59492	7.45074	-4.75061	0.000240766	0.0111948	-0.254277
WBGene00018294	atg-18	0.662889	6.55248	4.73979	0.000244045	0.0112767	-0.283222
WBGene00009898	dod-23	3.2873	1.70364	4.74372	0.000244102	0.0112767	0.157645
WBGene00019830	hrg-1	-1.27927	3.57731	-4.73428	0.000246753	0.0113625	-0.174574
WBGene00004393	rnt-1	1.60994	-0.305734	4.70795	0.000260124	0.0119399	0.385458
WBGene00016119	C25H3.10	1.2945	3.78555	4.69932	0.000264663	0.0120752	-0.279644
WBGene00020107	R151.2	-0.795529	9.33166	-4.69914	0.000264758	0.0120752	-0.290135
WBGene00008451	E01G6.3	-1.03052	4.14335	-4.68969	0.00026983	0.0122674	-0.31549
WBGene00013516	Y73F4A.3	1.44351	2.31754	4.66176	0.0002854	0.0129342	-0.19193
WBGene00219750	Y38C1AA.19	1.67042	-0.808765	4.65235	0.000290847	0.0131395	0.280897
WBGene00194815	Y43F8B.23	1.04076	2.15679	4.64399	0.000295782	0.0133204	-0.190958
WBGene00023501	F11E6.11	1.07449	1.66175	4.63807	0.000299326	0.0134378	-0.127311
WBGene00019619	asp-14	-1.41491	10.1332	-4.63448	0.000301498	0.013493	-0.398229
WBGene00008265	kcnl-4	0.977603	1.51522	4.6191	0.000310981	0.0138459	-0.131064
WBGene00011450	ttr-22	1.88299	0.414231	4.61856	0.000311317	0.0138459	0.0428995
WBGene00022345	fbxa-138	1.4321	0.366977	4.61237	0.000315224	0.0139346	0.0581816
WBGene00010969	R01E6.5	-2.14946	0.727442	-4.61232	0.000315258	0.0139346	0.0646416
WBGene00011299	ikke-1	1.04987	5.9868	4.60805	0.000317981	0.0140117	-0.561451
WBGene00016522	fbxa-38	1.10083	2.19201	4.60323	0.000321086	0.0141051	-0.262493
WBGene00044442	T08A9.13	0.999642	0.165849	4.60022	0.000323041	0.0141327	0.0561157
WBGene00011452	ugt-55	1.30793	1.64536	4.59923	0.000323687	0.0141327	-0.170705
WBGene00015879	C17B7.5	1.13684	2.84275	4.58411	0.000333712	0.0145261	-0.402718
WBGene00044712	F22G12.8	0.99544	1.86855	4.58195	0.000335173	0.0145455	-0.248032
WBGene00012783	Y43C5A.3	1.26546	3.18059	4.57734	0.000338303	0.014637	-0.467133
WBGene00016191	C28G1.6	0.620047	4.25671	4.57463	0.000340162	0.0146731	-0.598178
WBGene00004172	pqn-92	0.97153	4.53861	4.57113	0.00034257	0.0147326	-0.608594
WBGene00013898	ZC443.3	0.657167	4.60522	4.56886	0.000344149	0.0147561	-0.614827
WBGene00011979	T24B8.5	-1.43137	2.00127	-4.5642	0.000347401	0.0148511	-0.193361
WBGene00009771	F46B6.6	-0.53921	6.43775	-4.56028	0.000350163	0.0149247	-0.660082
WBGene00001594	glc-4	0.764073	2.97295	4.5588	0.000351209	0.0149248	-0.489601
WBGene00271647	C23G10.14	1.45647	0.280394	4.55041	0.000357215	0.0151275	-0.0115262
WBGene00013935	ZK218.1	-1.30497	1.00278	-4.5492	0.00035809	0.0151275	-0.099156
WBGene00017445	sid-5	0.874252	3.88241	4.5377	0.000366513	0.0154377	-0.654761
WBGene00010123	F55G11.2	-0.957248	5.44727	-4.53004	0.000372241	0.015633	-0.725854
WBGene00017490	pud-2.1	-1.7895	6.63315	-4.5167	0.00038522	0.01612	-0.750857
WBGene00002090	ins-7	1.17522	1.83345	4.51199	0.000386087	0.01612	-0.411411
WBGene00010745	dod-17	-0.87088	6.44329	-4.51028	0.000387432	0.0161281	-0.761328
WBGene00008915	F17C11.4	0.554329	4.79061	4.50887	0.000388534	0.0161281	-0.754406
WBGene00016757	C49A9.3	0.811964	5.03668	4.49275	0.000401439	0.0166002	-0.794902
WBGene00007866	C32H11.3	-1.14873	2.46519	-4.49178	0.000402226	0.0166002	-0.514788
WBGene00004400	rom-1	0.852748	3.53674	4.48775	0.000405527	0.0166884	-0.710223
WBGene00019048	F58E2.4	1.18	2.27691	4.47366	0.000417284	0.017123	-0.517666
WBGene00018200	btb-17	0.948693	2.74333	4.46638	0.000423492	0.0173281	-0.638016
WBGene00020609	T20D4.3	1.66524	2.71333	4.44707	0.000440419	0.0179605	-0.645714
WBGene00015052	clec-52	-1.27001	7.02401	-4.44591	0.000441455	0.0179605	-0.880968
WBGene00012717	Y39E4B.6	-1.21861	4.89561	-4.44059	0.000446256	0.0180559	-0.888612
WBGene00000910	daf-14	0.642411	4.80573	4.44052	0.000446323	0.0180559	-0.894498
WBGene00000415	ced-1	0.820444	5.36589	4.43643	0.000450045	0.0181552	-0.918956
WBGene00018931	ugt-52	-1.52488	2.52353	-4.43312	0.000453082	0.0182264	-0.621053
WBGene00045474	C49G9.2	0.918262	1.03751	4.4274	0.000458384	0.018388	-0.398941
WBGene00016520	C39B5.2	1.68808	-0.0964218	4.41777	0.000467441	0.0186989	-0.25338
WBGene00019717	trx-3	-2.1903	5.25519	-4.39718	0.000490788	0.0195782	-0.969612
WBGene00017500	pud-2.2	-1.7939	6.59334	-4.39545	0.000492521	0.0195927	-1.00126
WBGene00006097	str-31	1.91136	1.51282	4.37813	0.000506719	0.0201017	-0.582298
WBGene00050944	C14A11.9	0.6697	4.16614	4.36898	0.000516261	0.0204237	-1.00681
WBGene00000664	col-89	-1.80158	5.43968	-4.36389	0.000525167	0.0207188	-1.05633
WBGene00003099	lys-10	-1.31929	0.239765	-4.3576	0.00052837	0.0207879	-0.368787
WBGene00003778	nnt-1	-1.38733	3.4286	-4.34651	0.000540459	0.0212052	-0.918789
WBGene00022382	Y94H6A.10	0.814992	8.92705	4.34335	0.000543947	0.0212838	-1.02562
WBGene00016920	C54E4.5	1.29762	3.49686	4.34129	0.000546243	0.0213154	-1.00418
WBGene00004174	abu-14	-2.58557	3.91762	-4.33615	0.000555677	0.0215854	-0.965223
WBGene00020962	W02H5.8	-1.16183	5.06938	-4.33246	0.000556176	0.0215854	-1.11586
WBGene00044350	Y73B6BL.44	1.17721	3.11289	4.3294	0.000559661	0.0216619	-0.95971
WBGene00000644	col-68	-1.62805	3.68554	-4.32524	0.000568178	0.0219323	-1.00918
WBGene00003480	klf-3	-0.821204	3.87989	-4.31269	0.000579082	0.0222931	-1.08601
WBGene00022700	ZK353.4	1.53967	1.45259	4.29689	0.00059809	0.0229631	-0.747528
WBGene00016364	nhr-161	1.13771	1.68344	4.29187	0.000604249	0.0231376	-0.800537
WBGene00044349	Y71G12B.32	1.16209	-0.58863	4.28949	0.000607204	0.0231887	-0.46322
WBGene00009724	F45D3.4	1.00826	7.2377	4.27889	0.00062051	0.0235841	-1.22124
WBGene00017301	hach-1	-0.721946	9.8653	-4.27862	0.000620851	0.0235841	-1.13808
WBGene00014138	clec-186	-1.02005	6.07756	-4.27694	0.000622988	0.0236027	-1.25029
WBGene00007691	C23H4.2	-1.03991	3.21928	-4.27342	0.000627486	0.0236999	-1.06641
WBGene00011894	ttr-23	1.17647	1.86504	4.27107	0.00063051	0.0236999	-0.893762
WBGene00010888	dlc-2	0.928565	3.89993	4.27106	0.00063052	0.0236999	-1.17874
WBGene00007550	C13C4.6	-0.989523	2.57367	-4.26872	0.00063355	0.0237515	-0.988326
WBGene00015758	nhr-155	2.15145	0.396884	4.25475	0.000651926	0.0243766	-0.59793
WBGene00020658	T21F4.1	0.98534	6.70226	4.25114	0.000656757	0.0244725	-1.28834
WBGene00004771	sem-2	-1.83176	5.44941	-4.25339	0.00065791	0.0244725	-1.28379
WBGene00008669	acs-14	-0.5997	7.10844	-4.24858	0.00066022	0.0244949	-1.28589
WBGene00022592	klu-2	0.753588	3.12726	4.24341	0.000667243	0.0246915	-1.15391
WBGene00020280	T06A1.5	-1.11473	6.19166	-4.22822	0.00068833	0.0254061	-1.34877
WBGene00007667	fbxa-97	0.969414	0.702571	4.22572	0.000691865	0.0254068	-0.758414
WBGene00019649	K11D12.9	0.988375	2.03377	4.2257	0.000691897	0.0254068	-1.021
WBGene00003769	nlp-31	1.19421	5.63091	4.21493	0.000707338	0.0259074	-1.37385
WBGene00000814	csn-2	0.70462	6.56786	4.20521	0.000721584	0.0263617	-1.38788
WBGene00007695	C23H4.7	-0.837147	5.98754	-4.20018	0.000729066	0.0265673	-1.41028
WBGene00017705	F22E5.6	1.50885	-0.0510053	4.19793	0.000732436	0.0266224	-0.761992
WBGene00020909	W01A11.1	-0.871338	6.4576	-4.18877	0.000746333	0.0270588	-1.42748
WBGene00007963	cyp-25A1	-1.02583	4.55133	-4.18516	0.000751878	0.027191	-1.39253
WBGene00016759	C49A9.5	-0.64672	5.42564	-4.18147	0.000757599	0.0273289	-1.45051
WBGene00000689	col-115	-1.26978	3.97421	-4.1776	0.000763634	0.0274774	-1.34216
WBGene00012339	W07G4.5	-1.15633	6.98826	-4.17056	0.00077476	0.0278079	-1.45526
WBGene00021495	sqst-2	0.769921	4.98356	4.16852	0.000778015	0.0278549	-1.46794
WBGene00005832	srw-85	1.29266	2.60329	4.16311	0.000786701	0.0280956	-1.24568
WBGene00019532	K08D10.9	1.44491	1.17981	4.1556	0.000798938	0.0284617	-1.01156
WBGene00003545	nas-27	-2.22041	0.520404	-4.14391	0.000818359	0.0290812	-0.802099
WBGene00014164	lact-2	-1.0407	6.04094	-4.13237	0.000838013	0.0297059	-1.54986
WBGene00019592	K09F6.9	1.62403	3.96159	4.13221	0.000843282	0.0298189	-1.46207
WBGene00016683	C45G9.12	1.22232	1.80061	4.12541	0.000850087	0.029944	-1.19562
WBGene00015245	B0524.6	-0.870651	3.31942	-4.12489	0.000851003	0.029944	-1.40673
WBGene00013079	ttr-26	1.18367	4.524	4.12119	0.000857501	0.0300987	-1.54305
WBGene00008341	ttr-44	-0.966408	7.43435	-4.11784	0.000863434	0.0302328	-1.55005
WBGene00022562	ZC204.12	0.734809	6.80038	4.11476	0.000868909	0.0303504	-1.56481
WBGene00020803	T25E4.1	-2.86358	1.7752	-4.11031	0.000882079	0.0307354	-1.07775
WBGene00002069	ikb-1	0.909194	3.61612	4.10558	0.00088549	0.0307794	-1.4811
WBGene00016429	C35A11.2	1.83251	2.75682	4.10348	0.000894539	0.0310186	-1.34697
WBGene00009397	clec-66	-0.971662	5.78139	-4.09823	0.000898982	0.0310974	-1.62232
WBGene00007867	C32H11.4	-1.09202	5.71994	-4.09351	0.00090776	0.0313254	-1.63089
WBGene00020256	T05C3.6	-0.485259	5.23467	-4.08153	0.000930417	0.0320301	-1.65501
WBGene00022816	fbn-1	1.42304	6.6397	4.06944	0.000959389	0.0329482	-1.6701
WBGene00019113	F59E11.7	1.28353	2.03486	4.05679	0.000979079	0.0334276	-1.35398
[truncated: 173 more rows]

## Sheet: 4
pals-17(*) pals-20(*) vs pals-16(Δ) pals-17(*)
[truncated: 337 more rows]
