# Supplementary material for: Multiple pals gene modules control a balance between immunity and development in Caenorhabditis elegans
Source: PLoS Pathog. 2023 Jul 18;19(7):e1011120. doi: 10.1371/journal.ppat.1011120 (PMC10353827; doi:10.1371/journal.ppat.1011120)
Supplement: S4 Table — (XLSX) [file ppat.1011120.s013.xlsx]

## Sheet: Summary
S4 Table - Normalized counts from RNA-seq analyses
Summary
Tab	Content
1	Normalized counts for wild type and pals-17(*) mutants
2	Normalized counts for wild type and pals-17(*) pals-20(*), pals-16(Δ) pals-17(*) and pals-16(Δ) pals-17(*) pals-20(*) mutants

## Sheet: 1
Normalized counts RNA-seq pals-17(*) and wild type
Gene stable ID	Gene name	Wild type Replicate 1	Wild type Replicate 2	Wild type Replicate 3	Wild type Replicate 4	pals-17(*) Replicate 1	pals-17(*) Replicate 2	pals-17(*) Replicate 3	pals-17(*) Replicate 4
WBGene00002061	ife-3	6.00593	6.08475	5.85445	5.63483	7.29812	7.24365	7.19818	7.43907
WBGene00001177	egl-8	7.83454	7.91609	7.81174	7.69795	7.0098	6.69367	6.55804	6.52682
WBGene00015152	B0348.2	0.133106	0.413436	-0.864635	0.333516	3.82884	4.11751	4.29815	4.218
WBGene00021412	cyp-29A3	2.20349	1.1504	1.35168	1.75342	2.17903	2.34655	2.20349	2.46663
WBGene00018976	daam-1	3.9434	3.74944	3.98748	3.80002	3.29177	3.37954	3.05925	3.08937
WBGene00004496	rps-27	9.41275	9.53649	9.61936	9.67607	8.83245	8.78465	8.97563	8.96474
WBGene00018975	F56E10.1	5.51854	5.55399	5.31352	5.04739	5.97364	5.81621	5.5411	5.4772
WBGene00000480	cgp-1	6.25944	6.09471	6.26647	6.27951	6.15168	5.94387	5.89401	6.08327
WBGene00020999	W03F9.1	6.34534	6.39967	6.41149	6.30584	6.16519	6.08903	6.05885	6.15007
WBGene00021000	W03F9.2	2.05911	2.17564	1.91827	1.96955	2.96902	2.92293	2.97963	3.06319
WBGene00021004	sftb-2	7.17281	7.17954	7.09264	7.00785	6.83365	6.70172	6.73364	6.60487
WBGene00021001	W03F9.3	-0.908715	-1.17153	-0.864635	-0.788475	1.50238	1.94683	1.68975	1.94276
WBGene00044512	W03F9.11	2.43845	2.6539	2.16684	2.45498	2.51932	2.30488	2.47912	2.3524
WBGene00021002	W03F9.4	0.93456	0.295599	1.07027	1.10134	0.128404	0.0450144	-0.0724549	-0.0935858
WBGene00006648	ttb-1	4.71978	4.869	4.82433	4.94264	5.18524	5.23102	5.3002	5.24953
WBGene00022435	cfap-36	2.14337	2.2879	2.16684	2.28393	1.8974	1.97368	1.53124	1.77552
WBGene00022434	Y108G3AL.2	3.73514	4.05162	3.89025	3.99751	4.25347	4.33236	4.4971	4.51208
WBGene00000838	cul-3	6.8164	6.78096	6.77284	6.61039	7.18369	7.12146	7.0542	7.05554
WBGene00044689	arid-1	4.85088	4.90466	4.60823	4.44824	6.10288	6.00369	5.84991	5.72998
WBGene00077643	trpp-1	3.74191	3.63886	3.78599	3.82797	2.88438	3.0794	3.08484	3.01622
WBGene00017080	lec-12	6.09988	6.00017	6.23587	6.36902	5.38329	5.31738	5.33394	5.28535
WBGene00017082	DC2.5	4.07796	4.25868	3.79945	4.0459	4.03136	4.23865	4.02165	3.94096
WBGene00019818	R02C2.7	-4.99618	-2.93706	-4.9521	-3.29098	1.17191	1.22335	1.19763	1.16207
WBGene00255728	R02C2.8	-1.29574	-2.08906	-3.36714	-1.1755	0.579783	0.551974	0.363644	0.222442
WBGene00019816	nhr-204	3.8711	3.77718	3.81277	4.07535	2.65835	2.65921	2.52658	2.48646
WBGene00021981	lgc-26	0.289225	1.90088	0.880792	1.35288	2.87564	2.9902	2.51721	2.69685
WBGene00021983	npr-5	3.45091	3.26065	3.04226	3.18476	3.09489	3.22055	2.88083	2.9817
WBGene00018010	F33E11.2	1.27061	0.969829	0.405454	-0.969047	4.54574	4.20223	4.3571	4.49015
WBGene00018011	F33E11.3	4.56416	4.75921	4.589	4.67673	5.24925	5.16122	5.19249	5.15512
WBGene00018013	phf-10	3.51558	3.49923	3.40105	3.57939	3.84237	3.75709	3.76885	3.67757
WBGene00003614	nhr-15	1.71807	1.48248	1.70611	1.78227	1.47948	1.00654	1.26635	0.921061
WBGene00000022	abt-4	8.03086	8.14655	8.04385	7.88997	6.78895	6.51162	6.22774	6.26001
WBGene00020708	dmd-8	1.47956	1.90088	1.19765	1.31389	0.853544	0.320649	-0.0724549	0.0196248
WBGene00020707	wago-10	3.26592	2.87544	2.24757	1.27381	4.53745	4.35806	3.96075	4.46288
WBGene00020706	atg-9	5.23864	5.34556	5.31586	5.23911	5.3802	5.22963	5.2013	5.16899
WBGene00020705	T22H9.1	4.35034	4.38667	4.50117	4.43012	4.9721	4.9117	5.02578	4.86819
WBGene00022643	ZK6.8	5.36686	5.2076	5.26343	5.17527	4.80946	4.61407	4.94074	4.77854
WBGene00022642	lipl-5	6.51013	7.37559	7.72408	7.56103	6.79533	6.60686	6.68322	6.65118
WBGene00022641	ZK6.6	0.676248	0.52237	-0.559781	-0.12105	0.956638	1.28894	1.26635	0.701095
WBGene00022644	dod-19	8.50529	8.77641	8.61122	8.66625	8.12944	8.0581	7.693	7.78618
WBGene00022645	ZK6.11	11.2802	11.348	11.3468	11.4637	8.0858	8.12754	7.90852	7.9264
WBGene00021448	Y39D8A.1	6.19056	6.21725	6.14132	6.2188	4.42209	4.13248	3.84944	4.02472
WBGene00015259	dod-20	2.10185	1.85995	1.11399	1.75342	3.28518	3.21494	3.03975	2.96766
WBGene00015258	B0554.5	-0.60386	0.52237	-0.559781	-2.55401	2.22105	2.08864	2.27193	2.42613
WBGene00015257	B0554.4	3.26592	3.30706	3.26222	3.61992	0.128404	0.587164	0.59497	0.314072
WBGene00019744	M02H5.8	6.0448	6.05673	6.08339	6.36187	4.74851	4.60122	4.67192	4.67433
WBGene00003713	nhr-123	3.16873	3.0764	3.17202	3.16298	1.17191	1.00654	1.19763	1.54909
WBGene00003688	nhr-98	3.07528	2.81247	3.19256	3.17391	2.48524	2.27282	2.09432	2.02641
WBGene00019743	nhr-203	4.71635	4.66731	5.03801	5.03545	3.53328	3.5408	3.56118	3.37651
WBGene00019742	nhr-202	4.59066	4.43624	4.62344	4.63779	3.48236	3.48125	3.44741	3.43891
WBGene00019741	nhr-201	3.40896	3.29176	3.45304	3.45945	2.32748	2.55642	2.11931	2.49628
WBGene00003689	nhr-99	4.65308	4.7895	4.64595	4.84002	2.70845	2.67565	2.68557	2.21652
WBGene00003645	nhr-55	4.44469	4.25079	4.62722	4.5398	3.00153	3.13397	3.05278	3.10228
WBGene00003720	nhr-130	5.19981	5.21776	5.25125	5.48271	4.13758	4.14138	4.04465	4.14189
WBGene00020153	nhr-212	2.99818	3.04935	2.92442	3.24818	3.24501	3.27012	3.3239	3.21355
WBGene00020152	nhr-211	2.31671	2.01713	1.84232	2.34323	2.04508	2.17213	1.89174	1.89903
WBGene00003696	nhr-106	3.40896	3.74944	3.88395	3.76431	2.40244	2.397	2.14386	2.43636
WBGene00003721	nhr-131	3.74866	4.12687	3.87762	4.1042	3.29833	3.58499	3.29129	3.31684
WBGene00004144	pqn-60	-1.29574	0.167275	-1.04521	-0.788475	1.05285	1.78955	1.3104	0.441451
WBGene00020014	R11G11.6	0.361375	0.623654	1.23773	1.66322	-1.39884	-0.929895	-1.49695	-1.46037
WBGene00020015	nhr-210	4.22541	4.36489	4.12204	4.35528	3.70599	3.74934	3.41751	3.42356
WBGene00020016	lipl-3	1.824	1.7297	2.30529	1.78227	-3.16438	-2.61795	-3.42295	-1.80141
WBGene00003648	nhr-58	3.11756	3.06744	3.36531	3.39553	2.22105	2.4167	2.47912	2.33062
WBGene00003722	nhr-132	3.35697	3.49255	3.30057	3.69012	3.4708	3.29693	3.3239	3.45912
WBGene00015759	C14C6.5	3.44261	2.86513	2.82269	2.20088	1.7521	1.62998	1.28854	1.74292
WBGene00015756	C14C6.2	1.15357	0.849535	-0.864635	-0.788475	3.25179	3.31803	2.35841	2.9247
WBGene00003680	nhr-90	4.35034	4.50754	4.28392	4.52707	3.49383	3.80645	3.69599	3.45912
WBGene00018624	F48G7.13	-0.0419811	-0.866672	0.00209817	-1.41651	1.22794	1.39203	1.28854	1.47161
WBGene00018615	F48G7.4	0.886466	0.413436	1.15643	1.19015	1.99751	2.00003	2.11931	2.22834
WBGene00003673	nhr-83	2.59628	2.64188	2.53172	2.57527	1.52492	1.56085	1.45479	1.53011
WBGene00018621	F48G7.10	-0.472615	-0.615133	0.00209817	-0.62801	0.923085	0.189404	0.558901	0.558491
WBGene00018614	pals-31	-3.41121	-1.79956	-0.704171	-0.969047	3.53883	3.74545	3.88993	3.78556
WBGene00018622	nhr-190	1.87419	2.30325	2.16684	2.67096	1.65325	1.64675	1.90617	1.34699
WBGene00017963	F31F4.17	1.71807	1.1504	1.5557	1.75342	-1.23838	-0.833679	-1.10102	-1.06444
WBGene00017961	nhr-180	3.16873	3.30706	3.24266	3.39553	2.59584	2.4167	2.24947	2.54437
WBGene00017962	fbxa-72	7.78948	7.77942	7.73331	7.82255	5.32988	5.54807	5.32188	5.14579
WBGene00017957	F31F4.1	5.84224	5.74734	5.95704	6.05996	3.6558	3.61514	3.47187	3.34427
WBGene00019244	H25P19.1	4.30532	4.29752	4.37208	4.30646	4.00354	3.79896	3.8643	3.99388
WBGene00021709	ugt-29	5.96165	5.75154	6.27852	6.14017	4.52911	4.5464	4.2281	4.24153
WBGene00001564	icl-1	9.84681	9.6171	9.97563	9.83094	9.21191	8.94583	8.92118	8.77873
WBGene00005642	srp-1	1.92269	1.56119	2.12472	2.22209	3.5985	3.44814	3.17696	3.37651
WBGene00206359	C05E4.15	-4.99618	-5.25899	-2.63017	-4.87594	4.31944	4.13545	4.51604	4.28181
WBGene00015491	C05E4.12	-4.99618	-5.25899	-4.9521	-4.87594	2.96902	2.96367	3.09747	2.89533
WBGene00005643	srp-2	-0.24129	-0.615133	-0.0941171	-0.48362	4.80256	4.67463	4.58939	4.7232
WBGene00019983	sti-1	7.25086	7.31773	7.20872	7.22242	7.12264	6.94068	6.94403	7.05097
WBGene00044514	R09E12.9	-0.60386	-1.17153	-0.559781	-0.788475	1.11361	1.0323	2.02991	2.10549
WBGene00020062	nhr-270	0.495676	0.8071	0.474167	0.615915	-0.628325	-0.502473	-0.318615	-1.46037
WBGene00020058	R13D11.4	1.71807	1.94068	1.5557	2.34323	1.78982	1.87746	1.87717	2.05326
WBGene00019561	K09C6.7	1.11235	0.671748	1.19765	0.168456	4.66471	4.63103	4.72984	4.69152
WBGene00019562	K09C6.8	0.289225	-0.304793	-1.04521	-1.41651	2.50805	2.54751	2.33727	2.81134
WBGene00019563	K09C6.9	0.133106	-0.129706	-0.864635	-3.29098	1.47948	1.57845	1.04954	1.75931
WBGene00019556	K09C6.2	1.27061	0.232864	0.539755	0.481614	3.33706	3.26469	2.94512	2.85013
WBGene00020155	T02B11.3	7.6049	7.51023	7.66743	7.70879	6.54195	6.49261	6.48063	6.66756
WBGene00020156	T02B11.4	4.05639	4.24285	4.09503	4.21417	1.33387	1.4118	1.54974	1.56783
WBGene00044777	T02B11.9	0.289225	0.0264127	-1.04521	-4.87594	2.43851	2.82315	2.66026	2.80346
WBGene00044776	T02B11.8	2.48764	2.50256	2.769	2.83142	1.11361	1.15464	1.26635	1.28039
WBGene00003550	nas-32	2.94046	2.47572	2.51551	2.80354	1.91457	1.84875	1.98983	2.11825
WBGene00001480	fmo-5	5.67536	5.50339	5.69086	5.94344	3.69609	3.45768	3.67929	3.4741
WBGene00019241	trm-2A	5.31102	5.38757	5.49395	5.26745	5.29915	5.27214	5.1777	5.02895
WBGene00019240	H24K24.3	7.81941	7.83261	7.94783	7.97796	6.26816	6.21459	6.25758	6.17473
WBGene00021747	Y50D4C.2	0.495676	-0.129706	0.405454	-0.352376	1.45621	1.613	1.87717	2.14345
WBGene00021748	Y50D4C.3	4.72321	4.76476	4.60441	4.4882	5.0845	5.02671	4.85038	4.89255
WBGene00021750	Y50D4C.6	1.11235	1.08086	1.07027	1.23259	2.06059	2.19512	1.94861	2.0399
WBGene00005024	sqv-6	3.98396	4.04707	4.05072	3.94743	4.5865	4.46597	4.34656	4.31268
WBGene00006770	unc-34	4.77696	4.86125	4.95329	4.56493	4.91351	4.60122	4.60495	4.45787
WBGene00021749	Y50D4C.5	4.06722	4.39386	4.08408	4.05184	4.84125	4.63314	4.51133	4.54082
WBGene00019971	ergo-1	6.55313	6.37628	6.36249	6.20155	6.6048	6.39793	6.52512	6.46694
WBGene00019972	R09A1.2	3.27529	2.97463	3.08682	2.97581	3.8822	3.65714	3.79622	3.98693
WBGene00019973	R09A1.3	5.21449	5.38577	5.2488	5.58247	3.96696	4.16777	4.11155	3.99734
WBGene00019975	flp-34	2.62587	2.47572	2.69895	2.98825	2.09112	1.74351	2.08167	1.97118
WBGene00015344	nra-4	9.2288	9.248	9.20011	9.05858	7.46188	7.24675	7.12221	7.14091
WBGene00019624	rnst-2	4.36357	4.37945	4.06749	4.36961	3.48236	3.40934	3.36103	3.34427
WBGene00019626	K10C9.7	0.558411	0.849535	1.23773	0.956952	3.41758	3.48125	3.31311	3.67325
WBGene00019623	K10C9.1	0.430087	-0.615133	0.539755	0.905422	0.622219	0.0450144	-0.318615	0.222442
WBGene00268189	Y50D4B.9	-0.908715	-0.866672	-2.63017	-0.788475	0.346584	0.234492	0.137763	0.222442
WBGene00021746	Y50D4B.7	-0.908715	0.468931	-0.704171	-0.232082	0.396337	0.980309	0.558901	0.481529
WBGene00021745	Y50D4B.6	1.15357	1.21674	0.880792	1.31389	1.82658	2.33625	2.30497	2.18045
WBGene00021743	Y50D4B.4	2.95219	3.29943	2.98454	2.50777	6.33587	6.30124	6.10804	6.11944
WBGene00021741	Y50D4B.2	-1.29574	-1.01106	-1.04521	-3.29098	1.45621	1.45053	1.41499	1.18652
WBGene00021740	Y50D4B.1	1.23264	0.8071	0.880792	0.851983	1.84461	1.74351	1.2209	1.60459
WBGene00021072	W07B8.4	-0.908715	-1.3521	-1.25166	-3.29098	2.78516	2.98361	3.0332	2.98867
WBGene00000785	cpr-5	9.87808	10.0256	9.74188	9.32825	8.63709	8.47547	8.23463	8.49513
WBGene00021070	cpr-8	3.70079	3.87287	3.92749	3.73509	4.25685	4.3883	4.08643	4.16976
WBGene00000552	cmd-1	9.11259	9.09492	9.11003	9.03499	8.45226	8.30727	8.20995	8.31589
WBGene00004230	ptr-16	5.91297	5.33999	5.88158	6.04069	3.70599	3.64467	3.54744	3.58862
WBGene00020662	T21H3.1	10.8626	10.9842	11.0372	10.8896	9.04757	8.80277	8.84904	9.04225
WBGene00021738	Y50D4A.4	3.93751	3.88312	3.71679	3.89555	3.97926	3.67769	3.74095	3.76135
WBGene00021736	wrb-1	4.14593	4.08752	4.3217	4.21946	4.21587	4.22195	4.3985	4.40414
WBGene00195169	Y50D4A.6	-1.82625	-1.79956	-1.25166	-1.1755	0.888734	0.401949	0.521906	0.949916
WBGene00021739	Y50D4A.5	1.92269	1.45526	1.76215	2.06658	1.99751	2.16049	2.43005	2.29733
WBGene00021735	Y50D4A.1	4.04	4.20658	4.11668	3.78584	4.87235	4.68278	4.51839	4.69152
WBGene00235315	Y50D4A.10	1.23264	0.890758	1.27672	1.35288	-0.0600412	-0.296022	0.277488	0.124594
WBGene00016539	madd-2	4.24938	4.19839	4.31234	4.06951	4.10053	3.95528	3.72476	3.67757
WBGene00004266	rab-1	8.79549	8.80263	8.9085	8.82872	8.16978	8.14258	8.20011	8.16717
WBGene00016540	C39F7.5	3.19858	3.12903	3.34711	3.16298	2.59584	2.12501	2.49829	2.2747
WBGene00022288	Y75B7B.1	0.430087	-0.504102	0.539755	0.0782586	2.59584	2.8739	2.82877	2.93195
WBGene00004053	tank-1	7.15516	7.12822	6.9248	6.7845	8.24151	8.08239	7.79537	7.7089
WBGene00001171	egl-2	3.97824	4.07863	3.98748	3.80706	2.86684	2.61727	2.97963	2.81134
WBGene00044774	F16B3.3	1.63318	1.7297	1.58706	1.35288	1.35918	1.24555	1.83255	2.13091
WBGene00022285	Y75B7AL.2	-1.82625	0.167275	-0.864635	-2.06858	0.128404	0.401949	0.0880098	0.314072
WBGene00022284	glb-33	1.79824	2.17564	1.76215	2.01888	1.99751	2.08864	1.96248	1.97118
WBGene00004923	snt-3	2.80472	2.82316	2.80945	2.62391	2.23479	2.53855	2.38955	2.2747
WBGene00022286	rga-4	5.9353	6.07025	5.90666	5.7452	7.02223	6.66617	6.61514	6.54762
WBGene00022287	Y75B7AR.1	3.71463	3.55799	2.89965	1.99443	1.56898	1.46951	-0.0724549	0.268984
WBGene00004925	snt-5	4.31897	4.32033	4.61965	4.50992	3.14669	3.10391	2.93108	2.94634
WBGene00001578	ges-1	7.04514	7.02612	7.15806	7.0706	2.51932	2.11299	2.04302	2.30851
WBGene00019979	R09B5.11	4.25412	3.85215	4.08956	4.4882	3.36856	3.25378	3.1947	3.23128
WBGene00000558	cnc-4	2.58125	1.81783	2.8488	2.88561	1.33387	1.74351	1.7865	1.54909
WBGene00000557	cnc-3	4.41109	4.15675	4.37658	4.68821	2.12102	2.29427	2.56346	2.30851
WBGene00019980	chil-14	-0.60386	-0.615133	-0.197211	-1.41651	2.22105	2.34655	2.04302	2.61813
WBGene00019978	hacd-1	7.80816	7.76459	7.99828	7.91421	3.82884	3.99839	3.95382	3.73672
WBGene00019977	fpn-1.2	2.14337	1.94068	2.62533	2.15749	1.43256	0.92637	0.969365	1.08612
WBGene00004139	pqn-54	1.51162	0.52237	1.70611	0.253345	-0.441912	-1.14402	-1.35256	-0.153707
WBGene00018757	tag-304	4.97967	5.10186	5.19383	5.29273	4.44591	4.40071	4.33594	4.34563
WBGene00302980	F53E2.2	9.14313	9.02692	9.17565	9.11638	8.54806	8.39568	8.52709	8.63607
WBGene00006794	unc-60	6.126	6.0914	5.9838	6.30584	5.62026	5.55475	5.70478	5.65748
WBGene00016513	C38C3.4	1.60374	1.70679	1.64781	1.99443	2.86684	3.22055	3.18881	2.9817
WBGene00045390	C38C3.10	1.89864	1.65987	1.81609	2.30397	0.989428	1.28894	1.45479	1.34699
WBGene00016512	C38C3.3	1.84931	0.671748	1.15643	-0.62801	4.82089	4.73274	4.68034	5.03738
WBGene00016516	C38C3.8	0.785182	0.0985625	0.539755	-1.70601	2.69857	2.51133	2.15599	2.65365
WBGene00019348	K02H11.4	2.79173	2.19222	2.20777	1.78227	0.579783	0.719919	0.630159	0.595485
WBGene00018707	oac-31	3.76869	3.78267	3.95779	4.00976	1.45621	1.62998	1.17398	1.8386
WBGene00018706	F52F10.2	3.09658	2.80171	3.06471	3.33838	1.22794	1.35168	1.12548	1.08612
WBGene00000387	cdc-25.2	3.26592	3.04022	3.11936	3.02493	3.89524	3.7219	4.03155	4.18197
WBGene00017507	F16B4.5	2.95219	2.96501	2.8488	2.57527	3.11732	2.83051	2.7904	2.53488
WBGene00017506	F16B4.4	6.45246	6.64978	6.4082	6.47886	7.09041	7.3159	7.17938	7.23952
WBGene00017504	F16B4.2	2.66916	2.64188	2.72738	2.76069	3.02545	3.16341	3.22379	3.13405
WBGene00017510	nhr-178	1.11235	0.890758	1.58706	1.89225	1.05285	1.15464	1.51251	1.21057
WBGene00017503	nhr-177	3.80148	3.78267	4.12739	4.08696	2.97722	3.07321	2.94512	2.65365
WBGene00017512	nhr-179	2.99818	3.14615	3.01945	3.31882	2.31459	2.07631	1.90617	2.02641
WBGene00003707	nhr-117	4.47753	4.54997	4.46364	4.5937	2.94415	3.0794	2.88083	2.83474
WBGene00003700	nhr-110	4.18124	4.16937	4.20525	4.43012	3.27192	3.25378	3.22379	3.05658
WBGene00021610	nhr-237	0.886466	0.0985625	0.474167	1.0548	0.536062	1.05761	1.10061	0.921061
WBGene00021611	nhr-238	1.824	2.03563	2.28631	1.99443	1.93155	2.21775	2.30497	2.20459
WBGene00021608	Y46H3D.1	-0.0419811	-1.3521	-0.559781	-2.55401	1.61173	1.50675	1.49352	1.62262
WBGene00019388	K04F1.9	1.15357	1.81783	1.35168	1.0548	3.04897	3.33366	3.54283	3.40805
WBGene00021605	Y46H3C.5	-0.138196	0.0985625	-1.25166	-1.1755	1.99751	1.45053	1.60385	1.18652
WBGene00021607	Y46H3C.7	0.0482167	-0.129706	-1.78217	-0.969047	2.48524	1.90561	2.16801	1.70956
WBGene00021606	Y46H3C.6	-2.18882	-2.08906	-2.63017	-4.87594	1.17191	1.26741	0.730853	0.268984
WBGene00001769	gst-21	1.79824	1.42751	0.720327	1.10134	0.295054	0.719919	0.59497	0.222442
WBGene00022805	nhr-256	3.30303	3.01247	3.24266	3.19552	2.82203	3.04185	3.02661	3.19559
WBGene00021603	clec-204	4.00664	4.19428	4.1113	3.66709	2.59584	2.22893	2.14386	2.25171
WBGene00021602	clec-205	3.61485	3.878	3.87127	3.73509	2.51932	2.52046	2.09432	2.3524
WBGene00000976	dhs-13	6.11039	6.38892	6.27009	6.09776	5.60314	5.49695	5.46396	5.5319
WBGene00018112	F36H9.4	0.213276	-0.0495361	0.257355	0.550327	3.28518	3.55864	3.51015	3.49383
WBGene00018113	F36H9.5	4.19117	3.86771	4.17976	4.30646	1.77108	1.84875	1.77082	1.60459
WBGene00002016	hsp-16.2	2.6833	2.19222	1.84232	2.243	-0.441912	-0.233287	0.664511	0.314072
WBGene00002018	hsp-16.41	1.84931	1.28017	0.602491	1.78227	-0.731418	0.0450144	-0.387328	-0.282031
WBGene00021600	Y46H3A.4	2.29844	2.15886	2.22781	3.14087	1.80831	2.14876	2.37924	2.14345
WBGene00001632	gly-7	6.99641	6.9629	7.07753	6.89183	6.1625	6.08979	6.0757	6.07757
WBGene00044344	mrpl-39	5.88111	5.98716	6.01152	6.009	4.73649	4.69695	4.87809	4.91101
WBGene00021309	Y32G9B.1	5.24581	4.96863	5.20398	5.53451	3.2176	2.9298	2.95209	2.65365
WBGene00020394	T10B5.8	-0.60386	-0.615133	-0.559781	-2.06858	1.50238	1.13099	1.60385	1.67541
WBGene00020393	T10B5.7	6.25353	6.35526	6.69221	6.5932	4.51791	4.66642	4.55318	4.59434
WBGene00020388	T10B5.2	1.77201	1.61138	1.84232	1.31389	2.89307	3.04185	2.53589	2.85776
WBGene00020396	T10B5.10	4.7436	4.42225	4.62344	4.48381	2.12102	1.64675	1.67297	1.99906
WBGene00020389	T10B5.3	5.62313	5.65913	5.76986	5.72305	5.60049	5.79568	5.88311	5.83425
WBGene00020392	knl-3	4.26827	4.16097	4.15904	3.97269	5.54505	5.51989	5.6372	5.61307
WBGene00020390	T10B5.4	2.6833	2.62975	2.43161	2.76069	2.5416	2.42644	2.52658	2.48646
WBGene00020391	cct-7	8.44118	8.50826	8.44303	8.41595	7.97862	7.77449	7.89661	7.94846
WBGene00021305	zig-11	6.21996	6.4358	6.27972	6.10777	6.49205	6.17249	6.04016	6.33781
WBGene00021304	nphp-2	1.37886	1.1504	1.19765	1.0548	0.989428	0.751283	0.94162	0.558491
WBGene00021302	Y32G9A.3	-1.08929	-3.67403	-1.49267	-2.55401	0.346584	0.478911	0.698063	1.23422
WBGene00020277	T06A1.1	1.23264	1.50919	1.31469	1.72398	-3.16438	-4.20291	-2.93753	-4.12333
WBGene00020280	T06A1.5	5.87804	5.87736	6.17008	6.11912	3.24501	3.34912	3.20056	3.2254
WBGene00020279	glb-25	1.69032	1.34092	1.27672	1.19015	0.817475	1.48825	1.51251	0.734648
WBGene00020343	acs-3	4.69557	4.57864	4.47626	4.53133	2.77579	2.75516	2.82877	2.64485
WBGene00020342	fbxa-201	-0.74825	-1.01106	-0.559781	-2.55401	1.05285	0.870336	0.521906	0.978205
WBGene00020341	T08B1.4	4.42378	4.19428	4.49292	4.56493	3.43554	3.38455	3.45724	3.30572
WBGene00020340	T08B1.1	8.00646	8.07123	8.17638	8.22259	6.51616	6.44604	6.35019	6.37019
WBGene00006589	tnt-4	2.29844	2.61753	2.10318	1.0548	3.48811	3.49984	2.40994	2.45661
WBGene00000111	alh-5	5.37124	5.3023	5.62816	5.64664	3.36856	3.16923	3.33993	3.33336
WBGene00019089	clec-206	3.43428	2.724	3.31	3.28897	-3.90134	-2.32844	-4.15992	-4.12333
WBGene00019096	cysl-4	0.618532	0.167275	-0.308242	-0.232082	2.26189	2.35678	2.38955	2.28606
WBGene00019095	F59A7.8	3.65128	3.45182	3.25247	3.20621	4.63134	4.3062	4.31986	4.4197
WBGene00019090	F59A7.2	4.4612	4.65838	4.59672	4.8972	2.95249	2.90212	2.58155	2.54437
WBGene00019092	F59A7.5	2.55072	2.40635	2.26707	2.73139	2.75687	2.61727	2.23811	2.60004
WBGene00021489	Y40B10A.4	-1.08929	-1.3521	-0.704171	-2.06858	1.33387	1.22335	0.94162	0.978205
WBGene00021487	comt-3	4.80634	4.7703	4.73265	4.80178	3.16833	3.33883	3.10999	3.17129
WBGene00003676	nhr-86	4.52934	4.39744	4.55768	4.4882	4.19844	4.46833	4.46335	4.29311
WBGene00021486	lbp-9	6.44935	6.23437	6.50989	6.34263	7.91737	8.13629	8.4939	8.43883
WBGene00021493	Y40B10A.9	3.41745	3.31466	3.53574	3.5292	3.74011	3.67769	3.86799	3.94813
WBGene00018099	ztf-28	-0.74825	-0.866672	-1.78217	-3.29098	3.08734	2.9902	3.29678	3.3497
WBGene00018098	F36F12.7	-0.74825	-2.08906	-0.559781	-0.352376	1.61173	1.613	1.72273	1.49138
WBGene00000514	ckb-4	5.45194	5.50007	5.55272	5.53875	3.45327	3.49984	3.4074	3.41841
WBGene00194908	F22F7.8	2.10185	2.10733	2.65523	2.57527	2.39021	2.21775	2.01667	2.11825
WBGene00017720	F22F7.2	2.77861	3.03103	3.09775	3.10706	1.71337	1.67973	1.72273	1.43126
WBGene00017719	ldp-1	9.45536	9.56791	9.46832	9.44268	7.14373	6.92358	7.02268	7.04972
WBGene00017724	F22F7.7	2.37014	2.34834	2.41422	2.32373	3.56082	3.16923	3.21802	3.24881
WBGene00016695	C45H4.14	-4.99618	-5.25899	-4.9521	-4.87594	-0.0600412	-0.0599551	0.521906	0.701095
WBGene00003612	nhr-13	4.27295	4.32409	4.12739	4.58144	2.88438	3.13397	3.48634	3.16515
WBGene00021167	cyp-32B1	4.41956	3.95776	4.50117	4.5398	2.95249	2.64258	2.38955	2.84245
WBGene00021168	cyp-33C12	0.836713	0.930835	0.539755	0.615915	-0.53211	-1.53995	-1.35256	-1.06444
WBGene00003723	nhr-133	4.21571	4.26653	4.46786	4.42098	3.70599	3.72585	3.56573	3.62933
WBGene00018415	nhr-184	2.86801	3.15464	3.26222	3.61992	2.66851	2.52954	2.50779	2.34155
WBGene00003646	nhr-56	2.6833	2.82316	2.5948	3.01281	2.43851	2.31541	2.34788	2.48646
WBGene00003718	nhr-128	2.8176	2.90592	2.39663	2.85877	2.04508	2.13694	2.11931	1.77552
WBGene00003693	nhr-103	3.49166	3.34464	3.46997	3.39553	2.60645	2.92293	2.66875	2.56317
WBGene00003617	nhr-18	3.49166	3.26849	3.47835	3.94743	3.1394	3.37954	3.38698	3.16515
WBGene00003716	nhr-126	3.63682	3.88312	3.81277	3.89555	2.99347	3.14582	2.83632	3.01622
WBGene00003724	nhr-134	4.14593	4.08309	4.41204	4.20887	3.56082	3.56748	3.62363	3.61588
WBGene00003686	nhr-96	3.42589	3.38126	3.78599	3.56285	2.86684	2.70798	2.64314	2.84245
WBGene00018413	cyp-33C4	3.19858	3.40279	3.29108	3.26872	3.2176	3.22614	3.12856	2.93916
WBGene00023039	F41B5.11	0.93456	0.930835	0.662612	0.678651	1.65325	1.80458	1.14994	1.08612
WBGene00018262	cyp-33C3	2.90469	2.88567	2.87445	2.26361	3.33706	3.27012	2.924	3.02302
WBGene00018261	cyp-33C5	3.80148	3.45869	3.85847	4.05775	3.06444	3.1517	3.159	3.13405
WBGene00018264	cyp-33C6	-0.60386	-0.0495361	-0.704171	-0.12105	0.579783	-0.00651586	0.630159	0.441451
WBGene00018260	cyp-33C7	3.55457	3.54514	3.83906	3.78584	3.40548	3.56748	3.57479	3.5932
WBGene00023284	F41B5.1	0.676248	0.969829	1.11399	0.738772	2.26189	2.19512	2.48874	2.02641
WBGene00018265	nhr-182	3.62953	3.65689	3.62155	3.75706	3.29177	3.0794	2.95209	3.06319
WBGene00018266	nhr-183	2.95219	3.12903	3.20272	3.00058	2.22105	2.48359	2.33727	2.02641
WBGene00021163	nhr-275	1.37886	1.68352	1.42294	1.63186	0.780481	0.587164	0.321209	0.400229
WBGene00003649	nhr-59	2.26121	2.33347	2.39663	2.40019	1.65325	1.15464	1.35315	1.58633
WBGene00020852	nhr-228	3.78846	3.94313	3.71679	4.02794	3.58784	3.66951	3.61487	3.50845
WBGene00020851	nhr-227	0.361375	0.930835	-0.559781	0.615915	0.346584	0.401949	0.0880098	-0.216443
WBGene00020849	nhr-225	1.3076	1.11605	1.07027	1.10134	0.663441	1.26741	0.996587	0.558491
WBGene00003705	nhr-115	3.13825	3.46552	3.16164	3.40483	3.34342	3.68177	3.41751	3.4287
WBGene00020850	nhr-226	3.70079	3.57706	3.54376	3.74245	2.51932	2.80831	2.37924	2.71377
WBGene00021235	Y19D10B.6	3.7819	3.98656	3.31	3.87561	3.90386	3.84694	4.01833	3.94455
WBGene00021236	pud-1.2	4.29153	3.3594	4.71146	4.52707	2.23479	2.24003	2.17993	2.57248
WBGene00017500	pud-2.2	4.65667	3.97223	4.9742	4.96484	2.39021	2.4553	2.13164	2.7305
WBGene00017501	pud-3	1.41321	1.34092	2.41422	2.32373	-1.39884	-1.70041	-1.35256	-2.00786
WBGene00017490	pud-2.1	4.59815	3.78813	4.78092	4.88062	2.41456	1.97368	2.29404	2.45661
WBGene00017499	pud-1.1	4.38537	3.41697	4.67908	4.62191	2.31459	2.05133	2.21512	2.5538
WBGene00017497	irld-32	0.0482167	-0.214595	0.257355	0.678651	0.346584	0.551974	0.630159	0.978205
WBGene00018910	F56A4.2	2.64045	2.70101	2.99627	2.92496	-2.31638	-3.46595	-3.42295	-2.90094
WBGene00044131	Y45G12C.16	-0.24129	-0.304793	-0.704171	-0.352376	0.888734	0.440943	0.558901	0.921061
WBGene00001758	gst-10	8.31344	8.00413	8.48188	8.64062	2.7377	3.0227	2.89536	2.73879
WBGene00021565	Y45G12C.1	3.91372	4.09195	4.10589	4.41638	1.20019	1.31016	0.969365	1.30293
WBGene00016234	C29G2.6	2.84303	2.56756	3.07581	3.10706	3.2245	3.26469	3.29678	3.46413
WBGene00016230	C29G2.2	-3.41121	-5.25899	-2.63017	-4.87594	1.14305	1.39203	2.27193	1.60459
WBGene00018760	irg-3	6.51804	5.71901	6.19574	6.45105	3.4708	3.61939	3.54744	3.44399
WBGene00018761	F53E10.5	-0.24129	-1.01106	-1.25166	-1.1755	1.73286	1.81945	1.75497	1.95704
WBGene00018762	F53E10.6	4.77366	4.90968	4.97123	4.9522	4.64426	4.903	5.14158	5.12063
WBGene00018758	F53E10.1	5.25294	4.98299	5.34825	5.58247	3.60909	3.51362	3.68348	3.5655
WBGene00302982	W02H5.19	2.91671	3.18809	3.28152	2.81755	2.90171	2.73176	2.64314	2.58172
WBGene00020957	W02H5.2	5.15991	5.1746	5.06332	4.91033	4.84797	4.75998	4.75994	4.63489
WBGene00020962	W02H5.8	5.18497	5.09966	5.49395	5.30024	4.39174	4.26333	4.21077	4.08124
WBGene00020955	angl-1	4.33698	4.21472	4.23525	3.99751	4.4518	4.3062	4.17547	4.19106
WBGene00003579	ndx-2	4.35917	4.37582	4.62722	4.43468	3.23137	3.10391	3.14082	3.43381
WBGene00020954	W02G9.4	1.15357	1.04479	1.11399	0.409464	4.37633	4.44455	4.37795	4.32099
WBGene00020952	kel-8	6.85908	7.05134	6.96788	6.79605	5.39251	5.23657	5.0471	5.06731
WBGene00020953	W02G9.3	4.6277	4.71399	4.91672	4.66516	3.93786	4.0466	3.95729	4.09422
WBGene00021564	Y45G12B.3	5.41003	5.30802	5.35054	5.17799	4.27358	4.28493	4.26495	4.16361
WBGene00021563	Y45G12B.2	5.26944	5.28887	5.25614	5.23128	4.65963	4.47539	4.4112	4.48276
WBGene00021562	nuo-5	8.6269	8.61724	8.59877	8.51571	7.74626	7.57968	7.49874	7.46241
WBGene00016048	C24B9.3	7.88933	7.56657	7.84617	7.71395	6.26816	6.05801	5.70065	5.8506
WBGene00016052	dod-3	5.00804	4.49088	5.47102	5.22078	-1.57942	-1.53995	-1.83799	-1.62083
WBGene00019885	R05D8.7	0.361375	-1.17153	-0.559781	-0.48362	-0.128754	0.278214	0.558901	0.734648
WBGene00000977	dhs-14	6.19796	5.9919	6.39939	6.51692	2.87564	2.98361	2.97963	3.07634
WBGene00000978	dhs-15	-0.60386	-1.17153	-1.04521	-1.70601	0.128404	0.751283	0.404867	0.481529
WBGene00004130	ketn-1	8.41494	8.76208	7.88888	7.57862	8.1065	7.88863	6.79984	6.54289
WBGene00018823	F54E2.1	7.70361	7.83426	7.69873	7.70409	6.45658	6.59933	6.26879	6.30747
WBGene00020183	T03D3.5	2.01505	2.05389	2.53172	2.04293	3.45327	3.8139	3.83444	3.87854
WBGene00020182	ugt-53	4.30074	4.42225	4.25979	4.18205	0.396337	0.440943	-0.253027	0.222442
WBGene00018138	folt-2	8.68011	8.79281	8.78694	8.59891	7.15055	7.29444	7.01438	6.95593
WBGene00018140	F37B4.10	2.80472	2.97463	2.8358	3.16298	2.4737	2.65092	2.89536	2.80346
WBGene00002055	ifc-1	8.68165	8.7979	8.77742	8.6631	8.2259	8.08201	8.03083	8.02546
WBGene00016281	pals-32	0.93456	0.969829	1.35168	1.00671	6.02198	6.10656	6.18992	6.04032
WBGene00016282	C31B8.7	4.13053	4.06068	4.20525	4.06951	2.23479	2.7474	2.28303	2.33062
WBGene00016283	zmp-3	3.9434	4.25868	3.79945	3.68248	4.53745	4.35551	4.23097	4.30433
WBGene00019105	asp-8	9.24573	8.85711	8.85415	8.96828	5.6137	5.45351	5.54687	5.52592
WBGene00019108	chpf-2	-0.74825	-0.304793	-0.197211	-0.969047	1.05285	1.26741	1.54974	1.56783
WBGene00016849	acs-21	3.39184	3.46552	3.44451	3.30894	2.74731	3.00979	2.74296	2.78756
WBGene00016860	cyp-33C9	4.35917	4.39744	4.39884	4.43468	3.69609	3.70598	3.56573	3.69045
WBGene00022261	clec-210	4.09922	3.56438	3.93969	4.02191	1.30811	1.24555	1.43503	1.75931
WBGene00022267	Y73C8C.10	-3.41121	-2.08906	-2.14474	-1.1755	0.128404	0.234492	0.0364795	0.666744
WBGene00017174	tat-6	-0.0419811	-0.504102	-0.559781	0.409464	0.186119	0.361872	0.2324	0.558491
WBGene00017175	irld-3	1.51162	0.413436	1.61776	0.168456	3.59318	3.7219	3.48153	3.75318
WBGene00017172	F02C9.1	-1.82625	-1.3521	-1.49267	-0.788475	0.295054	0.687858	0.794279	0.441451
WBGene00016474	C36C5.5	2.90469	2.75782	3.34711	3.55451	3.23137	3.44814	4.02826	3.50845
WBGene00016481	C36C5.12	-0.60386	-0.866672	0.333304	0.738772	1.20019	1.05761	2.00331	1.43126
WBGene00002246	lag-2	-1.53675	-2.08906	-1.78217	-1.41651	0.622219	0.0450144	0.0364795	0.400229
WBGene00022260	Y73C8B.3	6.17688	6.06463	6.19955	6.43297	4.61829	4.62258	4.7718	4.7232
WBGene00022259	Y73C8B.2	3.80148	3.95776	3.90277	4.05184	3.12472	3.28627	3.41247	3.39237
WBGene00022258	Y73C8B.1	3.4755	3.26065	3.45304	3.35768	2.78516	2.88101	3.06569	2.8729
WBGene00019525	K08D9.4	0.618532	0.930835	0.539755	0.905422	1.71337	2.08864	2.16801	1.97118
WBGene00000168	apx-1	1.77201	1.37037	0.662612	-0.352376	5.15665	4.97284	5.00917	5.07224
WBGene00235094	K08D9.9	-4.99618	-5.25899	-4.9521	-4.87594	0.817475	1.66334	1.28854	1.13719
WBGene00001771	gst-23	0.785182	0.763378	1.02518	1.4991	0.396337	0.401949	-0.0724549	-0.282031
WBGene00020878	T28A11.16	2.10185	2.4892	2.64036	2.84516	2.99347	3.33883	3.68766	3.52772
WBGene00020873	T28A11.6	1.19365	1.85995	1.27672	1.46391	1.78982	2.06387	2.17993	1.89903
WBGene00020879	T28A11.17	0.785182	0.35572	0.092296	0.333516	0.989428	1.20081	0.762914	1.03317
WBGene00020881	T28A11.19	-0.472615	-0.129706	0.257355	0.796488	2.6786	2.50214	3.37665	3.06978
WBGene00020883	fbxa-64	4.74022	4.66731	4.70433	4.77332	3.1394	3.46242	3.40232	3.5655
WBGene00020869	T28A11.2	5.53813	5.41255	5.5919	5.8009	5.33786	5.46656	5.94817	5.76084
WBGene00269355	T28A11.25	0.430087	0.468931	1.15643	0.851983	0.742513	0.78198	0.969365	0.799499
WBGene00018055	F35F10.5	2.20349	2.27239	2.41422	3.20621	2.32748	2.12501	3.01334	2.71377
WBGene00018056	F35F10.6	2.65487	2.55479	2.65523	2.55869	2.37788	2.72388	2.85875	2.44652
WBGene00018054	F35F10.4	2.99818	2.82316	2.91209	2.77511	2.22105	1.93322	2.09432	1.70956
WBGene00018060	arrd-18	4.85401	4.77306	4.80779	4.86384	4.07784	3.8433	4.03155	3.9517
WBGene00018061	arrd-19	4.33698	4.42926	4.46786	4.35528	3.6609	3.47657	3.73692	3.62486
WBGene00018052	F35F10.1	2.95219	3.16308	3.05353	3.20621	3.94205	4.16195	4.48994	4.45535
WBGene00018062	F35F10.13	0.558411	0.8071	0.333304	-0.0179567	0.295054	0.278214	0.404867	0.124594
WBGene00018063	F35F10.14	-0.138196	0.8071	0.602491	0.333516	-0.200904	-0.233287	-0.886899	-0.754099
WBGene00015882	C17B7.8	1.99251	2.30325	2.34252	2.50777	1.52492	0.92637	0.730853	1.00595
WBGene00015879	C17B7.5	3.73514	4.31655	3.64409	3.72769	3.06444	2.9902	3.08484	3.01622
WBGene00015878	C17B7.4	0.676248	0.468931	0.775822	0.796488	1.9813	1.97368	2.56346	2.46663
WBGene00015884	C17B7.10	0.495676	-0.401009	0.539755	0.905422	2.17903	2.22893	2.66026	2.39499
WBGene00015885	fbxa-65	4.68857	4.56915	4.49292	4.70338	3.23821	3.39452	3.48634	3.44905
WBGene00015876	C17B7.2	0.213276	-0.304793	0.539755	0.550327	-0.357023	-0.0599551	0.137763	-0.153707
WBGene00268213	C17B7.15	0.785182	1.11605	0.829262	1.42784	0.703519	0.78198	1.2438	0.921061
WBGene00015886	C17B7.12	0.289225	0.413436	0.474167	0.738772	-1.23838	-1.88098	0.137763	-0.422893
WBGene00015437	scrm-3	2.05911	1.5865	1.70611	1.91848	1.65325	0.841481	1.33194	1.58633
WBGene00015435	C04E12.5	0.430087	-0.214595	-0.0941171	-1.41651	0.346584	0.401949	-0.13017	0.357794
WBGene00015434	C04E12.4	2.58125	2.97463	2.32403	2.36247	4.72923	4.53743	4.5714	4.59434
WBGene00015433	C04E12.2	3.85245	3.70968	3.83906	3.80706	3.47659	3.38954	3.89356	3.64264
WBGene00015439	C04E12.10	0.886466	1.5865	0.333304	0.0782586	0.0682829	-0.11545	-0.0724549	-0.663902
WBGene00015440	arrd-20	2.10185	2.42049	2.16684	2.50777	1.9813	1.43129	1.3104	1.08612
WBGene00015441	arrd-21	2.37014	2.2879	2.28631	2.06658	2.34024	1.96032	1.7865	2.15589
WBGene00020619	T20D4.13	-1.29574	-0.504102	-2.63017	-1.1755	1.22794	1.0323	1.14994	0.978205
WBGene00020620	T20D4.15	0.93456	1.0078	0.775822	1.10134	-0.84245	-1.26431	-0.790684	-0.498842
WBGene00020618	T20D4.12	0.558411	1.56119	1.45729	1.94424	0.780481	1.26741	1.87717	1.79155
WBGene00020617	T20D4.11	3.96672	3.85215	3.95779	4.33108	4.17369	4.3504	4.82022	4.70427
WBGene00020616	T20D4.10	2.91671	2.83377	2.769	3.02493	3.15394	3.44814	3.89717	3.80543
WBGene00020615	T20D4.9	0.981102	0.573901	0.930545	1.39085	0.663441	0.587164	0.363644	0.400229
WBGene00020613	T20D4.7	-1.82625	-1.01106	-0.308242	-0.48362	1.54712	2.13694	2.51721	2.43636
WBGene00020612	arrd-22	4.22541	3.99604	3.91518	3.96011	3.68612	3.5363	3.76489	3.60685
WBGene00020611	T20D4.5	2.05911	2.15886	1.89339	2.13529	2.46206	2.61727	2.7826	2.65365
WBGene00020609	T20D4.3	2.47143	3.37401	2.61014	2.62391	2.27525	2.21775	2.28303	2.39499
WBGene00000478	cfz-2	1.44677	0.969829	1.45729	1.39085	1.11361	0.898625	1.19763	0.701095
WBGene00017868	slc-28.2	0.836713	0.167275	0.602491	0.481614	2.22105	2.38705	2.15599	2.16822
WBGene00017867	slc-28.1	4.49367	4.13118	4.31234	4.26105	4.04702	3.78388	3.47671	3.43381
WBGene00001781	gst-33	1.94634	2.05389	2.64036	2.62391	0.396337	1.00654	0.59497	0.767438
WBGene00003096	lys-7	2.62587	2.27239	2.69895	1.63186	1.38406	1.59583	1.49352	1.74292
WBGene00015577	ugt-64	6.21875	6.31324	6.53121	6.42384	5.49169	5.52217	5.27818	5.45221
WBGene00015574	irg-1	2.14337	2.07193	1.78937	2.11275	3.25179	3.00979	3.00666	2.7305
WBGene00003683	nhr-93	-0.24129	-0.735428	-0.864635	-0.352376	0.186119	0.320649	0.2324	0.174347
WBGene00020756	T24A6.20	4.86336	4.75084	4.8309	4.83315	3.16833	2.9298	2.93811	3.04993
WBGene00020744	T24A6.1	-0.74825	-1.79956	-1.78217	-1.41651	0.444431	1.00654	1.10061	0.949916
WBGene00018229	F40C5.2	-1.08929	-1.79956	-1.78217	-2.06858	0.346584	0.0947675	0.277488	0.314072
WBGene00020696	pygl-1	9.4376	9.45853	9.57458	9.40389	8.64	8.35957	8.53915	8.54858
WBGene00004422	rpl-11.1	7.73493	7.38329	7.80216	7.16058	9.69442	9.81247	10.1859	10.1376
WBGene00020695	T22F3.2	5.14721	5.12795	5.10725	5.11133	5.30567	5.18582	5.26285	5.16899
WBGene00020699	T22F3.10	-3.41121	-5.25899	-3.36714	-4.87594	-0.128754	0.401949	0.137763	0.222442
WBGene00020700	T22F3.11	-3.41121	-1.17153	-2.14474	-4.87594	3.38714	2.73176	2.77476	2.56317
WBGene00019097	F59B1.2	8.16354	8.17863	8.37924	8.37599	6.75717	6.7152	6.64125	6.67244
WBGene00019100	F59B1.8	5.4015	4.78677	5.37994	5.51531	3.60381	3.9143	3.76489	3.76946
WBGene00019101	F59B1.10	0.361375	-0.401009	0.177185	0.678651	0.780481	1.78955	1.35315	1.54909
WBGene00000062	acr-23	1.51162	1.65987	1.81609	1.66322	1.25516	1.13099	0.762914	0.734648
WBGene00044527	Y39H10B.2	4.54104	4.30516	4.64967	4.58963	4.13024	4.17068	4.04791	3.94096
WBGene00194902	Y39H10B.3	-2.67425	-1.79956	-1.49267	-1.70601	3.63523	3.89687	4.11465	3.95882
WBGene00021081	pals-33	-2.18882	-1.01106	-1.04521	-0.232082	6.42771	6.3118	6.33093	6.19068
WBGene00021080	W08A12.3	2.16369	2.17564	2.08132	2.13529	0.923085	1.20081	1.04954	1.00595
WBGene00021079	W08A12.2	2.31671	1.7297	2.22781	2.50777	2.01354	2.17213	2.55433	2.29733
WBGene00021078	unc-132	4.53325	4.53054	4.17461	3.80706	5.52142	5.33171	5.30972	5.38644
WBGene00003025	lin-40	6.64542	6.67507	6.60489	6.4135	6.51334	6.29992	6.21693	6.08001
WBGene00020854	T27C4.1	4.91821	5.1746	4.98601	5.03845	5.29751	5.0251	4.89988	5.13327
WBGene00020855	hpo-36	5.30646	5.22985	5.06053	4.99288	3.15394	2.84512	3.14082	3.03654
WBGene00003479	mtm-9	4.37669	4.36123	4.15381	4.2456	4.46934	4.43008	4.4112	4.4975
WBGene00021482	Y39H10A.6	5.22178	5.10186	5.32053	5.28519	4.75329	4.75031	4.53473	4.4926
WBGene00000498	chk-1	4.30532	4.28211	3.98748	4.02191	5.31702	5.28157	5.41183	5.22022
WBGene00019961	R08E5.1	2.03725	2.56756	2.08132	2.13529	1.50238	2.00003	1.28854	1.16207
WBGene00019963	R08E5.3	8.02636	8.18693	7.78578	7.68368	4.28353	4.23865	3.53357	3.86724
WBGene00019962	cysl-3	4.86025	5.2076	5.03801	5.02644	3.31136	3.128	3.50067	3.47906
WBGene00019965	R08F11.1	5.44365	5.58728	5.67999	5.64075	4.92626	4.6561	4.43378	4.48029
WBGene00019969	fpn-1.3	-4.99618	-5.25899	-4.9521	-4.87594	0.0682829	0.478911	0.277488	0.357794
WBGene00019967	cyp-33C8	4.95656	4.89709	4.10047	4.54402	4.80717	4.82407	4.39595	4.39368
WBGene00019968	R08F11.4	0.361375	0.849535	0.333304	0.409464	1.33387	1.13099	1.12548	0.799499
WBGene00019180	H10D18.5	3.6656	3.78267	3.62155	3.73509	2.61698	2.60014	2.56346	2.37385
WBGene00018543	ugt-32	1.41321	1.9984	1.35168	1.83831	-0.357023	-0.296022	-0.0169597	-0.663902
WBGene00018540	btb-21	2.56606	2.85475	2.86168	2.92496	1.65325	1.78955	2.0689	1.62262
WBGene00015903	C17E7.9	-4.99618	-5.25899	-3.36714	-2.06858	2.50805	2.24003	3.00666	2.80346
WBGene00015905	C17E7.12	-4.99618	-5.25899	-4.9521	-3.29098	0.817475	1.26741	1.98983	1.69258
WBGene00015899	C17E7.4	-3.41121	-3.67403	-4.9521	-2.55401	3.24501	3.17502	3.75297	3.59777
WBGene00015897	nhr-156	4.61669	4.74242	4.90744	4.91033	1.6936	2.14876	1.84758	1.95704
WBGene00019473	cyp-35A5	4.34144	3.80979	4.21532	4.12688	1.20019	1.13099	1.83255	1.8386
WBGene00019472	cyp-35B1	3.16873	2.52891	3.09775	2.97581	-2.02687	-1.53995	-2.28545	-1.62083
WBGene00020386	cyp-34A4	1.11235	0.52237	0.720327	1.42784	1.93155	1.81945	2.08167	1.88416
WBGene00015041	cyp-34A6	0.133106	0.52237	0.829262	0.0782586	1.43256	1.50675	1.04954	1.18652
WBGene00015043	cyp-34A8	3.37451	3.38847	3.40985	3.4324	5.45401	5.5779	5.27818	5.32306
WBGene00015044	cyp-34A9	3.1887	3.10295	3.88395	3.80002	2.99347	2.95022	3.43751	3.55615
WBGene00015046	nlp-34	1.37886	1.48248	2.75526	3.00058	1.35918	1.4118	1.26635	1.47161
WBGene00003769	nlp-31	4.5136	4.45697	4.46786	4.68821	3.94205	3.96534	4.10531	3.92288
WBGene00003768	nlp-30	4.27762	4.31655	4.59287	5.02342	2.72801	2.82315	3.07849	2.70533
WBGene00003767	nlp-29	3.28459	3.41697	3.07581	3.2378	3.16833	3.43371	3.43751	2.96766
WBGene00003766	nlp-28	0.93456	1.08086	0.829262	0.851983	3.82884	4.0339	4.13929	3.94813
WBGene00003765	nlp-27	3.59254	4.16937	3.88395	3.7787	5.81576	6.13211	6.15712	6.09866
WBGene00019568	K09D9.11	-1.82625	-1.3521	-0.864635	-2.06858	1.52492	2.03867	1.70633	1.79155
WBGene00019569	K09D9.12	-2.18882	-3.67403	-3.36714	-3.29098	1.91457	1.83418	1.97622	2.0399
WBGene00019565	cyp-35A3	4.18124	3.92836	4.41641	4.65349	1.54712	1.20081	1.92046	2.05326
WBGene00019564	K09D9.1	1.92269	1.7297	2.20777	1.91848	1.6936	1.613	1.54974	1.49138
WBGene00016786	cyp-35A4	2.05911	1.5865	1.7344	2.01888	-0.628325	-0.929895	-0.535427	-0.350744
WBGene00016785	C49G7.7	-1.53675	-1.3521	-2.63017	-0.352376	0.346584	0.841481	0.0364795	0.174347
WBGene00077593	C49G7.12	1.27061	0.763378	0.257355	1.27381	2.83111	3.09171	2.99321	3.00938
WBGene00016788	C49G7.10	2.97537	3.0764	3.15119	3.39553	3.06444	3.08557	2.99995	3.00938
WBGene00016783	irg-2	0.618532	0.8071	0.602491	1.83831	1.02149	0.621515	1.0753	0.734648
WBGene00016782	phat-3	0.558411	0.763378	0.333304	-0.48362	4.58917	4.47304	3.69183	3.84437
WBGene00016781	C49G7.3	3.60001	3.3372	2.41422	0.796488	6.29464	6.19974	4.56914	5.41905
WBGene00017035	D1065.3	0.886466	0.232864	1.31469	-1.41651	2.65835	2.7396	2.45969	2.66239
WBGene00268212	D1065.6	0.676248	1.39922	1.35168	1.35288	0.742513	0.320649	1.12548	1.30293
WBGene00018189	nhr-181	1.99251	1.48248	1.42294	2.22209	2.02939	1.98691	2.14386	1.98519
WBGene00194894	T05B4.14	-0.472615	-1.3521	-0.704171	-0.969047	2.28848	2.19512	2.34788	2.36317
WBGene00020237	phat-4	3.45091	3.12903	2.26707	0.253345	3.75449	3.52727	1.67297	2.22834
WBGene00003647	nhr-57	2.27995	2.70101	2.44878	2.43695	1.78982	1.81945	1.0753	1.8074
WBGene00021554	Y45G5AL.1	5.64678	5.84626	5.77156	5.53027	5.18877	5.0251	5.16426	5.31199
WBGene00021558	Y45G5AM.6	3.33025	3.24484	3.19256	3.4324	3.31136	3.24279	3.01334	3.08937
WBGene00021556	Y45G5AM.3	4.56797	4.84561	4.64595	4.81929	4.77931	4.84603	4.85038	4.76033
WBGene00021559	Y45G5AM.7	3.37451	2.99368	3.13005	2.89885	5.07307	5.24486	5.38247	5.31477
WBGene00021560	coh-4	1.92269	1.61138	1.70611	1.19015	4.24331	4.26605	4.14842	4.06484
WBGene00021555	pid-5	2.88034	2.36306	1.76215	-0.48362	5.34104	5.22824	5.03402	5.08205
WBGene00021561	Y45G5AM.9	4.54104	4.7813	4.68995	4.61792	4.71214	4.62892	4.63558	4.73775
WBGene00003704	nhr-114	9.67453	9.76818	9.74166	9.60428	6.68268	6.60202	6.3202	6.39401
WBGene00019276	algn-5	5.47448	5.43711	5.48981	5.54086	4.47803	4.45649	4.61816	4.55732
WBGene00019275	rpac-40	4.77366	4.83773	4.85042	4.78406	4.87454	4.99921	5.07928	5.08368
WBGene00019274	H43I07.1	4.71291	4.78677	4.91364	4.75524	4.65452	4.48708	4.51839	4.60799
WBGene00003747	nlp-9	2.96382	3.06744	2.75526	2.74611	3.78749	3.8433	3.68348	3.66891
WBGene00003751	nlp-13	5.24103	5.15146	5.32286	5.24948	4.82089	4.98609	4.97365	4.94902
WBGene00235310	R02D1.2	1.34367	1.24881	0.775822	0.615915	0.490974	-0.502473	-0.700486	-0.498842
WBGene00003715	nhr-125	1.94634	2.22483	1.84232	1.78227	1.38406	1.17791	1.10061	1.32513
WBGene00017060	D2063.1	2.4047	1.53543	2.03659	2.43695	2.09112	2.32587	2.47912	2.29733
WBGene00044529	irld-1	0.430087	0.0264127	1.11399	-0.62801	2.74731	2.92293	2.66875	3.04993
WBGene00017062	glrx-3	6.20042	6.34139	6.36362	6.42955	5.9183	5.75371	5.88584	5.99084
WBGene00017981	figl-1	4.69207	4.65838	4.65338	4.62191	4.90063	4.86048	4.85782	4.73568
WBGene00017982	hpo-18	7.78621	7.84413	8.05965	8.11718	6.46607	6.58798	6.78918	6.70982
WBGene00003159	mcm-7	5.6912	5.75433	5.33677	5.1915	7.04386	6.83669	7.16558	7.21038
WBGene00017983	F32D1.3	1.84931	2.17564	2.08132	2.65544	1.88002	1.26741	1.3104	1.36852
WBGene00044530	F32D1.11	5.16243	4.93454	4.84394	4.97112	2.15032	2.54751	2.57253	2.24007
WBGene00017984	F32D1.5	8.10399	8.09374	8.15724	8.09435	7.99562	7.95117	8.125	8.03496
WBGene00017988	fipp-1	6.5694	6.56875	6.41258	6.34384	6.41795	6.24795	6.18327	6.24408
WBGene00017985	neg-1	0.785182	-0.214595	0.257355	0.253345	4.79794	4.76959	5.26425	5.21131
WBGene00017986	F32D1.7	0.361375	-1.01106	-0.428536	-0.788475	4.81405	4.69493	5.2115	5.27256
WBGene00017413	F13A2.4	-1.82625	-3.67403	-1.49267	-4.87594	0.780481	1.39203	1.80201	1.86913
WBGene00001714	grl-5	7.67249	7.12336	7.62792	7.80991	4.80946	4.90648	4.94948	4.70427
WBGene00021619	Y47D7A.6	-1.82625	-3.67403	-4.9521	-4.87594	3.14669	3.39948	3.66663	3.95526
WBGene00021620	Y47D7A.7	-3.41121	-5.25899	-2.63017	-4.87594	1.50238	1.81945	1.89174	1.86913
WBGene00004820	skr-14	-4.99618	-5.25899	-4.9521	-4.87594	0.817475	0.751283	1.77082	1.69258
WBGene00004813	skr-7	-4.99618	-5.25899	-4.9521	-4.87594	1.91457	2.12501	2.79815	2.62709
WBGene00021627	Y47D7A.15	7.24372	6.80407	7.77773	7.40222	5.64362	5.18582	6.11582	5.71219
WBGene00021625	Y47D7A.13	7.48032	7.51353	7.87901	7.81428	6.96465	6.76743	7.39834	7.03759
WBGene00044637	rft-1	4.45297	4.74523	4.70433	4.77691	3.01752	3.26469	2.96593	2.94634
WBGene00021626	rft-2	5.18	5.15146	5.13934	5.07389	3.79678	3.52274	3.67508	3.4541
WBGene00019224	gnrr-5	0.836713	1.31087	0.880792	1.35288	0.490974	0.719919	0.969365	0.891617
WBGene00020370	T08H10.3	-0.352321	-0.866672	-0.197211	-0.788475	2.06059	2.56527	2.44988	2.5538
WBGene00020369	T08H10.1	9.071	8.97426	9.21116	9.18197	6.38906	6.31836	6.32087	6.46069
WBGene00006796	unc-62	6.7516	6.8796	6.79819	6.74566	5.65644	5.55919	5.31784	5.42677
WBGene00020904	T28F12.1	-0.472615	-0.401009	-0.704171	-0.788475	1.17191	1.39203	1.28854	1.49138
WBGene00004947	sos-1	5.45194	5.55719	5.38218	5.0884	5.58583	5.48999	5.11388	5.23642
WBGene00044586	Y61A9LA.12	0.213276	0.0985625	0.00209817	0.0782586	0.346584	0.870336	0.483938	0.400229
WBGene00022017	Y61A9LA.5	0.981102	1.1504	0.602491	0.796488	1.47948	1.59583	1.35315	1.45158
WBGene00022019	sut-2	5.98325	6.00017	5.74226	5.70996	6.37129	6.29461	6.09078	6.17626
WBGene00022015	Y61A9LA.3	5.54975	5.49673	5.29464	5.29774	5.4496	5.2421	5.05683	5.06567
WBGene00022014	Y61A9LA.1	3.05367	3.0764	2.99627	2.87226	4.16295	3.94175	3.83066	3.85585
WBGene00022022	Y61A9LA.11	4.23984	4.19428	4.04508	4.34081	3.16115	3.31279	3.20056	3.51329
WBGene00022021	Y61A9LA.10	6.19919	6.31608	6.0668	5.91441	6.60744	6.38611	6.25618	6.20197
WBGene00018814	F54D11.4	3.67271	3.4099	3.51143	3.31882	4.19493	4.02109	3.82308	4.02472
WBGene00018812	sumv-2	5.59908	5.64565	5.55073	5.34202	5.98689	5.71346	5.49531	5.60175
WBGene00018811	pmt-2	11.0988	11.1987	11.2668	11.2349	8.70622	8.3977	8.47633	8.76077
WBGene00018813	F54D11.3	-1.08929	-1.01106	-3.36714	-2.06858	1.80831	1.80458	1.58604	1.82309
WBGene00004928	soc-1	4.14593	4.35019	4.31234	4.2352	3.79214	3.54975	3.53821	3.44399
WBGene00018297	F41F3.3	10.1873	9.796	10.3539	10.4549	8.60505	8.65837	9.23003	8.78625
WBGene00044533	F41F3.8	3.08597	2.87544	3.44451	3.57939	1.05285	1.31016	1.28854	0.631554
WBGene00000712	col-139	7.32716	6.00134	6.98417	4.85028	10.3635	10.274	10.1837	10.1871
WBGene00018296	F41F3.1	-0.74825	-2.45163	-2.14474	-1.41651	1.47948	1.52501	1.7865	1.62262
WBGene00219236	K03B4.9	0.558411	0.623654	0.00209817	-0.0179567	0.241615	0.587164	0.444944	0.701095
WBGene00019356	K03B4.6	-2.18882	-3.67403	-1.25166	-1.41651	0.00554717	0.621515	0.855033	0.595485
WBGene00019355	K03B4.4	0.731743	0.930835	0.978639	0.956952	0.780481	0.687858	0.363644	0.978205
WBGene00006392	taf-10	3.55457	3.66879	3.65893	3.63581	4.41908	4.64362	5.0713	4.95259
WBGene00019354	K03B4.2	5.13439	5.17876	5.20145	5.28519	5.54781	5.59421	5.78309	5.83038
WBGene00019353	K03B4.1	4.98824	4.95897	5.10183	4.78406	4.91564	4.97617	4.94774	4.87385
WBGene00019357	cpg-8	3.40896	3.1117	3.50323	3.36724	5.28766	5.4234	5.79379	5.70163
WBGene00022584	ZC266.1	0.0482167	0.0985625	0.00209817	-0.352376	0.346584	0.401949	0.2324	0.0730641
WBGene00004195	prx-6	5.23624	4.99486	5.00645	5.13948	3.25179	3.23726	3.05925	3.08937
WBGene00018210	F39G3.5	4.79661	4.76199	5.02661	4.97112	3.44147	3.5318	3.41247	3.76541
WBGene00006570	tig-2	2.76537	2.79086	2.5948	2.73139	3.00955	3.02911	2.90258	2.57248
WBGene00018208	F39G3.3	4.23984	4.54997	4.1433	4.03396	4.89632	4.71496	4.55776	4.65912
WBGene00018207	F39G3.2	1.15357	0.52237	1.07027	0.409464	2.51932	2.48359	2.49829	2.49628
WBGene00018206	ugt-61	5.39292	4.74804	5.07443	4.96798	4.14487	4.08403	3.83066	3.85585
WBGene00015984	C18G1.6	-1.29574	0.0985625	-0.559781	-0.48362	0.622219	0.812037	0.0880098	0.400229
WBGene00001855	hil-4	4.52542	4.14828	3.31	2.40019	6.97594	6.78222	6.97771	7.12953
WBGene00003994	pgl-3	4.23504	3.87287	3.14066	1.78227	7.16048	6.98134	6.93921	7.00143
WBGene00015982	bgnt-1.4	-2.18882	-2.93706	-1.78217	-2.55401	1.20019	1.26741	1.04954	1.05989
WBGene00015987	C18G1.9	0.361375	-0.504102	-0.197211	-2.55401	3.63004	3.87212	3.79622	3.88603
WBGene00015981	elt-7	3.81439	3.90843	4.28869	4.27127	1.9813	2.31541	2.43005	2.18045
WBGene00015980	C18G1.1	-0.138196	1.31087	0.333304	0.481614	0.817475	0.655068	0.59497	1.03317
WBGene00271832	Y60C6A.3	-3.41121	-3.67403	-1.04521	-0.232082	0.956638	0.751283	0.94162	1.03317
WBGene00019840	R02F11.2	1.63318	1.70679	1.64781	1.83831	1.86242	1.77437	1.67297	1.62262
WBGene00019839	R02F11.1	3.05367	2.85475	2.8488	2.22209	0.536062	1.00654	-0.989993	-0.754099
WBGene00019841	R02F11.3	3.49166	3.98656	3.51958	3.32863	3.77814	3.54975	3.54744	3.56083
WBGene00019842	R02F11.4	3.34812	3.29943	3.38329	2.91196	4.9556	5.04105	4.91422	4.84341
WBGene00016509	adss-1	7.14241	7.18577	7.10013	6.93584	8.12322	7.99092	7.91255	8.01376
WBGene00002010	hsp-6	9.65963	9.80537	9.49582	9.30576	9.80986	9.59755	9.25974	9.46339
WBGene00016508	C37H5.5	5.93825	5.96923	5.84637	5.86974	6.03775	5.95233	5.96291	5.89022
WBGene00045308	C37H5.14	0.731743	0.671748	1.35168	0.168456	1.78982	1.94683	1.568	1.89903
WBGene00003528	nas-9	1.54298	2.03563	1.84232	1.75342	4.26356	4.46597	4.06086	4.16361
WBGene00016507	abhd-5.2	3.56224	3.59588	3.65893	3.61992	3.85132	3.88632	4.03812	3.99734
WBGene00016506	abhd-5.1	1.824	1.85995	1.94272	2.40019	1.77108	1.8916	1.86245	1.99906
WBGene00003591	nex-4	1.27061	0.969829	1.67726	1.42784	0.989428	1.13099	1.26635	1.05989
WBGene00016511	C37H5.13	5.77943	5.5411	5.63755	5.48051	5.18346	5.28961	5.00583	5.07716
WBGene00005110	srd-32	0.981102	1.7297	0.405454	1.10134	0.490974	0.278214	-0.318615	0.0730641
WBGene00020591	nhr-220	1.66203	1.56119	2.01369	2.13529	0.742513	0.478911	0.762914	-0.153707
WBGene00020589	T19H12.3	2.99818	2.94558	2.74139	2.98825	2.59584	2.93664	2.67718	2.83474
WBGene00020592	ugt-12	7.26327	7.22155	7.21814	7.27031	5.996	6.18546	5.90662	6.03612
WBGene00020588	T19H12.2	4.68154	4.27823	3.99335	2.95061	7.45199	7.31754	7.69404	7.63475
WBGene00020593	ugt-11	0.886466	1.96018	1.11399	1.39085	2.15032	2.29427	2.43005	2.28606
WBGene00020587	ugt-9	2.01505	1.97942	2.16684	1.91848	3.28518	3.33366	3.65813	3.78155
WBGene00019235	H23N18.4	-2.18882	-2.93706	-3.36714	-1.41651	0.295054	0.278214	0.698063	0.595485
WBGene00019234	ugt-8	1.92269	1.56119	1.89339	1.81056	4.2501	4.48475	4.46579	4.46788
WBGene00019233	ugt-14	-1.29574	-2.08906	-2.14474	-2.06858	0.663441	0.440943	0.363644	0.268984
WBGene00019232	ugt-13	3.04274	2.95533	2.36078	2.30397	6.73437	6.90931	6.71378	6.72033
WBGene00019236	H23N18.5	5.95438	5.53786	6.39829	6.63927	3.92521	4.0339	4.40867	4.0747
WBGene00015340	C02E7.7	5.82161	5.38216	6.32344	6.31697	4.79098	4.9117	5.79282	5.27256
WBGene00015339	C02E7.6	7.58996	7.1586	7.68928	7.91217	5.57507	5.38268	6.04669	5.83425
WBGene00006523	tam-1	6.37832	6.39341	6.27852	6.19887	7.05793	6.83441	6.84547	6.75651
WBGene00017843	F26G5.1	-2.67425	-5.25899	-4.9521	-4.87594	3.34342	3.17502	3.79234	3.78956
WBGene00003573	ncx-8	-2.67425	-1.17153	-3.36714	-1.41651	1.11361	1.31016	0.0880098	0.558491
WBGene00015739	ugt-7	3.22782	3.69811	3.46997	3.31882	2.99347	3.1517	2.93108	2.98867
WBGene00005657	srr-6	0.133106	0.0264127	0.257355	1.19015	0.346584	-0.233287	0.277488	0.124594
WBGene00005655	srr-4	5.4079	5.49673	5.39552	5.6368	5.19053	5.31738	5.34325	5.35172
WBGene00019644	cpt-4	6.00312	6.03276	6.41039	6.36306	5.52142	5.43432	5.62635	5.5846
WBGene00019645	swt-7	5.92343	5.74593	6.20462	6.00594	5.51862	5.60819	5.684	5.72372
WBGene00044535	K11D12.13	-0.24129	-1.3521	-0.864635	-3.29098	5.24416	5.41118	5.28923	5.13012
WBGene00019647	K11D12.7	5.53032	5.56676	5.40655	5.80442	4.34817	4.60337	4.73389	4.49015
WBGene00019650	K11D12.11	3.49968	3.6509	3.59093	3.84174	1.88002	2.40688	2.28303	2.37385
WBGene00019648	K11D12.8	-1.53675	-0.129706	0.257355	-0.62801	-0.200904	0.440943	0.321209	0.481529
WBGene00019649	K11D12.9	1.47956	1.7297	1.84232	1.56701	3.78282	3.80645	3.62798	3.57942
WBGene00004136	pqn-51	6.0448	5.97283	6.11332	6.04218	6.33905	6.2966	6.36462	6.38743
WBGene00019651	K11D12.12	1.60374	1.45526	1.84232	1.91848	1.93155	2.26197	2.60827	2.71377
WBGene00003374	mlk-1	5.44987	5.73748	5.46259	5.23911	5.27774	5.04422	4.68662	4.71482
WBGene00021975	Y58A7A.1	4.01784	3.85735	4.08956	4.32128	3.76872	4.01141	4.09275	3.84821
WBGene00021976	Y58A7A.2	2.59628	1.96018	2.41422	2.65544	0.536062	0.0947675	0.630159	0.0730641
WBGene00021977	Y58A7A.3	4.10448	4.14402	4.12204	4.16024	4.10428	4.30091	4.16051	4.12618
WBGene00021978	Y58A7A.4	1.19365	0.71829	0.092296	0.481614	1.20019	1.13099	1.2209	1.03317
WBGene00021979	Y58A7A.5	2.01505	1.48248	1.11399	1.53345	2.58516	2.60873	2.80587	2.67108
WBGene00021980	glb-32	1.23264	1.04479	1.31469	1.19015	-0.276853	0.719919	0.277488	0.520523
WBGene00006782	unc-46	0.731743	0.8071	0.930545	0.333516	0.186119	0.401949	0.730853	0.520523
WBGene00015449	ugt-63	1.96961	1.0078	0.829262	-0.352376	4.64684	4.8819	4.55776	4.93105
WBGene00015450	C04F5.8	4.90015	4.95897	5.07995	5.14782	5.2893	5.42705	5.56516	5.50177
WBGene00015451	C04F5.9	2.66916	2.81247	2.48253	2.67096	3.90816	3.86138	3.8863	3.62933
WBGene00004795	sid-1	4.43636	4.40812	4.38998	4.1982	5.0807	5.11525	4.99574	4.93466
WBGene00017468	F14F9.5	2.77861	2.85475	3.01945	3.15197	2.2484	2.34655	2.6345	2.58172
WBGene00044536	F14F9.8	0.981102	1.28017	0.474167	1.4991	1.56898	1.08249	1.28854	1.45158
WBGene00017467	F14F9.4	4.23023	4.04251	4.1433	4.33108	3.92944	3.8176	3.64098	3.58403
WBGene00017466	F14F9.3	-0.24129	0.232864	0.474167	1.42784	1.38406	1.26741	1.45479	1.36852
WBGene00015369	ugt-51	3.9197	3.84692	4.68995	4.46614	1.14305	1.28894	0.913331	0.481529
WBGene00015371	C03A7.13	3.14848	2.76892	3.0079	3.18476	1.28188	1.24555	0.444944	0.701095
WBGene00015366	C03A7.2	1.92269	1.50919	2.01369	1.69392	0.956638	0.320649	-0.253027	-0.282031
WBGene00021614	Y47A7.2	4.21571	4.4152	4.30765	4.40251	4.04702	3.93493	3.83444	3.79752
WBGene00021613	ttc-37	5.77118	5.75712	5.67635	5.66999	5.07498	4.91343	4.62907	4.80642
WBGene00021732	Y49G5B.1	2.89257	3.05842	2.69895	2.65544	4.88547	4.75031	4.55318	4.71061
WBGene00016862	C52A10.1	5.3756	5.44058	5.41532	5.35648	5.0654	5.05996	5.06649	4.97382
WBGene00015067	B0238.1	5.1775	4.81113	5.12605	5.15059	3.44147	3.48125	3.43254	3.24299
WBGene00015077	B0238.13	-0.138196	-0.735428	-0.704171	-1.1755	0.853544	0.361872	0.0880098	0.0730641
WBGene00015076	B0238.12	-2.18882	-0.615133	-0.0941171	-0.0179567	0.742513	0.621515	0.664511	0.0196248
WBGene00015075	B0238.11	5.69818	5.61829	5.67087	5.74703	6.07641	6.28727	6.50749	6.4303
WBGene00015074	natc-2	6.95328	7.09498	7.21312	7.14122	6.13986	6.24451	6.43098	6.32959
WBGene00015073	B0238.9	2.37014	1.61138	1.49085	0.550327	5.79967	5.72239	5.70169	5.84965
WBGene00021731	Y49G5A.1	1.63318	1.63583	2.03659	2.17934	2.51932	2.65092	2.71864	2.34155
WBGene00003567	ncx-2	7.07696	7.40967	6.93855	6.87853	6.75954	6.5661	6.10804	6.02175
WBGene00015683	C10G8.4	-0.60386	-2.45163	-2.63017	-4.87594	5.79272	5.99717	6.03196	6.04283
WBGene00015684	C10G8.8	7.6844	7.75764	7.83192	7.80244	6.47984	6.49144	6.3449	6.30886
WBGene00044538	T09D3.8	1.15357	0.468931	1.07027	1.56701	-1.09399	-1.26431	-1.65742	-1.80141
WBGene00016429	C35A11.2	2.86801	2.61753	2.53172	2.65544	2.2484	2.5915	2.35841	2.50602
WBGene00016431	C35A11.4	5.22178	5.25572	5.26828	5.35408	3.40548	3.2483	2.74296	3.06319
WBGene00016428	dmsr-7	1.79824	2.27239	2.24757	2.30397	1.7521	2.13694	2.08167	1.92833
WBGene00016081	C25A6.1	-0.0419811	-0.304793	-0.559781	-1.70601	1.22794	0.92637	1.51251	1.11188
WBGene00017262	F08F3.4	5.51261	5.46467	5.45835	5.68535	6.36583	6.54724	6.52629	6.41679
WBGene00017263	F08F3.6	-2.18882	-1.17153	-1.78217	-4.87594	4.11546	4.19654	4.66557	4.562
WBGene00000373	cyp-14A5	3.31216	3.72685	3.68815	3.78584	3.68111	3.64467	3.47671	3.62933
WBGene00004358	rhr-1	8.43074	8.47244	8.47561	8.42713	7.78793	7.66166	7.61088	7.89057
WBGene00017264	F08F3.8	-1.29574	-0.735428	-1.25166	-1.1755	0.742513	1.28894	0.59497	0.734648
WBGene00017261	acl-6	5.83434	5.78335	5.99261	5.85962	5.98384	5.8894	5.95165	5.93871
WBGene00017265	snpc-1.3	-0.352321	-0.735428	-1.04521	-0.969047	0.989428	0.812037	1.54974	1.72633
WBGene00017260	F08F3.1	0.785182	0.849535	0.00209817	0.956952	-0.276853	0.401949	0.185857	0.520523
WBGene00022589	ZC317.6	0.213276	-0.401009	0.662612	-0.232082	3.83337	3.83601	4.12703	4.28181
WBGene00022590	ZC317.7	0.886466	0.671748	-0.0941171	-0.352376	3.60909	3.65714	3.62363	3.61138
WBGene00022587	ZC317.1	0.430087	0.167275	0.405454	0.168456	0.128404	-0.00651586	0.185857	0.0196248
WBGene00020256	T05C3.6	5.50665	5.55719	5.67635	5.72305	3.33706	3.2809	3.0721	3.24299
WBGene00001037	dnj-19	8.23159	8.26028	8.18377	8.07188	7.99436	7.83681	7.80623	7.78743
WBGene00003637	nhr-47	3.68682	3.70391	3.67361	3.95378	3.37478	3.44814	3.49591	3.4287
WBGene00016061	hpo-15	7.67868	7.48647	7.70544	7.51127	5.78341	5.8938	5.58436	5.57653
WBGene00016060	mms-19	5.7958	5.72614	5.72121	5.70243	5.51017	5.65455	5.6576	5.56492
WBGene00016059	hir-1	5.23624	4.98775	5.09911	5.08261	4.52072	4.75612	4.3985	4.44779
WBGene00001710	grl-1	1.54298	1.77443	2.37882	2.36247	2.04508	1.52501	1.49352	1.51087
WBGene00016062	C24G6.8	5.79905	5.7613	5.73528	5.80442	5.49455	5.35104	5.49293	5.43955
WBGene00302991	cox-16	4.26827	4.30516	4.12739	4.29148	3.71091	3.76863	3.95035	3.80937
WBGene00006376	syp-2	2.24223	1.42751	2.10318	1.96955	4.49811	4.67667	4.94948	4.94902
WBGene00000477	cft-1	1.34367	0.890758	0.662612	0.738772	2.02939	1.98691	1.77082	2.0128
WBGene00015965	ugt-48	6.89066	6.90811	6.96788	6.89514	4.6494	4.49405	4.43876	4.41453
WBGene00015968	C18C4.7	7.32265	7.29632	7.33128	7.26137	6.00404	6.00043	5.73237	5.67703
WBGene00015969	glb-6	1.54298	1.50919	1.19765	1.53345	1.20019	0.687858	0.483938	0.268984
WBGene00002215	klc-2	6.56559	6.46851	6.61253	6.51154	6.11221	6.08903	5.98091	5.97777
WBGene00003927	pas-6	7.91278	7.81733	7.96658	7.95755	7.32527	7.4058	7.48259	7.41502
WBGene00016990	vps-37	5.01924	4.97343	5.33446	5.02644	5.36466	5.19583	5.48334	5.42805
WBGene00016989	mrpl-48	4.93604	4.79494	5.01513	5.14782	4.28683	4.42036	4.75596	4.6125
WBGene00000795	crn-2	4.33698	4.35019	4.52566	4.46614	4.11917	3.89336	4.10218	4.07142
WBGene00016992	zhit-1	2.43845	2.33347	2.5636	2.49038	3.6558	3.83601	4.23954	4.16669
WBGene00022970	CD4.10	0.785182	0.0264127	0.405454	-1.41651	2.90171	2.7474	3.26914	3.10228
WBGene00016993	CD4.8	1.74529	1.45526	1.52364	1.0548	3.65069	3.94853	3.96075	3.99388
WBGene00016988	CD4.1	3.00945	3.01247	2.8358	2.88561	2.28848	2.30488	2.60827	2.41583
WBGene00019754	M03E7.2	2.42168	2.15886	2.53172	2.80354	1.94832	2.33625	2.29404	1.70956
WBGene00019757	memb-2	3.16873	2.99368	3.22283	3.32863	4.27025	4.49405	4.8145	4.70427
WBGene00019753	M03E7.1	1.84931	2.01713	1.76215	2.04293	0.956638	1.35168	1.49352	1.18652
WBGene00000071	acy-4	3.96092	4.27434	4.11668	4.1099	3.91671	4.05918	3.69183	3.62933
WBGene00015768	C14C11.4	1.51162	1.65987	1.42294	1.75342	2.17903	2.34655	2.0689	2.24007
WBGene00015767	hex-2	7.11789	7.07277	7.22501	7.16469	5.09207	5.12127	5.02908	5.03738
WBGene00003507	mut-14	5.26003	5.08863	5.32983	5.19418	4.82998	4.92207	5.1431	5.05409
WBGene00015766	C14C11.2	2.76537	2.67765	2.89965	2.55869	4.35132	4.48008	4.54859	4.47286
WBGene00015765	C14C11.1	1.19365	0.671748	1.61776	0.550327	4.27358	4.32717	4.44865	4.64816
WBGene00015769	C14C11.7	2.77861	3.09416	3.09775	2.43695	2.84908	2.4553	2.81354	2.67972
WBGene00004104	pqn-13	2.24223	2.22483	1.23773	0.0782586	0.128404	-0.296022	-2.57496	-1.62083
WBGene00017768	F25B4.5	6.2464	6.24732	6.05282	6.06584	6.38598	6.3164	6.1877	6.23385
WBGene00017769	hmgs-1	6.52591	6.47275	6.39608	6.53716	5.35369	5.47481	5.3773	5.22318
WBGene00017767	F25B4.4	2.62587	2.46211	2.8488	2.73139	2.57439	2.98361	3.1947	3.27755
WBGene00017770	F25B4.7	4.80957	4.70246	4.89496	4.80881	5.39404	5.5603	5.62199	5.61645
WBGene00017771	F25B4.8	2.96382	2.71255	3.06471	3.10706	0.663441	0.320649	0.0880098	0.441451
WBGene00017772	clec-1	7.1703	6.91874	7.10894	7.3271	7.17213	7.44679	7.48619	7.48785
WBGene00017766	peli-1	4.27295	4.12255	4.03374	4.29649	3.92944	3.80271	4.01833	3.84053
WBGene00017765	gcst-1	9.05885	9.01968	9.13925	9.1694	6.81319	6.97388	6.96915	6.90618
WBGene00019600	rga-3	3.45091	2.70101	2.24757	0.409464	6.54677	6.32424	6.35019	6.35476
WBGene00019601	K09H11.4	1.06991	-0.0495361	0.978639	-0.0179567	0.490974	-0.11545	-0.615597	-0.850315
WBGene00019603	K09H11.6	-0.138196	-0.129706	-0.308242	-0.969047	0.295054	0.0450144	-0.13017	0.314072
WBGene00019599	acds-10	7.97519	7.80424	7.99097	8.00995	5.41833	5.17285	5.17919	5.24372
WBGene00019604	pgph-1	0.618532	0.849535	1.02518	1.42784	-2.02687	-1.53995	-1.49695	-1.31598
WBGene00303231	C53A3.4	2.77861	2.5158	3.04226	3.07243	-5.48631	-5.78788	-5.74488	-5.7083
WBGene00016892	pgph-3	7.09559	7.20581	7.58972	7.66298	2.3529	2.32587	2.67718	2.51571
WBGene00018424	pgph-2	4.88187	5.14509	5.56656	5.39202	3.07975	3.04185	3.41751	3.23715
WBGene00018425	F44E7.3	-1.08929	-1.17153	0.092296	-0.352376	0.396337	0.278214	0.321209	0.124594
WBGene00018426	F44E7.4	8.57	8.63819	8.53938	8.38982	8.26806	8.07059	8.07699	8.08906
WBGene00018427	F44E7.5	1.87419	1.79629	1.7344	1.35288	4.65963	4.57516	4.55547	4.5313
WBGene00018428	fbxa-183	-1.29574	-1.79956	-1.78217	-0.969047	0.888734	0.621515	0.558901	0.830863
WBGene00018429	F44E7.7	-0.74825	-1.55855	-1.04521	-0.62801	0.490974	0.751283	-0.190291	0.174347
WBGene00018430	nhr-142	1.74529	1.75224	1.64781	2.08985	1.59051	1.72782	1.49352	1.75931
WBGene00018431	F44E7.9	5.95875	5.86836	5.98233	6.06584	4.90923	4.95443	5.21585	5.27256
WBGene00022576	ZC250.2	2.71118	2.87544	2.8488	2.81755	1.65325	1.96032	1.92046	1.88416
WBGene00022577	nstp-3	4.25885	3.85735	3.99919	4.13249	1.91457	2.02591	1.83255	1.45158
WBGene00000893	cyn-17	1.89864	1.90088	1.58706	1.69392	0.00554717	-1.14402	-1.65742	-2.90094
WBGene00045306	ZC250.5	-1.08929	-0.504102	0.00209817	-0.352376	2.39021	2.55642	2.24947	2.73879
WBGene00045305	ZC250.4	5.27878	5.43537	5.45835	5.55347	4.60248	5.01222	4.62253	4.95437
WBGene00002637	let-418	7.85499	7.85361	7.63825	7.45358	7.61616	7.43537	7.23472	7.21893
WBGene00000713	col-140	7.06148	5.61522	6.61443	4.45274	11.6117	11.4162	11.5117	11.7544
WBGene00017833	F26F12.2	-0.74825	-1.55855	-0.428536	-1.1755	0.742513	1.10694	0.2324	0.222442
WBGene00017834	F26F12.3	7.18155	7.19454	7.3278	7.24073	7.53207	7.38095	7.49725	7.4134
WBGene00044544	F26F12.8	2.29844	2.20862	2.53172	2.49038	2.02939	2.12501	1.9346	2.16822
WBGene00017836	F26F12.5	0.495676	0.232864	-0.704171	-0.0179567	1.61173	2.07631	1.83255	1.88416
WBGene00015360	C02G6.2	0.430087	0.0985625	-0.197211	-1.70601	1.91457	1.96032	1.45479	1.92833
WBGene00015359	C02G6.1	3.26592	3.00311	2.82269	2.88561	3.27857	3.04185	3.02661	2.80346
WBGene00015423	C04E6.7	2.66916	2.44837	2.08132	2.04293	2.4737	2.65092	2.54514	2.57248
WBGene00015422	C04E6.5	0.618532	-0.0495361	1.07027	-0.969047	2.82203	2.95022	2.95209	2.91741
WBGene00015421	C04E6.4	0.558411	-0.504102	0.092296	-0.788475	2.06059	1.8916	1.41499	1.88416
WBGene00015427	C04E6.13	0.558411	0.671748	0.978639	1.10134	0.888734	0.92637	1.10061	1.36852
WBGene00015425	C04E6.11	5.75954	5.8541	5.70343	5.63087	5.54367	5.50041	5.30565	5.35712
WBGene00015426	C04E6.12	-0.74825	-2.45163	-1.04521	-0.788475	0.295054	0.719919	0.730853	0.441451
WBGene00019763	galt-1	3.3832	3.44491	3.0309	3.21682	2.8129	2.7396	2.59051	2.80346
WBGene00019764	M03F8.5	1.06991	0.573901	0.930545	0.796488	0.956638	1.00654	1.0233	0.767438
WBGene00019762	M03F8.3	6.43897	6.51868	6.49136	6.47445	6.53849	6.52075	6.66318	6.62905
WBGene00004206	pst-1	6.02965	5.65465	5.75094	5.70996	4.99246	4.80178	4.74597	4.76236
WBGene00019761	M03F8.1	4.05639	3.47233	4.2303	4.30646	1.99751	2.14876	1.9346	1.8074
WBGene00019765	M03F8.6	1.824	1.56119	2.08132	2.04293	1.05285	1.86318	1.37406	1.32513
WBGene00003954	pcm-1	3.05367	3.10295	3.21281	3.45049	2.83111	2.7396	3.1469	3.06978
WBGene00015678	mcp-1	3.20839	3.04022	3.06471	2.96327	2.70845	3.03549	3.00666	2.85776
WBGene00000069	acy-2	1.19365	0.8071	1.07027	0.168456	1.20019	1.24555	1.0753	0.949916
WBGene00000979	dhs-16	3.1887	3.39565	3.48669	3.33838	0.128404	0.687858	0.630159	0.481529
WBGene00001508	fut-8	5.66471	5.74453	5.86888	5.87142	4.18789	4.18223	4.10218	3.98345
WBGene00015677	cpg-4	2.20349	1.48248	2.01369	1.14643	5.72741	5.53912	5.86568	5.86393
WBGene00001345	fos-1	5.23144	5.26946	5.41094	5.09417	5.31702	5.19155	5.06328	5.10147
WBGene00004502	rpt-2	8.30203	8.31146	8.45025	8.31682	7.75374	7.78778	7.87568	7.80432
WBGene00000159	aps-1	5.64678	5.61369	5.84475	5.99366	4.97415	4.9943	5.41562	5.27968
WBGene00017931	picc-1	4.05095	3.878	3.81277	3.65934	5.60711	5.4865	5.85364	5.74343
WBGene00000980	dhs-17	1.60374	1.88056	1.64781	2.04293	2.57439	2.65092	2.71045	3.02302
WBGene00017933	F29G9.7	-4.99618	-3.67403	-4.9521	-4.87594	1.05285	1.39203	1.72273	1.97118
WBGene00000534	cpi-2	6.96419	6.87447	7.29613	7.36634	6.14077	6.26095	6.3336	6.33644
WBGene00019806	pgap-3	4.66382	4.59744	4.90121	4.94264	2.96078	2.82315	3.04628	3.15898
WBGene00019807	jamp-1	4.96527	4.84823	4.92902	4.9836	4.9721	4.9117	4.95816	4.97206
WBGene00019808	R01B10.6	4.15103	4.00075	4.23525	4.19284	4.09678	4.27687	4.48033	4.43509
WBGene00021389	Y38A10A.2	5.91297	5.24583	5.66537	6.07024	3.81061	3.83966	3.83066	3.78155
WBGene00021392	Y38A10A.7	4.59066	4.53705	4.54974	4.71465	4.43702	4.59042	5.08246	4.94545
WBGene00021391	smut-1	4.79009	4.56915	4.67178	4.56493	5.30404	5.41241	5.59107	5.54732
WBGene00000802	crt-1	11.9825	12.1575	11.9387	11.8796	10.3304	10.3064	10.3024	10.2628
WBGene00017535	atf-8	4.13568	4.3316	3.9336	4.01585	1.73286	1.94683	1.72273	1.88416
WBGene00017534	F17A9.2	4.82878	4.6524	4.63849	4.64173	5.41983	5.37766	5.53299	5.62206
WBGene00017536	F17A9.4	6.59861	6.55919	6.6985	6.73185	5.49169	5.51533	5.55146	5.58575
WBGene00017537	F17A9.5	4.86336	4.79222	4.86968	4.61792	6.22062	6.18976	5.97579	6.13523
WBGene00017533	fbxa-178	-1.08929	-0.504102	-1.04521	-1.1755	1.50238	1.35168	1.41499	1.53011
WBGene00017538	ceh-49	-3.41121	-5.25899	-4.9521	-4.87594	1.94832	2.21775	2.88812	2.81134
WBGene00006436	ttn-1	5.73938	6.61484	5.29227	5.12547	5.66408	5.43311	4.36234	4.00423
WBGene00001374	exp-2	4.10973	4.21877	4.13801	4.2456	3.49383	3.14582	3.10999	3.2254
WBGene00021066	W06H8.2	0.618532	1.08086	1.42294	1.53345	0.536062	0.234492	0.363644	0.701095
WBGene00004373	rme-1	9.13993	9.10151	9.19963	9.05508	8.75858	8.56382	8.51479	8.54592
WBGene00021068	W06H8.6	7.5079	7.65483	7.33936	7.26649	6.56932	6.31771	6.04913	6.01409
WBGene00019522	K08B12.3	3.4836	3.48584	3.6291	3.56285	3.04117	2.96367	2.54514	2.75523
WBGene00023322	K08B12.4	1.15357	1.31087	1.02518	1.00671	0.989428	0.898625	0.2324	-0.0935858
WBGene00019521	dmd-7	7.32265	7.37605	7.18265	7.2092	6.59817	6.46568	6.31615	6.35746
WBGene00006437	mrck-1	6.8164	6.80272	6.68135	6.53398	6.61008	6.43944	6.34225	6.36618
WBGene00019520	K08B12.1	7.28372	7.16596	7.01477	7.02153	4.63911	4.49174	4.68453	4.48276
WBGene00017965	F31F7.2	1.27061	0.849535	1.38775	0.905422	-2.31638	-0.658593	-3.42295	-3.38637
WBGene00017964	F31F7.1	7.29009	7.43428	7.61705	7.33199	5.59651	5.44634	5.43565	5.48585
WBGene00019667	spe-49	1.34367	0.849535	0.978639	-0.62801	2.71827	2.88101	2.34788	2.73879
WBGene00195164	K12B6.11	2.47143	2.79086	2.80945	2.93784	-0.962744	-1.26431	-0.989993	-1.80141
WBGene00023432	K12B6.9	3.37451	3.83112	3.79274	3.73509	3.00153	3.1399	3.05278	3.13405
WBGene00019666	sago-1	6.80108	6.74207	6.98638	6.73278	6.29464	6.20471	5.99363	5.97514
WBGene00019672	K12B6.8	0.676248	1.11605	0.177185	-1.41651	2.58516	2.4167	2.27193	2.40545
WBGene00020891	T28C12.4	4.17625	4.20249	4.005	4.2456	4.94728	4.93749	4.94424	4.88323
WBGene00020890	fbxa-202	0.981102	0.0985625	1.11399	0.550327	3.47659	3.46242	3.30224	3.62486
WBGene00020889	T28C12.2	-0.74825	0.468931	0.00209817	-0.352376	1.47948	1.69594	1.14994	1.41065
WBGene00020893	T28C12.6	-1.82625	-1.17153	-0.864635	-2.06858	0.00554717	0.189404	0.2324	0.357794
WBGene00017430	bcl-11	5.58408	5.66211	6.15316	5.77601	6.58683	6.34815	6.08841	6.09139
WBGene00017431	F13H6.3	6.32744	6.23136	6.62202	6.61541	5.37401	5.28827	5.35249	5.25532
WBGene00017432	F13H6.4	-1.08929	-0.129706	-2.14474	-0.62801	1.45621	2.02591	1.75497	1.67541
WBGene00017433	F13H6.5	1.94634	1.48248	1.5557	1.75342	1.45621	1.372	1.19763	1.67541
WBGene00019015	F57F4.1	1.824	0.763378	1.91827	0.851983	4.37943	4.24967	4.29541	4.4197
WBGene00001581	gfi-1	10.1873	10.2588	10.2095	9.74216	8.02211	7.75479	7.18197	7.3502
WBGene00019017	F57F4.4	10.3777	10.4708	10.421	9.92764	8.24872	7.9903	7.42802	7.68093
WBGene00020270	T05H4.7	0.430087	0.763378	0.474167	0.851983	-1.39884	-1.14402	-0.989993	-1.62083
WBGene00020273	T05H4.10	4.82878	4.7703	4.71146	4.84002	4.84797	4.99758	5.05683	5.10468
WBGene00020274	T05H4.11	5.69992	5.69011	5.92211	5.99674	5.39251	5.59096	5.79767	5.78806
WBGene00020275	atp-4	8.15055	8.22495	8.30956	8.42656	7.20609	7.0796	7.23258	7.27594
WBGene00000110	alh-4	8.45979	8.38881	8.51691	8.39917	7.7172	7.7041	7.54845	7.66634
WBGene00001513	gad-1	5.51261	5.36398	5.32751	5.32741	6.07068	6.1572	6.266	6.1686
WBGene00020269	erfa-1	8.49905	8.4383	8.50567	8.51517	8.01117	7.94567	8.10228	8.13061
WBGene00020268	hpo-19	8.02359	8.10391	8.10742	8.0828	7.18678	7.27569	7.29455	7.3052
WBGene00020267	T05H4.4	-0.908715	-1.17153	-1.78217	-1.70601	0.663441	1.00654	0.59497	0.701095
WBGene00020276	T05H4.15	0.731743	1.28017	1.27672	0.851983	1.59051	1.33107	1.28854	1.30293
WBGene00020265	fbxa-196	-0.138196	-0.615133	0.092296	-0.12105	3.13208	3.00979	2.9169	3.17129
WBGene00020264	acl-8	5.44573	5.53948	5.54276	5.41293	5.19053	5.16705	5.25159	5.11109
WBGene00022646	acl-9	5.41003	5.61369	5.59769	5.58042	6.17324	6.36282	6.4667	6.41809
WBGene00006815	unc-83	7.74339	7.77598	7.80467	7.71629	6.69578	6.46804	6.37049	6.35544
WBGene00002273	lec-10	10.1472	10.1507	10.1961	10.1862	8.11558	7.93951	7.93317	8.00003
WBGene00020911	cpt-6	6.37397	6.30373	6.37377	6.38204	3.31136	3.29693	3.1829	3.14657
WBGene00020910	dgtr-1	0.495676	0.232864	-0.428536	-1.41651	3.77344	3.92465	4.39595	4.48276
WBGene00020909	W01A11.1	7.17594	6.842	7.26192	7.23161	5.78691	5.66385	5.75447	5.63656
WBGene00003385	moc-2	4.16117	4.06068	4.34022	4.32619	2.98537	3.01626	2.98644	2.9247
WBGene00020912	W01A11.7	-0.138196	-0.0495361	0.720327	0.481614	0.295054	0.655068	1.12548	0.222442
WBGene00006723	ubh-3	5.58972	5.69011	5.82351	5.8426	4.9326	5.15391	5.30429	5.28959
WBGene00006722	ubh-2	4.59441	4.60055	4.71501	4.6844	4.05866	4.26605	4.4263	4.46788
WBGene00006721	ubh-1	5.00523	4.99012	5.02661	5.14782	3.74492	3.68988	3.78064	3.72006
WBGene00001073	dpy-11	8.9411	8.7872	8.79976	8.88987	7.01628	6.98341	7.13986	7.06587
WBGene00018491	mdh-1	9.60855	9.58841	9.71806	9.62546	8.50707	8.52621	8.58204	8.52285
WBGene00206358	F46E10.18	-2.18882	-2.08906	-4.9521	-1.70601	0.396337	-0.11545	0.0364795	0.314072
WBGene00018488	acs-1	8.92334	9.20153	9.26366	9.18872	6.79475	6.67232	6.58464	6.57392
WBGene00018492	hpo-26	0.676248	1.37037	0.602491	1.39085	1.86242	2.06387	1.656	1.86913
WBGene00001089	dre-1	7.77097	7.73942	7.70142	7.6894	6.32788	6.20966	6.05965	6.08571
WBGene00235332	K04A8.20	1.19365	1.31087	0.720327	1.14643	-3.16438	-5.78788	-5.74488	-5.7083
WBGene00019376	lipl-4	1.57368	1.42751	2.28631	2.01888	-3.16438	-4.20291	-3.42295	-4.12333
WBGene00006665	twk-10	3.5313	3.63886	3.74487	3.73509	1.02149	0.587164	0.824975	0.400229
WBGene00019374	K04A8.2	1.11235	1.24881	0.930545	0.615915	-1.09399	-1.39556	-0.989993	-1.06444
WBGene00019373	K04A8.1	5.61577	5.54595	5.73528	5.86637	4.05091	3.96199	3.95729	3.89718
WBGene00001506	fut-2	3.26592	3.1798	3.37433	3.53769	3.59318	3.90387	3.79622	3.86346
WBGene00017151	EGAP9.3	4.8224	4.80306	4.9412	5.10563	2.61698	2.4929	2.53589	2.60004
WBGene00022845	ZK1055.4	2.88034	2.724	3.01945	3.2378	1.28188	0.719919	0.730853	0.481529
WBGene00001829	hcp-1	5.85791	5.67544	5.34137	4.9201	7.34401	7.213	7.14899	7.28199
WBGene00022847	ZK1055.6	4.88494	4.87415	4.99188	5.02644	5.19932	5.13768	5.11853	5.02048
WBGene00022848	ZK1055.7	6.58172	6.7658	6.73396	6.76566	6.63685	6.45797	6.3607	6.43158
WBGene00002148	gon-14	5.56892	5.53624	5.49602	5.3077	6.16878	5.99307	6.10179	6.12341
WBGene00000784	cpr-4	9.31862	9.48632	9.39891	9.0047	9.02674	8.92428	8.76409	8.91461
WBGene00004092	ppt-1	2.6833	2.50256	2.94877	3.20621	1.93155	2.32587	2.49829	2.37385
WBGene00004740	scd-2	3.84617	3.80441	3.67361	3.69012	3.63004	3.59367	3.40232	3.5655
WBGene00020424	T10H9.1	-1.53675	-3.67403	-2.63017	-3.29098	0.780481	0.92637	0.137763	0.631554
WBGene00044779	T10H9.8	-0.352321	0.623654	-1.04521	0.253345	2.78516	3.15757	3.1224	2.85776
WBGene00020425	syx-18	4.6093	4.7703	4.69356	4.57321	5.42434	5.26401	5.48093	5.60855
WBGene00004897	snb-1	6.96852	6.94099	6.95667	6.97776	6.81833	6.9377	6.92688	6.93624
WBGene00004062	pmp-5	9.90143	9.86105	10.1411	10.0421	6.28229	6.32684	6.09472	6.00981
WBGene00019654	K11G9.3	1.02619	0.468931	1.19765	0.333516	0.241615	-0.0599551	-0.886899	-0.153707
WBGene00019653	K11G9.2	5.53618	5.42664	5.68181	5.50885	-1.39884	-0.578422	-1.10102	-1.31598
WBGene00019652	K11G9.1	1.06991	1.34092	0.405454	1.19015	0.490974	0.278214	0.277488	0.268984
WBGene00001210	egl-46	-1.29574	-0.304793	-1.78217	-0.352376	0.396337	-0.00651586	-0.190291	0.520523
WBGene00019655	K11G9.5	2.37014	2.25671	1.99042	2.13529	1.33387	1.72782	0.913331	1.49138
WBGene00003473	mtl-1	-1.08929	-1.55855	-0.864635	-0.969047	-0.200904	-0.233287	-0.13017	0.124594
WBGene00175027	W02F12.8	3.70773	3.38126	4.15904	4.38381	1.78982	2.12501	2.37924	2.19257
WBGene00020947	W02F12.2	3.54685	2.97463	3.65893	3.97893	3.10241	3.23172	3.24664	3.3497
WBGene00020948	era-1	1.15357	0.890758	-0.197211	-0.232082	6.03775	5.94302	6.33494	6.36819
WBGene00020949	W02F12.4	4.93308	4.97103	4.95329	5.02342	5.4496	5.4075	5.5295	5.55439
WBGene00020950	dlst-1	8.8026	8.84422	8.84809	8.74485	8.19394	7.93076	7.91367	7.97371
WBGene00020951	sna-1	4.35034	4.42576	4.19511	4.53557	4.75806	4.903	5.45295	5.36651
WBGene00023355	W02F12.1	-0.138196	-0.0495361	-0.559781	-0.12105	1.47948	1.56085	2.05602	1.89903
WBGene00022623	ZC487.1	1.84931	1.9984	1.76215	1.69392	1.56898	1.46951	1.62144	1.67541
WBGene00001717	grl-8	-0.74825	-1.17153	-0.308242	-3.29098	0.444431	0.0947675	-0.253027	-0.0935858
WBGene00020806	T25F10.3	4.20104	4.19839	4.19511	4.19284	4.37943	4.24967	4.13929	4.10067
WBGene00000936	dbl-1	4.02341	4.04251	3.61396	3.9087	4.10428	3.94514	3.81927	3.82113
WBGene00000244	bbs-8	0.93456	1.34092	1.02518	1.63186	0.703519	0.719919	0.884476	1.32513
WBGene00020808	clik-1	9.80305	9.77508	9.81521	9.90157	9.32923	9.34072	9.40443	9.24631
WBGene00004984	spn-4	3.96672	3.47233	3.66629	2.43695	7.9448	7.93547	8.29532	8.21159
WBGene00004975	spe-39	4.95365	4.82715	4.7843	4.73693	5.79852	5.79191	5.86014	5.84773
WBGene00043952	ZC404.2	-1.29574	-2.45163	-0.864635	-0.969047	0.780481	1.57845	1.2209	1.8386
WBGene00022603	gck-2	5.20227	5.29656	5.10183	5.01736	6.00705	5.95738	5.92179	5.89579
WBGene00022601	ZC404.1	-0.908715	0.0985625	-0.428536	-0.12105	0.0682829	0.0947675	0.2324	-0.153707
WBGene00019262	dmsr-12	-1.82625	-1.3521	-1.25166	-2.06858	1.52492	1.31016	1.3104	0.978205
WBGene00020522	T15B7.10	3.59254	3.66879	3.68815	3.72025	0.703519	1.15464	0.824975	0.701095
WBGene00000714	col-141	1.27061	0.671748	1.49085	0.481614	3.6196	3.81018	3.28026	3.43381
WBGene00000715	col-142	5.69644	5.39654	4.83744	4.26617	9.20276	9.13438	9.00347	9.11333
WBGene00020526	T15B7.14	0.213276	-0.214595	-0.0941171	-0.232082	1.25516	1.56085	1.3104	1.32513
WBGene00000716	col-143	4.12017	2.39206	1.27672	-1.1755	9.57991	9.45422	9.67702	9.55889
WBGene00020517	hpo-8	8.65588	8.65736	8.75494	8.75444	6.72345	6.80482	7.05177	6.96523
WBGene00020528	lgc-54	3.33025	3.27629	3.52768	3.12969	0.923085	1.26741	1.10061	1.00595
WBGene00020516	T15B7.1	9.60855	9.3838	9.42301	9.53961	6.02099	6.08749	5.99025	5.91421
WBGene00020586	frpr-18	1.63318	1.70679	2.03659	1.75342	1.6936	1.50675	1.73894	2.0399
WBGene00006803	unc-70	9.49849	9.48737	9.38991	9.25503	8.62328	8.36591	8.07	8.0573
WBGene00019643	K11C4.2	1.77201	1.5865	1.76215	1.91848	2.34024	2.397	2.00331	2.38446
WBGene00019642	K11C4.1	1.51162	0.35572	2.08132	0.956952	3.98334	4.32977	4.09904	4.23568
WBGene00003844	odc-1	7.88818	7.8871	8.16278	7.99808	5.90762	5.83829	5.99279	6.06113
WBGene00006801	unc-68	7.14816	7.20683	6.78049	6.68678	7.03554	6.84353	6.14348	5.97426
WBGene00021963	lipl-6	4.44053	4.39386	4.02232	4.13249	1.67357	1.72782	1.67297	1.38974
WBGene00304201	T07H8.11	0.213276	0.573901	0.880792	1.0548	7.17213	7.32375	7.34209	7.30799
WBGene00003165	mec-1	5.77779	5.75712	5.70343	5.7452	4.70228	4.40318	4.43129	4.39892
WBGene00004229	ptr-15	4.92715	4.81381	4.67544	4.83315	2.46206	2.58281	2.58155	2.47658
WBGene00016364	nhr-161	0.495676	0.8071	0.602491	0.550327	1.20019	1.48825	1.39467	1.60459
WBGene00016368	nhr-163	1.51162	1.45526	1.23773	1.4991	0.490974	0.621515	0.2324	0.400229
WBGene00016365	nhr-139	1.99251	2.03563	2.22781	1.96955	0.780481	1.372	1.3104	1.21057
WBGene00016366	nhr-140	2.6833	2.59276	2.80945	2.84516	1.50238	0.953591	1.68975	1.28039
WBGene00016367	nhr-162	2.16369	2.05389	2.32403	2.40019	0.536062	0.142862	0.794279	0.595485
WBGene00003697	nhr-107	4.13568	4.20658	4.17461	4.09848	3.14669	3.41425	3.37665	3.26037
WBGene00003632	nhr-42	4.25885	4.39027	4.51754	4.56908	3.71582	3.82499	3.8382	3.82503
WBGene00016362	C33G8.4	4.4653	4.40812	4.73265	4.7625	3.52771	3.47657	3.60606	3.66891
WBGene00016360	C33G8.2	-0.138196	-0.615133	-0.704171	-2.06858	2.61698	2.70798	2.47912	2.89533
WBGene00017616	F20A1.4	-2.67425	-2.93706	-4.9521	-2.55401	0.396337	-0.0599551	-0.0169597	0.0730641
WBGene00017618	F20A1.6	2.50367	2.34834	2.46575	2.41868	2.17903	2.32587	2.01667	2.33062
WBGene00006666	twk-11	1.19365	0.930835	1.23773	0.481614	0.853544	1.22335	-0.0724549	0.0196248
WBGene00017620	tofu-2	3.35697	3.25276	3.41859	3.00058	5.25937	5.41118	5.57197	5.56142
WBGene00017613	F20A1.1	6.11691	6.00487	6.1932	6.41235	5.22192	5.24348	5.44061	5.47224
WBGene00017621	F20A1.10	5.41639	5.2498	5.4794	5.77242	4.06636	4.12052	4.23954	4.25605
WBGene00003164	mdt-6	4.22057	4.13975	4.07304	4.09273	4.69485	4.8872	5.02082	5.05076
WBGene00021959	Y57E12AL.6	6.68198	6.69557	6.90472	6.97151	6.198	6.2209	6.56829	6.54526
WBGene00021956	Y57E12AL.1	7.20441	7.13521	7.38469	7.29493	7.17703	6.98671	7.08979	7.10729
WBGene00021960	tmem-258	6.76994	6.73005	6.82967	6.88769	5.7527	5.91473	6.1251	6.00208
WBGene00044612	Y57E12AR.1	1.47956	0.8071	1.11399	1.5998	0.780481	1.13099	1.0233	1.43126
WBGene00017850	F27B10.1	1.96961	1.9984	1.96677	2.28393	1.71337	1.46951	1.12548	1.25749
WBGene00003786	npa-1	12.24	12.1942	12.1624	12.0015	8.58942	8.23683	8.01823	7.91867
WBGene00007029	mys-1	3.80148	3.9234	3.74487	3.88893	5.19229	5.12576	5.38376	5.44716
WBGene00020908	VC5.2	4.15611	4.30516	3.88395	3.88229	4.77696	4.74058	4.66345	4.68295
WBGene00044699	nhr-286	2.84303	2.92589	3.14066	2.77511	2.71827	2.65921	2.66875	2.44652
WBGene00003725	nhr-135	3.4755	3.55158	3.61396	3.60384	3.13208	3.21494	3.32926	3.00251
WBGene00003849	odr-2	1.99251	2.01713	1.78937	1.69392	1.28188	1.26741	0.94162	1.05989
WBGene00017331	ugt-40	-2.67425	-2.93706	-3.36714	-1.1755	0.444431	0.92637	0.483938	0.481529
WBGene00017332	ugt-37	2.79173	2.24086	2.61014	2.6863	0.444431	0.320649	-0.190291	-0.0935858
WBGene00017333	ugt-38	1.27061	0.35572	0.720327	0.481614	-0.962744	-1.53995	-1.10102	-0.754099
WBGene00001399	fat-7	8.40643	8.16189	8.33113	8.37451	2.57439	2.7396	1.94861	2.31961
WBGene00017335	F10D2.10	4.86646	4.37945	4.55371	4.43921	1.9813	2.14876	2.57253	2.34155
WBGene00017329	ugt-39	4.46939	4.39744	4.48461	4.56908	2.34024	2.80831	2.53589	2.31961
WBGene00017336	ugt-41	3.13825	2.81247	3.24266	3.12969	4.02742	4.32717	4.08326	4.02133
WBGene00017314	lgc-39	3.13825	2.87544	2.98454	2.95061	2.6786	2.66745	2.39978	2.48646
WBGene00017313	cpsf-2	5.56129	5.38216	5.57831	5.35168	5.80429	5.85282	5.93328	5.88929
WBGene00017312	pitr-5	1.89864	2.07193	1.96677	1.56701	2.43851	2.46479	2.24947	2.58172
WBGene00017316	F09G2.8	4.30988	4.20249	4.15904	4.02794	5.5885	5.51648	5.82829	5.68884
WBGene00017317	attf-2	7.46964	7.55098	7.38022	7.31481	7.35663	7.07108	7.2415	7.39417
WBGene00017311	F09G2.2	6.58549	6.58454	6.6895	6.70196	6.01702	5.80598	5.89401	6.0081
WBGene00017310	F09G2.1	6.06114	6.18447	6.30941	6.15542	4.18435	4.02109	3.69599	3.61588
WBGene00015743	soap-1	7.44495	7.29152	7.25705	7.17425	6.59018	6.40657	6.20312	6.23678
WBGene00015744	C13F10.5	2.66916	2.4892	2.32403	2.6863	3.36856	3.70598	3.96075	3.79752
WBGene00015745	C13F10.6	3.31216	3.16308	3.18233	3.26872	5.33467	5.29892	5.56516	5.48461
WBGene00015742	kxd-1	1.63318	1.63583	1.52364	1.83831	1.9813	2.36694	2.9728	2.65365
WBGene00015746	C13F10.7	3.85869	4.10515	4.27912	4.16024	4.30648	4.48242	4.82592	4.58057
WBGene00015741	C13F10.1	0.93456	1.34092	1.49085	1.69392	1.02149	1.20081	1.47429	1.34699
WBGene00001428	fkb-3	7.82739	7.59139	7.84536	8.00842	5.42883	5.53236	5.66079	5.46725
WBGene00001563	gei-6	5.15484	5.11279	4.88868	4.7625	6.21457	5.8938	5.78699	5.82649
WBGene00015461	krr-1	4.91821	5.00428	4.66077	4.92658	5.17992	5.37515	5.57536	5.54732
WBGene00015462	C05C8.5	4.15611	4.15675	4.32635	4.35047	4.55672	4.65403	4.67613	4.7232
WBGene00015463	hpo-9	4.328	4.07863	4.16425	4.06364	5.83393	5.91905	6.16389	6.20796
WBGene00015466	hyls-1	3.09658	2.98418	2.94877	3.20621	3.86905	4.0339	4.24522	4.18501
WBGene00015460	C05C8.1	3.98396	4.05616	4.38106	4.34081	3.6609	3.80645	4.18733	4.04157
WBGene00015464	C05C8.7	7.11919	7.20479	6.83295	6.87351	5.76458	5.87613	5.76242	5.6867
WBGene00015720	C13A2.3	1.15357	-0.504102	0.257355	0.678651	-0.53211	0.401949	-0.0169597	0.0730641
WBGene00015718	C13A2.1	1.66203	1.39922	1.58706	1.56701	0.396337	0.719919	0.730853	0.830863
WBGene00017231	F07G11.4	-0.60386	-1.01106	-1.49267	-0.969047	0.956638	0.78198	0.59497	0.314072
WBGene00017364	clec-7	0.361375	-0.735428	-0.428536	-0.969047	0.579783	0.870336	0.444944	0.921061
WBGene00017362	F10G2.1	5.07663	4.96381	5.10725	5.31512	5.33786	5.5779	5.73843	5.55321
WBGene00271802	F10G2.11	-1.29574	-2.45163	-1.49267	-2.55401	-0.0600412	0.320649	-0.253027	-0.0935858
WBGene00017366	F10G2.7	-0.472615	-1.3521	-0.704171	-0.62801	0.0682829	-0.296022	-0.253027	-0.0935858
WBGene00017367	nhr-263	0.618532	0.930835	0.539755	1.00671	-0.200904	0.142862	0.444944	-0.282031
WBGene00015396	nhr-148	1.44677	1.42751	1.45729	0.905422	0.186119	0.687858	0.698063	0.631554
WBGene00015395	nhr-147	1.77201	1.56119	1.78937	1.81056	0.923085	0.751283	1.19763	1.08612
WBGene00015400	cyp-35A2	7.84086	7.5988	8.00228	8.10152	4.24331	4.1561	4.51369	4.37252
WBGene00015393	C03G6.5	2.88034	3.25276	3.15119	3.38616	2.6786	2.60873	3.2064	2.98867
WBGene00005602	srj-14	0.676248	1.08086	0.880792	1.14643	3.41758	3.46242	3.05278	3.14033
WBGene00015402	C03G6.17	0.361375	0.413436	0.177185	0.481614	2.41456	2.17213	2.26074	2.11825
WBGene00005647	srp-6	4.72321	4.55639	4.67178	4.63779	4.83675	4.97451	4.79331	4.78055
WBGene00015362	fbxa-105	3.39184	3.20453	3.3922	3.49475	3.01752	3.25925	3.26355	3.3871
WBGene00020054	R13D7.2	2.20349	2.12471	1.61776	1.86553	2.9103	3.01626	2.83632	3.10228
WBGene00017567	F18E3.11	5.20472	4.937	5.18617	5.3708	5.05188	5.38142	4.99068	5.17358
WBGene00045275	F18E3.12	4.39399	4.24285	4.37208	4.51852	4.57844	4.76383	4.3386	4.3963
WBGene00045276	F18E3.13	5.20227	4.98061	5.18104	5.28519	5.23394	5.4865	5.14918	5.15666
WBGene00017565	ddo-2	8.27631	8.25387	8.29924	8.27651	6.51052	6.55836	6.58688	6.41291
WBGene00017789	F25E5.8	6.02688	6.03621	5.78007	5.77422	6.86657	6.85395	6.89152	6.85942
WBGene00017792	F25E5.16	1.69032	1.45526	1.5557	1.63186	0.989428	1.39203	0.824975	1.32513
WBGene00017787	nhr-141	1.06991	0.763378	0.00209817	0.615915	0.923085	0.401949	-0.190291	-0.0935858
WBGene00017786	F25E5.5	4.4653	4.47403	4.05633	4.33595	4.42808	4.48475	4.22523	4.13248
WBGene00017785	F25E5.4	3.60745	3.74383	3.43592	3.19552	4.14487	3.86138	3.63666	3.14033
WBGene00017783	F25E5.2	3.79499	3.29176	3.46153	3.53769	1.65325	1.62998	1.73894	1.38974
WBGene00017782	F25E5.1	5.07126	5.07081	4.98601	5.04739	4.67986	4.54416	4.47791	4.47286
WBGene00006097	str-31	0.495676	0.413436	0.602491	0.956952	-1.09399	-0.361611	-0.886899	-1.06444
WBGene00016927	nhr-172	1.06991	1.04479	1.07027	1.39085	-0.731418	0.142862	0.321209	0.481529
WBGene00016923	C54F6.5	-2.18882	-2.45163	-2.14474	-1.70601	0.346584	0.551974	0.794279	0.767438
WBGene00016921	C54F6.3	2.88034	2.24086	3.0079	3.19552	-0.628325	-0.502473	-0.190291	-1.06444
WBGene00016929	C54F6.12	-0.74825	-0.304793	-0.428536	-0.788475	0.490974	1.24555	0.762914	0.86156
WBGene00003731	nhx-3	4.60188	4.8298	4.52161	4.34565	4.60248	4.62258	4.44865	4.58518
WBGene00001500	ftn-1	4.3459	4.75921	4.80112	4.61792	-0.731418	-0.361611	-0.790684	-1.46037
WBGene00017599	F19F10.3	3.11756	3.01247	3.05353	2.96327	2.06059	1.91948	2.16801	2.41583
WBGene00017600	ttr-10	5.97033	6.02583	5.96154	6.09919	4.37633	4.51476	4.70736	4.65036
WBGene00017605	F19F10.9	6.21023	6.28162	6.0765	6.01357	6.55638	6.56002	6.60799	6.49963
WBGene00017608	F19F10.12	4.75704	4.76476	4.80779	4.58144	5.35369	5.3029	5.42567	5.44336
WBGene00017606	ets-6	3.86491	3.9529	3.6291	3.71278	5.03038	4.89072	4.77966	4.88136
WBGene00017607	F19F10.11	4.16117	4.18188	3.78599	3.45049	5.48883	5.32782	5.19396	5.33678
WBGene00016816	C50E3.5	3.67978	3.82582	3.63662	3.26872	4.75568	4.74253	4.7777	4.746
WBGene00016817	C50E3.6	2.47143	2.56756	2.89965	2.6863	2.4737	2.32587	2.33727	2.11825
WBGene00016822	C50E3.11	-4.99618	-2.93706	-2.63017	-4.87594	2.32748	2.85237	3.35052	3.21948
WBGene00044738	folt-3	1.11235	0.623654	0.978639	1.0548	-1.39884	-1.88098	-2.93753	-4.12333
WBGene00016823	C50E3.12	-2.67425	-5.25899	-4.9521	-3.29098	1.8974	1.39203	1.37406	1.67541
WBGene00016824	C50E3.13	-3.41121	-3.67403	-2.63017	-2.06858	2.9103	2.52954	3.1829	3.04993
WBGene00017201	grsp-4	4.62037	4.90214	4.17976	4.19284	3.78282	3.44335	3.78064	3.60232
WBGene00017205	F07C4.12	-2.67425	-2.45163	-2.63017	-2.06858	0.490974	0.621515	0.321209	0.799499
WBGene00015709	cyp-33A1	5.3756	5.16413	5.31117	5.50236	3.76399	3.79896	3.65813	3.63378
WBGene00003684	nhr-94	3.26592	3.1798	3.2719	3.20621	2.50805	2.7474	2.67718	2.65365
WBGene00015705	nhr-152	1.69032	1.5865	1.78937	1.86553	1.43256	1.98691	1.68975	1.54909
WBGene00015710	C12D5.9	1.66203	1.42751	1.7344	2.04293	2.04508	1.93322	2.01667	2.05326
WBGene00022654	ZK105.3	1.23264	0.890758	0.829262	0.615915	1.63264	1.86318	1.62144	1.8074
WBGene00235114	ZK105.13	0.289225	-0.129706	-0.0941171	0.738772	0.703519	0.478911	0.698063	0.799499
WBGene00022653	ZK105.1	4.11496	3.3372	4.22033	4.52707	6.28312	6.4556	6.59469	6.59234
WBGene00235113	ZK105.12	1.3076	1.08086	1.86808	1.96955	-0.0600412	0.142862	-0.0169597	0.0730641
WBGene00022410	Y97E10C.1	7.40123	7.30397	7.43403	7.39348	6.82573	6.84398	6.75969	6.6296
WBGene00020246	clic-1	7.5524	7.47805	7.57269	7.52254	6.8149	6.83669	6.94534	6.87784
WBGene00020245	T05B11.1	5.61761	6.01539	5.64502	5.59675	4.87235	4.93579	4.96334	4.92379
WBGene00020247	T05B11.4	3.30303	3.00311	2.94877	3.15197	3.68612	3.72585	3.55204	3.57015
WBGene00016150	hint-3	5.48259	5.47657	5.89104	5.85113	4.52072	4.60337	4.71762	4.562
WBGene00016149	frpr-3	0.676248	0.167275	0.720327	0.615915	-0.0600412	0.0947675	-0.535427	-0.579013
WBGene00001719	grl-10	5.34033	4.87672	5.07995	5.25463	3.44147	3.5408	3.84571	3.53726
WBGene00004453	rpl-39	9.14377	9.25011	9.39767	9.81368	8.48802	8.63806	9.04358	8.86446
WBGene00004499	rps-30	10.3037	10.3411	10.4532	10.5128	9.50517	9.47389	9.73739	9.77712
WBGene00016148	C26F1.3	4.28227	4.21877	4.22532	4.37436	4.38252	4.68887	4.90886	4.85871
WBGene00016147	cyp-32A1	0.618532	0.468931	0.978639	0.851983	3.07975	3.38455	3.09117	3.1774
WBGene00016146	C26F1.1	2.20349	2.15886	2.89965	2.45498	2.32748	2.02591	2.45969	2.3524
WBGene00001464	flp-21	2.20349	2.31844	2.49911	2.73139	2.59584	2.5915	2.51721	2.61813
WBGene00022812	uvs-1	3.19858	3.34464	3.15119	2.83142	4.40091	4.62469	4.73389	4.6125
WBGene00002078	xpo-1	7.72556	7.77633	7.63498	7.35858	8.40329	8.12791	8.12056	8.16236
WBGene00022813	ZK742.3	4.82878	4.85605	4.88868	4.9522	1.6936	1.78955	1.67297	1.89903
WBGene00022814	ZK742.4	2.26121	2.12471	1.84232	2.06658	2.83111	3.04185	2.6345	2.98867
WBGene00045277	ZK742.6	1.63318	1.56119	1.58706	1.56701	0.490974	0.551974	0.855033	0.86156
WBGene00002256	lbp-4	5.32462	5.45611	5.38441	5.45386	4.65197	4.91689	4.93196	5.00509
WBGene00003242	mig-6	9.25049	9.46131	8.97058	8.77635	9.52383	9.29839	8.89316	8.76674
WBGene00016499	C37C3.7	0.981102	1.1504	0.333304	0.738772	2.16475	2.50214	2.44	2.3524
WBGene00016505	ttr-33	2.88034	3.3594	2.98454	3.31882	4.03136	4.30091	4.3386	4.27897
WBGene00016504	C37C3.12	-1.29574	-0.504102	-1.78217	-0.788475	1.43256	0.751283	0.913331	0.400229
WBGene00016500	memo-1	5.42062	5.36581	5.44344	5.54086	5.32346	5.2976	5.34059	5.33131
WBGene00016501	C37C3.9	2.33474	2.24086	2.61014	2.40019	5.42733	5.56913	6.02289	6.04784
WBGene00303000	C37C3.18	5.78108	5.69011	5.86088	5.91115	4.89848	4.86766	4.60937	4.87761
WBGene00016496	C37C3.2	8.7961	8.7504	8.84465	8.75808	7.90507	7.80446	7.77488	7.81269
WBGene00016495	C37C3.1	3.91372	3.80441	3.92749	3.78584	4.67734	4.64988	4.99406	4.80642
WBGene00016502	C37C3.10	-1.53675	-0.866672	-1.25166	-0.62801	0.956638	1.26741	1.35315	1.53011
WBGene00077712	nipi-4	3.247	2.86513	2.87445	3.14087	2.42658	2.44574	2.36886	2.42613
WBGene00018218	F40A3.3	7.08231	6.98329	7.18905	7.16195	5.87728	6.01343	6.16013	6.04868
WBGene00018217	F40A3.2	4.43218	4.56597	4.2982	4.35047	4.30648	4.40071	4.35183	4.29592
WBGene00018216	F40A3.1	5.00523	4.84561	5.05212	5.10277	4.04312	4.03708	3.90796	3.94096
WBGene00018221	F40A3.6	4.95947	5.00663	4.78092	5.27508	4.98841	5.09094	5.07769	4.89811
WBGene00018222	F40A3.7	2.79173	3.12903	2.92442	2.73139	0.663441	-0.233287	-0.13017	-0.0935858
WBGene00003575	ncx-10	-2.18882	-3.67403	-2.63017	-4.87594	1.50238	1.62998	1.17398	1.41065
WBGene00045393	F26D11.13	-2.18882	-2.08906	-0.864635	-2.06858	4.11175	4.33754	4.57817	4.50238
WBGene00045392	F26D11.12	2.16369	2.34834	2.44878	2.49038	2.13575	2.16049	2.17993	2.10549
WBGene00017823	pals-34	-0.138196	-0.214595	-0.559781	-0.788475	1.96491	1.77437	1.81736	1.74292
WBGene00017819	F26D11.2	3.14848	3.32221	2.94877	2.77511	1.40851	1.28894	1.83255	1.62262
WBGene00000488	che-7	0.93456	0.849535	0.092296	0.481614	0.444431	0.812037	0.404867	0.520523
WBGene00002632	let-413	6.51013	6.48962	6.53222	6.43524	5.59251	5.47715	5.27123	5.34087
WBGene00017818	F26D11.1	2.5352	2.724	2.91209	2.76069	2.02939	2.32587	2.35841	2.31961
WBGene00022394	natb-1	5.18497	5.03907	5.31117	5.54718	4.21587	4.44455	4.75795	4.8182
WBGene00022393	abhd-12	5.62496	5.64715	5.86568	5.77242	6.08592	6.30653	6.46244	6.47627
WBGene00022397	Y97E10AR.2	3.04274	3.28404	2.69895	2.97581	2.94415	3.00979	2.67718	2.5538
WBGene00022396	Y97E10AR.1	2.45503	2.15886	2.43161	1.91848	2.7377	2.95022	2.6345	2.58172
WBGene00044552	Y97E10AR.8	-1.53675	-1.55855	-1.25166	-0.788475	0.780481	0.551974	0.277488	0.595485
WBGene00022398	Y97E10AR.3	2.97537	2.97463	2.98454	3.16298	4.48667	4.60766	4.79331	4.74806
WBGene00022399	Y97E10AR.4	2.27995	2.19222	2.12472	2.01888	4.7389	4.8995	5.09826	5.2408
WBGene00022402	lmtr-2	5.43323	5.41609	5.58026	5.66806	4.70722	4.86407	5.08087	4.92197
WBGene00022400	rpb-9	3.58502	3.6923	3.80613	4.01585	3.96696	4.37577	4.5714	4.36718
WBGene00022401	Y97E10AR.6	6.52787	6.50878	6.74704	6.66854	6.49276	6.64753	6.75969	6.74369
WBGene00018398	sptl-2	6.11039	6.39878	6.36588	6.11488	5.29423	5.39514	5.32591	5.46351
WBGene00001152	ech-3	5.29269	5.09746	5.36192	5.53875	3.49954	3.58933	3.64098	3.47906
WBGene00018399	F43H9.3	3.28459	3.14615	3.11936	3.15197	3.80602	3.92809	4.10218	4.05159
WBGene00018400	F43H9.4	5.73769	5.79697	5.69806	5.71932	5.20805	5.31607	5.41057	5.01366
WBGene00003865	oma-2	2.45503	1.5865	1.5557	0.615915	7.02075	6.8243	7.45893	7.47859
WBGene00006935	vars-1	6.28169	6.27093	6.17008	6.18678	5.76221	5.76239	5.69651	5.69418
WBGene00022629	algn-12	4.75369	4.68206	4.88553	4.8053	4.78165	4.9409	5.1777	5.09825
WBGene00023209	ZC513.7	7.83176	7.85784	7.44798	7.51557	8.26576	8.26002	8.02072	8.03096
WBGene00022628	ZC513.3	1.34367	0.295599	0.257355	1.14643	2.75687	2.64258	2.33727	2.64485
WBGene00000620	col-43	2.89257	2.85475	2.75526	2.98825	-1.23838	-0.743481	0.558901	-0.0358703
WBGene00006060	sth-1	0.886466	-0.214595	1.07027	1.35288	2.56354	2.84512	2.69391	2.56317
WBGene00022627	ZC513.2	4.22057	3.68059	4.35851	4.50127	2.3529	2.10087	1.90617	1.69258
WBGene00022630	fbxa-223	0.0482167	-0.401009	-0.559781	-0.62801	1.94832	1.67973	1.53124	1.67541
WBGene00015660	catp-3	5.67005	5.95836	5.80529	5.78317	6.37904	6.33786	6.28061	6.14852
WBGene00015661	C09H5.7	-0.0419811	-0.735428	0.333304	0.333516	2.79446	2.9902	2.75895	3.15279
WBGene00006193	str-146	0.731743	0.849535	1.45729	1.14643	0.0682829	0.361872	-0.253027	-0.579013
WBGene00019064	myo-5	1.89864	1.83904	1.70611	1.35288	4.7268	4.66642	3.96075	4.02811
WBGene00017020	D1014.7	5.86258	5.88376	6.04296	6.42841	-0.731418	0.0450144	0.558901	-0.282031
WBGene00017019	D1014.6	5.9631	5.95107	6.26283	6.56233	-2.31638	-3.46595	-2.93753	-3.38637
WBGene00017018	D1014.5	6.16432	5.83046	5.84475	6.00288	3.93365	3.88984	3.98134	3.72006
WBGene00005006	spr-1	4.13568	4.28983	4.16944	4.14365	5.22019	5.28827	5.48454	5.36651
WBGene00017016	snap-1	6.17312	6.08364	6.18809	6.3268	6.03186	6.13879	6.3175	6.2722
WBGene00017017	D1014.4	3.93751	3.88822	3.88395	3.96011	3.65069	3.97534	4.22235	4.0747
WBGene00017015	D1014.2	-2.67425	-2.08906	-4.9521	-4.87594	1.02149	0.655068	0.794279	0.921061
WBGene00303233	D1014.13	-1.53675	-2.08906	-2.14474	-0.788475	1.30811	1.80458	1.60385	1.79155
WBGene00006309	sul-2	1.79824	1.48248	1.78937	1.46391	2.31459	2.34655	2.19176	2.30851
WBGene00017636	F20D6.6	0.785182	0.295599	1.5557	0.550327	4.07784	4.12352	4.03812	4.36451
WBGene00017635	F20D6.5	3.07528	2.55479	3.71679	3.45945	2.36544	2.34655	2.43005	2.2747
WBGene00017637	F20D6.8	2.26121	2.4892	2.39663	2.73139	1.86242	1.74351	1.60385	1.94276
WBGene00005648	srp-7	7.3948	7.27896	7.42809	7.4575	7.04386	7.04877	7.24894	7.26522
WBGene00005649	srp-8	1.19365	1.39922	1.11399	1.63186	2.40244	2.64258	2.27193	2.2747
WBGene00017633	F20D6.1	-0.472615	-1.79956	-0.308242	-0.48362	1.28188	1.35168	1.2209	1.94276
WBGene00017639	F20D6.10	1.69032	1.7297	1.61776	1.99443	2.23479	1.83418	1.9346	2.02641
WBGene00017640	F20D6.11	5.47041	5.39833	5.92365	5.94344	4.20544	4.18797	4.26215	4.16976
WBGene00019478	cri-2	4.42799	4.30897	4.35396	4.475	4.14123	4.13545	4.17547	4.19709
WBGene00019477	K07C11.4	6.53764	6.41034	6.70477	6.60233	3.93786	3.95191	3.91868	3.84437
WBGene00019476	timp-1	2.26121	1.85995	1.78937	2.11275	3.12472	3.36947	3.18881	3.24881
WBGene00019479	K07C11.7	5.71721	5.87094	5.85928	5.75251	5.90333	6.0343	6.00037	5.95748
WBGene00019480	K07C11.8	2.18373	2.25671	2.89965	2.67096	3.03333	3.08557	2.90258	3.15898
WBGene00019481	cogc-6	6.74234	6.63317	6.78303	6.84559	5.69174	5.64414	5.84711	5.78005
WBGene00000098	air-1	6.12471	6.11333	6.23464	6.21484	6.82175	6.98588	7.31801	7.28057
WBGene00004395	rol-3	5.68594	5.70752	5.3777	5.26489	4.53467	4.42523	4.23954	4.06154
WBGene00015859	C16D9.4	4.38103	4.25079	4.16425	4.26105	3.15394	3.31279	3.31851	3.27755
WBGene00015860	C16D9.5	0.133106	-0.866672	-0.428536	-0.352376	2.27525	2.31541	1.63882	2.28606
WBGene00015861	C16D9.6	1.94634	1.81783	1.96677	2.20088	2.23479	2.35678	2.23811	2.45661
WBGene00015857	C16D9.1	0.836713	1.42751	0.720327	1.78227	1.78982	1.57845	1.04954	1.05989
WBGene00015864	C16D9.9	-0.908715	-0.304793	-0.864635	0.0782586	0.490974	0.751283	1.28854	0.891617
WBGene00017679	F21F8.5	-1.08929	-0.615133	-1.78217	-1.1755	-0.200904	0.587164	0.277488	0.558491
WBGene00017680	F21F8.6	1.11235	0.969829	1.15643	1.00671	0.490974	0.320649	0.404867	0.86156
WBGene00000219	asp-6	12.4887	12.4843	12.5076	12.2403	10.7936	10.5064	10.454	10.5908
WBGene00017678	asp-12	7.43506	7.27361	7.5599	7.41667	4.54849	4.26333	4.43129	4.57131
WBGene00000218	asp-5	11.4671	11.5066	11.5812	11.4568	8.47794	8.07447	8.2134	8.34385
WBGene00017681	slc-17.5	2.71118	2.89583	3.04226	2.85877	4.07403	3.87568	3.68348	3.63822
WBGene00020939	W02D7.3	0.618532	0.930835	0.539755	1.10134	0.444431	0.980309	0.483938	0.767438
WBGene00020940	W02D7.4	0.618532	0.468931	1.38775	0.168456	3.07211	3.16923	3.00666	3.31684
WBGene00020941	W02D7.5	-0.60386	-0.735428	-0.704171	-0.62801	1.02149	1.22335	1.58604	1.51087
WBGene00020942	W02D7.6	4.35917	4.45354	4.48461	4.32619	4.40396	4.41057	4.61157	4.51932
WBGene00004766	sel-9	7.39157	7.30778	7.49162	7.58016	6.28642	6.51162	6.67113	6.65994
WBGene00020943	W02D7.8	1.94634	2.30325	2.43161	2.60788	-0.441912	-0.233287	-0.253027	-0.850315
WBGene00020938	clec-218	5.59721	5.7613	5.83335	5.70055	1.33387	1.39203	0.94162	0.978205
WBGene00006582	tmd-2	3.98966	3.80979	3.85847	3.82103	3.94624	3.78008	3.59274	3.65145
WBGene00015592	C08D8.1	-1.08929	-2.45163	-1.78217	-1.1755	0.622219	0.92637	1.17398	0.891617
WBGene00003395	mom-2	1.54298	1.45526	0.978639	0.333516	4.98638	4.84784	5.21004	5.3203
WBGene00018181	mpdu-1	6.28749	6.35434	6.43753	6.43978	5.63975	5.64936	5.82829	5.90779
WBGene00001664	gpa-2	0.785182	0.167275	0.662612	-0.12105	0.780481	0.953591	0.794279	0.558491
WBGene00018178	F38E1.3	-0.472615	-0.129706	-0.0941171	-0.12105	2.50805	2.72388	2.64314	2.90273
WBGene00018694	F52E1.5	2.69731	2.19222	2.44878	2.92496	2.79446	2.93664	2.7349	2.8729
WBGene00018699	F52E1.12	-1.29574	-0.866672	-1.04521	-0.969047	0.00554717	0.587164	0.0880098	0.124594
WBGene00044696	F52E1.14	5.73429	5.78472	6.1804	6.10063	6.08308	6.25207	6.2191	6.21168
WBGene00002021	hsp-17	6.26062	6.32738	6.23464	6.35708	5.45987	5.50502	5.52366	5.52353
WBGene00018696	pho-6	1.15357	1.39922	1.49085	1.91848	1.59051	1.56085	1.33194	1.56783
WBGene00018697	F52E1.9	4.15611	4.21065	4.10589	3.68248	3.33706	3.26469	2.99995	2.88042
WBGene00018692	F52E1.2	2.48764	2.75782	2.03659	2.57527	1.84461	1.80458	2.13164	2.33062
WBGene00018698	vha-18	2.37014	1.90088	2.41422	1.89225	5.5818	5.66797	6.01542	5.86677
WBGene00004078	pos-1	2.65487	1.63583	2.43161	1.89225	7.70151	7.71209	8.26083	8.12351
WBGene00018700	lmd-3	7.21114	7.2426	7.24604	7.08732	7.21868	7.186	7.09924	7.13111
WBGene00020720	T23B12.5	-0.60386	-0.504102	-1.25166	0.678651	-0.0600412	-0.233287	-0.0169597	-0.153707
WBGene00044553	T23B12.11	2.47143	2.64188	2.36078	2.62391	2.95249	2.92293	2.97963	2.71377
WBGene00020721	T23B12.6	5.91447	5.93269	5.9779	6.0347	5.54505	5.48417	5.4468	5.47348
WBGene00001040	dnj-22	3.74191	3.50588	3.65893	3.45945	5.2893	5.49347	5.61212	5.62765
WBGene00020719	natc-1	6.22601	6.17303	6.15708	6.09632	6.56048	6.50243	6.42536	6.55409
WBGene00020718	mrps-2	5.37995	5.45096	5.58026	5.53027	4.87673	5.02028	5.3326	5.21131
WBGene00020717	mrpl-4	5.8232	5.60906	5.74226	5.79737	4.7509	4.92894	5.11232	4.98954
WBGene00020716	phf-30	3.00945	3.03103	3.24266	3.27888	4.22622	4.40071	4.53241	4.55732
WBGene00020722	T23B12.8	4.55264	4.43972	4.35396	4.64173	2.92732	3.22614	3.37146	3.32237
WBGene00220084	T23B12.14	-4.99618	-2.08906	-2.14474	-2.55401	-0.0600412	-0.00651586	-0.190291	0.222442
WBGene00004256	pxn-1	5.49868	5.46638	5.34596	5.28519	5.9119	5.85372	5.64905	5.61757
WBGene00018481	F45F2.9	4.85713	4.80035	4.84394	4.88395	4.23991	4.58172	4.53241	4.37518
WBGene00018482	F45F2.10	6.22963	6.30754	6.09707	5.93704	6.73437	6.50875	6.53444	6.60317
WBGene00018483	F45F2.11	2.88034	2.24086	2.03659	0.678651	5.7962	5.64623	5.75646	5.7424
WBGene00001882	his-8	1.87419	1.28017	2.05913	1.10134	-1.39884	-2.32844	-2.28545	-1.46037
WBGene00001881	his-7	2.96382	2.94558	3.64409	3.45049	-1.23838	-1.14402	-0.387328	-0.216443
WBGene00001880	his-6	3.42589	3.5125	3.84556	3.58759	-0.276853	-0.578422	0.444944	-0.153707
WBGene00001879	his-5	2.72492	2.47572	2.93665	3.07243	-0.962744	-1.88098	-0.886899	-0.422893
WBGene00017798	slc-17.8	3.85869	3.95776	3.88395	4.1042	1.77108	2.12501	1.96248	1.62262
WBGene00003816	asns-1	4.33698	4.47403	4.19511	4.43468	2.84012	2.80084	2.64314	2.54437
WBGene00000054	acr-15	2.62587	2.4345	2.39663	2.59167	2.06059	1.74351	1.73894	1.53011
WBGene00000055	acr-16	4.35034	4.06068	4.16944	4.35047	2.7377	2.80084	2.61706	2.78756
WBGene00017799	F25G6.8	5.49868	5.45611	5.6506	5.81493	5.05188	5.27214	5.5411	5.37452
WBGene00017800	F25G6.9	5.93382	5.87222	5.83172	5.68535	6.42471	6.31312	6.20458	6.22503
WBGene00017797	symk-1	5.66293	5.90025	5.53675	5.52601	5.6137	5.59637	5.32859	5.35308
WBGene00017796	F25G6.1	2.48764	2.10733	2.37882	1.83831	2.78516	2.53855	2.19176	2.34155
WBGene00015670	C10B5.1	0.886466	1.21674	1.38775	1.00671	2.36544	2.19512	2.71045	2.70533
WBGene00015671	C10B5.3	3.9434	3.76615	4.09503	3.88229	5.07307	5.08018	5.01916	5.05906
WBGene00007055	tag-196	6.26298	6.30944	6.08476	6.2188	6.73498	6.76887	6.84968	6.76313
WBGene00018288	F41E6.7	1.51162	0.890758	1.19765	1.53345	0.444431	0.478911	0.884476	0.222442
WBGene00044554	F41E6.15	-3.41121	-2.93706	-4.9521	-2.55401	2.32748	2.48359	2.66026	2.46663
WBGene00018286	F41E6.5	5.23144	5.19325	5.45835	5.62888	3.5985	3.56306	3.66239	3.70322
WBGene00018290	vps-60	5.50267	5.49004	5.49602	5.63878	5.79504	5.86362	6.09708	5.96546
WBGene00018285	smk-1	7.11071	7.06716	7.01188	6.92051	7.46844	7.37907	7.229	7.14209
WBGene00001694	grd-5	7.07629	6.85378	7.39358	7.47251	6.37206	6.52925	6.59246	6.5045
WBGene00018293	F41E6.12	4.83513	4.60983	4.84394	4.9005	3.45914	3.37452	3.59719	3.36585
WBGene00018294	atg-18	6.6855	6.6912	6.72958	6.68964	7.43869	7.29278	7.42113	7.40789
WBGene00018295	oac-29	3.5391	3.62059	2.96079	3.30894	1.82658	1.64675	1.94861	1.54909
WBGene00001721	grl-12	2.55072	2.17564	2.37882	2.22209	0.396337	-0.173166	0.137763	0.0730641
WBGene00017879	acd-4	1.87419	1.9984	2.32403	2.49038	0.888734	1.0323	1.0233	0.86156
WBGene00017880	F28A12.3	3.55457	3.55158	3.55173	3.73509	-0.276853	0.0947675	0.2324	-0.350744
WBGene00017881	asp-13	10.7133	10.6264	10.9829	10.9815	6.0514	6.13508	5.82924	5.86203
WBGene00022538	ZC190.4	6.43061	6.53989	6.47888	6.11204	5.42134	5.21845	5.02413	5.07716
WBGene00000541	cln-3.3	6.1955	6.16989	6.08201	6.18543	5.17101	5.00247	5.00079	5.10789
WBGene00022541	ZC190.7	-1.08929	-1.3521	-0.559781	-2.06858	2.06059	1.78955	1.60385	1.53011
WBGene00022542	ZC190.8	-0.352321	-2.08906	-1.04521	-1.41651	1.73286	2.19512	1.53124	2.06649
WBGene00001616	glr-5	2.95219	2.59276	2.92442	2.85877	2.72801	2.73176	2.50779	2.53488
WBGene00022552	ZC196.9	-0.24129	-0.401009	-0.704171	-0.969047	-0.128754	0.401949	0.321209	0.314072
WBGene00022550	droe-8	-0.472615	-0.504102	-0.428536	-0.62801	5.84964	5.78435	5.70993	5.55673
WBGene00022549	ZC196.5	4.57558	4.58179	4.44665	4.52281	4.32587	4.27147	4.23669	4.25315
WBGene00022548	ZC196.4	0.981102	1.18395	0.474167	0.905422	4.34183	4.46361	4.51839	4.36451
WBGene00022547	ZC196.3	-4.99618	-2.93706	-2.14474	-3.29098	4.16654	4.20223	4.35183	4.25605
WBGene00022546	ZC196.2	-1.29574	-1.55855	-1.78217	-3.29098	2.42658	2.60014	2.53589	2.57248
WBGene00022545	ZC196.1	0.676248	0.167275	0.257355	0.0782586	3.11732	3.28627	3.10999	2.84245
WBGene00015223	B0507.6	0.886466	0.468931	-0.308242	-0.62801	6.05527	6.03748	6.04016	5.99344
WBGene00202499	B0507.15	-4.99618	-5.25899	-4.9521	-4.87594	2.28848	2.24003	2.00331	1.99906
WBGene00015222	B0507.5	-4.99618	-5.25899	-4.9521	-4.87594	0.663441	0.78198	0.884476	0.86156
WBGene00015221	B0507.4	-3.41121	-5.25899	-3.36714	-4.87594	0.817475	0.812037	0.969365	0.799499
WBGene00235307	B0507.17	-4.99618	-3.67403	-3.36714	-4.87594	1.86242	1.97368	1.92046	2.19257
WBGene00015224	B0507.7	-1.82625	-1.01106	-2.63017	-2.06858	4.54849	4.6561	4.58492	4.58057
WBGene00015227	ddn-1	2.18373	1.97942	1.49085	1.66322	9.135	9.09653	9.13934	8.96926
WBGene00015225	B0507.8	0.836713	0.295599	0.257355	-0.232082	8.4998	8.55663	8.71538	8.56193
WBGene00015226	B0507.9	-4.99618	-3.67403	-2.63017	-3.29098	2.23479	2.25104	2.49829	2.15589
WBGene00015220	B0507.3	4.52149	4.45354	4.52161	4.2352	4.01553	3.78388	3.47671	3.61138
WBGene00015219	B0507.2	5.73089	5.68132	5.70701	5.82883	5.20979	5.3701	5.37989	5.34631
WBGene00015218	B0507.1	1.79824	1.83904	1.7344	0.738772	1.52492	1.22335	1.12548	0.734648
WBGene00006342	sup-37	6.01295	6.18861	5.9175	5.86131	5.67546	5.46301	5.14614	5.21131
WBGene00006467	magu-2	4.56033	4.55319	4.39884	4.49693	4.95352	4.94599	4.79718	4.70427
WBGene00004457	rpm-1	4.02896	4.11388	3.84556	3.70526	4.06252	3.87568	3.55204	3.51329
WBGene00001925	his-51	1.54298	1.11605	1.27672	1.63186	-1.78587	-5.78788	-4.15992	-3.38637
WBGene00001928	his-54	1.74529	1.70679	1.76215	1.86553	-2.02687	-2.08744	-1.83799	-2.90094
WBGene00001927	his-53	2.26121	1.81783	2.57928	2.54191	-2.67895	-2.98052	-2.28545	-2.53837
WBGene00001895	his-21	2.75202	2.83377	3.40105	3.32863	-1.39884	-2.32844	-1.22132	-1.18473
WBGene00001896	his-22	0.676248	0.890758	1.49085	1.14643	-2.67895	-4.20291	-3.42295	-2.90094
WBGene00001894	his-20	0.731743	0.623654	0.474167	0.615915	-3.90134	-2.98052	-5.74488	-2.53837
WBGene00001893	his-19	2.4047	2.62975	3.25247	3.00058	-0.731418	-1.53995	-1.22132	-2.00786
WBGene00001891	his-17	2.6833	2.54191	2.82269	2.85877	-1.39884	-1.53995	-2.04444	-0.850315
WBGene00001892	his-18	2.43845	2.58021	2.5636	3.03695	-1.39884	-1.03299	-1.83799	-1.18473
WBGene00019448	frpr-13	2.91671	2.86513	2.88711	3.03695	2.16475	1.75902	1.97622	1.8386
WBGene00019444	frpr-11	2.26121	2.34834	2.24757	2.49038	1.65325	1.96032	2.08167	1.99906
WBGene00003386	mod-1	1.51162	1.24881	1.35168	1.0548	1.43256	1.71197	1.26635	1.28039
WBGene00019203	ttr-47	5.93086	5.79154	6.04579	6.28834	5.55055	5.73422	5.73338	5.73517
WBGene00019204	H14N18.4	5.06046	4.66136	5.11264	5.18611	4.33547	4.19654	3.8643	3.8328
WBGene00006760	unc-23	6.44209	6.59002	6.39164	6.28456	6.01603	5.79943	5.48574	5.55439
WBGene00020554	T19A5.3	6.826	6.61868	6.84597	6.75751	4.94101	4.76191	4.86707	4.54319
WBGene00001526	gck-1	6.826	6.81549	6.82475	6.67433	6.50557	6.32814	6.14956	6.29557
WBGene00020553	ttc-17	7.0863	7.0075	6.97679	6.76747	6.77197	6.6334	6.53444	6.53755
WBGene00003634	nhr-44	3.40043	3.39565	3.31936	3.30894	2.56354	2.32587	2.51721	2.46663
WBGene00019114	nhr-194	1.37886	1.68352	1.49085	1.31389	0.888734	0.719919	0.59497	1.03317
WBGene00019115	nhr-195	2.58125	2.44837	2.54775	2.52494	2.17903	2.01302	2.09432	2.10549
WBGene00019116	nhr-143	4.08331	4.21877	4.40765	4.2352	2.94415	3.17502	3.20056	3.12775
WBGene00019117	nhr-144	4.21571	4.42926	4.30293	4.31141	3.38097	3.34912	3.10374	3.00938
WBGene00019113	F59E11.7	2.16369	2.10733	1.70611	1.94424	1.80831	2.24003	2.05602	2.05326
WBGene00019111	F59E11.5	4.35476	4.56915	4.18489	4.30646	4.93681	5.10163	4.78357	4.93285
WBGene00005535	sri-23	-2.18882	-1.17153	-0.864635	-1.41651	0.853544	0.841481	0.664511	0.558491
WBGene00019109	F59E11.2	1.99251	1.34092	1.89339	1.94424	2.2484	2.35678	2.23811	2.38446
WBGene00019849	oac-40	1.19365	0.930835	1.11399	0.956952	-0.128754	-0.296022	0.0364795	-0.498842
WBGene00044617	bus-1	6.16306	6.12633	5.6111	5.58452	3.54436	3.48592	3.75696	3.74497
WBGene00016095	C25E10.5	3.17875	3.15464	3.19256	3.09561	4.47803	4.49174	4.46822	4.48276
WBGene00016094	C25E10.4	1.74529	1.7297	2.03659	2.04293	2.26189	2.44574	2.16801	2.31961
WBGene00016093	srsx-34	0.618532	1.24881	0.775822	0.738772	3.89956	3.87924	3.52425	3.70745
WBGene00235313	C25E10.17	-1.29574	-2.45163	-1.04521	-2.55401	-0.200904	-0.296022	-0.0169597	0.314072
WBGene00016097	C25E10.8	2.55072	2.79086	2.71324	2.76069	4.13391	4.26333	4.14538	4.01109
WBGene00023417	swm-1	4.44053	4.42926	4.50117	4.9201	4.54022	4.68684	4.79525	4.66783
WBGene00016099	C25E10.10	2.08064	1.68352	2.46575	2.41868	3.18258	3.46242	3.30769	3.38182
WBGene00016101	C25E10.12	4.59815	4.61599	4.78092	4.7625	4.4924	4.73078	4.60274	4.52172
WBGene00020862	fip-2	2.42168	2.08974	2.57928	1.81056	5.23736	5.31344	5.26705	5.44589
WBGene00020864	oac-50	1.15357	-0.129706	0.474167	-0.12105	2.84012	2.82315	2.7022	2.77148
WBGene00020865	T27E4.7	3.50765	3.40279	3.51958	3.4324	2.85799	3.0794	2.89536	2.91009
WBGene00002015	hsp-16.1	2.31671	2.17564	1.78937	2.54191	3.16115	3.5542	3.64529	3.51812
WBGene00002019	hsp-16.48	2.16369	1.75224	1.7344	2.243	3.10988	3.14582	3.45234	3.30572
WBGene00002020	hsp-16.49	2.37014	2.25671	1.81609	2.43695	3.17547	3.5318	3.68766	3.76946
WBGene00002017	hsp-16.11	2.18373	1.96018	1.84232	1.94424	3.06444	3.36441	3.64529	3.70322
WBGene00020861	T27E4.1	1.23264	1.48248	0.405454	0.253345	1.22794	1.59583	1.7865	1.11188
WBGene00017659	F21C10.10	3.95511	3.55799	3.98159	3.74245	4.55672	4.70097	4.86337	4.93105
WBGene00017658	F21C10.9	8.86598	8.53735	8.66434	8.86648	5.24586	5.46538	5.45295	5.33678
WBGene00235330	F21C10.18	-4.99618	-2.45163	-3.36714	-4.87594	0.346584	0.687858	0.0880098	0.222442
WBGene00004119	pqn-31	0.886466	0.573901	0.257355	0.738772	4.44591	4.63944	4.13929	4.25605
WBGene00017657	F21C10.7	6.68989	6.84594	6.36249	6.20953	6.43069	6.23968	5.75447	5.59947
WBGene00195086	F21C10.13	0.618532	0.930835	1.02518	1.23259	0.622219	0.587164	0.664511	0.174347
WBGene00017660	F21C10.11	2.98682	2.67765	3.09775	3.30894	0.780481	1.08249	0.363644	0.799499
WBGene00017654	F21C10.4	1.41321	1.11605	1.02518	1.53345	0.888734	0.751283	0.444944	0.595485
WBGene00017653	F21C10.3	2.03725	2.37764	2.22781	2.20088	2.22105	2.03867	2.31582	2.22834
WBGene00015053	B0222.1	2.12276	1.90088	1.76215	2.01888	1.67357	1.66334	1.568	1.64043
WBGene00015055	pitr-3	1.06991	0.35572	1.67726	1.42784	3.6404	3.8433	3.67508	3.79752
WBGene00006418	spl-2	2.05911	1.5865	2.14593	1.53345	2.55261	2.31541	2.30497	2.2747
WBGene00015056	B0222.5	2.8176	3.06744	2.66995	2.84516	4.50096	4.5216	4.30361	4.35375
WBGene00000717	col-144	8.8584	9.43433	8.84607	8.89256	7.58934	7.31164	7.87797	7.71232
WBGene00000718	col-145	7.19581	7.45933	7.48435	7.49611	5.4496	5.10315	5.77131	5.42163
WBGene00000599	col-10	9.11862	9.64447	9.04623	9.11088	7.94532	7.61207	8.03124	7.81048
WBGene00015057	gad-3	6.75662	6.77271	6.71279	6.64517	3.89956	3.87568	3.78845	3.61138
WBGene00016045	spas-1	4.79661	4.64037	4.61586	4.47058	5.63199	5.47246	5.49651	5.6187
WBGene00004216	ptr-1	6.17562	5.86449	6.29167	6.30956	4.0702	3.95864	4.03484	3.86724
WBGene00016044	C24B5.1	1.27061	1.53543	1.31469	1.42784	1.38406	1.77437	1.656	1.67541
WBGene00016046	C24B5.4	3.8711	3.79358	3.71679	3.94743	1.11361	1.35168	0.855033	0.595485
WBGene00271820	T18H9.11	0.495676	0.623654	0.602491	0.550327	-5.48631	-4.20291	-5.74488	-4.12333
WBGene00000215	asp-2	11.9749	11.9184	11.9862	11.8505	8.89935	8.57002	8.48807	8.59027
WBGene00002132	inx-10	4.13053	3.8933	4.26949	4.16024	3.97107	3.9143	4.00834	3.85585
WBGene00007023	mdt-27	4.41533	4.48079	4.41641	4.70338	4.82544	4.92894	5.02413	4.89255
WBGene00044077	tag-232	5.70686	5.72756	5.59576	5.53239	6.39519	6.32032	6.29301	6.27363
WBGene00001695	grd-6	3.84617	3.97702	4.61205	4.36485	4.42209	4.07166	4.63125	4.4926
WBGene00017193	F07C3.2	3.20839	2.95533	2.72738	2.84516	2.20718	2.19512	2.14386	2.2747
WBGene00017194	F07C3.3	2.35255	1.77443	1.99042	2.17934	0.888734	1.24555	0.558901	0.891617
WBGene00017195	glo-4	5.91297	5.90529	5.79526	5.71745	6.15529	5.83646	5.72933	5.90411
WBGene00000003	aat-2	5.43114	5.8397	5.45835	5.57011	4.60513	4.79427	4.7639	4.75011
WBGene00004211	ptd-2	3.20839	2.91594	3.24266	3.45049	1.6936	2.01302	2.08167	1.79155
WBGene00017197	F07C3.9	3.89561	4.06519	4.30765	4.35528	2.09112	2.4929	2.16801	2.19257
WBGene00017198	nhr-36	3.28459	2.85475	3.22283	2.88561	2.4737	2.51133	2.36886	2.59091
WBGene00022788	slc-17.7	4.17124	4.03793	4.15904	3.87561	4.13391	4.12052	4.11465	4.16361
WBGene00022789	lron-2	3.05367	2.94558	3.11936	3.25849	1.30811	1.20081	0.630159	0.0730641
WBGene00018405	F44A2.5	4.23504	4.29368	4.32635	4.43012	4.28353	4.19369	4.1991	4.17892
WBGene00018403	F44A2.3	4.41956	4.25079	3.86489	3.98515	3.94624	4.01787	4.02165	3.89348
WBGene00018402	kvs-3	1.15357	1.92092	1.81609	1.42784	0.444431	0.812037	-0.0724549	0.558491
WBGene00006499	tag-153	6.04068	5.86449	5.7159	5.58656	7.13643	6.95633	6.97686	7.08429
WBGene00019465	acl-14	5.22178	5.04821	5.30411	5.2365	5.41682	5.52331	5.60551	5.62765
WBGene00019464	K07B1.4	5.32688	5.58572	5.44771	5.45386	4.02742	4.16487	4.22235	4.19408
WBGene00006729	ucp-4	4.06722	3.84692	3.9336	3.96011	3.86463	3.79896	3.879	4.01109
WBGene00000766	coq-6	5.786	5.79561	5.8268	5.7778	4.83224	4.59906	4.72984	4.77451
WBGene00019466	tos-1	8.32955	8.53044	8.3163	8.37865	9.13809	8.84903	8.83155	8.51729
WBGene00019467	K07B1.7	3.89561	3.92836	3.46997	3.61992	4.56762	4.51248	4.6399	4.53607
WBGene00017091	ttr-40	2.31671	1.97942	2.26707	2.36247	-1.57942	-1.53995	-1.35256	-1.18473
WBGene00023485	ttr-49	4.50167	4.42926	4.48877	4.81581	0.490974	0.361872	0.558901	0.222442
WBGene00001665	gpa-3	1.71807	1.48248	1.5557	2.13529	1.6936	1.57845	1.51251	1.69258
WBGene00017092	E02C12.6	0.731743	1.37037	1.45729	1.53345	-1.23838	-1.03299	-0.535427	-0.422893
WBGene00017093	E02C12.8	3.27529	3.1798	3.11936	3.50344	2.86684	2.86676	2.77476	2.8729
WBGene00017095	E02C12.10	-4.99618	-5.25899	-2.14474	-1.70601	3.41154	3.42401	3.98474	3.9517
WBGene00002036	hum-2	7.27966	7.13091	7.21061	7.11523	7.43312	7.244	7.21458	7.2479
WBGene00018088	trpp-4	3.60001	3.49923	3.46997	3.72025	3.38097	3.8433	3.7125	3.76946
WBGene00018087	F36D4.1	-4.99618	-2.93706	-1.49267	-1.1755	1.65325	0.841481	1.41499	1.72633
WBGene00018090	F36D4.5	5.84853	5.87608	6.01152	5.96405	6.44702	6.46627	6.45141	6.43986
WBGene00019237	H24G06.1	7.57297	7.5413	7.51372	7.39931	6.75657	6.5661	6.33827	6.32478
WBGene00008556	F07D3.3	1.27061	0.413436	1.07027	-0.12105	1.93155	2.30488	1.70633	2.25171
WBGene00001449	flp-6	2.43845	2.90592	2.68453	2.40019	3.85132	4.01464	3.8382	3.79354
WBGene00003522	nas-3	1.99251	1.56119	1.15643	1.4991	0.536062	1.24555	0.996587	1.05989
WBGene00010596	K06A4.6	-2.18882	-3.67403	-4.9521	-4.87594	1.25516	1.39203	1.0233	1.30293
WBGene00044015	K06A4.8	-2.67425	-3.67403	-0.864635	-4.87594	2.3529	2.25104	2.31582	2.56317
WBGene00010592	K06A4.2	0.618532	-0.214595	0.775822	1.0548	-0.84245	-0.173166	-0.886899	-0.663902
WBGene00010597	K06A4.7	6.826	6.6699	6.97679	7.22111	5.33467	5.43069	4.8145	5.52951
WBGene00010593	gsnl-1	6.46377	6.40501	6.58851	6.72444	5.62026	5.61567	5.74145	5.6465
WBGene00010594	swt-5	4.24461	3.9626	4.39884	4.37909	1.82658	2.14876	2.23811	1.98519
WBGene00010595	haao-1	4.99676	4.86384	4.80779	5.01128	5.27275	5.48417	5.32188	5.46975
WBGene00008669	acs-14	7.77552	7.61234	7.85626	7.8879	6.66312	6.75588	6.53618	6.6043
WBGene00008670	eif-2Bdelta	5.52836	5.37491	5.2875	5.26489	5.63717	5.65247	5.57197	5.5042
WBGene00008233	C50F4.8	2.97537	2.97463	2.54775	2.52494	5.28105	5.11676	5.23597	5.11428
WBGene00008234	C50F4.9	0.0482167	0.35572	-0.308242	0.550327	0.241615	0.401949	0.404867	0.400229
WBGene00008229	C50F4.1	6.1542	6.27483	6.00137	6.0302	6.02989	6.13062	6.14576	6.21466
WBGene00008235	C50F4.10	0.836713	-0.129706	1.23773	-0.48362	3.93365	3.86138	3.93987	4.27897
WBGene00008230	pfk-1.2	1.92269	1.31087	1.67726	0.678651	4.52632	4.3833	4.23669	4.44526
WBGene00008232	C50F4.4	1.71807	1.92092	1.67726	2.20088	2.26189	2.46479	2.7268	2.62709
WBGene00008236	C50F4.12	3.37451	3.27629	3.32867	3.27888	4.39481	4.45887	4.68034	4.51691
WBGene00008238	C50F4.16	5.72064	5.56517	5.86728	5.81144	5.47007	5.50041	5.67981	5.60061
WBGene00003160	mdf-1	5.97895	5.9824	5.93741	5.97815	6.40053	6.40349	6.58408	6.45755
WBGene00001909	his-35	6.6245	6.67286	6.77028	6.83013	5.50309	5.53687	5.58436	5.55673
WBGene00001915	his-41	6.30931	6.38351	6.46523	6.53928	4.98638	5.0584	5.1324	5.05242
WBGene00001910	C50F4.6	2.31671	1.88056	2.30529	2.54191	2.66851	2.9298	3.52892	3.3497
WBGene00001911	his-37	6.12082	5.90277	6.2084	6.46558	5.15484	5.42948	5.6372	5.50542
WBGene00008237	nstp-10	6.53569	6.47699	6.6695	6.68583	5.76103	5.91386	6.06207	5.97689
WBGene00009098	ehbp-1	6.01993	6.04308	6.15053	6.01812	6.32948	6.31312	6.28889	6.18917
WBGene00009100	rgef-1	2.98682	2.95533	2.97271	2.96327	3.01752	2.84512	2.66875	2.67972
WBGene00009101	F25B3.4	0.836713	1.11605	1.23773	1.31389	2.98537	3.09171	3.02661	3.13405
WBGene00009102	F25B3.5	2.27995	2.46211	2.28631	2.26361	2.76636	2.7396	2.6345	2.52532
WBGene00009103	rtfo-1	5.94414	5.89646	5.90976	5.88644	6.70197	6.69367	6.81998	6.7823
WBGene00010727	K09G1.1	7.17719	7.25548	7.0126	7.11026	7.07044	7.20913	7.02268	7.12044
WBGene00010728	K09G1.2	0.836713	-0.129706	0.474167	0.0782586	3.21066	2.91603	2.88083	3.00938
WBGene00001053	dop-2	2.16369	2.30325	2.22781	2.54191	2.65835	2.29427	2.05602	1.97118
WBGene00004146	pqn-63	1.44677	1.11605	2.03659	1.19015	-2.31638	-2.32844	-4.15992	-0.422893
WBGene00011536	T06E4.9	0.93456	0.413436	1.64781	0.851983	-2.31638	-1.53995	-4.15992	-1.31598
WBGene00011535	T06E4.8	1.3076	0.71829	1.91827	1.42784	-2.02687	-2.08744	-2.93753	-1.62083
WBGene00077691	T06E4.14	1.99251	1.45526	2.49911	1.27381	-2.02687	-1.26431	-3.42295	-0.0935858
WBGene00044011	T06E4.12	1.74529	1.50919	2.14593	1.19015	-0.628325	-0.233287	-2.28545	-0.498842
WBGene00000719	col-146	7.25797	7.72276	7.11903	7.34474	7.43461	7.6102	7.55819	7.40626
WBGene00011533	T06E4.5	-0.908715	-0.735428	-1.25166	-1.1755	1.05285	1.22335	0.730853	1.03317
WBGene00000720	col-147	8.95866	9.55364	8.78018	8.99395	9.34317	9.43405	9.42046	9.24822
WBGene00000226	atl-1	5.53813	5.39833	5.26828	5.04442	6.49918	6.49492	6.32759	6.26073
WBGene00001830	hcp-2	5.34701	5.18706	5.06332	4.47941	7.26335	7.16031	7.1164	7.18595
WBGene00007141	pitr-4	2.45503	1.97942	1.99042	2.38145	0.853544	0.234492	1.0233	0.799499
WBGene00013962	ZK287.1	3.27529	3.22885	3.36531	3.34806	2.27525	2.7396	2.33727	2.3524
WBGene00013963	sulp-8	3.88341	3.878	3.94575	4.01585	3.94624	3.80645	3.69183	3.82113
WBGene00013964	nlp-73	1.87419	1.7297	1.81609	1.81056	2.48524	2.69996	2.57253	2.21652
WBGene00013968	ZK287.9	2.69731	2.71255	3.09775	3.27888	2.85799	3.33883	3.31311	3.29452
WBGene00013965	ZK287.4	1.54298	1.50919	0.257355	0.0782586	0.295054	0.142862	-0.535427	-0.422893
WBGene00004320	rbx-1	5.80229	5.79833	6.00863	5.94344	6.23265	6.40102	6.65413	6.59406
WBGene00013966	ztf-9	2.12276	1.85995	1.67726	1.81056	2.8129	2.95022	3.30769	3.27755
WBGene00013967	ZK287.7	3.56224	3.27629	3.30057	3.40483	4.14487	4.3606	4.53241	4.33473
WBGene00009580	xbx-6	4.93899	4.93454	5.01801	4.9867	5.20282	5.00084	5.16126	5.20385
WBGene00006470	tag-120	4.99676	5.05049	5.4175	5.28519	5.10522	5.1714	5.26565	5.25821
WBGene00009586	F40F9.10	1.77201	1.70679	1.81609	2.08985	0.490974	1.10694	0.762914	1.25749
WBGene00009581	F40F9.3	2.01505	1.18395	1.31469	0.0782586	4.68237	4.65196	4.74998	4.92379
WBGene00009582	F40F9.5	6.57605	6.51291	6.91247	6.94783	4.39481	4.3808	4.23097	4.44779
WBGene00009583	aagr-3	8.97294	9.00347	9.03827	8.84634	7.86367	7.77282	7.64623	7.7202
WBGene00009584	drap-1	6.73132	6.79731	6.89065	6.78272	6.6048	6.58036	6.59525	6.606
WBGene00000172	aqp-4	6.3036	6.51539	6.63521	6.5881	4.62352	4.82223	4.81067	4.62598
WBGene00077696	2022-03-01	-0.24129	-1.3521	-0.428536	-0.969047	1.61173	1.59583	1.49352	1.75931
WBGene00010251	sta-2	3.97249	3.81515	3.52768	3.6437	4.33228	4.19369	4.37536	4.27327
WBGene00077697	F58E6.13	6.91858	6.46595	6.97457	7.23357	3.48811	3.75322	3.68348	3.5655
WBGene00010254	F58E6.5	2.4047	1.77443	2.91209	1.83831	5.45987	5.59421	5.56857	5.74755
WBGene00010256	hrg-3	-1.53675	-1.3521	-0.864635	-0.62801	2.85799	3.31279	3.49591	3.3871
WBGene00009776	F46B6.12	5.36027	5.28114	5.46259	5.55347	4.87892	5.0251	5.35513	5.15821
WBGene00004882	smg-4	4.67448	4.75643	4.64223	4.61792	5.3631	5.48184	5.65973	5.52832
WBGene00009769	F46B6.4	4.35917	4.35019	4.39442	4.45722	4.29996	4.27687	4.63125	4.57363
WBGene00009770	F46B6.5	5.62129	5.7613	5.55867	5.35888	6.59351	6.53659	6.53386	6.45126
WBGene00009771	F46B6.6	7.04856	7.01218	7.06992	7.05295	5.94258	5.89556	5.83961	5.79404
WBGene00009772	ztf-7	8.97204	9.04586	9.01648	8.79173	9.06137	8.89078	9.00808	9.01307
WBGene00009773	lipl-2	5.05775	4.47403	5.00645	4.88727	1.17191	0.478911	0.730853	0.481529
WBGene00009774	F46B6.9	1.3076	0.52237	0.880792	0.615915	1.08355	1.00654	0.94162	0.734648
WBGene00045419	lsy-12	5.75787	5.72756	5.58026	5.39202	5.90225	5.4865	5.4131	5.63433
WBGene00011705	clp-9	2.75202	2.31844	2.72738	2.41868	3.00955	2.90909	2.64314	2.88042
WBGene00008239	fshr-1	7.36932	7.39318	7.43619	7.35558	4.95352	4.58608	4.4036	4.47037
WBGene00001211	egl-47	1.60374	1.28017	1.67726	1.31389	0.663441	0.278214	0.698063	0.830863
WBGene00008244	fipr-11	-0.908715	-0.401009	-0.428536	-0.232082	1.77108	2.10087	1.89174	2.15589
WBGene00003173	mec-9	3.8711	3.58336	3.66629	3.86215	2.77579	2.60873	2.85875	2.65365
WBGene00008245	fipr-10	0.213276	0.969829	0.257355	0.678651	3.16115	3.49984	3.49591	3.41841
WBGene00008243	C50H2.7	-1.08929	-2.93706	-0.559781	-1.1755	0.579783	1.28894	1.2438	1.16207
WBGene00008246	C50H2.13	4.25412	4.14828	4.21532	4.40715	2.49669	2.67565	2.32658	2.54437
WBGene00011576	rmh-2	3.10711	3.06744	2.62533	2.96327	4.11917	4.41547	4.53241	4.53369
WBGene00044204	suds-3	3.09658	2.95533	3.07581	2.85877	4.21933	4.32196	4.60274	4.56433
WBGene00077775	nlp-58	4.14593	4.01014	4.08408	4.30148	3.41154	3.39948	3.52425	3.67325
WBGene00011571	ttr-46	8.68737	8.67682	8.87772	8.96769	6.10194	6.06504	6.19653	6.05533
WBGene00011573	anmt-3	4.48965	4.49757	4.60441	4.66128	5.23565	5.22265	5.12625	5.03738
WBGene00011575	madf-4	1.02619	1.45526	0.829262	0.738772	0.663441	0.980309	0.884476	0.558491
WBGene00006777	unc-41	4.25412	4.12255	3.82598	4.01585	3.70105	3.37954	3.35052	3.14033
WBGene00007784	ruvb-1	6.23924	6.23736	6.04155	5.91767	6.56116	6.35965	6.46488	6.56054
WBGene00007785	tofu-1	3.51558	3.45182	3.49499	3.10706	5.32828	5.58445	5.74948	5.68134
WBGene00077500	C27H6.9	3.09658	3.13762	3.05353	3.03695	4.28022	4.45411	4.56232	4.64375
WBGene00007786	rmd-2	8.12843	8.17525	8.19749	8.21533	7.10732	7.07263	7.21892	7.23916
WBGene00007787	C27H6.8	6.46377	6.47614	6.50989	6.63334	6.62058	6.68049	6.92201	6.8858
WBGene00004323	rde-1	5.86103	6.04193	5.94044	5.85962	6.58415	6.56334	6.51868	6.5142
WBGene00010699	trpp-6	4.20595	3.9234	4.17461	4.46614	3.85132	3.95191	4.30633	4.28747
WBGene00010698	K08H10.6	1.71807	0.890758	1.99042	1.53345	0.490974	0.278214	0.558901	0.441451
WBGene00014805	K08H10.5	-1.82625	-1.55855	-1.49267	-1.1755	0.622219	0.980309	0.363644	0.441451
WBGene00010697	uda-1	7.50242	7.28477	7.62226	7.54692	6.62581	6.60578	6.59079	6.55409
WBGene00002263	lea-1	7.13729	7.17486	6.88514	6.65788	8.41899	8.18196	8.0298	8.20842
WBGene00011543	acl-2	5.58031	5.60597	5.7544	5.86974	4.46352	4.49868	4.66981	4.55966
WBGene00010177	F57A8.1	5.05231	4.90466	4.72914	4.84345	5.2288	4.94259	4.96679	4.93646
WBGene00010178	yif-1	6.03793	6.09691	6.24327	6.30584	5.3584	5.35997	5.45418	5.33815
WBGene00010183	fipr-13	-0.60386	-2.93706	-0.704171	-4.87594	3.58247	4.04975	3.55662	3.74497
WBGene00010179	F57A8.4	2.58125	2.46211	2.44878	2.43695	1.02149	1.46951	0.884476	0.978205
WBGene00010181	F57A8.6	0.289225	-0.735428	0.257355	-0.352376	2.3016	2.397	2.50779	2.67972
WBGene00011001	R04B5.1	-2.18882	-1.79956	-1.49267	-2.06858	-0.200904	0.515905	0.185857	0.174347
WBGene00011002	nhr-205	0.289225	-0.129706	-0.428536	-0.48362	1.05285	0.898625	0.969365	0.978205
WBGene00003611	nhr-12	3.60745	3.66285	3.76558	3.89555	2.83111	3.24279	3.48634	3.23128
WBGene00011004	R04B5.6	1.66203	1.21674	1.19765	2.06658	0.396337	0.515905	1.26635	0.767438
WBGene00011003	R04B5.5	3.31216	2.79086	2.80945	2.93784	4.70722	4.64362	4.78553	4.56666
WBGene00011008	R04B5.11	-0.24129	-2.93706	-0.428536	-0.788475	1.17191	0.898625	0.762914	1.25749
WBGene00011006	ugt-47	7.50839	7.45074	7.65176	7.59039	5.87509	5.87702	5.60329	5.5139
WBGene00007422	ugt-17	6.83553	6.96712	7.07753	7.05147	3.74971	4.07476	3.42755	3.31684
WBGene00007423	C08B6.2	1.27061	1.68352	1.58706	1.72398	-1.09399	-0.361611	-0.535427	-0.579013
WBGene00007431	C08B6.11	5.02758	4.94436	4.87604	4.9898	3.16833	3.45768	3.27471	3.12775
WBGene00007424	C08B6.3	4.48158	4.39744	4.34022	4.41638	3.72558	3.95191	3.68348	3.82113
WBGene00007430	C08B6.10	2.75202	3.06744	2.769	3.12969	2.68862	2.73176	2.60827	2.74703
WBGene00000142	aos-1	5.64497	5.60597	5.61491	5.67961	6.00404	6.11261	6.47217	6.33917
WBGene00007428	wdr-20	6.92901	6.84528	6.77369	6.76023	6.6964	6.53771	6.54081	6.58833
WBGene00007429	C08B6.8	4.23984	4.15675	4.2982	4.34081	4.03529	4.13842	4.53705	4.52172
WBGene00008254	C51E3.9	3.80148	3.65689	3.84556	4.14365	4.08923	4.27147	4.4036	4.39892
WBGene00008255	C51E3.10	0.886466	1.61138	1.81609	1.99443	2.9103	3.31279	3.32926	3.52772
WBGene00008252	C51E3.6	3.35697	3.13762	3.65893	3.61992	3.84237	3.97865	3.72476	3.73672
WBGene00001172	egl-3	7.61416	7.54332	7.58342	7.51073	7.59235	7.39808	7.32742	7.37966
WBGene00000840	cul-5	5.98325	5.91531	5.9465	5.86469	5.95093	6.011	5.95773	5.92515
WBGene00194912	ZK856.18	0.836713	-0.0495361	1.02518	-0.352376	3.77814	3.94853	3.61487	3.73672
WBGene00014106	ZK856.5	5.1775	5.19736	5.53071	5.31018	4.31298	4.29294	4.17249	4.23568
WBGene00014108	ZK856.7	6.33642	6.45912	6.31995	6.59523	5.66914	5.82637	6.05157	5.86109
WBGene00014109	chpf-1	6.43166	6.39967	6.51703	6.59625	5.94258	6.07592	6.20239	6.16784
WBGene00014112	ZK856.11	4.27295	4.30897	4.24019	4.19284	4.43702	4.3062	4.41877	4.32375
WBGene00014111	rpc-25	4.35034	4.54029	4.30293	4.37909	4.30973	4.43974	4.72171	4.65036
WBGene00014114	tftc-3	5.64678	5.56994	5.5744	5.36605	6.28394	6.16814	6.16763	6.18917
WBGene00006489	zhit-3	5.14209	5.26163	5.1525	5.2102	5.29259	5.19583	5.3366	5.29803
WBGene00014113	hpo-40	3.23744	3.22079	2.74139	1.75342	5.85743	5.7293	5.70375	5.78005
WBGene00044174	fipr-5	-0.60386	-1.01106	-1.25166	0.0782586	2.96902	3.06075	3.05925	3.0298
WBGene00044175	fipr-9	-2.67425	-1.3521	-0.864635	-0.62801	2.19317	2.65921	2.47912	2.43636
WBGene00007536	daf-36	4.76703	4.99012	4.71856	4.52707	4.48667	4.57735	4.28717	4.31268
WBGene00007541	fipr-4	-0.74825	-0.735428	0.602491	-0.12105	2.34024	2.77055	2.45969	2.80346
WBGene00007543	fipr-7	-0.138196	0.295599	-0.0941171	0.678651	2.72801	3.12202	2.98644	2.95348
WBGene00007544	fipr-6	-0.0419811	-0.129706	-0.428536	-0.12105	1.91457	2.40688	2.17993	2.34155
WBGene00007534	fubl-1	7.11594	7.2286	7.1561	7.10955	7.32205	7.11995	7.11873	7.12479
WBGene00007537	fipr-8	-1.08929	-0.0495361	-0.428536	-0.12105	1.6936	2.00003	1.9346	1.99906
WBGene00007538	C12D8.9	-1.29574	-1.17153	-1.49267	-1.1755	1.30811	0.687858	1.17398	1.30293
WBGene00000102	akt-1	6.65173	6.49297	6.84921	6.8075	6.76843	6.69871	6.90595	6.85752
WBGene00004405	rop-1	8.09443	8.14682	8.13884	8.15594	7.66899	7.53532	7.49188	7.4621
WBGene00012494	nhr-232	4.40257	4.37219	4.39884	4.49257	2.84908	2.90212	2.82877	2.79553
WBGene00004364	ric-4	5.34701	5.43711	5.26101	5.43126	4.94519	5.07399	4.90527	4.9982
WBGene00003090	lys-1	9.28046	9.3114	9.44096	9.45952	8.19108	8.13573	8.00865	8.09473
WBGene00003091	lys-2	7.64926	7.53482	7.79295	7.79759	4.61829	4.72289	4.34126	4.48769
WBGene00003092	lys-3	2.12276	1.79629	2.36078	2.95061	1.8974	2.34655	2.7349	2.20459
WBGene00007096	B0024.3	1.74529	1.70679	1.64781	1.91848	0.444431	0.78198	0.521906	0.830863
WBGene00007104	B0024.15	0.0482167	-0.214595	0.177185	-0.232082	0.00554717	0.478911	0.444944	0.441451
WBGene00000722	col-149	8.46722	8.62947	7.8311	7.74726	5.56694	5.34976	5.24309	5.24808
WBGene00000723	col-150	4.0726	4.08309	3.93969	4.12124	4.18435	4.31672	4.12703	4.13248
WBGene00007097	B0024.4	2.35255	2.14189	2.64036	2.71652	4.60513	4.93237	4.34391	4.54082
WBGene00000491	che-12	1.77201	1.90088	2.22781	2.11275	1.84461	2.06387	1.83255	1.94276
WBGene00007099	trx-2	5.92789	5.9203	6.01152	6.10919	5.20457	5.41486	5.49889	5.38115
WBGene00007100	asps-1	5.35587	5.2498	5.3551	5.37791	5.6137	5.5996	5.87854	5.7424
WBGene00007101	B0024.11	5.74445	5.68865	5.74052	5.6249	5.82828	5.99962	6.1958	6.07183
WBGene00001646	gna-1	3.35697	3.0764	3.31	3.21682	2.01354	2.10087	2.26074	2.0399
WBGene00007102	B0024.13	4.33698	4.49423	4.40325	4.36008	4.64684	4.7905	5.03073	5.02557
WBGene00007103	crm-1	4.13053	4.13975	3.97568	3.65934	4.95767	4.90822	4.61157	4.61701
WBGene00000200	arx-2	7.03897	6.91687	7.12171	7.15921	6.36114	6.36536	6.49024	6.42709
WBGene00010625	K07C5.2	4.83829	4.72258	4.78092	5.01128	4.04312	4.32717	4.34656	4.27897
WBGene00050947	K07C5.13	-0.138196	0.0985625	0.602491	0.550327	-0.200904	0.142862	1.0233	0.949916
WBGene00010626	K07C5.3	5.20717	5.14082	5.0661	5.18611	5.3154	5.45827	5.70375	5.59034
WBGene00010632	K07C5.9	-0.908715	-2.93706	-1.78217	-2.06858	0.396337	-0.233287	0.363644	0.0196248
WBGene00010627	nol-56	8.48802	8.49975	8.47901	8.31188	8.4278	8.29319	8.38561	8.46327
WBGene00010629	K07C5.6	5.52836	5.53299	5.39552	5.2443	6.54264	6.52188	6.79694	6.51902
WBGene00010628	ceeh-2	5.43323	5.39654	5.54675	5.75433	2.59584	2.85237	2.90976	2.8729
WBGene00010630	ttll-15	3.62221	3.5125	3.20272	3.18476	3.72071	3.87924	3.53821	3.56083
WBGene00010631	cash-1	7.3056	7.38058	7.28959	7.24073	7.43795	7.32016	7.37455	7.37601
WBGene00007070	ugt-49	6.42956	6.45139	6.68407	6.74199	5.56286	5.63891	5.55146	5.5823
WBGene00044022	AC3.9	0.430087	-0.129706	0.539755	0.615915	-0.276853	-0.296022	-0.886899	-0.350744
WBGene00004964	spe-10	0.676248	-0.615133	0.829262	0.333516	2.63782	2.65092	2.66026	2.74703
WBGene00007071	AC3.5	7.48133	7.534	7.18137	7.18981	7.02273	6.91754	6.67324	6.65337
WBGene00007072	ugt-1	4.94487	4.49757	4.96825	5.00518	2.6786	2.92293	2.7904	2.88042
WBGene00007073	ugt-2	5.19735	5.11061	4.98895	5.05036	4.33228	4.63944	4.26495	4.18501
WBGene00008875	F15H10.8	4.02896	3.6021	3.82598	3.82797	1.61173	1.50675	1.58604	1.45158
WBGene00008874	F15H10.7	2.64045	1.90088	2.5636	2.15749	3.31136	3.26469	3.09747	3.16515
WBGene00008873	F15H10.6	-4.99618	-5.25899	-4.9521	-4.87594	1.80831	2.05133	1.94861	1.70956
WBGene00044013	F15H10.9	-4.99618	-5.25899	-4.9521	-4.87594	1.73286	1.64675	1.86245	1.75931
WBGene00044014	F15H10.10	-2.18882	-3.67403	-4.9521	-4.87594	4.41607	4.59906	4.53241	4.45031
WBGene00008872	F15H10.5	-4.99618	-3.67403	-4.9521	-3.29098	1.28188	0.655068	0.730853	0.595485
WBGene00000602	col-13	6.93271	7.00281	7.18265	7.14331	6.88356	6.89446	7.16145	7.01856
WBGene00000601	col-12	7.27674	7.21192	7.7984	7.59954	7.34361	7.40149	7.6917	7.44984
WBGene00000144	apc-10	1.23264	1.0078	1.52364	0.796488	3.60909	3.69795	3.96075	4.14189
WBGene00008871	tag-314	0.0482167	-0.504102	0.177185	-0.48362	2.39021	2.5915	2.50779	2.75523
WBGene00012529	Y32F6A.4	7.02584	7.24955	7.29909	7.09093	6.198	6.24245	6.13585	6.09705
WBGene00012527	set-22	0.981102	0.763378	1.02518	0.333516	4.17725	4.21915	4.51369	4.46538
WBGene00004909	snf-10	-0.0419811	-0.304793	-0.428536	-0.969047	3.60909	3.76479	3.46701	3.73672
WBGene00012528	pap-1	6.42641	6.41211	6.37489	6.40309	6.61797	6.58363	6.63909	6.74369
WBGene00012530	Y32F6A.5	4.29614	3.87287	4.1113	3.35768	6.01702	6.04699	5.89129	5.89765
WBGene00044209	Y32F6A.6	1.54298	0.35572	1.42294	0.481614	3.05673	3.14582	2.87351	2.82698
WBGene00009058	F22E12.1	6.66871	6.78711	6.515	6.34384	5.70907	5.46183	5.17622	4.99647
WBGene00009060	F22E12.3	-0.138196	-0.615133	0.405454	0.615915	0.0682829	0.278214	-0.0724549	0.314072
WBGene00009059	chw-1	3.14848	2.98418	3.20272	2.89885	2.58516	2.93664	3.04628	3.07634
WBGene00001178	egl-9	5.18994	5.34742	5.33907	5.14782	4.90708	4.61833	4.52308	4.52652
WBGene00012532	crp-1	3.40896	3.42401	3.89652	3.9087	2.4737	2.37703	2.53589	2.33062
WBGene00012531	Y32F6B.1	7.46862	7.44772	7.59407	7.6405	4.61304	4.65817	4.35183	4.25893
WBGene00007946	ugt-33	2.77861	2.82316	2.93665	3.37673	0.396337	0.719919	0.444944	0.0730641
WBGene00007948	C35A5.4	1.06991	-0.0495361	1.38775	-0.0179567	3.07211	2.89512	2.7022	3.06978
WBGene00007947	C35A5.3	3.72834	3.4099	3.45304	3.59574	4.63911	5.03629	4.95122	4.68509
WBGene00044024	C35A5.11	1.41321	0.573901	1.35168	0.738772	-2.31638	-1.03299	-2.04444	-2.53837
WBGene00007949	C35A5.5	2.92864	2.27239	2.62533	3.02493	0.186119	0.587164	0.884476	0.86156
WBGene00007950	C35A5.6	1.60374	1.75224	2.08132	2.34323	3.09489	3.27552	3.35578	3.30013
WBGene00007951	dmsr-8	1.66203	1.5865	1.70611	1.4991	1.40851	1.39203	1.17398	1.16207
WBGene00007952	C35A5.8	7.57723	7.59841	7.52844	7.44006	7.54901	7.57201	7.59455	7.53651
WBGene00007953	hda-11	1.57368	1.28017	1.61776	1.69392	1.11361	0.587164	0.762914	0.978205
WBGene00009108	F25D1.3	2.48764	2.62975	2.43161	2.243	0.128404	0.0947675	0.630159	0.314072
WBGene00006460	ppm-1.A	7.66716	7.6608	7.66789	7.63754	7.67151	7.69607	7.81772	7.76604
WBGene00009109	degt-1	0.0482167	-0.615133	-0.308242	-0.0179567	1.52492	1.77437	1.0753	0.949916
WBGene00009110	F25D1.5	3.90167	3.22079	3.75871	3.80002	2.76636	2.6919	2.7268	2.94634
WBGene00009340	best-14	6.34867	6.40323	6.01152	6.18813	5.90869	5.94472	5.8822	5.92152
WBGene00000298	cat-4	5.40363	5.07975	5.20145	5.54297	5.15122	5.28693	5.35249	5.37585
WBGene00006934	vps-54	6.32519	6.30373	6.28571	6.21616	5.92255	5.74009	5.7644	5.68026
WBGene00011891	del-6	6.11431	6.57903	5.71944	5.95458	7.15281	7.22038	6.97942	7.02705
WBGene00011890	mics-1	4.06181	3.97223	4.03374	3.90214	5.14032	5.26129	5.54917	5.42677
WBGene00011892	erh-1	3.71463	3.59588	3.60632	3.74245	4.53467	4.71097	5.0697	5.00509
WBGene00003065	lpd-9	6.0448	6.00721	6.00718	6.16504	5.00053	5.08634	5.11543	5.09503
WBGene00011893	T21C9.6	6.17688	6.3255	6.29761	6.2833	4.65452	4.64153	4.43129	4.29592
WBGene00011894	ttr-23	0.430087	0.295599	0.474167	0.738772	1.96491	1.81945	1.62144	1.65803
WBGene00011895	T21C9.9	4.40683	3.99604	4.68634	4.67288	3.02545	2.84512	3.18881	3.08287
WBGene00011898	T21C9.13	0.289225	0.413436	0.602491	0.168456	5.48596	5.60176	6.16389	6.06855
WBGene00011897	scpl-4	6.76994	6.83542	6.66399	6.54139	6.42471	6.40903	6.2349	6.30468
WBGene00010418	H27A22.1	5.40577	5.45954	5.40875	5.32741	5.21153	5.12875	5.16426	5.19333
WBGene00010375	H09F14.1	-0.24129	-0.129706	0.333304	-0.48362	1.59051	1.93322	1.39467	1.60459
WBGene00007862	kvs-2	0.133106	-0.0495361	0.257355	0.253345	1.73286	1.56085	1.62144	1.32513
WBGene00007863	C32C4.3	-0.472615	-1.17153	0.00209817	-1.1755	1.77108	2.06387	1.97622	2.0128
WBGene00000174	aqp-6	0.785182	0.8071	1.7344	0.956952	1.02149	1.00654	1.51251	1.25749
WBGene00009256	tut-2	4.71291	4.45697	4.69356	4.92334	4.54574	4.56417	4.62472	4.67
WBGene00005022	sqv-4	7.23174	7.05474	7.21249	7.29805	6.85827	6.90016	7.28009	7.26271
WBGene00006667	twk-12	1.44677	1.83904	1.67726	1.19015	1.7521	2.10087	2.02991	1.75931
WBGene00001747	gsp-1	7.7585	7.63942	7.68837	7.69889	7.41739	7.29011	7.25424	7.33695
WBGene00004083	pph-1	4.44884	4.3316	4.50938	4.55242	4.68487	4.93408	4.65493	4.8644
WBGene00012117	T28B11.1	6.18186	6.11442	6.18297	5.98592	7.21695	6.96597	7.01522	6.8858
WBGene00003405	mre-11	4.46939	4.44664	4.13271	3.88893	6.00204	5.85011	5.94555	5.89394
WBGene00013862	wdr-5.3	2.96382	2.74664	2.72738	2.34323	5.00454	4.92207	5.05359	4.99647
WBGene00013863	ZC302.3	-1.53675	-0.866672	-1.25166	-2.06858	0.923085	0.92637	0.185857	0.830863
WBGene00009238	selt-1.2	-1.82625	-1.01106	-0.864635	-0.48362	-0.0600412	0.655068	0.824975	0.767438
WBGene00009237	F28H7.3	8.90987	8.83137	8.93655	8.97747	8.27285	8.3292	8.38898	8.40439
WBGene00009239	irld-6	1.63318	1.08086	1.58706	1.00671	2.97722	3.09171	2.6345	2.91009
WBGene00009241	F28H7.8	3.04274	3.26065	3.08682	3.2378	3.52771	3.49521	3.51956	3.53726
WBGene00008370	D1054.1	4.48562	4.21065	4.47626	4.57321	3.57709	3.85778	3.81927	3.8133
WBGene00003923	pas-2	7.8499	7.75625	7.95272	8.00154	7.18634	7.40087	7.6956	7.5942
WBGene00008371	D1054.3	4.706	4.75364	4.73265	4.81929	5.00655	5.20435	5.50245	5.45724
WBGene00008372	D1054.5	4.22541	4.26261	4.34022	4.22997	3.43554	3.40934	3.42254	3.43381
WBGene00008373	D1054.6	1.02619	0.671748	1.23773	1.10134	-3.90134	-1.70041	-2.93753	-2.24886
WBGene00008375	D1054.8	6.95474	6.94283	7.1357	7.24203	3.86463	3.90037	4.0544	3.89348
WBGene00008376	D1054.9	2.85557	3.05842	2.66995	2.17934	-0.0600412	0.361872	-0.535427	-0.422893
WBGene00008377	D1054.10	3.60001	1.7297	2.78261	-0.969047	8.46087	8.61667	8.76	8.73976
WBGene00008378	ule-3	4.01784	2.37764	2.94877	-1.1755	8.95346	8.70429	8.82456	8.94337
WBGene00077783	D1054.18	-1.82625	-1.55855	-1.49267	-1.41651	-0.128754	0.478911	1.12548	1.11188
WBGene00008379	secs-1	3.34812	3.35204	3.54376	3.21682	4.08165	4.37829	4.33594	4.26755
WBGene00008380	prp-38	4.66382	4.67323	4.61586	4.75524	5.15303	5.13768	5.5731	5.57768
WBGene00006481	plrg-1	6.50317	6.34973	6.47679	6.38909	6.46316	6.54332	6.80274	6.71508
WBGene00007797	C29A12.1	1.47956	1.31087	2.20777	0.851983	5.00053	5.17863	5.63396	5.65529
WBGene00002985	lig-1	5.04137	4.93946	4.98895	4.96484	6.0514	6.10656	6.36658	6.29698
WBGene00007799	nrx-1	3.61485	3.65689	3.55173	3.37673	3.68111	3.63208	3.41247	3.37119
WBGene00010012	saeg-1	7.36604	7.37514	7.43941	7.13773	6.52317	6.35455	6.11038	6.12736
WBGene00009326	F32D8.1	0.836713	1.34092	1.31469	1.5998	-0.84245	-1.26431	-0.13017	-0.953408
WBGene00009328	F32D8.3	3.29384	3.15464	3.25247	3.51208	1.25516	1.77437	1.77082	1.62262
WBGene00043302	F32D8.11	3.45091	3.55158	3.71679	3.82797	2.88438	2.7474	2.86614	2.80346
WBGene00009334	F32D8.12	8.23819	8.26052	8.19431	8.35693	7.1346	7.2861	7.299	7.2167
WBGene00009329	F32D8.4	3.51558	3.25276	3.62155	3.47721	3.95041	3.95191	4.21367	4.16669
WBGene00009336	F32D8.14	5.92492	5.8593	5.97938	6.13179	5.30567	5.35742	5.6198	5.62206
WBGene00009330	F32D8.5	4.71978	4.61599	4.49705	4.66903	3.96284	4.27147	4.40614	4.46288
WBGene00009335	F32D8.13	1.54298	1.1504	1.7344	1.14643	1.14305	1.35168	1.19763	1.36852
WBGene00001303	emo-1	8.80805	8.8154	8.99344	9.04507	7.42901	7.58295	7.68753	7.64554
WBGene00009331	F32D8.7	5.73089	5.27142	5.69446	5.74153	3.99952	3.86138	3.93284	3.63378
WBGene00005001	spp-16	5.52051	5.40011	5.64874	5.78495	3.39328	3.46715	3.7125	3.484
WBGene00009325	F32D8.15	0.93456	1.11605	1.15643	1.31389	0.346584	0.953591	0.664511	1.05989
WBGene00009333	F32D8.10	2.92864	2.98418	3.06471	2.81755	3.35604	3.31803	3.06569	3.08287
WBGene00003549	nas-31	3.13825	3.15464	3.13005	3.26872	2.78516	2.60873	2.81354	2.81134
WBGene00077682	F58B4.7	-1.29574	-2.45163	-2.63017	-0.969047	-0.0600412	0.551974	0.698063	0.357794
WBGene00010239	F58B4.6	1.19365	1.1504	1.42294	1.19015	1.25516	1.52501	1.80201	1.58633
WBGene00010236	F58B4.3	2.24223	2.07193	2.01369	2.54191	2.13575	2.22893	2.38955	2.38446
WBGene00010238	F58B4.5	6.40843	6.45912	6.0216	6.22144	4.36075	4.47539	4.28717	4.23275
WBGene00008923	F17C11.12	6.65712	6.56398	6.65292	6.79516	5.26775	5.23657	5.1969	5.14423
WBGene00008922	F17C11.11	5.39292	5.35111	5.40215	5.50669	5.36778	5.51076	5.47852	5.47224
WBGene00303011	F17C11.26	6.88379	7.02033	7.10691	7.07644	5.72376	5.53236	5.4761	5.58115
WBGene00077761	zip-9	7.92324	8.04778	8.08973	7.97132	6.59285	6.40534	6.26809	6.49841
WBGene00008914	F17C11.2	4.68506	4.62212	4.64223	4.82969	4.5038	4.54416	4.53937	4.54791
WBGene00000726	col-153	7.60164	7.31679	7.39856	7.69795	5.49312	5.42705	5.74045	5.62654
WBGene00008915	F17C11.4	5.10317	5.18706	5.28032	5.03545	5.50592	5.44395	5.71711	5.53309
WBGene00008916	clec-221	1.66203	1.97942	1.91827	1.56701	0.295054	0.78198	-0.886899	-1.06444
WBGene00008917	F17C11.6	4.36796	4.54029	4.75699	4.59777	2.4737	2.71595	2.7904	2.60004
WBGene00023503	F17C11.13	1.06991	0.849535	0.539755	0.481614	0.780481	1.0323	0.483938	0.558491
WBGene00008918	pigt-1	5.73429	5.45954	5.61491	5.62689	5.72741	5.69342	5.90483	5.88369
WBGene00008919	vps-36	5.57463	5.68132	5.69806	5.75251	5.54091	5.39266	5.50127	5.54378
WBGene00008921	ctf-4	5.83592	5.7104	5.71767	5.47611	6.53155	6.46094	6.62934	6.56463
WBGene00008920	eef-1G	11.1718	11.1805	11.2464	11.1971	10.7877	10.5543	10.7053	10.8906
WBGene00009968	fig-1	5.45606	5.4019	5.49395	5.2365	4.50663	4.23865	4.13317	4.15434
WBGene00009965	frpr-9	0.731743	0.763378	1.15643	1.00671	0.396337	0.587164	0.185857	0.595485
WBGene00009969	F53B7.7	-0.0419811	-0.615133	-0.0941171	0.409464	0.742513	1.0323	0.404867	0.441451
WBGene00009966	isy-1	5.16243	5.00897	5.35965	5.30024	5.21846	5.42826	5.66716	5.60742
WBGene00007553	C13G3.1	0.731743	-0.129706	0.092296	0.956952	2.84908	2.9902	3.0332	3.0298
WBGene00001991	hot-6	0.785182	0.232864	0.978639	1.53345	2.68862	2.7474	2.58155	2.46663
WBGene00007554	pptr-2	6.07997	6.1636	6.12805	5.95774	6.85215	6.75056	6.67534	6.71087
WBGene00006443	pak-2	4.50167	4.3316	4.42511	4.34081	5.29423	5.29361	5.57084	5.37186
WBGene00077699	C45B11.8	-0.74825	-2.93706	-4.9521	-1.1755	1.61173	1.56085	1.7865	1.47161
WBGene00008105	C45B11.2	-1.82625	-0.735428	-0.704171	-0.969047	1.38406	1.77437	1.53124	1.45158
WBGene00000981	dhs-18	7.26739	7.00809	7.26979	7.25688	4.9326	4.91343	5.04057	4.90733
WBGene00050945	C45B11.7	0.836713	0.413436	0.602491	0.796488	1.56898	1.74351	1.68975	1.62262
WBGene00271444	T04C12.33	-1.53675	-1.55855	-2.14474	-2.06858	0.186119	-0.173166	0.404867	0.0730641
WBGene00011429	T04C12.7	-0.74825	-2.93706	-1.49267	-2.55401	2.61698	2.88808	2.54514	2.3524
WBGene00077693	T04C12.11	4.23023	4.43275	4.09503	4.18746	4.16654	4.31147	4.34391	4.35105
WBGene00011428	nlp-80	3.82719	3.66879	4.05072	3.88893	4.15213	4.20506	4.05116	4.14189
WBGene00011430	T04C12.8	-0.352321	0.763378	1.15643	0.615915	-0.128754	-0.233287	-0.790684	-0.153707
WBGene00000065	act-3	9.93534	10.0627	9.80096	9.81771	10.0044	9.79565	9.76332	9.69335
WBGene00000064	act-2	8.528	8.2962	8.11718	7.90029	9.75869	9.6091	9.55758	9.63638
WBGene00000063	act-1	10.3112	10.3958	10.1921	10.068	10.2692	10.0703	9.98578	9.93846
WBGene00012776	Y42A5A.1	2.24223	2.20862	2.03659	2.243	2.66851	2.42644	2.58155	2.54437
WBGene00012777	lact-8	5.03862	4.30897	5.02088	5.14504	2.89307	3.01626	3.1347	2.9247
WBGene00012778	Y42A5A.3	-0.0419811	0.35572	-0.428536	0.333516	1.78982	2.20648	2.16801	2.26325
WBGene00012779	cdkl-1	-0.0419811	-0.0495361	0.539755	0.481614	-0.0600412	-0.361611	-0.0169597	0.174347
WBGene00012780	Y42A5A.5	1.27061	0.8071	1.45729	1.46391	0.888734	0.751283	1.12548	1.00595
WBGene00010405	erfa-3	7.70881	7.72383	7.7232	7.59243	7.31156	7.19921	7.26757	7.28623
WBGene00010406	math-33	8.21434	8.19672	8.2465	8.04162	8.01117	7.83521	7.66411	7.73218
WBGene00010407	scb-1	5.6789	5.71757	5.78007	5.84602	4.4606	4.56858	4.74396	4.68938
WBGene00010408	mboa-2	7.52223	7.49235	7.80758	7.81646	5.56286	5.59204	5.8245	5.71535
WBGene00007385	atp-5	10.092	10.1044	10.1517	10.1202	8.882	8.90697	8.88624	8.89585
WBGene00007390	lmtr-3	5.61023	5.60752	5.71057	5.74153	5.42583	5.44034	5.73843	5.74137
WBGene00007386	C06H2.2	4.75369	4.81916	4.69716	4.88062	5.11639	5.18726	5.12163	5.09503
WBGene00007387	jmjd-5	4.97967	4.95411	5.12872	5.17527	4.26021	4.42036	4.60716	4.61025
WBGene00007389	glb-3	3.10711	3.18809	3.01945	3.18476	2.65835	2.61727	2.34788	2.02641
WBGene00007388	folt-1	5.25767	5.23587	5.08545	5.09417	3.42957	3.19797	3.3346	3.3497
WBGene00007391	C06H2.7	0.289225	0.295599	0.257355	0.550327	2.96078	3.1399	3.49591	3.36048
WBGene00003771	nlp-33	6.3353	6.45569	6.75569	7.01014	5.98588	6.14323	6.37114	6.1586
WBGene00011838	T19C4.1	3.64407	3.60829	3.65153	3.58759	2.5305	2.48359	2.27193	2.20459
WBGene00011839	T19C4.5	1.71807	2.2879	2.05913	2.15749	4.02742	4.05918	4.22523	4.3265
WBGene00001663	gpa-1	0.836713	0.0985625	0.333304	0.253345	1.05285	1.52501	1.12548	1.16207
WBGene00012152	cnc-10	4.23023	4.20249	4.05072	4.46168	3.82884	3.92121	3.9949	3.95882
WBGene00010741	lgc-49	1.06991	1.11605	0.662612	1.23259	1.05285	0.751283	0.630159	0.174347
WBGene00010742	K10D6.2	5.60466	5.70318	5.65246	5.85623	4.44591	4.5033	4.67613	4.56433
WBGene00010743	K10D6.3	-1.08929	-0.401009	-1.25166	-0.352376	0.0682829	0.320649	0.321209	0.357794
WBGene00010744	K10D6.4	5.01085	4.92465	4.76729	4.75887	3.38097	3.16923	2.84383	2.68831
WBGene00011830	cyp-29A2	6.4831	6.26114	6.53021	6.5498	3.72071	3.96199	3.81163	3.81723
WBGene00011831	T19B10.2	9.65291	9.39436	9.76905	9.79963	6.9491	6.90539	6.89785	6.76516
WBGene00011832	bgal-1	5.55745	5.67838	5.37096	5.511	4.82544	4.77341	4.69703	4.61701
WBGene00004152	pqn-70	6.14017	6.37082	6.2604	6.35588	6.55638	6.58635	6.77057	6.66756
WBGene00011833	T19B10.5	5.01365	5.02294	4.75353	4.75887	3.74971	3.75322	3.55662	3.59777
WBGene00011834	dvc-1	3.14848	3.09416	3.23278	2.88561	5.60182	5.68532	6.0418	5.96103
WBGene00002072	ima-1	4.30988	4.25868	4.2982	4.27635	6.00705	6.15354	6.45264	6.32065
WBGene00011835	pgap-1	5.74613	5.86965	5.88474	5.72862	6.53433	6.36155	6.43596	6.44937
WBGene00003509	mxl-1	3.35697	3.3594	3.61396	3.57115	3.36856	3.60659	4.21657	4.08124
WBGene00011836	mam-4	5.66114	5.46125	5.43484	5.54508	3.42359	3.2093	3.1469	3.12143
WBGene00000539	cln-3.1	5.65577	5.75014	5.82516	5.69676	4.03529	4.2876	4.15749	4.33199
WBGene00007283	clec-222	-4.99618	-3.67403	-3.36714	-4.87594	2.63782	2.5915	2.39978	2.0926
WBGene00007282	clec-223	-1.08929	-2.45163	-3.36714	-3.29098	6.02	5.74204	5.03073	4.96678
WBGene00001645	gly-20	5.05775	4.84299	4.89809	4.97737	6.06588	6.10732	6.29301	6.25134
WBGene00007281	C03E10.3	0.731743	0.167275	0.405454	0.333516	0.0682829	0.78198	0.59497	0.666744
WBGene00004910	snf-11	4.33698	4.42576	4.34482	4.42098	4.43107	4.39079	4.38053	4.30433
WBGene00011404	T03F7.7	3.10711	3.13762	3.28152	3.28897	4.30973	4.51019	4.48274	4.48769
WBGene00009830	cutl-18	5.51063	5.1746	5.49395	5.57011	2.68862	2.83051	2.85875	2.68831
WBGene00009831	F47G9.4	3.93751	3.9034	3.97568	3.9087	3.43554	3.40442	3.2523	3.16515
WBGene00009829	tmed-10	7.65644	7.66341	7.67566	7.72002	6.65484	6.75346	6.79597	6.83546
WBGene00011383	T02E9.5	3.35697	3.44491	3.33792	3.48601	3.00955	3.2809	2.93811	2.96059
WBGene00001716	grl-7	8.259	7.76943	8.09178	8.14556	5.74791	5.40503	5.58211	5.36651
WBGene00011381	npr-25	1.15357	1.45526	1.31469	0.905422	0.956638	1.0323	0.558901	0.921061
WBGene00011382	dop-5	2.97537	3.12903	3.09775	3.25849	2.28848	2.32587	2.40994	2.26325
WBGene00000554	cnb-1	6.37723	6.43493	6.60776	6.67913	5.41078	5.51648	5.43316	5.45598
WBGene00010109	F55C10.5	2.72492	2.44837	2.62533	2.45498	3.44147	3.71794	3.54744	3.72842
WBGene00000727	col-154	7.35283	7.40212	7.9395	7.70973	5.60579	5.30686	5.50956	5.50784
WBGene00010108	F55C10.4	3.50765	2.22483	2.61014	2.52494	0.989428	1.4118	1.656	1.32513
WBGene00000728	col-155	6.80351	6.66099	7.20493	7.10599	7.28621	7.02611	7.15919	7.19389
WBGene00010524	K03B8.6	5.85947	5.9632	5.88316	5.78138	4.2365	4.40565	4.15749	4.15124
WBGene00010525	K03B8.8	1.34367	1.56119	0.662612	0.796488	3.01752	3.20365	3.15297	3.12143
WBGene00000951	deg-3	3.00945	2.77993	3.1086	3.08406	3.06444	3.33366	3.10999	3.23715
WBGene00000955	des-2	3.77531	3.40279	3.70254	3.73509	3.46498	3.29161	3.26914	3.23128
WBGene00010191	dmsr-1	3.03173	3.0764	2.8358	2.95061	2.8129	3.01626	2.80587	3.06978
WBGene00010192	F57B7.2	3.60001	3.49255	3.42728	3.67481	2.74731	2.75516	2.82117	2.69685
WBGene00003248	mig-17	3.26592	3.10295	3.2719	3.44147	2.36544	2.73176	2.54514	2.24007
WBGene00000729	col-156	3.7215	3.74383	4.27912	4.27127	4.08923	4.10239	5.10139	4.60799
WBGene00006486	zipt-16	2.47143	2.22483	2.18745	2.06658	2.2484	2.38705	2.15599	2.11825
WBGene00000007	aat-6	6.23324	6.45397	6.45464	6.29085	4.86132	4.93749	4.73187	4.78456
WBGene00003539	nas-20	0.676248	0.0264127	0.720327	0.253345	5.71765	5.98815	5.69547	5.72059
WBGene00003540	nas-21	-1.53675	-2.45163	-3.36714	-4.87594	2.36544	2.50214	2.32658	2.22834
WBGene00003541	nas-22	-0.24129	-1.17153	-0.0941171	-0.0179567	2.02939	2.06387	1.47429	1.77552
WBGene00000730	col-157	6.34756	6.12741	6.87564	6.56649	4.76281	4.64153	5.2013	4.92923
WBGene00000982	dhs-19	5.66649	5.56358	5.48565	5.64075	5.02446	5.16122	5.16276	5.0574
WBGene00011713	T11F9.12	3.41745	3.4791	2.92442	2.41868	5.92891	5.68227	5.32993	5.42292
WBGene00044019	C55A6.12	5.01645	4.92216	5.19129	5.32496	4.51791	4.83143	4.69079	4.69791
WBGene00008330	C55A6.1	4.35034	4.30897	4.22033	4.22472	5.35526	5.47246	5.56289	5.52592
WBGene00008339	C55A6.10	4.56033	4.46723	4.60057	4.50561	4.71459	4.92207	4.92134	5.08042
WBGene00008331	ttll-5	5.93825	5.97882	6.00718	6.01204	6.36271	6.33333	6.51221	6.40317
WBGene00008332	C55A6.3	1.02619	0.295599	0.829262	1.10134	2.91884	3.28627	3.1224	3.28888
WBGene00008335	C55A6.6	2.80472	2.71255	2.79609	3.10706	2.10615	2.05133	2.23811	2.05326
WBGene00008334	sdz-8	2.03725	2.17564	1.81609	2.243	1.50238	1.69594	1.39467	1.82309
WBGene00008333	C55A6.4	2.98682	3.01247	3.06471	2.96327	4.08165	4.20789	4.13929	4.35105
WBGene00008336	C55A6.7	3.04274	2.76892	3.46153	3.10706	2.82203	2.90212	2.61706	2.9247
WBGene00008340	C55A6.11	-1.08929	-1.01106	-0.308242	-0.12105	1.50238	1.4118	1.3104	1.51087
WBGene00008338	pafo-1	5.20717	5.27337	5.26586	5.19686	5.8226	5.89028	6.02206	5.92425
WBGene00009532	ccch-1	5.1523	5.1301	5.24635	5.01128	6.68706	6.46686	6.37244	6.34529
WBGene00009533	F38B7.2	3.49968	3.49255	3.18233	3.76431	3.77814	3.89687	3.95729	3.76541
WBGene00009534	F38B7.3	3.97249	3.71543	4.0108	3.88893	3.92521	3.8213	3.91868	3.62933
WBGene00001110	duo-1	2.29844	1.88056	1.70611	0.956952	4.67986	4.69695	4.60053	4.60118
WBGene00004064	pms-2	5.30646	5.23587	5.2488	5.02342	5.29095	5.35742	5.25442	5.2408
WBGene00003691	nhr-101	5.42694	5.50671	5.5104	5.6109	4.04312	4.24141	4.47791	4.32925
WBGene00003658	nhr-68	7.73238	7.60113	7.75591	7.9203	5.6742	5.83372	5.77328	5.6662
WBGene00009388	F35B12.9	6.4699	6.34139	6.52718	6.55817	5.35683	5.2338	5.29472	5.33131
WBGene00000983	dhs-20	6.2618	5.67249	5.80195	5.89473	4.29341	4.45172	4.28992	4.27897
WBGene00009383	F35B12.3	-0.24129	0.468931	0.333304	0.738772	3.52212	3.86497	3.50542	3.60232
WBGene00009384	piit-1	-2.18882	-3.67403	-1.25166	-1.70601	1.14305	1.31016	1.2209	1.54909
WBGene00009385	sas-5	4.12017	4.17772	4.11668	3.94105	5.56014	5.54248	5.68086	5.64981
WBGene00009386	tag-290	-0.0419811	-0.401009	-0.559781	-0.48362	3.27192	3.24279	2.97963	3.00938
WBGene00003762	nlp-24	6.96129	7.19454	6.73659	7.17016	6.71918	7.02851	6.97215	6.92946
WBGene00009387	glb-15	1.02619	0.890758	0.930545	0.905422	1.38406	1.4118	1.12548	1.08612
WBGene00009389	F35B12.10	5.5916	5.74312	5.69626	5.73047	4.52352	4.37577	4.20495	4.24735
WBGene00012100	sipa-1	5.39936	5.50007	5.29938	5.31265	5.58314	5.43914	5.44803	5.24226
WBGene00000249	bir-1	4.01784	4.00545	4.05633	4.1982	4.6494	4.8819	5.27123	5.14423
WBGene00004806	skp-1	6.30817	6.24732	6.39829	6.25913	6.50344	6.43884	6.65413	6.52082
WBGene00012101	zip-10	2.18373	2.24086	2.18745	2.71652	4.95145	4.96283	4.94424	4.98258
WBGene00009791	F46F3.3	1.69032	1.37037	1.76215	1.5998	0.0682829	-0.361611	-0.387328	-0.754099
WBGene00009790	lgc-44	3.72834	3.51909	3.31936	3.66709	3.16115	3.36947	3.04628	3.11507
WBGene00000146	ape-1	6.17312	6.10679	6.14	6.20555	6.67009	6.66359	6.78235	6.69764
WBGene00012280	W05E10.1	2.55072	2.86513	3.19256	2.95061	1.40851	1.93322	1.49352	1.51087
WBGene00012282	W05E10.5	1.06991	1.37037	1.19765	1.53345	1.35918	1.35168	1.0753	1.49138
WBGene00000453	ceh-32	0.93456	1.04479	0.930545	1.19015	2.41456	2.26197	2.05602	2.06649
WBGene00006609	tre-3	5.53228	5.44058	5.76643	5.64272	4.82771	4.82407	4.70736	4.69791
WBGene00004359	rhr-2	1.77201	2.05389	1.7344	1.72398	2.58516	2.57407	2.47912	2.49628
WBGene00007118	npp-22	5.90544	5.78062	5.98968	5.9046	6.44036	6.46094	6.70813	6.64568
WBGene00007117	spe-42	0.430087	0.413436	0.092296	-0.969047	2.31459	2.26197	1.77082	1.89903
WBGene00011436	T04F3.1	7.57676	7.48899	7.03836	6.99018	7.87906	7.6768	7.38166	7.42276
WBGene00011437	smoc-1	3.56224	3.38126	3.48669	3.57939	3.39939	3.5363	3.17696	3.12775
WBGene00011438	T04F3.3	0.495676	0.623654	1.38775	0.678651	3.78749	3.79896	3.63233	4.04826
WBGene00011439	T04F3.4	4.21084	4.13975	4.60441	4.52281	2.36544	2.77055	2.87351	2.5538
WBGene00010075	F55A11.1	6.64903	6.57824	6.67771	6.60637	6.21283	6.3571	6.47701	6.42517
WBGene00006373	syx-5	6.05435	6.03506	6.11601	6.11062	5.94676	6.01504	6.03525	6.0081
WBGene00004768	sel-11	7.26033	7.24608	7.34968	7.17153	6.89821	6.70973	6.69677	6.79975
WBGene00010077	F55A11.4	3.83355	3.62671	3.47835	3.80002	4.62874	4.84057	4.79912	4.70003
WBGene00044631	bus-18	3.4755	3.6747	3.28152	3.48601	1.47948	0.898625	1.51251	1.23422
WBGene00010079	F55A11.6	4.70945	4.91718	5.05493	5.19954	4.23308	4.37073	4.41625	4.14501
WBGene00010082	F55A11.11	1.96961	0.890758	1.61776	1.46391	4.41607	4.36568	4.35972	4.62598
WBGene00010080	F55A11.7	4.28691	4.02872	4.0108	4.1099	5.20282	4.97118	5.137	5.24953
WBGene00010081	F55A11.8	0.836713	0.52237	1.19765	0.678651	3.74011	3.73765	4.28164	4.14189
WBGene00014300	D2023.1	5.0873	5.18913	5.06888	5.45386	3.93365	4.04026	4.10531	4.19709
WBGene00008407	D2023.3	1.57368	1.48248	1.81609	1.69392	0.780481	0.78198	0.730853	0.441451
WBGene00004258	pyc-1	10.139	10.1176	10.3082	10.2147	9.0534	8.81974	8.70833	8.84635
WBGene00008408	D2023.4	6.29787	6.23136	6.45676	6.5029	4.12287	4.51019	4.60716	4.52891
WBGene00008409	mpst-1	5.8248	5.79561	5.81526	5.95299	4.9199	5.05683	5.23883	5.24517
WBGene00008410	D2023.6	6.22843	6.2213	6.17008	6.10206	5.86629	5.86093	5.77525	5.71114
WBGene00000731	col-158	-1.53675	-1.01106	-2.63017	-0.788475	0.396337	1.08249	1.0233	0.978205
WBGene00011261	nphp-4	1.02619	1.39922	1.42294	1.35288	1.30811	1.22335	0.94162	0.767438
WBGene00014826	R13H4.2	6.00593	5.87992	5.97197	6.08768	6.76132	6.79262	6.86868	6.80173
WBGene00001978	hmp-1	6.06384	6.1046	5.96303	5.88478	6.30933	6.28258	6.24203	6.23825
WBGene00011263	R13H4.5	4.79336	4.96381	5.03232	4.93303	3.59318	3.76479	3.66663	3.71166
WBGene00010788	sulp-4	0.785182	0.849535	1.19765	1.53345	2.65835	2.65092	2.44988	2.69685
WBGene00010789	sulp-5	-2.18882	-1.55855	-1.25166	-2.55401	2.2484	2.37703	2.35841	2.42613
WBGene00010790	sodh-1	5.76121	5.69884	5.44771	5.31512	8.05781	7.74241	7.59567	7.7433
WBGene00004855	sma-1	8.70372	8.5124	8.42416	8.33641	8.15856	8.00176	7.66305	7.46147
WBGene00011270	R31.2	6.79132	6.75817	6.80654	6.74566	6.52597	6.417	6.43472	6.43285
WBGene00010284	aman-2	7.72	7.79714	7.67338	7.61266	6.53987	6.38736	6.37892	6.28712
WBGene00010285	F58H1.2	5.786	5.54272	5.72474	5.87978	3.27857	3.38954	3.72883	3.40284
WBGene00010286	F58H1.3	5.37995	5.30802	5.52869	5.66613	4.04702	4.40071	4.60274	4.44779
WBGene00138720	F58H1.8	3.29384	3.45182	3.3922	3.49475	3.07211	3.36947	3.51486	3.39237
WBGene00001466	flr-2	2.42168	1.90088	2.57928	2.47279	1.56898	2.05133	2.0689	1.67541
WBGene00010289	F58H1.6	2.79173	2.44837	2.86168	2.80354	3.55535	3.65714	3.49591	3.57942
WBGene00010288	F58H1.5	2.43845	2.17564	2.24757	2.28393	1.61173	1.62998	1.58604	1.62262
WBGene00010290	F58H1.7	4.4653	4.24285	4.31234	4.72211	4.15575	4.2956	4.1301	4.30153
WBGene00000781	cpr-1	9.93765	9.88555	9.99987	9.62335	9.11076	8.98748	8.90218	9.09931
WBGene00003235	mif-2	5.03587	5.0183	5.29227	5.25206	4.30648	4.63314	4.49472	4.64154
WBGene00004917	snr-4	6.46581	6.41211	6.54026	6.64419	6.37362	6.56885	6.8436	6.81894
WBGene00004501	rpt-1	8.06334	8.01291	8.2425	8.1267	7.64346	7.5585	7.75135	7.78193
WBGene00008258	mans-2	7.74128	7.77426	7.80966	7.81907	6.063	6.12987	5.97665	5.91238
WBGene00000876	cyl-1	5.64316	5.66953	5.70701	5.67577	5.87289	5.94047	5.92975	5.86677
WBGene00008259	C52E4.7	1.06991	0.52237	1.19765	0.678651	3.96284	3.93151	3.97108	3.94455
WBGene00001553	gcy-33	-1.29574	-1.01106	-1.78217	-0.788475	0.186119	0.621515	0.185857	0.0730641
WBGene00010204	F57F5.1	11.359	11.4246	11.5461	11.3159	10.0777	9.98044	9.89816	10.1266
WBGene00010205	F57F5.3	2.91671	2.85475	2.71324	2.71652	1.05285	1.17791	0.996587	1.16207
WBGene00000073	add-2	5.01924	5.08642	5.22905	5.1915	4.17369	4.23032	4.24522	4.20609
WBGene00004032	pkc-1	7.07696	7.10432	7.09945	7.07644	6.80112	6.75733	6.59969	6.61785
WBGene00008644	F10C2.3	5.55745	5.30802	5.37545	5.51531	3.31783	3.38455	3.20056	3.4541
WBGene00002241	kup-1	4.22057	4.21065	4.01657	4.25592	5.24416	5.30422	5.39275	5.39434
WBGene00008645	F10C2.4	5.59721	5.59354	5.53474	5.36843	6.37981	6.25001	6.30258	6.30328
WBGene00008646	F10C2.5	6.05571	6.07361	5.95854	5.98747	4.95352	5.23102	5.14614	4.99301
WBGene00001095	dars-2	5.10054	4.95654	4.90433	5.11417	4.5038	4.64988	4.66981	4.58977
WBGene00011087	R07B7.2	3.20839	2.25671	2.12472	0.550327	5.34262	5.42948	5.21295	5.30223
WBGene00000533	clh-6	5.65038	5.63659	5.72474	5.68344	5.25937	5.11826	5.0745	5.10629
WBGene00004138	pqn-53	7.02515	7.06435	7.17944	7.11097	7.34084	7.2116	7.20294	7.17301
WBGene00011088	kmo-2	1.57368	0.969829	1.45729	1.10134	3.32427	3.24279	3.22953	3.30572
WBGene00011089	kmo-1	4.24461	4.21065	4.07304	4.31636	4.16295	4.39328	4.4755	4.31268
WBGene00011090	R07B7.6	4.68154	4.66136	4.96527	4.75524	3.92944	3.97534	3.93284	4.00767
WBGene00011093	R07B7.9	3.9316	3.9529	3.9336	4.11558	2.66851	2.97035	2.51721	2.61813
WBGene00011092	R07B7.8	4.76703	4.54029	4.60823	4.61391	2.96078	3.21494	2.93811	3.29452
WBGene00011094	R07B7.10	5.42694	5.27142	5.49395	5.53875	2.49669	2.67565	2.61706	2.76338
WBGene00011095	gana-1	4.90921	5.22382	4.8309	5.08551	4.39174	4.4228	4.57592	4.46538
WBGene00011097	nhr-206	1.94634	2.08974	1.99042	2.32373	1.71337	1.372	2.08167	1.69258
WBGene00011099	nhr-208	1.15357	1.53543	1.23773	0.956952	1.08355	1.22335	1.28854	1.32513
WBGene00011100	nhr-209	2.42168	2.724	2.8358	2.59167	2.64812	2.44574	2.24947	2.20459
WBGene00007547	nhr-154	3.5391	3.73819	3.44451	3.59574	3.39939	3.16923	3.3346	3.20758
WBGene00007546	nhr-153	3.45915	3.40279	3.34711	3.47721	2.56354	2.70798	2.59051	2.29733
WBGene00003726	nhr-136	3.65128	3.70968	3.60632	3.71278	3.25179	3.25925	3.1469	3.00938
WBGene00007548	C13C4.4	1.89864	1.92092	1.81609	2.01888	2.86684	3.31803	3.09747	3.3113
WBGene00007549	spin-1	6.7608	6.69412	6.61253	6.63433	5.65261	5.62628	5.41183	5.54614
WBGene00007551	C13C4.7	-1.53675	-5.25899	-1.49267	-1.1755	0.663441	0.751283	0.664511	0.558491
WBGene00007550	C13C4.6	2.92864	2.82316	3.09775	2.96327	0.989428	0.687858	0.913331	0.481529
WBGene00007757	C27A7.6	1.27061	0.671748	1.02518	0.0782586	5.34579	5.30818	5.39914	5.52832
WBGene00007753	C27A7.1	4.64226	4.87415	5.29938	4.92981	5.19229	5.21142	4.86891	4.97382
WBGene00007755	C27A7.3	3.08597	2.79086	3.15119	2.93784	2.5416	2.66745	2.48874	2.33062
WBGene00000490	che-11	1.41321	1.5865	1.31469	1.0548	0.923085	1.22335	1.37406	0.949916
WBGene00007756	C27A7.5	5.58031	5.51662	5.46891	5.73232	6.58146	6.49955	6.53095	6.65447
WBGene00014123	elpc-3	5.61761	5.55239	5.70879	5.72305	5.61895	5.70548	5.90662	5.86488
WBGene00014124	usip-1	5.66114	5.56358	5.52262	5.52387	6.70012	6.78743	7.13221	7.07736
WBGene00014125	ZK863.8	1.34367	1.11605	1.27672	1.5998	3.8822	4.05605	3.66239	3.75318
WBGene00001088	dpy-30	6.696	6.68536	6.80488	6.72351	6.18391	6.30124	6.50038	6.42709
WBGene00004384	rnp-1	4.8256	4.869	4.90121	4.61792	5.58046	5.46065	5.39914	5.4061
WBGene00014098	ogdh-2	7.0168	7.00516	6.91942	6.90337	7.33845	7.20205	7.04486	7.23294
WBGene00003057	lon-3	8.8161	8.55108	8.78378	8.78261	5.77403	5.61673	5.79088	5.38776
WBGene00006874	vab-8	5.84066	5.87736	5.72474	5.61291	5.59251	5.3356	5.22738	5.20235
WBGene00003515	myo-3	8.88752	9.09574	8.56913	8.39363	8.49856	8.2641	7.79197	7.57754
WBGene00011449	T04H1.2	6.05707	6.09691	6.20082	6.04218	6.92176	6.78411	6.79694	6.74985
WBGene00004296	rad-50	4.99393	4.93946	4.53775	4.1982	6.6081	6.50933	6.37114	6.27291
WBGene00011451	T04H1.5	3.20839	3.55158	3.36531	3.45945	4.15575	4.1851	4.52775	4.42741
WBGene00011452	ugt-55	1.11235	1.21674	0.405454	1.27381	2.04508	2.03867	1.90617	2.30851
WBGene00006539	tbb-6	3.25649	3.08531	2.92442	3.26872	3.88656	3.76095	3.84196	3.82892
WBGene00010091	ssp-35	1.69032	1.21674	2.20777	1.23259	4.98638	5.1077	5.16126	5.19634
WBGene00010092	F55C5.2	1.06991	0.413436	1.67726	1.19015	3.70105	3.81018	3.70013	3.89718
WBGene00006677	twk-24	2.31671	2.39206	2.03659	2.17934	3.44147	3.38954	3.31851	3.39237
WBGene00010094	tsfm-1	7.03345	7.09994	6.97827	7.01774	5.77989	5.80598	5.66716	5.77098
WBGene00010093	capg-2	4.89712	4.97343	4.86329	4.6844	5.38944	5.42705	5.53763	5.49566
WBGene00010096	rskd-1	5.63591	5.4544	5.59961	5.59269	5.79736	5.78056	5.8443	5.82844
WBGene00010097	srpa-68	7.5471	7.42904	7.54949	7.48518	6.89009	6.99041	7.00938	6.96081
WBGene00001493	frm-7	6.45658	6.61484	6.36588	6.24365	7.12357	6.94026	6.87694	6.89417
WBGene00011014	hpo-30	0.93456	0.52237	0.00209817	0.409464	-0.441912	0.401949	0.277488	0.631554
WBGene00011016	R04F11.3	4.77035	4.62823	4.50528	4.57733	6.18744	6.23553	6.40264	6.41486
WBGene00011017	R04F11.5	4.56033	4.50422	4.73265	4.76972	3.94205	4.24141	4.4755	4.43253
WBGene00011015	R04F11.2	8.36124	8.34568	8.56101	8.63569	7.12863	7.18923	7.39771	7.37668
WBGene00006668	twk-13	4.7436	4.67027	4.71501	4.81929	3.33706	3.13397	3.42254	3.10869
WBGene00009092	tomm-20	6.80189	6.85312	6.893	6.91726	5.89902	6.09362	6.23989	6.15163
WBGene00004898	snb-2	5.09261	5.06632	5.23896	5.43354	4.20892	4.34012	4.27332	4.28747
WBGene00009093	F23H12.3	2.08064	2.44837	2.34252	2.63976	2.89307	3.00329	2.86614	2.89533
WBGene00005018	sqt-3	11.0836	10.8578	11.0016	10.9815	8.49874	8.11252	8.39571	8.20019
WBGene00009094	F23H12.5	6.826	6.85963	6.47364	6.4112	4.58113	4.37326	4.39595	4.13563
WBGene00009096	fipr-1	1.02619	1.28017	0.539755	1.00671	4.83449	5.10163	4.91244	4.99993
WBGene00009097	fipr-2	1.34367	0.969829	1.23773	1.35288	5.57371	5.73813	5.47005	5.53904
WBGene00044218	F23H12.10	-0.908715	-0.615133	-0.559781	-1.70601	0.622219	0.870336	1.67297	1.45158
WBGene00010461	K01D12.1	1.34367	1.31087	2.01369	2.20088	-3.16438	-3.46595	-2.57496	-2.90094
WBGene00010474	K01D12.15	0.785182	-0.129706	0.177185	-1.41651	3.57709	3.59799	3.48153	3.72006
WBGene00006669	twk-14	0.361375	0.35572	0.602491	0.550327	0.396337	0.478911	0.698063	0.701095
WBGene00010465	K01D12.6	4.78026	4.76753	4.68995	4.50127	5.52702	5.64936	5.74747	5.62542
WBGene00010466	K01D12.7	-1.53675	-0.615133	-0.864635	-0.352376	0.703519	1.33107	1.26635	1.64043
WBGene00010467	K01D12.8	2.59628	1.63583	2.62533	2.7894	-0.731418	-2.61795	-2.57496	-1.80141
WBGene00010468	K01D12.9	3.60001	2.90592	4.01657	3.96641	0.579783	1.59583	2.82877	1.94276
WBGene00010470	cdr-4	6.18684	5.86319	5.77837	5.89803	6.00404	6.09896	5.96636	5.97689
WBGene00010473	hrg-2	-0.352321	-0.401009	0.177185	-1.41651	5.06924	5.28961	5.58211	5.52112
WBGene00010472	cdr-7	3.60001	3.85735	3.60632	3.80706	4.31298	4.26876	4.15145	4.24445
WBGene00010471	cdr-6	6.79295	6.59783	6.87802	6.9526	5.256	5.31607	5.37601	5.38776
WBGene00008296	cdr-2	5.92492	5.83707	5.60919	5.80266	4.75568	4.94768	4.67824	4.62821
WBGene00008298	C54D10.3	3.04274	2.4892	2.8358	2.26361	6.26063	6.36155	6.14728	6.27648
WBGene00008299	C54D10.4	0.495676	-0.304793	0.474167	0.333516	3.49954	3.57187	3.42755	3.79354
WBGene00008300	C54D10.5	2.24223	1.79629	1.84232	2.17934	1.14305	1.372	1.33194	1.32513
WBGene00045400	C54D10.13	1.66203	1.96018	1.58706	2.22209	1.28188	1.54304	1.47429	1.45158
WBGene00044787	pals-36	-1.82625	-1.79956	-2.14474	-1.41651	3.9874	4.0466	4.03484	3.95526
WBGene00138721	pals-37	0.133106	0.0264127	0.092296	0.0782586	6.68331	6.69014	6.69209	6.65063
WBGene00008301	pals-39	1.63318	1.53543	1.38775	1.63186	7.63733	7.70059	7.81939	7.75791
WBGene00008302	pals-38	-1.29574	-0.735428	-0.864635	-0.969047	5.21673	5.37515	5.40042	5.26397
WBGene00008303	C54D10.9	-2.67425	-2.45163	-4.9521	-1.41651	-0.0600412	0.515905	0.558901	0.558491
WBGene00008304	C54D10.10	1.37886	1.0078	-0.197211	1.10134	1.78982	2.13694	1.98983	1.74292
WBGene00009200	F28C1.1	5.38428	5.3023	5.23649	5.13109	5.85632	5.80598	5.90033	5.70056
WBGene00001179	egl-10	5.30189	5.25177	5.34367	5.15886	4.7268	4.46124	4.45356	4.33473
WBGene00009201	F28C1.3	6.97213	6.98329	7.03339	6.9801	5.87838	5.67514	5.74246	5.57884
WBGene00000228	atn-1	7.75558	7.83393	7.72496	7.82602	7.83407	7.62985	7.50112	7.4432
WBGene00002133	inx-11	3.51558	3.36672	3.2719	3.69012	3.42359	3.27552	3.49591	3.5325
WBGene00012244	mrps-11	5.52051	5.56199	5.6727	5.84088	5.19053	5.45827	5.57536	5.46975
WBGene00012243	W04D2.4	4.33698	4.4152	4.51754	4.50127	5.61895	5.66694	5.81402	5.75574
WBGene00012245	rbm-25	6.52983	6.63013	6.48825	6.42727	6.66503	6.60417	6.52979	6.46069
WBGene00012142	T28H10.1	1.66203	1.45526	1.42294	1.81056	1.6936	1.93322	2.04302	1.94276
WBGene00012143	T28H10.2	2.80472	2.86513	2.65523	2.81755	3.58247	3.8213	3.5793	3.37119
WBGene00012144	T28H10.3	7.67249	7.60268	8.12221	8.07589	7.48829	7.48577	7.41704	7.36601
WBGene00000285	cal-1	2.20349	2.27239	2.20777	2.59167	4.08923	4.11148	4.0705	4.19709
WBGene00007552	C13C12.2	4.70253	4.68792	4.71856	4.75887	2.41456	2.48359	2.7826	2.47658
WBGene00009722	F45D3.2	5.87957	6.13172	5.80529	5.77242	4.5038	4.26061	4.47308	4.27897
WBGene00009723	F45D3.3	7.13471	7.03764	6.94082	6.90008	5.97671	5.87346	6.16389	6.0378
WBGene00009724	F45D3.4	7.2245	7.04279	7.26313	7.14052	6.48416	6.42127	6.87419	6.53339
WBGene00004759	sel-1	7.46453	7.5336	7.48591	7.4547	6.99069	6.9538	6.9875	6.97799
WBGene00008452	mrps-5	6.73726	6.77547	6.76772	6.74566	6.32226	6.32359	6.3356	6.29417
WBGene00008454	E02A10.4	-1.82625	-1.79956	-0.308242	0.333516	1.30811	0.980309	1.17398	1.36852
WBGene00008453	E02A10.3	2.24223	2.22483	2.26707	2.43695	2.56354	2.77055	2.75895	2.70533
WBGene00007584	C14C10.1	2.43845	1.04479	2.01369	1.00671	5.82374	5.91991	5.96722	6.0669
WBGene00007590	ttr-43	1.23264	0.763378	1.35168	1.42784	0.956638	0.587164	1.14994	0.830863
WBGene00007585	C14C10.2	3.04274	2.90592	3.16164	2.96327	3.07975	3.2809	3.62798	3.26037
WBGene00007587	mma-1	7.52959	7.60268	7.53147	7.30242	6.99977	6.9283	6.74923	6.77174
WBGene00007586	ril-2	7.46658	7.46232	7.44156	7.35978	7.11709	7.12108	7.11679	7.02493
WBGene00007588	C14C10.5	7.96364	8.02569	7.92231	7.70078	7.61452	7.49738	7.31091	7.31008
WBGene00007589	erg-28	2.10185	2.01713	2.37882	2.06658	2.09112	2.43613	2.54514	2.54437
WBGene00013853	ZC116.1	0.618532	1.37037	0.539755	0.481614	4.65452	4.68278	3.70427	3.99734
WBGene00013855	cubn-1	1.02619	2.22483	0.829262	1.10134	3.33068	3.32847	2.53589	2.19257
WBGene00013854	cyc-2.2	2.92864	1.97942	2.80945	2.38145	5.16385	5.27214	5.24877	5.46226
WBGene00010174	F56H9.2	5.8232	5.81983	5.96602	6.02266	5.2893	5.44634	5.75147	5.59263
WBGene00001671	gpa-9	0.289225	0.167275	-0.0941171	0.678651	1.80831	2.07631	2.14386	2.0399
WBGene00003011	lin-25	4.52542	4.62823	4.60823	4.66516	3.75925	3.70998	3.84196	3.90825
WBGene00012277	ccch-3	2.59628	2.56756	2.57928	2.7894	3.93365	4.07786	4.39339	4.18804
WBGene00012276	his-74	3.76869	3.37401	3.6809	2.57527	6.37749	6.59448	6.85712	6.8518
WBGene00012279	W05B10.4	1.3076	1.31087	1.31469	1.35288	2.32748	2.52046	2.19176	2.50602
WBGene00010734	parn-1	1.37886	1.18395	0.775822	0.481614	4.14487	4.0339	4.18142	4.08124
WBGene00010736	istr-1	6.34645	6.45826	6.52313	6.41466	6.35487	6.09362	6.09708	6.27577
WBGene00011242	R11D1.1	4.44053	4.15675	4.25492	4.13249	5.14941	5.24072	5.35513	5.1613
WBGene00011244	R11D1.3	3.44261	3.4791	3.77922	3.92172	3.49383	3.41425	3.68766	3.75318
WBGene00045336	R11D1.12	-2.67425	-2.45163	-1.78217	-0.969047	0.396337	0.234492	-0.0169597	0.174347
WBGene00045517	R11D1.13	1.11235	1.34092	0.602491	1.27381	0.396337	0.551974	0.664511	0.921061
WBGene00004442	rpl-28	9.52573	9.56034	9.6953	9.67475	8.62638	8.54437	8.85753	8.72861
WBGene00011247	mrpl-49	5.21693	5.26751	5.26828	5.43354	4.12656	4.08095	4.33327	4.52172
WBGene00011248	R11D1.10	3.74866	3.80441	3.65153	3.92172	4.06636	4.00816	4.06086	4.07797
WBGene00000984	dhs-21	4.42799	4.32409	4.75007	4.77332	4.21933	4.36568	4.22523	4.32375
WBGene00007604	xbx-9	3.51558	3.57073	3.43592	3.59574	3.25853	2.77818	2.99321	3.21948
WBGene00007605	hrg-7	8.47435	8.41023	8.53587	8.56506	8.87899	8.93627	8.85148	8.7521
WBGene00007609	C15C8.7	3.68682	3.72685	3.9336	4.09273	3.68111	3.85778	4.19323	4.15744
WBGene00007606	C15C8.4	3.68682	3.89836	3.56754	3.79295	4.7699	4.81297	4.94774	4.89811
WBGene00007607	C15C8.5	1.44677	0.35572	0.829262	1.19015	-0.53211	-0.233287	-0.190291	0.124594
WBGene00007608	C15C8.6	1.51162	1.45526	1.15643	0.796488	0.490974	0.478911	-0.0724549	-0.422893
WBGene00008936	papl-1	6.30589	6.06125	6.54825	6.3145	4.84797	4.92894	4.82022	4.74188
WBGene00006512	abcf-1	7.35669	7.37831	7.24358	7.24203	6.92653	7.00796	7.06227	6.97667
WBGene00004738	scc-3	6.13632	6.0803	5.84313	5.6249	6.73135	6.5661	6.49083	6.52562
WBGene00013902	ZC455.1	1.11235	1.42751	1.67726	1.00671	2.09112	1.62998	0.913331	1.25749
WBGene00001429	fkb-4	4.97105	4.74804	5.0827	5.15335	2.74731	3.05447	3.27471	3.05658
WBGene00013906	ugt-5	6.08797	5.72044	6.11601	6.18002	1.80831	1.81945	1.94861	1.85395
WBGene00013905	ugt-4	0.430087	-0.504102	1.07027	1.35288	2.51932	2.69996	3.23526	2.73879
WBGene00013904	ugt-6	6.72021	6.38892	6.9248	6.81886	1.71337	1.84875	2.10687	1.58633
WBGene00013896	ZC443.1	2.94046	3.0764	2.71324	2.74611	3.1394	2.9902	2.95209	2.7305
WBGene00013898	ZC443.3	4.02896	3.9333	4.16944	4.05184	5.0205	5.04105	5.33127	5.11746
WBGene00013899	ZC443.4	4.00664	3.96742	3.77922	4.00976	4.4518	4.40318	4.51839	4.30153
WBGene00013900	ugt-18	-1.29574	-0.615133	1.02518	0.738772	3.75449	3.93151	4.29815	4.29311
WBGene00013901	ugt-16	6.23084	5.93022	5.81691	5.94982	5.17101	5.26265	5.30429	5.28535
WBGene00008097	ugt-15	5.13953	4.76199	4.72562	4.69581	3.00955	2.9902	3.10374	3.06978
WBGene00008099	C44H9.4	1.44677	1.18395	1.38775	1.00671	4.94519	4.71893	4.57366	4.66348
WBGene00008101	C44H9.6	5.69992	5.70029	5.65616	5.53451	3.82884	3.99839	3.61487	3.74497
WBGene00008100	C44H9.5	3.88952	4.08752	4.10047	4.17119	3.63523	3.68583	3.47671	3.54673
WBGene00011587	anp-1	4.02896	3.41697	3.72386	2.74611	6.67325	6.56113	6.3873	6.52203
WBGene00011592	T07F10.6	1.27061	0.573901	1.11399	0.796488	0.989428	1.24555	0.855033	1.18652
WBGene00011591	T07F10.5	-0.60386	0.0264127	-0.428536	0.0782586	1.08355	1.35168	1.51251	1.86913
WBGene00011589	T07F10.3	4.33698	4.46382	4.61965	4.45722	4.95974	5.19012	5.43441	5.4048
WBGene00011590	bus-19	5.64858	5.49172	5.75957	5.67385	3.95456	3.78008	3.64529	3.79354
WBGene00011287	glb-24	3.17875	3.12903	2.92442	3.31882	2.57439	2.35678	2.6345	2.51571
WBGene00011283	ttbk-7	5.67359	5.72614	5.45198	5.53027	5.0788	5.08172	4.96851	4.73775
WBGene00011284	ttr-27	0.785182	0.573901	0.775822	0.678651	2.50805	2.67565	2.46944	2.31961
WBGene00011286	ttr-29	-0.908715	-0.735428	0.177185	0.168456	1.47948	1.35168	0.94162	1.43126
WBGene00003738	nid-1	8.91006	8.87552	8.95733	8.78082	6.7204	6.48738	6.28957	6.18159
WBGene00010062	lipl-1	6.31159	6.01306	6.15839	6.02417	6.24289	6.08056	6.05562	6.20272
WBGene00010063	dhrs-4	6.73641	6.50961	6.83703	6.9613	5.16025	5.26673	5.3773	5.40088
WBGene00004150	pqn-67	1.11235	1.28017	0.333304	0.905422	-0.200904	0.0450144	-0.0169597	0.222442
WBGene00011796	T16G1.2	5.10842	5.00897	4.99773	4.91033	3.32427	2.78577	3.1347	2.99561
WBGene00011801	T16G1.7	7.95091	7.96456	8.17445	8.27746	5.91083	5.93706	5.92622	5.96546
WBGene00011800	T16G1.6	5.72064	5.05276	5.41094	5.54508	4.51228	4.62469	4.69703	4.59206
WBGene00011799	T16G1.5	1.87419	1.39922	1.49085	1.27381	-0.441912	-0.11545	-0.318615	-0.579013
WBGene00011798	T16G1.4	4.95073	4.74804	4.82104	4.51423	3.73528	3.68583	3.80008	3.62486
WBGene00001711	grl-2	3.36577	3.05842	3.06471	3.27888	0.490974	-0.0599551	0.630159	0.0196248
WBGene00011802	T16G1.9	7.38834	7.38284	7.53449	7.45861	6.21196	6.1594	6.13509	6.20721
WBGene00194787	T16G1.13	-0.908715	-0.735428	-0.559781	-0.969047	1.38406	1.69594	2.00331	2.0399
WBGene00004151	pqn-68	2.64045	2.5158	2.80945	2.83142	2.40244	2.42644	2.79815	2.64485
WBGene00001233	eif-3.K	7.12697	7.03362	7.27221	7.36277	6.32788	6.49376	6.75222	6.74934
WBGene00011307	mpst-7	4.49768	4.59432	4.39442	4.60182	3.08734	2.97035	3.12856	3.08287
WBGene00011305	R186.1	2.51952	2.68938	2.78261	2.92496	2.45033	2.53855	2.28303	1.92833
WBGene00011306	R186.3	5.97033	5.96078	6.14528	6.18678	5.61633	5.72733	5.89762	5.83038
WBGene00011309	R186.8	4.19612	4.4152	4.56557	4.59777	3.23821	3.30224	3.49591	3.542
WBGene00003031	lin-46	2.48764	2.68938	1.96677	2.71652	2.56354	2.4553	2.54514	2.39499
WBGene00011308	pnn-1	5.38645	5.35848	5.31352	5.20221	5.62026	5.73716	5.99953	5.85919
WBGene00004793	shw-3	3.28459	3.27629	3.54376	3.48601	1.47948	1.05761	1.33194	1.23422
WBGene00008851	F15B9.8	6.35089	5.95836	6.61157	6.84131	3.86463	3.92121	4.13929	3.74085
WBGene00001109	dsl-7	-0.908715	-0.735428	0.092296	-0.352376	1.05285	1.15464	0.94162	1.03317
WBGene00001389	far-5	4.23023	4.04707	3.67361	4.08116	2.50805	2.69996	2.83632	2.46663
WBGene00001387	far-3	3.92566	3.47233	4.21532	4.24041	3.15394	3.37452	3.15297	3.04993
WBGene00008848	inft-2	4.79009	4.72258	4.66812	4.44373	6.19625	5.913	5.7644	5.92969
WBGene00045418	F15B9.10	5.51459	5.55719	5.36644	5.3077	6.02594	6.0327	5.70272	5.69312
WBGene00008849	try-10	1.06991	0.969829	1.02518	0.956952	2.59584	2.44574	2.48874	2.77954
WBGene00008850	F15B9.6	0.0482167	0.295599	0.720327	1.0548	5.74311	5.78719	5.78309	5.79801
WBGene00001475	fmi-1	4.89104	4.68792	4.84069	4.76611	3.88656	3.58063	3.68766	3.57479
WBGene00012337	W07G4.3	7.21053	7.254	7.22626	7.0185	7.04142	6.87546	6.75322	6.72868
WBGene00002250	lap-2	7.9669	7.85492	8.06767	7.85432	8.28467	8.14148	8.01157	8.2253
WBGene00012339	W07G4.5	6.66069	6.52032	7.15021	6.92375	5.64619	5.64727	5.47247	5.45598
WBGene00005652	srr-1	1.57368	1.1504	1.45729	1.56701	1.02149	1.24555	1.2209	1.23422
WBGene00007908	C34B4.3	1.63318	1.34092	1.27672	1.39085	1.84461	1.74351	1.7865	1.67541
WBGene00007907	C34B4.2	4.49367	4.6494	4.53775	4.36008	5.19932	4.90822	4.74998	4.91467
WBGene00077698	lurp-4	0.618532	0.413436	0.775822	0.615915	0.00554717	-0.0599551	-0.615597	0.268984
WBGene00003143	max-1	3.93751	3.75503	3.49499	3.58759	3.96284	3.78388	3.69183	3.50845
WBGene00007150	acly-2	5.60094	5.64112	5.14988	5.02945	7.22041	7.08345	7.2153	7.16765
WBGene00001137	eat-6	11.2646	11.3765	11.2724	11.1166	10.1458	9.92516	9.76746	9.87558
WBGene00219208	B0365.9	5.44987	5.41432	5.10454	5.22866	2.55261	2.71595	2.59051	2.83474
WBGene00007152	clec-225	2.27995	2.34834	2.54775	2.65544	-1.39884	-1.39556	-1.22132	-1.62083
WBGene00007153	clec-41	5.49066	5.52483	5.87047	5.59878	5.50592	5.55587	4.96507	4.97382
WBGene00007154	dhc-3	-2.18882	-3.67403	-2.63017	-2.55401	0.703519	0.812037	0.2324	0.400229
WBGene00011647	noca-1	6.21753	6.12957	5.99992	6.0347	7.14964	7.06797	7.08226	7.04304
WBGene00001874	him-17	5.36247	5.37673	5.39109	5.17799	6.38829	6.26639	6.32558	6.31857
WBGene00011648	cni-1	5.54201	5.62899	5.64316	5.63483	5.12932	5.19298	5.24025	5.32306
WBGene00006311	sun-1	2.92864	2.39206	2.97271	1.91848	5.83731	5.81714	6.08286	6.10428
WBGene00010187	F57B1.1	-1.53675	-1.55855	-0.864635	-1.41651	0.295054	0.719919	0.855033	0.481529
WBGene00045488	F57B1.9	0.0482167	-1.01106	0.662612	-0.352376	2.22105	2.54751	2.61706	2.28606
WBGene00000732	col-159	8.1352	8.1939	8.43255	8.09471	8.96523	8.79338	8.89903	9.09548
WBGene00000733	col-160	8.82091	9.35876	8.65465	8.62329	11.4129	11.178	11.2393	11.4381
WBGene00010188	F57B1.5	1.89864	1.90088	2.37882	2.55869	1.67357	1.96032	1.67297	1.74292
WBGene00007929	dmd-10	-0.60386	0.167275	-0.704171	-2.06858	0.128404	0.142862	0.0880098	0.314072
WBGene00003850	odr-3	1.51162	1.37037	1.23773	1.5998	1.77108	1.66334	1.77082	1.60459
WBGene00007931	C34D1.4	3.20839	3.21269	2.99627	3.21682	3.16115	3.22055	3.26355	3.30013
WBGene00007932	zip-5	3.10711	3.27629	3.3922	3.40483	2.02939	2.4553	2.49829	2.29733
WBGene00009337	uig-1	5.23864	5.29272	5.26101	5.2102	4.52632	4.48941	4.38053	4.38578
WBGene00007749	ceh-79	1.824	1.83904	1.89339	1.99443	3.18965	2.86676	2.99995	2.7305
WBGene00007748	C26E1.2	4.61669	4.82449	4.67908	4.64173	3.99145	4.12052	3.76885	3.76946
WBGene00008218	nasp-2	4.63863	4.27044	4.16944	3.71278	8.32135	8.2415	8.62588	8.53138
WBGene00008219	C50B6.3	3.52346	3.6747	3.60632	3.44147	5.74432	5.78245	5.98176	5.88276
WBGene00000734	col-161	7.95237	7.83789	8.57794	8.42227	7.02174	6.7879	7.61281	7.24935
WBGene00008220	C50B6.7	8.88465	8.35859	8.76483	8.77051	7.1157	6.8861	6.88014	6.82917
WBGene00003719	nhr-129	2.37014	2.08974	2.22781	2.34323	1.78982	1.46951	1.62144	1.54909
WBGene00008221	nhr-168	2.79173	2.62975	2.66995	2.70149	1.65325	1.43129	1.62144	1.53011
WBGene00008222	C50B6.9	1.99251	1.70679	1.99042	1.89225	0.888734	1.33107	1.14994	0.978205
WBGene00006693	twk-43	2.29844	2.46211	2.57928	2.57527	2.55261	2.53855	2.54514	2.39499
WBGene00009347	F32H5.1	4.99676	5.31938	5.36418	5.40367	3.36856	3.66951	3.64529	3.3113
WBGene00009349	F32H5.3	-0.138196	-0.735428	-0.704171	0.168456	1.38406	1.96032	1.97622	2.11825
WBGene00009350	F32H5.4	0.886466	0.623654	0.405454	-0.232082	2.13575	2.35678	2.16801	2.29733
WBGene00010867	tag-260	5.87804	6.18964	5.92365	5.79029	5.20107	5.04739	4.80683	4.92015
WBGene00000789	cpz-2	9.44644	9.56652	9.63515	9.65148	7.17347	7.13749	7.12452	7.08226
WBGene00010868	somi-1	5.34701	5.51333	5.11802	5.0768	5.996	5.78719	5.67981	5.6432
WBGene00009980	F53F1.2	5.43114	5.62594	5.32519	5.37318	4.67734	4.56637	4.54168	4.7085
WBGene00009981	F53F1.3	5.20717	5.30421	5.12338	5.31265	3.85577	4.11751	4.12085	4.15744
WBGene00009982	F53F1.4	8.39681	8.16058	8.73166	8.6938	6.99171	6.936	7.40915	6.97711
WBGene00009983	cut-2	8.54818	8.22193	8.77508	8.71687	5.8328	5.68938	5.86476	5.60742
WBGene00009984	F53F1.6	3.37451	3.22885	2.8358	3.11842	1.88002	1.97368	1.72273	1.53011
WBGene00003222	mes-4	4.48562	4.50422	4.37208	3.86215	5.45841	5.25857	5.42191	5.51148
WBGene00000735	col-162	7.08896	7.13895	7.90452	7.67553	6.43739	6.30455	7.10628	6.64458
WBGene00086568	Y2H9A.6	-0.60386	-0.401009	-1.78217	-1.1755	5.63199	5.70748	5.74045	5.56841
WBGene00012381	Y2H9A.4	3.29384	3.17146	3.26222	3.04887	5.29259	5.3095	5.10452	4.97206
WBGene00009135	F25H9.2	2.91671	2.61753	2.88711	2.73139	1.86242	2.48359	2.62581	2.46663
WBGene00009137	bath-39	2.69731	2.50256	2.28631	2.77511	2.4737	2.25104	2.45969	2.52532
WBGene00001496	frm-10	6.04753	6.0293	6.05703	6.28456	6.35644	6.47686	6.4372	6.43986
WBGene00009138	F25H9.6	3.06452	2.96501	3.09775	3.22735	3.84237	4.11751	4.21946	4.19408
WBGene00009139	F25H9.7	3.99534	3.87287	4.22033	4.20355	3.20369	3.52274	3.66239	3.72006
WBGene00011692	T10G3.1	0.886466	1.53543	1.15643	1.5998	3.25179	3.18654	3.21802	3.36585
WBGene00045340	T10G3.8	0.361375	0.573901	0.405454	0.796488	-0.200904	-0.0599551	-0.615597	-0.422893
WBGene00011694	T10G3.3	3.62221	4.13975	3.59865	3.72769	2.56354	2.53855	2.7022	2.50602
WBGene00011696	eea-1	5.94414	5.89139	5.6506	5.69866	5.54229	5.41853	5.36168	5.24663
WBGene00001808	gut-2	3.61485	3.77718	3.90277	3.89555	3.34974	3.5542	3.89717	3.84821
WBGene00000233	avr-15	2.65487	2.74664	2.20777	2.43695	4.01553	4.13248	3.8863	3.91924
WBGene00044045	R11G10.3	2.90469	2.83377	2.5636	2.67096	1.11361	1.56085	1.51251	1.45158
WBGene00077568	C56A3.10	0.0482167	-0.129706	-0.197211	-0.48362	0.703519	0.898625	0.855033	1.03317
WBGene00008341	ttr-44	6.9678	6.96471	7.43941	7.42813	2.5416	2.69996	2.62581	2.47658
WBGene00008342	frpr-5	3.247	3.19634	3.58318	3.78584	0.888734	1.20081	0.913331	0.558491
WBGene00008343	C56A3.4	3.17875	3.10295	3.18233	3.35768	4.24671	4.52387	4.8429	4.63267
WBGene00008344	C56A3.5	4.77366	4.53705	4.79105	4.85708	5.04215	5.22265	5.35513	5.39302
WBGene00008345	C56A3.6	4.35917	4.48752	4.44665	4.47058	5.00855	5.04264	5.10921	5.09986
WBGene00000302	cav-2	4.59815	4.42225	4.32635	4.40715	4.15575	4.18223	3.8382	4.07142
WBGene00008346	C56A3.8	2.10185	1.90088	1.23773	0.905422	4.63393	4.34783	4.39339	4.81625
WBGene00008224	slrp-1	5.72578	5.77787	5.82187	5.84943	5.92468	6.02229	6.04343	6.0038
WBGene00008225	nuaf-1	4.19117	4.26261	4.33099	4.36008	4.15935	4.25788	4.53241	4.47782
WBGene00000250	bir-2	1.824	1.53543	1.67726	0.956952	4.00755	3.73372	3.80779	4.15434
WBGene00008226	C50B8.4	2.58125	2.22483	2.68453	2.89885	1.11361	1.00654	0.730853	1.13719
WBGene00008228	C50B8.6	3.14848	3.49255	3.95779	3.85538	3.79678	4.02109	3.76489	3.92288
WBGene00008227	C50B8.5	2.85557	2.71255	2.87445	3.12969	1.71337	1.91948	2.19176	1.67541
WBGene00009985	F53F4.1	-0.60386	0.167275	0.00209817	-0.0179567	0.742513	0.587164	0.277488	0.314072
WBGene00077569	F53F4.18	-0.908715	-1.3521	-0.0941171	-0.12105	2.04508	2.31541	2.20349	2.54437
WBGene00009987	tbcb-1	5.15484	5.00663	5.07166	5.14504	5.18169	5.3213	5.70272	5.51872
[truncated: 12,544 more rows]

## Sheet: 2
Normalized counts RNA-seq pals-16(-) pals-17(-) pals-20(-) and wild type
Gene stable ID	Gene name	Wild type Replicate 1	Wild type Replicate 2	Wild type Replicate 3	Wild type Replicate 4	pals-17(*) pals-20(*) Replicate 1	pals-17(*) pals-20(*) Replicate 2	pals-17(*) pals-20(*) Replicate 3	pals-17(*) pals-20(*) Replicate 4	pals-16(Δ) pals-17(*) Replicate 1	pals-16(Δ) pals-17(*) Replicate 2	pals-16(Δ) pals-17(*) Replicate 3	pals-16(Δ) pals-17(*) Replicate 4	pals-16(Δ) pals-17(*) pals-20(*) Replicate 1	pals-16(Δ) pals-17(*) pals-20(*) Replicate 2	pals-16(Δ) pals-17(*) pals-20(*) Replicate 3	pals-16(Δ) pals-17(*) pals-20(*) Replicate 4
WBGene00002061	ife-3	5.6703	5.31326	4.77734	5.19718	5.3756	5.1906	4.26406	4.8503	5.80555	4.88934	4.90662	4.90619	5.80115	5.24284	5.1918	5.71976
WBGene00001177	egl-8	7.73433	7.49008	6.73394	7.25815	7.42094	7.57692	6.55208	6.98544	7.52018	7.48686	7.65186	7.87264	7.80256	7.46769	7.46855	6.83747
WBGene00015152	B0348.2	-0.365454	-0.23631	0.0898833	0.197873	-0.216198	0.639042	0.931374	0.724845	-1.12093	-0.218739	-0.140843	0.314957	-1.64223	-0.41793	0.114257	-0.386067
WBGene00021412	cyp-29A3	1.80932	2.07379	2.85134	2.55488	2.20358	2.224	2.85324	2.78671	1.47362	2.6403	2.07612	2.01042	1.32901	2.27966	2.22364	2.19112
WBGene00018976	daam-1	3.68026	3.26012	2.67155	3.20065	3.37508	3.66671	2.44251	2.84261	3.61676	3.41402	3.56349	3.70625	3.67399	3.57512	3.50752	3.04775
WBGene00004496	rps-27	8.88585	8.84904	8.299	8.85954	8.83551	8.97506	8.05567	8.60022	9.08848	8.76819	8.81585	8.62235	8.99606	8.85921	9.02078	9.77547
WBGene00018975	F56E10.1	4.77379	4.79013	4.07124	4.82386	4.73145	4.88269	3.67861	4.35014	4.62861	4.79368	4.70311	5.39544	4.67685	4.77544	4.8895	3.70686
WBGene00000480	cgp-1	6.42739	6.22011	5.1895	6.05164	6.16917	6.09338	4.59356	5.11149	6.39981	6.34139	6.20338	6.40653	6.64682	6.36578	6.18565	6.71468
WBGene00020999	W03F9.1	5.85752	5.75492	5.73255	5.80532	5.93569	6.027	5.36151	5.6529	5.8467	5.74582	5.81049	5.88141	5.88009	5.92466	5.91418	5.79609
WBGene00021000	W03F9.2	1.55594	1.66468	1.70096	1.43289	1.55824	1.45508	1.55825	1.64063	1.2905	1.07216	1.42715	1.3469	1.7023	1.14216	1.63179	1.5786
WBGene00021004	sftb-2	6.46475	6.56393	5.92485	6.5095	6.64592	6.77383	5.72853	6.21339	6.57646	6.57678	6.50175	6.81991	6.52954	6.7132	6.75633	6.87679
WBGene00021001	W03F9.3	-0.765992	-0.721737	0.529415	-0.332641	-0.494499	-2.05127	-0.118551	-0.517516	0.34374	-2.3139	-1.45017	-1.22757	0.175929	-1.79644	-1.12137	-0.947945
WBGene00044512	W03F9.11	2.59578	1.61659	0.911286	0.152785	2.16523	2.16877	1.93627	2.16385	2.06176	0.968139	1.76098	1.2601	2.54863	1.03813	1.84925	0.725826
WBGene00021002	W03F9.4	0.612519	0.591924	0.0498059	0.833717	0.609123	0.639042	-1.05884	0.274679	0.117859	0.669616	0.712767	0.398615	0.338659	0.486492	0.333824	0.637017
WBGene00006648	ttb-1	4.74876	4.40755	4.2321	4.37885	4.5443	4.66547	3.65503	4.18967	4.71399	4.31546	4.42608	4.42255	4.72179	4.5786	4.56919	4.78257
WBGene00022435	cfap-36	1.66697	1.30885	1.23098	1.29445	1.71246	1.6692	0.850643	1.40106	1.39509	1.3247	1.10308	1.57979	1.32901	0.866523	1.86107	1.87891
WBGene00022434	Y108G3AL.2	3.74244	3.81609	4.06873	3.61637	3.78854	3.69142	4.06821	4.0423	3.63823	3.76777	3.7319	3.49442	3.74465	3.88725	3.39	2.63128
WBGene00235163	Y108G3AL.10	0.262577	0.943396	0.529415	1.23079	1.22704	0.932238	1.42519	1.59254	0.74301	1.16919	0.921085	0.818724	1.0287	1.01091	0.93566	1.95436
WBGene00000838	cul-3	6.52716	6.37569	5.88056	6.35324	6.40752	6.40555	5.42475	5.78448	6.3821	6.37801	6.32576	6.66804	6.58177	6.41139	6.42702	5.88795
WBGene00044689	arid-1	4.45588	4.4099	3.65662	4.25632	4.54056	4.45364	3.31854	3.85795	4.33981	4.2393	4.19243	4.75369	4.37311	4.26677	4.27205	3.34273
WBGene00077643	trpp-1	3.08601	3.06486	3.32423	3.2709	3.18693	3.42887	3.13897	3.29235	3.35156	3.20109	3.33688	3.18256	3.28726	3.29948	3.33594	3.61102
WBGene00017080	lec-12	5.82317	5.76599	5.20441	5.82521	5.86791	5.91399	5.05419	5.56008	6.0811	5.8074	5.88852	5.50212	6.08102	5.87928	6.03524	6.83934
WBGene00017082	DC2.5	4.01011	4.10463	4.5394	4.28272	4.26493	4.27229	5.27908	5.30546	4.03126	4.19965	4.10975	4.17516	3.81547	3.81827	4.23391	4.01068
WBGene00019816	nhr-204	3.1638	3.30127	2.93073	3.07335	3.1432	3.35657	2.62955	2.82884	3.17479	3.30081	3.31859	3.14065	3.03168	3.43877	3.40219	3.65126
WBGene00021981	lgc-26	0.965191	1.7856	2.56184	1.33538	1.15058	0.466575	2.46302	1.93871	1.37477	0.636063	0.767734	0.724602	0.617635	1.11685	0.610933	0.999587
WBGene00044513	nlp-70	-1.70941	0.0797175	-0.169204	-0.966513	-1.09489	-0.466311	0.674217	-0.0421778	-1.67732	-0.644045	-1.45017	-0.706738	-1.3666	-1.05948	-1.43171	-1.43337
WBGene00021983	npr-5	2.70389	2.62876	2.47371	2.30993	2.26832	2.69387	2.11108	2.15284	2.50668	2.19822	2.52212	2.28779	2.50644	2.11045	2.33806	2.33922
WBGene00018010	F33E11.2	1.78982	1.09149	-0.427516	-0.096574	1.09046	-0.755818	-1.74474	-1.78761	1.90055	-1.5254	-0.929339	-0.196543	1.91074	-0.34578	-0.649302	-0.295869
WBGene00018011	F33E11.3	4.32655	4.15601	3.46039	4.19092	4.10952	4.24585	3.33718	3.61478	4.31337	4.32602	4.14391	4.60532	4.19598	4.18997	4.30056	4.84833
WBGene00018013	phf-10	2.74497	3.04076	3.06748	2.8585	2.90801	3.12954	2.49657	2.51295	3.00671	3.0564	2.91805	3.29053	2.84116	2.94413	3.09686	3.29273
WBGene00003614	nhr-15	0.612519	0.943396	1.36766	1.18673	1.29964	1.28371	0.950871	1.15836	0.42504	1.34561	1.05969	1.78025	0.218364	1.45654	1.37564	1.4012
WBGene00000022	abt-4	7.91081	7.6756	7.04105	7.50516	7.75676	7.87124	6.95857	7.36378	7.73269	7.69288	7.88629	8.27548	7.99296	7.62296	7.80583	7.48529
WBGene00020708	dmd-8	0.656241	0.656775	0.745549	0.0581486	0.550825	0.679119	1.26308	1.2848	0.257584	0.335197	0.46921	0.552649	0.709753	0.446415	0.582644	-0.0548607
WBGene00020707	wago-10	2.15239	1.89717	0.794877	2.42817	1.67201	0.371938	-0.435408	-0.0937081	2.07442	0.24904	-0.09109	0.935369	2.79283	0.866523	1.32531	0.214326
WBGene00020706	atg-9	5.2186	5.25292	4.35436	5.08315	5.18273	5.24	3.89283	4.35014	5.24574	5.22032	5.1918	5.60807	5.26908	5.15853	5.19648	4.9486
WBGene00020705	T22H9.1	4.50454	4.01471	4.41871	3.91529	4.17371	3.97914	3.60668	3.61478	4.29185	3.9932	4.04168	4.14217	4.51179	4.3881	3.82982	2.94976
WBGene00022643	ZK6.8	4.64679	4.18378	3.88163	4.39346	4.59567	4.4794	4.01363	4.14035	4.66043	4.26696	4.53307	4.70932	4.17727	4.25232	4.53453	5.07442
WBGene00022642	lipl-5	8.64145	8.79301	8.42111	9.21644	8.75962	8.87442	7.83965	8.55754	8.86827	8.8489	9.09299	9.05103	8.66545	8.67557	9.27271	9.82649
WBGene00022641	ZK6.6	0.698676	-0.641566	1.019	-0.870298	-1.2942	-0.755818	-0.118551	-0.589666	0.710949	-0.915347	-0.688331	-0.196543	0.519231	-0.845351	-0.403142	-0.696407
WBGene00022644	dod-19	8.39579	8.24923	8.16736	8.53203	8.40695	8.6869	8.40275	8.82651	8.41443	8.27047	8.56087	8.47716	8.20218	8.38984	8.88212	9.21403
WBGene00022645	ZK6.11	10.8736	10.9304	10.4599	11.1323	10.9199	11.2149	10.7446	11.1543	11.0056	11.0821	11.1797	10.8279	10.7579	11.1126	11.2987	11.8224
WBGene00021448	Y39D8A.1	5.23671	5.35782	5.05424	5.68874	5.36083	5.70179	5.23304	5.60016	5.37157	5.64611	5.77823	6.11344	5.05602	5.68952	6.07577	5.91063
WBGene00015259	dod-20	0.567432	0.969159	0.818922	1.07032	1.18932	1.52272	1.65651	2.01368	1.0034	0.826585	1.03749	1.66672	1.18666	1.51584	1.18182	0.441097
WBGene00015257	B0554.4	2.07397	2.24174	1.66161	2.62259	2.31286	2.76076	1.97488	2.01368	2.13608	2.4016	2.73017	2.72865	1.30951	2.31348	2.81013	2.63128
WBGene00019744	M02H5.8	5.85635	5.91012	5.27998	6.03465	5.86193	6.26367	5.39926	5.91161	5.88492	5.88622	6.05728	5.60807	5.6032	5.94278	6.26901	6.89605
WBGene00003713	nhr-123	2.16758	1.84247	1.71384	1.79756	2.01161	1.98914	1.38275	1.97668	1.7666	1.98822	2.02062	1.79576	1.97403	1.85891	2.30381	1.99065
WBGene00003688	nhr-98	2.83333	2.66862	2.12406	2.59757	2.46266	2.7885	1.63257	2.18563	2.69054	2.70645	2.79114	2.73671	2.72086	2.74375	2.65575	2.79416
WBGene00019743	nhr-203	4.5458	4.5742	4.13488	4.52534	4.52361	4.77122	4.16529	4.50323	4.54469	4.75317	4.71539	4.79093	4.44635	4.68145	4.71315	4.31973
WBGene00019742	nhr-202	4.53998	4.3838	4.06371	4.50978	4.3656	4.59913	3.68444	3.96885	4.64142	4.64347	4.60464	4.75567	4.25067	4.56462	4.80325	4.88976
WBGene00019741	nhr-201	3.4262	3.21776	2.9742	3.0854	3.35818	3.15107	3.34457	3.28732	3.26036	3.37896	3.27182	3.31765	3.03168	3.23036	3.3317	3.66255
WBGene00003689	nhr-99	4.19933	4.28981	3.55648	3.96178	4.34645	4.58337	3.38813	3.83056	4.33719	4.32602	4.24665	4.23044	4.26086	4.54815	4.32638	4.41629
WBGene00003645	nhr-55	4.30268	4.22446	3.64321	4.0839	4.21183	4.28533	3.44423	3.65436	4.38877	4.2806	4.14909	4.05461	4.32537	4.32871	4.35593	4.9041
WBGene00003720	nhr-130	4.96193	4.82582	4.64068	4.96748	4.98365	5.27311	5.00141	5.24193	4.98927	5.01539	5.16646	5.00959	4.86222	5.00144	5.42677	5.40205
WBGene00020153	nhr-212	2.89849	2.78198	2.63815	2.8585	2.96493	3.09292	2.68299	3.05271	3.03288	2.81539	2.96585	3.07224	2.77162	3.02799	3.36945	2.97715
WBGene00020152	nhr-211	1.77006	1.60019	1.23098	1.62672	1.80266	1.62885	1.33903	1.60875	1.60154	1.59299	1.61872	1.9142	1.93639	1.94772	2.16761	2.06062
WBGene00003696	nhr-106	3.50004	3.46413	2.8802	3.45859	3.42867	3.48082	2.70612	3.22033	3.54128	3.40907	3.63545	3.49442	3.40216	3.45401	3.85665	4.23905
WBGene00003721	nhr-131	3.54144	3.3511	3.18315	3.59547	3.42055	3.81797	3.18908	3.38937	3.67608	3.79843	3.63914	3.48488	3.39293	3.56111	3.77462	3.7604
WBGene00004144	pqn-60	2.36494	2.42975	2.41181	2.01471	2.70246	2.95282	4.25036	4.22953	2.28506	2.45067	2.02062	2.11305	0.679696	2.29102	1.89598	1.25965
WBGene00020014	R11G11.6	3.07799	4.72357	4.17735	4.71175	4.29187	3.92184	3.52124	3.71177	3.20963	4.97738	4.20742	4.1084	3.20524	4.81925	3.87426	3.95206
WBGene00020015	nhr-210	3.8069	3.60225	3.37782	3.69317	3.7437	3.82692	3.57248	3.90137	3.88087	3.7125	3.85757	3.81302	3.68159	3.81434	4.08052	3.92886
WBGene00020016	lipl-3	2.87092	3.06486	1.24879	2.22535	2.57662	2.64411	1.09802	1.76156	3.03288	2.5531	2.38821	2.75269	2.77162	2.33559	2.23277	2.52392
WBGene00003648	nhr-58	3.1638	3.3462	3.36154	3.12679	3.05682	3.38108	3.03776	2.74332	3.10866	2.95799	3.06793	2.81492	3.05528	3.24795	3.18418	3.31437
WBGene00003722	nhr-132	3.24479	3.18515	3.13128	3.14417	3.11833	3.10768	3.44423	3.26704	3.18066	3.30081	3.26706	3.19431	2.96471	3.10724	3.19823	3.12326
WBGene00015759	C14C6.5	2.96084	2.2731	3.17851	1.97641	1.92246	0.997089	0.911611	0.464782	2.57061	1.64452	1.26467	1.23755	2.97093	1.47658	1.53176	1.60225
WBGene00015758	nhr-155	0.14474	1.06784	0.976874	0.106243	0.719096	0.555384	2.25918	1.96414	0.165953	1.12149	0.0923562	0.271236	-0.604758	-1.31101	0.07418	-1.2528
WBGene00022757	ZK488.5	-0.654961	0.377799	-0.608088	0.515356	-0.494499	0.597819	-0.776445	-0.830674	-0.479382	0.37642	-0.192373	0.357393	-1.8027	0.0245882	0.524346	0.0172891
WBGene00003680	nhr-90	4.19192	4.09589	4.00989	4.11949	4.04763	4.25582	4.29108	4.4138	4.02475	4.27516	4.32204	3.95104	3.97557	4.0023	4.2156	4.26892
WBGene00018624	F48G7.13	-0.886286	-0.296431	-0.217298	0.241595	-0.622824	-0.225303	0.720387	0.274679	-1.24122	-0.819131	-1.01954	-0.0232113	-0.845766	-0.658938	0.114257	-1.09234
WBGene00018615	F48G7.4	0.893932	1.60019	2.24435	2.00205	1.6444	1.47798	2.71184	2.48688	1.35416	1.77357	1.74737	1.8263	0.709753	0.926024	1.81318	1.37398
WBGene00003673	nhr-83	2.16758	2.439	1.73926	2.08839	2.47055	2.42593	2.4147	2.48688	2.43979	2.46985	2.27893	2.39353	2.03465	2.11045	2.26873	1.42792
WBGene00018621	F48G7.10	-0.0522964	-0.359167	-1.85201	-0.7801	0.984335	1.58733	1.04459	1.01975	0.0165754	-2.3139	-0.419144	-1.22757	-0.680707	-0.574049	-1.68325	-0.816701
WBGene00018614	pals-31	-0.551867	-0.23631	-1.14574	-0.152069	4.55732	4.65294	4.55108	4.62577	-0.407232	-0.281474	-1.11575	-0.465729	-0.935964	-1.05948	-0.0531993	-0.947945
WBGene00018622	nhr-190	1.88477	1.75631	1.019	1.88286	1.97882	2.42593	1.63257	1.67183	1.94257	1.62755	1.73363	1.81111	1.47616	2.08457	1.9959	1.4012
WBGene00017959	ugt-42	-0.765992	-0.178594	1.92796	0.745361	-0.0267205	0.16172	3.01479	2.58026	-1.51686	0.455491	0.366117	0.226148	-1.64223	-1.17977	0.494288	-2.17034
WBGene00017963	F31F4.17	1.35834	2.39215	2.0138	2.6143	2.3216	2.02068	1.70325	2.03782	1.7666	2.54409	2.14001	2.48249	1.44076	2.39996	2.15805	2.76302
WBGene00017961	nhr-180	2.75506	2.76737	2.0138	2.22535	2.70246	2.7133	1.82446	2.25936	3.03935	2.90263	2.89971	2.75269	2.81374	2.91505	2.72856	3.31437
WBGene00017962	fbxa-72	7.33141	7.4654	7.32829	7.0652	7.42398	7.47425	7.9654	7.9896	7.30651	7.46433	7.46233	7.12634	7.1455	7.47953	7.3914	7.17716
WBGene00017957	F31F4.1	5.83035	5.68377	5.02741	5.71418	5.606	5.84299	4.67495	5.20642	5.89477	6.01172	6.01531	6.04694	6.06658	6.06774	5.96643	6.19938
WBGene00019244	H25P19.1	4.05572	3.83022	3.32842	3.78468	3.98571	4.10216	3.18085	3.71177	3.89877	4.05163	4.11506	4.50979	4.0971	4.25812	4.24749	3.65126
WBGene00021709	ugt-29	6.26302	5.99329	5.73571	5.9441	6.07083	5.82301	5.70001	5.71318	6.27379	6.20574	6.10408	5.97125	6.30859	6.04696	5.96917	6.01564
WBGene00001564	icl-1	10.2321	10.6012	9.48728	10.3536	10.1924	10.4348	8.34865	8.89441	10.1817	10.4938	10.2502	10.5055	9.98868	10.5493	10.2173	10.7812
WBGene00005642	srp-1	1.68818	1.4436	1.53668	1.27354	1.65827	1.23076	0.765125	1.24387	2.13608	1.28195	1.08155	1.16773	1.8172	1.19149	1.35906	1.64842
WBGene00005643	srp-2	0.739899	-0.296431	0.976874	-0.332641	1.28183	1.35966	1.33903	1.3246	1.35416	-0.563874	-0.245813	-0.465729	0.679696	-0.845351	-0.0531993	-0.816701
WBGene00019983	sti-1	6.71524	6.54103	6.10921	6.75835	6.84099	7.13608	6.2303	6.63099	6.72481	6.5834	6.51033	6.69931	6.60194	6.6301	6.95355	7.43432
WBGene00044514	R09E12.9	-0.765992	0.12626	-0.0775734	0.325253	0.100659	0.270655	0.602067	0.464782	0.538996	0.15741	-0.192373	0.030228	-0.935964	-0.749136	0.07418	0.274447
WBGene00020058	R13D11.4	1.62357	2.08562	2.13368	1.79756	1.33462	1.47798	2.55507	2.46923	1.51134	1.62755	1.54197	0.90708	1.00466	1.51584	1.56106	1.60225
WBGene00019561	K09C6.7	2.53852	1.4251	3.08245	1.20893	1.82743	0.420032	2.25134	1.09072	2.42997	0.292762	0.921085	0.588718	3.01973	0.0245882	0.333824	-1.09234
WBGene00019562	K09C6.8	0.371511	-0.641566	0.911286	-0.0431347	-0.0267205	-1.26278	-0.842033	-2.41564	1.05539	-1.5254	-2.5143	-1.5032	0.878024	-2.2439	-0.946284	-1.88083
WBGene00019563	K09C6.9	-0.551867	0.688139	2.50369	-1.30093	-1.2942	-1.42324	0.970107	0.499972	-0.272931	-1.86644	-1.32988	-1.84424	-1.03218	-2.89598	-1.55201	-2.53291
WBGene00019556	K09C6.2	1.06589	0.835481	1.94991	0.515356	0.962139	-0.301252	0.577192	0.191021	0.921716	-0.415776	-0.419144	0.179606	1.49354	-0.0886224	-1.03117	-1.43337
WBGene00020155	T02B11.3	6.75286	6.78447	7.04838	6.80736	6.74959	7.06365	6.81468	6.80771	6.93977	6.83977	6.82048	6.49531	6.71925	6.91023	7.05033	7.81345
WBGene00020156	T02B11.4	3.41987	3.10026	2.9742	2.76422	3.26606	3.53642	3.26113	3.39873	3.30399	3.04366	3.18361	2.85989	2.99554	3.13902	3.30164	3.72852
WBGene00044776	T02B11.8	2.9433	2.92706	2.58305	3.48612	3.35392	3.31266	3.29203	3.28732	3.26588	3.45789	3.05693	3.00709	3.15696	3.08783	3.28418	4.10475
WBGene00003550	nas-32	1.90303	1.74144	1.63477	1.9237	1.76469	2.14035	1.60822	1.77598	2.12396	1.96138	2.04308	2.25449	1.60969	2.14842	2.07925	2.64273
WBGene00001480	fmo-5	5.20945	5.33324	4.74162	5.15636	5.18153	5.27475	4.31948	4.65534	5.26657	5.33193	5.2913	5.22686	4.99782	5.39272	5.42677	5.51694
WBGene00019241	trm-2A	5.19285	4.87775	4.88803	4.94452	5.01767	5.00204	4.25232	4.53538	5.10789	5.08698	4.98264	5.26637	5.13705	5.07557	5.08871	5.64771
WBGene00019240	H24K24.3	7.52329	7.41005	6.77983	7.41017	7.32092	7.53147	6.39992	6.89663	7.62954	7.46672	7.41065	7.38922	7.5183	7.58827	7.63964	8.45547
WBGene00021748	Y50D4C.3	4.55738	4.45162	3.94855	4.38861	4.4676	4.30468	3.47485	3.62677	4.4772	4.28331	4.37167	4.61847	4.53296	4.3641	4.52713	4.72448
WBGene00021750	Y50D4C.6	1.0331	0.943396	0.586559	0.745361	0.458706	0.965028	0.239497	0.724845	1.10558	0.765831	0.46921	0.515655	1.0287	0.896581	0.553789	0.809484
WBGene00005024	sqv-6	3.59297	3.17412	3.52028	3.49066	3.37508	3.32535	3.15166	2.98602	3.43243	3.06272	3.25268	3.39098	3.31196	2.92966	3.32318	3.54543
WBGene00006770	unc-34	4.57457	4.50323	3.84111	4.40553	4.68647	4.70725	3.66687	4.09504	4.5784	4.46627	4.39804	4.9044	4.48162	4.55052	4.49713	4.39614
WBGene00021749	Y50D4C.5	3.67496	3.7433	2.80995	3.62052	3.61447	3.70604	2.55507	3.0936	3.70892	3.46269	3.68983	3.96826	3.71532	3.62085	3.6743	4.03695
WBGene00019971	ergo-1	5.72522	5.84377	5.17327	5.54891	5.59612	5.77758	4.64534	5.02504	5.53957	5.712	5.74523	6.21573	5.64948	5.72555	5.371	4.94629
WBGene00019972	R09A1.2	2.79472	2.6125	2.13368	2.79389	3.09302	3.00893	1.93627	2.547	3.00009	2.7697	2.47335	2.7042	3.14601	2.72712	3.15085	3.47672
WBGene00019973	R09A1.3	4.30611	4.7405	4.24546	4.93456	5.18033	5.67355	4.98378	5.50918	4.56501	4.94178	4.89432	4.9467	4.10843	4.99277	5.31299	5.35409
WBGene00019975	flp-34	2.05776	2.34374	1.68796	2.06425	2.23168	2.23749	2.17879	2.31969	2.29591	2.24348	2.55374	1.87092	1.96159	2.17318	2.64895	2.75249
WBGene00015344	nra-4	8.63719	8.61167	8.0641	8.69077	8.52462	8.69959	7.49336	7.99751	8.66155	8.67717	8.63493	8.98479	8.57317	8.64214	8.89593	9.19398
WBGene00044515	K10C9.9	-0.455652	-0.424755	0.911286	0.6833	-0.434378	-0.987143	0.891573	0.274679	-0.810588	0.109316	-0.301308	0.623908	-1.13527	-0.34578	-0.649302	-1.63982
WBGene00019624	rnst-2	3.68026	3.69008	4.49532	3.51758	3.43674	3.50332	3.53745	3.62278	3.80317	3.0753	3.47128	3.34427	3.34106	3.41301	3.43421	4.10061
WBGene00019626	K10C9.7	1.70909	2.19883	3.38186	2.19231	1.80266	0.718113	3.35192	2.90301	2.07442	1.71049	1.67732	1.56175	2.43627	1.37348	1.60391	-0.816701
WBGene00021745	Y50D4B.6	1.53267	1.2258	1.81295	1.04587	1.6991	1.28371	2.96772	2.84261	1.73506	1.30349	1.20618	1.16773	1.32901	1.09108	1.61792	0.725826
WBGene00021743	Y50D4B.4	3.1638	3.97712	5.0942	3.477	3.39178	2.73247	4.82115	4.4207	2.84624	3.70443	3.84165	3.99202	3.28726	3.29385	2.60039	-1.09234
WBGene00021740	Y50D4B.1	1.0331	1.06784	0.770424	0.775418	0.939596	0.898686	0.970107	0.783144	0.575066	0.884884	1.01495	0.588718	1.07562	0.671707	1.00125	1.4012
WBGene00000785	cpr-5	8.89243	8.84589	8.60618	8.96601	8.85747	9.1059	7.73794	8.73763	8.82832	8.5571	8.45574	8.92345	8.68945	8.9434	9.05657	9.17661
WBGene00021070	cpr-8	3.62082	3.18515	3.48314	3.3579	3.11833	3.27393	3.27667	3.63471	3.35156	3.25181	3.12166	2.98019	3.21575	2.93691	3.50752	3.61684
WBGene00020663	cutl-22	-0.200395	-0.123099	1.63477	0.36533	-0.557235	-0.0844404	1.78155	1.24387	-0.479382	0.109316	-0.245813	0.131511	0.0405772	0.179311	0.228214	-0.295869
WBGene00000552	cmd-1	8.88456	8.77532	8.22431	8.89783	8.85446	9.01475	7.86701	8.21645	8.85938	8.87576	8.87523	9.15138	8.88509	8.99575	9.02809	9.44524
WBGene00004230	ptr-16	4.72586	4.94096	4.71944	5.41808	5.16826	5.19233	3.34825	3.53644	5.03854	5.22878	5.23876	5.321	4.32051	5.29737	5.37925	6.02004
WBGene00020662	T21H3.1	10.7821	10.8834	10.3132	11.0738	10.6562	10.9714	9.86779	10.554	10.7889	10.8581	10.9347	11.0159	10.6374	10.9862	11.1027	11.6982
WBGene00021738	Y50D4A.4	3.22315	3.20155	2.8219	3.16135	3.13826	3.32535	2.60515	2.76518	2.98005	3.11237	3.11108	3.71851	3.16241	3.56111	3.30598	3.16356
WBGene00021736	wrb-1	3.76757	3.7433	3.54211	3.48157	3.68053	3.81797	2.99614	3.35134	3.95802	3.66754	3.76267	3.66461	3.76626	3.74582	3.76521	3.98841
WBGene00021739	Y50D4A.5	2.07397	2.48437	2.4197	2.71078	2.66172	2.31584	3.11325	3.10507	2.12396	2.65713	2.53009	2.43374	2.23396	2.04486	2.39611	2.22198
WBGene00021735	Y50D4A.1	3.84518	3.64284	2.89158	3.16135	3.56746	3.45219	2.32789	2.77239	3.61243	3.54182	3.28601	3.85064	3.65094	3.62534	3.19356	2.77348
WBGene00235315	Y50D4A.10	1.90303	1.69587	0.668243	1.62672	1.7257	1.74668	1.63257	1.62478	1.90055	1.834	1.66289	1.30415	1.88463	1.68037	1.45581	2.74189
WBGene00016539	madd-2	3.69081	3.78016	3.10707	3.49969	3.60017	4.04196	3.12187	3.53644	3.88087	3.55535	3.7319	4.00209	3.42499	3.90215	3.59509	3.6904
WBGene00004266	rab-1	8.60757	8.44769	8.57143	8.52361	8.50951	8.62685	8.20725	8.35217	8.62303	8.5947	8.61913	8.49642	8.67369	8.63673	8.70625	9.18495
WBGene00016540	C39F7.5	2.78491	2.66862	2.74241	2.42817	2.67543	2.75139	2.05813	2.29986	2.715	2.79273	2.72323	2.82252	2.56517	2.67605	3.0251	2.39445
WBGene00022288	Y75B7B.1	0.893932	0.99447	2.13368	0.28403	0.520767	0.0438837	2.01247	1.55956	0.74301	0.24904	0.330048	0.314957	1.38596	0.129558	0.114257	-1.43337
WBGene00004053	tank-1	6.35295	6.31169	5.77696	6.0478	6.33435	6.46192	5.63671	5.99876	6.07717	6.21216	6.34283	6.80034	6.26054	6.17587	6.19502	5.25686
WBGene00001171	egl-2	3.27315	2.9072	2.8859	3.25499	3.33677	3.43474	2.52286	2.66796	3.13306	2.99154	3.29071	3.69388	2.95846	3.28819	3.27978	3.24845
WBGene00044774	F16B3.3	1.7297	2.07379	2.14323	2.65529	2.09557	1.92392	3.06932	3.04081	1.98341	2.29813	2.26944	1.96997	1.7023	2.00403	2.24185	1.97262
WBGene00022285	Y75B7AL.2	-0.124446	0.338805	0.668243	-0.0431347	-0.622824	-0.466311	1.23155	0.811433	-0.33852	0.37642	-0.48188	0.357393	-0.463895	-0.493879	-0.718015	-1.88083
WBGene00022284	glb-33	1.53267	1.96276	2.44309	1.61013	1.7257	1.94051	2.48993	2.15284	1.71903	1.69428	1.54197	1.40874	1.83094	1.69755	1.65914	1.47992
WBGene00004923	snt-3	2.42936	2.42975	2.55469	2.22535	2.38136	2.5061	3.11325	2.66796	2.19522	2.18667	2.28836	2.35216	2.06984	2.30229	2.52062	2.19112
WBGene00022286	rga-4	6.17933	6.03886	5.04153	5.68578	5.96179	5.94616	4.59975	5.16728	6.19268	5.9635	6.0669	6.29155	6.43711	5.91368	5.93461	5.81772
WBGene00022287	Y75B7AR.1	1.43564	2.03772	3.72502	2.97317	1.36876	0.718113	2.16215	1.64063	0.74301	1.55759	1.22594	1.61519	0.878024	1.33009	1.67263	1.47992
WBGene00004925	snt-5	4.23581	4.09296	3.24657	3.60387	3.88017	3.58996	2.66539	3.26192	3.90233	3.86872	4.14391	3.77439	4.34944	4.17165	3.61966	2.96808
WBGene00020017	R12A1.3	1.70909	0.943396	-0.122661	1.98929	0.719096	-0.652724	-6.2683	-1.78761	0.74301	0.601712	1.81417	1.23755	2.41818	1.06485	0.6659	2.79416
WBGene00001578	ges-1	6.77843	6.93505	6.32711	6.90534	6.58232	6.71058	5.4438	6.09324	6.68359	6.9713	6.87782	6.75889	6.91579	7.00683	6.96797	7.07257
WBGene00019979	R09B5.11	3.35502	3.1405	3.67978	3.40673	3.38345	3.43474	2.82181	2.88316	3.43243	3.31678	3.26228	3.42629	2.85467	3.32733	3.4771	3.83716
WBGene00000558	cnc-4	2.4167	3.01007	2.71063	2.69514	2.81819	1.94051	1.41118	1.38232	2.53442	2.7697	2.8109	1.88549	2.23396	2.42079	2.38796	2.5606
WBGene00000557	cnc-3	4.35668	5.04152	5.19525	5.68479	5.01767	5.08082	5.7257	5.92219	4.43856	5.44766	4.99565	5.15049	3.42951	4.90492	5.16224	5.65762
WBGene00000556	cnc-2	-0.0522964	0.778337	0.375792	0.714664	1.00619	0.997089	0.829734	0.839178	-0.407232	1.53956	0.330048	0.271236	-0.27545	0.739611	0.463592	2.22198
WBGene00019980	chil-14	0.739899	0.415767	1.57954	1.48839	0.692379	0.322185	2.15377	1.62478	0.74301	0.493459	1.03749	0.935369	1.05235	0.563454	0.769923	-0.0548607
WBGene00019978	hacd-1	7.59279	7.31436	7.25279	7.32731	7.28839	7.46675	6.61911	7.06396	7.61093	7.42496	7.44399	7.32083	7.4409	7.4203	7.57851	7.95105
WBGene00019977	fpn-1.2	1.70909	1.32889	1.13846	1.47013	1.31723	1.1758	0.0715521	0.866399	1.41512	1.71049	1.30239	1.36781	1.18666	1.51584	1.39204	1.5786
WBGene00004139	pqn-54	3.1409	2.44819	0.0898833	2.45628	2.77428	0.718113	-3.09837	-1.62714	2.36964	2.47934	3.91044	2.9035	4.74737	2.83194	2.04855	4.55909
WBGene00018757	tag-304	4.77874	4.66172	4.58568	4.64209	4.73963	4.8955	4.44852	4.57923	4.80981	4.62435	4.66561	4.56967	4.59868	4.67496	4.71966	4.83341
WBGene00302980	F53E2.2	8.64958	8.49445	8.12368	8.57432	8.5125	8.61123	7.55278	7.97541	8.66443	8.54797	8.57707	8.62289	8.7083	8.67598	8.75628	9.28801
WBGene00006794	unc-60	5.58945	5.53538	5.16743	5.42521	5.60957	5.6611	4.93444	5.3203	5.74845	5.22032	5.39314	5.31159	5.40503	5.51281	5.4862	6.23291
WBGene00016513	C38C3.4	1.77006	1.93688	2.22649	1.45163	1.89928	1.9569	2.44938	2.0733	1.73506	1.5754	1.58851	1.32568	1.56105	1.16703	1.80095	0.725826
WBGene00045390	C38C3.10	2.09	2.3826	1.73926	2.47471	2.51697	2.41411	2.28245	2.51295	2.36964	2.31943	2.07612	2.06265	2.02273	2.56813	1.89598	3.31437
WBGene00016512	C38C3.3	2.28364	1.11476	1.64825	0.833717	2.15548	0.371938	0.270861	-0.202643	3.04579	-0.347063	-0.419144	0.438693	3.17862	-0.277068	-0.294207	-0.386067
WBGene00016516	C38C3.8	0.612519	-0.23631	-0.0775734	-0.152069	0.0594362	-0.652724	-0.982896	-1.48275	0.864572	-1.86644	-1.58142	-0.621849	1.05235	-0.845351	-1.21759	-0.482282
WBGene00019348	K02H11.4	1.24836	1.0438	2.52577	2.02725	2.00076	2.224	2.93872	2.27975	1.6361	1.834	1.80105	2.54808	0.175929	1.28535	2.04855	1.79929
WBGene00018707	oac-31	3.01222	3.13482	2.56894	3.11508	2.6198	2.80671	2.21954	2.34893	3.26036	3.48642	3.53208	3.65188	2.7573	3.52789	3.62314	3.13952
WBGene00018708	oac-32	1.55594	0.452761	1.93898	0.550545	0.100659	-1.42324	-0.435408	-0.665614	1.9147	0.765831	0.846446	0.438693	1.64122	0.179311	0.07418	-1.2528
WBGene00018706	F52F10.2	2.45434	3.12912	4.52485	2.74156	2.34752	2.40218	3.60052	2.86977	2.32797	2.73843	2.84325	2.32033	2.03465	2.45149	2.35489	2.94976
WBGene00000387	cdc-25.2	2.74497	2.62876	1.8716	2.44697	2.70246	2.76076	2.01247	2.20708	2.37987	2.59736	2.47335	2.63689	2.26466	2.80842	2.69592	2.67655
WBGene00017507	F16B4.5	2.33834	2.24174	1.76424	2.00205	2.71578	3.115	2.05813	2.77957	2.31736	2.32996	2.3527	3.00041	2.11546	2.45149	2.53546	1.55455
WBGene00017506	F16B4.4	6.7993	6.81631	7.38148	6.2837	6.63456	6.26942	8.03356	7.95138	6.90344	6.28703	6.51134	6.1227	6.77762	6.05364	6.54397	5.71434
WBGene00017504	F16B4.2	3.11763	2.60431	2.51108	3.0854	3.12334	3.00105	3.38455	3.37048	2.77825	3.12452	2.88735	3.00041	2.76448	2.76019	3.17473	3.00403
WBGene00017510	nhr-178	1.0331	0.863226	0.668243	1.07032	1.26379	1.38411	0.871253	1.11362	1.24644	0.601712	1.22594	0.756663	0.585573	1.16703	0.979715	0.926524
WBGene00017503	nhr-177	3.57599	3.62269	3.57778	3.59125	3.63566	3.65671	3.75546	3.67375	3.70892	3.87233	3.81906	3.72257	3.78756	3.71241	3.9117	3.59343
WBGene00017512	nhr-179	2.60696	2.68426	2.24435	2.66335	2.64788	2.98515	2.25918	2.52154	2.83884	2.90263	2.77781	2.87458	2.9075	2.85509	2.92725	2.35322
WBGene00003707	nhr-117	4.24658	4.34251	3.5529	3.74726	4.49684	4.77354	4.01363	3.99067	4.32665	4.29948	3.97025	3.89092	4.23783	4.28677	3.84479	4.00181
WBGene00003700	nhr-110	4.26434	4.04228	3.65328	4.32398	4.3656	4.40368	4.26211	4.40222	4.34766	4.46627	4.28719	4.37944	4.23783	4.31487	4.31782	4.50366
WBGene00021610	nhr-237	0.520889	-0.178594	0.818922	0.745361	0.821276	0.679119	1.39704	0.970422	0.301305	0.455491	0.293054	0.226148	-0.217735	0.273948	0.228214	-0.386067
WBGene00021611	nhr-238	2.40393	2.6125	2.62457	3.04895	2.91958	2.81572	3.53745	3.42185	2.62323	3.06272	2.86862	2.85249	2.72086	2.8397	2.64211	2.79416
WBGene00019388	K04F1.9	2.2412	1.68036	1.76424	0.889751	2.29521	2.62372	3.10457	3.32706	2.50668	1.6613	1.70575	1.57979	1.98636	1.6454	1.34229	1.89814
WBGene00001769	gst-21	1.21951	0.835481	2.08493	1.29445	0.771091	0.997089	2.30535	1.57614	0.301305	0.455491	0.565426	0.131511	0.648999	0.772401	1.35906	1.16753
WBGene00022805	nhr-256	3.28015	3.30633	2.69772	2.92705	3.12334	3.15818	2.33533	2.29986	3.21536	3.30616	3.39913	3.01374	3.57132	3.22445	3.13632	3.41128
WBGene00021603	clec-204	3.66964	3.28084	2.7979	3.1384	3.27058	3.39318	2.10239	3.18292	3.16299	3.01784	3.20866	3.34427	3.46519	3.25377	3.43816	3.02168
WBGene00021602	clec-205	3.14857	3.16857	2.71704	3.09138	2.98709	3.29987	1.98437	2.92259	3.10249	3.03724	2.91805	3.18845	3.29719	3.27108	3.39	3.74455
WBGene00000976	dhs-13	5.71621	5.48046	4.95331	5.56729	5.41903	5.44276	4.62879	5.26256	5.69618	5.37197	5.52661	5.54636	5.72777	5.37415	5.66632	6.19938
WBGene00018112	F36H9.4	2.37805	2.439	1.90568	2.45628	2.689	2.63395	3.30345	3.40802	2.76269	2.41155	1.98627	2.08807	2.75008	2.14842	1.97428	2.79416
WBGene00018113	F36H9.5	3.65355	3.49992	4.27835	3.73966	3.76309	3.38108	3.03776	2.77957	3.82954	3.94948	3.97025	3.44116	3.57541	3.7985	3.84776	4.31616
WBGene00018111	F36H9.2	1.06589	0.835481	0.469914	0.94369	0.360303	-0.225303	-0.486938	-0.202643	0.774375	1.3247	0.94513	0.788027	1.32901	0.866523	0.494288	0.590474
WBGene00002016	hsp-16.2	2.99529	2.58777	2.83964	3.16135	3.04631	2.85124	2.99145	3.05271	2.66567	2.57982	2.34368	2.14974	2.01071	2.33559	2.68266	2.3671
WBGene00002018	hsp-16.41	3.03723	2.00073	2.06497	2.78653	2.49394	2.47229	2.21954	2.26959	2.61459	2.13956	1.6037	1.36781	1.8172	1.60955	2.03818	1.95436
WBGene00021600	Y46H3A.4	1.57884	1.58361	0.818922	1.47013	1.88755	1.70846	1.30913	1.47366	1.9287	1.19246	1.77446	1.09436	2.01071	1.53507	1.86107	2.47352
WBGene00001632	gly-7	6.35295	6.20934	6.09389	6.3986	6.27087	6.36773	5.55785	5.77912	6.39288	6.32438	6.316	6.40779	6.23558	6.37649	6.51759	6.82118
WBGene00044344	mrpl-39	5.53047	5.27891	5.23935	5.25432	5.19468	5.20783	4.48408	4.90711	5.56221	5.40596	5.2866	4.93274	5.40848	5.2889	5.46891	6.16902
WBGene00021309	Y32G9B.1	4.66027	4.77378	4.29773	5.07411	4.76068	4.96806	3.53098	3.70047	4.91382	5.02514	4.9294	5.04734	4.3278	5.07063	5.09498	5.65338
WBGene00020394	T10B5.8	0.262577	-0.721737	-0.608088	-1.06961	-0.166445	-0.866849	0.174646	-0.448803	0.538996	-0.415776	-0.547468	-0.996244	0.679696	-0.493879	-0.946284	-0.816701
WBGene00020393	T10B5.7	6.35129	6.2624	5.90954	6.29866	6.21095	6.36082	5.24986	5.87354	6.40295	6.27346	6.28159	6.13266	6.40532	6.20694	6.46383	6.71536
WBGene00020388	T10B5.2	1.88477	1.13766	2.5403	1.54183	1.13082	0.756081	2.32789	1.09072	1.61892	0.856029	1.03749	1.01705	1.78932	0.804462	1.04337	0.214326
WBGene00020396	T10B5.10	3.15621	3.66271	3.11195	3.8355	3.57479	3.83137	2.94359	3.1556	3.62538	3.7125	3.65744	3.80154	2.92682	3.78652	4.02641	4.38596
WBGene00020389	T10B5.3	5.51867	5.18721	5.56406	5.16064	5.33731	5.23329	5.13098	5.07986	5.65465	5.13131	5.28071	5.06185	5.66299	5.25739	5.2322	5.66466
WBGene00020392	knl-3	3.87324	3.30633	3.4019	3.58277	3.72075	3.49211	2.81651	3.1556	4.06652	3.0308	2.96585	3.07859	4.00617	3.23036	3.4771	3.54543
WBGene00020390	T10B5.4	2.16758	2.67646	2.47371	2.63903	2.34752	2.42593	2.90413	2.87648	2.3385	2.57982	2.48979	2.54808	2.29472	2.42079	2.48285	2.33922
WBGene00020391	cct-7	7.95251	7.78073	7.18849	8.00136	8.01725	8.17152	7.08884	7.58424	8.01647	7.74717	7.83714	7.90808	7.83978	7.85377	7.99983	8.60692
WBGene00021305	zig-11	5.94715	5.70884	4.71304	5.57905	5.80149	5.83858	4.53986	5.1836	6.06454	5.53672	5.59755	5.76506	6.12491	5.60102	5.79672	6.34755
WBGene00021304	nphp-2	0.81897	0.452761	0.499972	-0.152069	0.520767	0.104005	0.389914	0.0556695	0.0165754	0.702406	0.62618	0.848781	0.585573	0.273948	-0.294207	-0.816701
WBGene00044517	Y32G9A.13	-0.455652	-0.0696601	-0.545352	-0.096574	-0.434378	-0.866849	0.473169	0.428713	-1.51686	-0.644045	-0.192373	0.438693	-0.680707	0.129558	-1.43171	-1.88083
WBGene00020277	T06A1.1	2.69344	2.01317	1.33469	1.73775	1.61625	1.89017	0.0715521	1.47366	2.32797	2.28737	2.79776	2.54808	2.75008	2.41041	2.32104	1.64842
WBGene00020280	T06A1.5	6.5898	6.33293	5.60439	6.1688	6.04993	5.98465	4.76444	5.33256	6.54952	6.40814	6.52786	6.1681	6.76738	6.43846	6.44579	6.93382
WBGene00020279	glb-25	1.27665	0.99447	1.64825	1.50642	1.28183	0.997089	1.89661	1.57614	1.24644	1.2379	1.26467	0.848781	1.12107	1.03813	1.39204	1.13547
WBGene00020343	acs-3	3.19378	3.41811	4.21634	3.90513	3.50358	4.09477	4.61358	4.4161	3.39256	3.75219	3.68269	4.0384	2.26466	3.48896	4.11055	4.02824
WBGene00020341	T08B1.4	3.52384	3.82317	3.80845	3.80304	3.78854	4.15641	3.67275	3.70801	3.72506	3.69631	3.78616	3.48966	3.42499	3.75815	3.8596	4.44927
WBGene00020340	T08B1.1	7.82242	7.74342	7.31435	7.75988	7.61013	7.8153	6.74694	7.33576	7.79686	7.74766	7.85391	7.76297	7.96383	7.82695	7.98132	8.30596
WBGene00006589	tnt-4	2.45434	2.01317	3.04217	1.96341	1.68562	0.270655	0.697486	0.694788	1.24644	1.52129	2.51411	1.21465	3.12943	1.71452	1.04337	1.85941
WBGene00000111	alh-5	5.27578	5.12983	5.05298	5.31825	4.96144	5.26655	4.23055	4.62577	5.13533	5.3293	5.27952	5.27747	5.03391	5.35534	5.40976	5.78321
WBGene00019089	clec-206	1.97386	1.81432	1.81295	2.25765	1.41852	1.74668	0.301558	1.45585	1.75092	2.04045	1.78782	1.8562	1.51072	2.03138	1.88443	2.58455
WBGene00019096	cysl-4	0.262577	-0.0696601	0.745549	-0.615041	-0.216198	-2.70335	-0.24593	-0.517516	0.34374	-1.5254	-1.58142	-1.84424	1.07562	-2.53341	-1.55201	-2.17034
WBGene00019095	F59A7.8	3.30783	2.8803	3.41773	2.90682	2.9705	2.86867	2.17879	2.33925	3.52754	2.7305	2.59991	3.25168	3.5298	2.77645	2.91027	2.7312
WBGene00019090	F59A7.2	4.7052	4.74237	4.06873	4.61949	4.86604	4.94975	5.08319	5.27023	4.82112	4.79177	4.63267	4.30008	4.61863	4.66627	4.48381	5.2172
WBGene00019092	F59A7.5	2.46667	2.41108	2.69122	2.2362	2.53211	2.48365	3.18908	2.90301	2.26312	2.22103	2.49794	2.20887	1.7023	2.67605	2.44407	2.72043
WBGene00021487	comt-3	4.34337	4.30253	4.4246	4.25898	4.05551	4.13855	4.06374	4.40222	4.42874	3.86511	4.31051	3.74672	4.39871	4.05322	4.4352	4.95551
WBGene00003676	nhr-86	3.95429	3.58152	3.8528	3.68132	3.9495	4.21551	3.48492	3.84774	4.12244	3.83585	3.95256	3.69388	4.09141	3.72083	4.08052	4.56512
WBGene00021486	lbp-9	6.67529	6.72476	7.53294	6.05241	6.33758	5.78334	7.54699	7.19857	6.75804	5.76728	6.17823	5.55664	6.79437	5.73286	6.09028	5.85141
WBGene00021493	Y40B10A.9	2.86161	2.93362	3.34921	2.73393	2.7679	3.02457	3.50814	3.22033	2.97331	3.0308	3.00068	2.92483	2.55692	2.8163	3.12165	3.03042
WBGene00018099	ztf-28	0.520889	-1.20716	-1.57638	-1.30093	0.254692	-1.42324	-3.46094	-2.17463	0.949461	-5.77333	-3.6518	-1.22757	0.739197	-1.31101	-2.90564	-1.88083
WBGene00018098	F36F12.7	-0.124446	1.46186	2.11438	0.325253	-0.166445	-0.225303	1.85582	1.71739	0.257584	0.15741	0.502	0.398615	0.519231	0.525486	0.228214	-1.2528
WBGene00000514	ckb-4	5.12056	5.12411	5.09297	5.21922	4.94031	5.20268	4.82908	4.98214	5.08306	5.10855	5.21052	5.10607	5.09639	5.10644	5.43964	5.64913
WBGene00194908	F22F7.8	3.09398	2.9787	3.25541	2.66335	2.70913	2.26408	3.78019	3.35134	3.29321	3.02433	3.31859	2.86725	3.41134	2.68469	2.99321	3.25593
WBGene00017720	F22F7.2	2.16758	2.44819	1.80093	2.11214	1.83965	2.15463	1.64459	1.74698	2.3385	2.3611	2.43989	2.17368	2.19199	2.51099	2.43619	2.38084
WBGene00017719	ldp-1	8.88929	8.72788	8.25451	8.79188	8.41794	8.66383	7.93956	8.52214	8.85492	8.62562	8.76926	8.83659	8.90258	8.73981	9.05681	9.42331
WBGene00017724	F22F7.7	3.41987	2.81787	2.09482	2.68726	2.87869	2.41411	1.16633	1.79027	3.07127	2.46985	2.75759	2.55721	3.21575	2.6231	2.33806	3.43123
WBGene00003612	nhr-13	3.96736	3.69008	3.5813	3.46322	3.73063	3.71088	3.01015	3.23607	3.70486	3.76	3.9226	3.70625	3.8664	3.72921	3.55197	3.28545
WBGene00021167	cyp-32B1	4.00589	4.1616	3.13128	4.01313	3.72734	3.86216	2.02172	2.55538	4.12244	4.32339	3.91957	3.97168	4.11406	4.42724	4.13267	4.79031
WBGene00003723	nhr-133	3.91883	3.94177	3.64321	3.67734	3.87721	4.07988	3.16006	3.60673	3.87003	3.94948	4.07475	4.0154	3.94431	3.89472	3.906	3.93819
WBGene00018415	nhr-184	3.05368	2.73018	2.28808	2.45628	2.6198	2.96908	2.09365	2.45136	2.69874	2.74631	2.61498	2.22041	2.66826	2.8397	2.61443	2.79416
WBGene00003646	nhr-56	2.59578	2.67646	2.41181	2.12387	2.50166	2.62372	2.20338	2.13056	2.50668	2.22103	2.37941	2.27677	2.37193	2.6231	2.30381	1.79929
WBGene00003718	nhr-128	2.74497	2.60431	2.21747	2.30993	2.64788	2.54999	2.13684	2.4057	2.28506	2.73843	2.45672	2.52964	2.54029	2.53029	2.64211	1.79929
WBGene00003693	nhr-103	3.21586	3.22312	3.04726	3.20065	3.40829	3.27393	3.11756	3.20974	3.1391	3.26285	3.23328	3.16475	3.02572	3.09433	3.34017	3.43123
WBGene00003617	nhr-18	3.60417	3.61862	3.55648	3.59125	3.65308	3.60564	3.79914	3.94989	3.65938	3.82472	3.68269	3.33368	3.61961	3.61634	3.59509	3.31437
WBGene00003716	nhr-126	3.57599	3.53052	3.4019	3.53526	3.60376	3.50332	3.54067	3.55747	3.70078	3.79843	3.74223	3.57305	3.59164	3.69968	3.93706	3.72852
WBGene00003724	nhr-134	4.243	4.17273	3.94035	4.01313	4.12459	4.20182	4.21451	4.27086	4.00505	4.22244	4.15426	3.72257	3.92842	3.98841	4.07037	4.02387
WBGene00003686	nhr-96	3.49403	3.55625	3.34921	3.27617	3.34966	3.67169	3.02402	3.25164	3.62968	3.47223	3.59802	3.32301	3.51711	3.44387	3.72371	3.59932
WBGene00018413	cyp-33C4	3.27315	3.21238	3.00597	3.10328	2.95934	3.26078	2.74013	3.0936	3.127	3.16625	3.35494	3.26289	3.15696	3.49388	3.38181	3.38425
WBGene00023039	F41B5.11	0.656241	0.807192	0.0898833	0.515356	0.325951	0.997089	-0.159773	0.866399	0.42504	0.702406	0.740512	1.19138	0.552783	0.563454	0.07418	-1.63982
WBGene00018262	cyp-33C3	2.45434	2.77469	1.97152	2.12387	2.29521	2.61342	2.08485	2.34893	2.3385	2.57097	2.66651	2.83758	2.47178	2.51099	2.09936	1.4012
WBGene00018261	cyp-33C5	4.47432	4.04228	3.00597	3.60387	4.02371	3.68651	2.73452	2.96098	4.25063	4.16478	4.41105	3.82062	4.77606	4.02629	3.8596	4.41629
WBGene00018260	cyp-33C7	3.67496	3.50873	3.97554	3.90852	3.96354	3.81797	4.33254	4.45248	3.6926	3.9392	3.81254	3.98188	3.51285	3.78652	3.81773	3.53932
WBGene00023284	F41B5.1	1.21951	1.0438	1.33469	1.52423	1.31723	1.28371	2.3647	1.91283	1.39509	1.53956	1.6037	1.66672	0.617635	0.671707	1.63179	1.62552
WBGene00018265	nhr-182	3.37479	3.09442	2.96345	2.99249	3.18693	3.4464	2.97249	3.22033	3.29861	3.17796	3.07339	2.94584	3.14601	3.19451	3.35697	3.72852
WBGene00018266	nhr-183	2.6723	2.80362	1.99282	2.4376	2.49394	2.67417	1.89661	2.30981	2.64036	2.51669	2.73017	2.52033	2.80681	2.69327	2.60039	2.31079
WBGene00021163	nhr-275	0.856938	0.863226	0.770424	1.39467	1.24553	1.68897	1.11541	1.15836	1.08071	1.04685	1.20618	1.21465	0.519231	1.49634	1.61792	1.1989
WBGene00044521	Y5H2A.4	0.262577	0.0797175	-2.01248	-0.615041	-0.0267205	-0.225303	-2.02037	-3.06771	-0.33852	-1.24977	0.596123	-0.39358	1.45857	0.0245882	-1.68325	0.888556
WBGene00003649	nhr-59	2.10585	2.03772	2.13368	2.08839	2.40624	2.52821	2.86869	2.63668	2.16003	2.27652	2.19117	2.37299	1.94904	1.99015	2.29512	2.25219
WBGene00020852	nhr-228	3.60417	3.43669	3.44888	3.60387	3.55639	3.80444	3.60361	3.71552	3.68849	3.54182	3.52412	3.38073	3.69668	3.57976	3.65405	3.80694
WBGene00020851	nhr-227	0.0164163	0.298727	0.239909	0.889751	0.580268	0.555384	0.829734	0.839178	0.384963	0.455491	-0.140843	0.477687	0.0405772	0.319036	0.494288	-1.09234
WBGene00020849	nhr-225	-0.0522964	0.0316232	0.343002	0.197873	0.0170009	0.104005	-0.118551	0.314757	0.42504	0.15741	0.366117	0.588718	0.132208	0.525486	0.463592	0.637017
WBGene00003705	nhr-115	3.47585	3.19064	3.0164	3.47242	3.49201	3.115	3.40236	3.52368	3.5183	3.32207	3.52012	3.06585	3.63927	3.38678	3.42627	3.65692
WBGene00020850	nhr-226	3.74244	3.66271	3.4756	3.79939	3.71744	3.72531	3.77473	3.83746	3.73307	3.84689	3.81254	3.60422	3.67399	3.69541	3.89166	3.72313
WBGene00021235	Y19D10B.6	3.32147	3.52185	4.14204	3.65326	3.51506	3.68159	4.6528	4.58334	3.10866	3.49112	3.34142	3.54119	2.88792	3.4078	3.50375	3.16356
WBGene00021236	pud-1.2	6.11518	6.93423	5.91722	6.68652	5.42309	4.9518	4.21047	4.37167	6.36804	7.35418	6.09067	6.06465	6.7705	6.80421	5.94992	6.50797
WBGene00017500	pud-2.2	6.83422	7.20883	6.09942	7.31713	6.22733	5.63332	4.53986	4.84689	6.99573	7.90274	6.66267	6.81754	7.7108	7.4786	6.19151	7.02688
WBGene00017501	pud-3	3.62633	4.43554	3.20155	4.01313	2.50166	2.37804	1.18291	1.09072	3.87003	4.66858	3.66108	3.5039	4.41932	4.19602	3.44995	4.0456
WBGene00017498	pud-4	3.1638	3.73206	2.51108	3.86376	2.33893	2.02068	0.207435	0.694788	3.4568	4.45909	3.24785	3.47528	3.99706	4.03307	2.94957	3.42461
WBGene00017490	pud-2.1	6.90728	7.21153	6.15951	7.33616	6.21506	5.78449	4.58267	4.87061	7.0524	7.95044	6.67575	6.78827	7.70708	7.41772	6.33833	7.13319
WBGene00017499	pud-1.1	6.08551	6.78311	6.01478	6.63826	5.42004	4.94154	4.22055	4.26064	6.30366	7.21127	6.0994	5.97721	6.77406	6.72267	5.79055	6.37183
WBGene00017497	irld-32	0.0164163	-0.296431	0.239909	-0.0431347	0.100659	-0.381422	1.06262	0.754289	-0.0368638	0.0595625	-0.48188	0.357393	-0.845766	-0.277068	-0.242677	0.214326
WBGene00021224	clec-209	2.75506	2.42975	1.70096	1.8966	2.03306	1.56611	0.207435	1.24387	2.73107	2.85967	2.10842	1.8263	2.34346	2.38942	1.73821	2.77348
WBGene00018910	F56A4.2	4.73353	3.96436	3.3326	3.68528	3.68731	3.62115	1.64459	2.67568	4.46524	4.25043	3.97609	3.43622	4.3278	3.81434	3.75257	4.57412
WBGene00001758	gst-10	7.96533	8.01326	7.42912	7.76527	7.63358	7.74565	6.79661	6.98699	8.01811	8.14582	7.7155	7.22023	8.00324	8.14793	7.934	8.57328
WBGene00021565	Y45G12C.1	4.35999	4.10463	3.68633	3.68923	3.79169	3.93431	3.30345	3.56164	4.24224	4.1939	4.3915	4.16325	4.44411	4.25232	4.03426	3.53932
WBGene00016234	C29G2.6	2.66161	3.62674	3.84404	2.20341	2.34752	2.02068	2.84805	3.04081	2.9041	2.6902	2.76436	1.87092	2.56517	2.34652	2.40421	2.49894
WBGene00018760	irg-3	4.9019	5.02473	4.17967	4.66636	4.90001	5.10676	4.21249	4.42757	5.08306	5.21607	4.51712	4.29736	4.91639	5.23257	5.04402	5.54924
WBGene00018762	F53E10.6	4.86511	4.70069	5.1089	4.42462	4.61358	4.52958	5.03034	4.97746	4.89075	4.68303	4.59137	4.21321	4.84709	4.54578	4.79403	4.26522
WBGene00018758	F53E10.1	5.08301	5.23975	4.98553	5.23147	4.94597	5.00598	5.02114	5.08276	5.03044	5.2189	5.21052	5.06505	4.89856	5.2545	5.35122	5.5185
WBGene00302982	W02H5.19	2.90756	2.26272	1.81295	2.68726	2.56194	2.69387	1.6917	2.17478	2.72306	2.16331	2.51411	2.93887	2.72823	2.6231	2.84627	3.18721
WBGene00020957	W02H5.2	4.72842	4.55731	4.09112	4.64616	4.70663	4.75959	3.73592	4.22953	4.69567	4.70342	4.6638	4.9878	4.74193	4.65751	4.81849	5.30089
WBGene00020962	W02H5.8	5.17229	5.33695	4.60137	5.33601	4.81587	4.73604	3.39526	4.03932	5.20316	5.47044	5.59089	5.84273	5.19132	5.39404	5.53592	5.44846
WBGene00020955	angl-1	4.21769	4.2191	3.61259	4.19926	3.96911	4.21551	3.17672	3.5322	4.14361	4.10165	4.16965	4.28916	4.35895	4.12797	4.22707	4.40961
WBGene00003579	ndx-2	4.01432	3.98029	3.27727	4.05968	3.93248	4.06861	3.10457	3.68526	3.93392	3.91492	3.94662	3.62173	4.02721	3.96378	3.92865	4.80312
WBGene00020954	W02G9.4	0.779976	1.13766	3.42949	0.36533	0.325951	-0.153153	2.83236	1.89972	1.05539	0.00803219	0.435658	0.314957	1.28975	-0.34578	-0.347647	0.0172891
WBGene00020952	kel-8	6.31935	6.59735	6.09574	6.6756	6.45499	6.66328	5.92184	6.37908	6.24889	6.66104	6.81885	7.19596	6.34136	6.56082	6.76265	6.15908
WBGene00020953	W02G9.3	3.9455	3.8786	3.26857	4.01943	4.02371	3.87946	2.77883	3.31228	4.06652	4.04845	3.94364	3.94757	4.08855	4.12163	4.13754	4.85572
WBGene00021564	Y45G12B.3	4.82736	4.73863	4.07374	4.74821	4.68985	4.77122	3.66392	4.04529	4.93131	4.61146	4.72062	4.83101	4.78315	4.87881	4.85147	5.52779
WBGene00021563	Y45G12B.2	4.6895	4.83285	4.2631	4.74631	4.65222	4.97009	4.08154	4.44573	4.80792	4.74729	4.74137	4.74572	4.63634	5.0356	4.93915	5.28087
WBGene00021562	nuo-5	8.38203	8.21077	7.45189	8.21451	8.13245	8.18049	7.07002	7.47849	8.31878	8.19363	8.25606	8.54241	8.34398	8.18036	8.37944	8.76932
WBGene00016048	C24B9.3	7.70047	7.77913	6.9643	7.50348	7.42373	7.57957	6.11676	6.88628	7.64871	7.67466	7.40524	7.49427	7.85036	7.80236	7.70076	8.22639
WBGene00016052	dod-3	5.12445	5.36026	3.99677	4.11655	5.09875	5.13405	2.10239	2.43327	4.78885	5.07451	3.92562	3.80537	4.56825	5.3294	3.906	5.05955
WBGene00000977	dhs-14	6.44151	6.30791	5.98852	6.16312	6.09142	5.93586	5.78393	5.8927	6.3117	6.36206	6.30675	5.86496	6.52056	6.27574	6.13784	6.1309
WBGene00004130	ketn-1	7.30461	8.27625	7.48584	7.53978	7.24079	7.47922	5.92677	7.27864	6.56529	7.24991	7.0722	7.84657	7.00901	7.6797	6.74521	5.76891
WBGene00018823	F54E2.1	7.62581	7.45917	7.32803	7.55204	7.51351	7.68697	7.30476	7.78905	7.68733	7.52287	7.67136	7.38954	7.58772	7.61535	7.85027	8.20289
WBGene00020183	T03D3.5	1.82856	1.28853	2.07498	1.43289	1.89928	1.43181	2.06709	1.76156	2.64884	1.40658	1.73363	1.66672	1.87139	1.69755	1.34229	1.4012
WBGene00020182	ugt-53	4.84636	4.24833	4.09358	3.94864	4.20476	4.33322	3.97369	4.19237	4.70791	4.14404	4.14391	3.98865	4.80594	4.20205	4.06014	3.67933
WBGene00018138	folt-2	9.54548	8.92875	9.12726	8.53477	8.81602	8.58296	8.50757	8.76037	9.34084	8.85586	9.09173	8.65381	9.7074	8.78821	8.71971	8.68028
WBGene00018140	F37B4.10	2.4419	2.83197	2.70419	3.30736	3.09812	2.86867	3.30724	3.37523	2.98676	3.14851	3.08966	2.93887	2.88133	2.99364	3.18418	3.03912
WBGene00002055	ifc-1	8.05534	7.96566	7.29519	7.80201	8.81988	9.02997	8.1647	8.72048	7.9227	7.87222	7.89596	7.84121	8.10234	7.96987	8.01843	8.38542
WBGene00016281	pals-32	0.965191	0.718836	-0.033852	0.197873	6.92873	7.07824	6.85663	7.04547	0.575066	0.601712	0.46921	1.19138	0.79634	1.01091	0.228214	0.0860018
WBGene00016282	C31B8.7	3.73736	3.594	3.34507	3.66133	3.58572	3.69142	3.60361	3.71177	3.71702	3.57761	3.72844	3.56854	3.75189	3.71241	3.82681	4.27996
WBGene00016283	zmp-3	3.64272	2.71503	2.72343	2.50194	3.38762	3.52547	3.26503	3.44911	3.91294	1.97487	2.68805	2.76062	3.51285	2.61408	2.93845	2.7312
WBGene00016285	C31B8.12	1.35834	0.99447	0.794877	1.50642	0.637412	0.511663	0.331615	0.724845	1.08071	1.21536	1.30239	1.14369	0.878024	0.954879	1.80095	1.55455
WBGene00019105	asp-8	7.40133	7.61059	6.79051	7.53265	7.41635	7.93521	6.62898	7.16745	7.61581	7.8591	7.61135	7.39432	7.37677	7.90504	7.90395	8.58149
WBGene00019108	chpf-2	1.77006	1.30885	1.41576	2.20341	1.95654	1.98914	2.47654	2.48688	1.78211	2.15148	1.51008	1.73268	1.12107	1.53507	1.48668	2.82464
WBGene00016849	acs-21	3.04548	2.97235	3.12165	2.97317	3.08277	3.13675	3.64907	3.71552	3.13306	2.97822	2.95996	3.05944	2.89447	3.0415	3.3317	3.17937
WBGene00016860	cyp-33C9	3.91883	4.16718	3.50924	3.92537	3.7663	4.09107	2.84805	3.58231	3.93044	4.11694	3.96143	4.05138	3.79459	4.08946	4.19473	4.12938
WBGene00022261	clec-210	2.64	2.19883	2.05488	2.59757	2.2863	3.10768	2.6416	2.82884	2.45922	2.47934	2.45672	2.38329	1.85803	2.56813	2.77306	3.50209
WBGene00017175	irld-3	1.19006	0.807192	2.47371	-0.269906	0.665157	-0.556509	0.850643	-0.830674	1.39509	-1.38101	-1.58142	-1.10728	1.67208	-1.79644	-0.347647	-3.01833
WBGene00017172	F02C9.1	0.739899	1.53268	1.44695	1.18673	1.22704	0.718113	1.42519	1.81842	0.74301	1.3247	0.502	0.990335	-0.00751706	1.30789	0.524346	-0.21098
WBGene00016474	C36C5.5	4.52237	4.97632	5.07686	5.70445	5.36401	5.14483	6.07072	6.0171	4.99261	5.76341	5.22164	5.40558	4.69762	5.3472	5.29458	5.94687
WBGene00016481	C36C5.12	1.24836	1.80003	1.86006	1.84084	2.01161	1.60824	2.54869	2.68335	1.47362	2.06588	1.22594	1.99706	1.20787	1.68037	1.91879	2.90291
WBGene00016483	C36C5.14	-0.886286	-0.178594	0.794877	-0.695211	-0.0267205	-1.11839	1.74851	1.40106	-0.810588	0.15741	0.0486348	-0.39358	-0.935964	-0.148743	0.524346	-0.816701
WBGene00016484	C36C5.15	-1.70941	-0.993039	0.0898833	-0.466942	0.100659	-0.381422	1.04459	1.01975	-0.407232	-0.415776	-0.301308	-0.465729	-0.845766	-0.34578	-0.520978	-0.947945
WBGene00022260	Y73C8B.3	5.74053	6.02588	5.88626	6.08802	5.79051	5.84189	5.94389	6.03969	5.98131	6.09047	6.09672	5.72612	5.80202	6.10362	6.06686	6.57524
WBGene00022259	Y73C8B.2	2.89849	3.12912	3.71864	3.14417	2.91381	3.2001	4.0525	3.76337	2.86821	3.16036	3.23816	3.16475	2.61367	3.12639	3.42228	3.12326
WBGene00022258	Y73C8B.1	3.20854	3.35599	3.50554	3.56997	3.38762	3.52547	3.47822	3.47587	3.23803	3.64241	3.61685	3.29053	2.88792	3.56111	3.36114	2.9312
WBGene00019525	K08D9.4	1.48497	1.20426	1.59355	1.33538	1.68562	1.76542	2.35009	2.3776	1.2239	1.52129	1.35718	1.9142	0.930019	1.55406	1.37564	0.441097
WBGene00000168	apx-1	2.28364	1.1824	-0.485231	0.775418	1.41852	-0.556509	-2.02037	-0.920872	2.14811	-0.728933	-0.48188	0.271236	2.39986	-0.0886224	0.07418	-0.386067
WBGene00001771	gst-23	0.893932	1.36815	1.19468	1.65932	1.18932	0.793076	1.16633	1.40106	1.2239	1.55759	1.32089	1.2601	0.617635	1.26245	1.23732	1.64842
WBGene00020878	T28A11.16	2.74497	2.98503	2.90849	2.99249	3.20594	2.99312	3.64907	3.49344	2.86821	3.08154	2.93015	2.91775	2.06984	2.87031	2.96609	2.52392
WBGene00020873	T28A11.6	2.76508	2.59606	2.65828	2.41868	3.31066	3.56878	4.39259	4.40454	3.01985	2.8303	2.59991	2.62825	1.65673	2.80049	2.28638	2.84461
WBGene00020879	T28A11.17	-0.654961	0.171348	0.128877	-0.0431347	-0.321168	-0.301252	0.239497	0.274679	-0.479382	0.0595625	0.00354688	-0.259279	-0.398307	0.129558	-0.649302	-1.43337
WBGene00020881	T28A11.19	1.68818	0.718836	-0.0775734	0.325253	1.92246	0.718113	1.42519	0.811433	1.85727	0.566522	0.565426	0.756663	1.07562	0.804462	0.463592	1.45415
WBGene00020883	fbxa-64	4.88821	4.97473	4.76811	5.35106	5.40778	5.30227	5.77849	5.78448	4.99261	5.49287	5.03819	5.092	4.56414	5.10644	5.05049	5.43864
WBGene00020869	T28A11.2	5.30354	5.63229	5.56495	5.7971	5.71205	5.66734	6.47422	6.4756	5.46103	5.80174	5.77068	5.536	4.71439	5.66135	5.6839	5.84647
WBGene00269355	T28A11.25	0.779976	0.656775	0.888743	0.889751	0.550825	0.0438837	1.2474	1.24387	0.165953	0.636063	0.655624	-0.0232113	-0.335571	0.362757	0.6659	0.387658
WBGene00018055	F35F10.5	2.50304	2.91385	3.28592	2.88631	2.81819	2.64411	4.10565	3.76337	2.93912	3.10012	3.13218	2.86725	2.23396	2.71873	2.57907	2.61974
WBGene00018057	F35F10.7	0.0164163	-0.0696601	0.614304	0.404324	0.458706	0.511663	2.17879	1.79027	0.117859	0.335197	-0.0429957	0.179606	-1.13527	-0.148743	0.264283	-0.696407
WBGene00018056	F35F10.6	3.38781	3.45959	3.72183	4.16277	4.08405	3.81348	4.74083	4.73688	3.53213	4.16772	3.69338	3.78609	2.94589	3.95309	3.69757	4.41295
WBGene00018054	F35F10.4	2.10585	2.72263	2.6516	2.8085	2.64091	2.46084	2.8271	2.72856	2.14811	3.13657	2.70926	3.07859	1.80333	2.76019	2.68266	1.91712
WBGene00018060	arrd-18	3.82137	4.16718	3.6699	4.02256	4.28519	4.58073	3.57248	4.10364	3.9951	4.27516	3.96143	4.3948	3.53401	4.38015	4.15925	4.67236
WBGene00018061	arrd-19	3.59297	3.73206	3.03192	3.48157	3.68393	3.84904	3.23751	3.5658	3.62968	3.67169	3.45881	3.60422	3.2105	3.77037	3.81165	4.12122
WBGene00018052	F35F10.1	2.96084	3.51311	3.81743	3.1092	3.23862	3.22061	5.33115	5.33134	2.89699	3.12452	3.25749	2.91775	1.34824	2.68469	3.40623	2.14355
WBGene00018063	F35F10.14	-0.280565	-0.806626	0.275098	-0.466942	-0.216198	0.16172	-0.595873	0.1473	-0.210195	0.292762	0.134791	0.438693	-0.680707	0.0245882	-0.347647	-1.09234
WBGene00015882	C17B7.8	1.43564	1.92377	1.53668	1.48839	1.61625	2.06672	1.36833	1.81842	1.73506	1.34561	1.6336	1.76457	0.904256	1.57279	1.37564	0.682105
WBGene00015879	C17B7.5	3.06183	2.62066	2.79184	2.52865	2.95934	3.39919	3.77473	3.98136	2.74697	2.54409	2.71626	2.83007	1.8172	2.61408	2.87572	2.22198
WBGene00015878	C17B7.4	1.90303	1.2258	1.49252	1.82656	2.11582	1.76542	2.32789	2.41495	1.84255	1.61038	1.85282	1.61519	1.28975	1.59129	1.34229	2.07759
WBGene00015884	C17B7.10	0.856938	0.48883	0.720238	0.969921	1.26379	1.40816	1.55825	1.45585	1.05539	1.30349	1.14521	1.14369	0.299664	0.926024	0.299472	-0.386067
WBGene00015877	C17B7.3	-0.886286	0.338805	-0.427516	-0.0431347	-0.0267205	-0.381422	0.577192	0.102212	-0.555331	0.455491	-0.419144	-0.893151	-1.98327	0.772401	-0.460857	-1.63982
WBGene00015885	fbxa-65	4.5312	4.76645	4.63053	5.13478	5.0692	5.08269	5.62538	5.58692	4.72205	5.15815	4.69604	4.73972	4.29595	4.71557	4.85591	5.12632
WBGene00015876	C17B7.2	-0.365454	-0.0696601	0.239909	0.442292	0.609123	0.511663	1.39704	0.754289	0.0681057	0.416497	0.534062	-0.259279	-0.680707	-0.0309069	0.114257	-0.585375
WBGene00268213	C17B7.15	0.0164163	0.591924	-0.122661	-0.0431347	0.140736	0.997089	0.62652	0.919348	-0.0368638	0.335197	0.216092	-0.196543	-0.935964	0.273948	0.07418	1.06913
WBGene00015886	C17B7.12	0.371511	-0.424755	0.469914	0.152785	0.458706	0.16172	1.32416	1.47366	0.610255	0.765831	0.330048	-0.136422	-0.16224	-0.0309069	0.794798	-0.0548607
WBGene00015437	scrm-3	1.27665	1.4799	1.35127	1.27354	1.36876	1.60824	1.92646	1.68717	1.13003	1.19246	1.26467	1.06905	0.980205	1.16703	1.34229	0.888556
WBGene00015435	C04E12.5	0.930002	1.30885	2.00335	1.64311	1.6991	1.70846	3.54388	3.35615	1.39509	1.67788	1.375	1.92835	0.519231	1.28535	1.18182	1.16753
WBGene00015434	C04E12.4	2.82377	1.91053	3.57072	0.995685	2.2863	2.16877	3.31102	2.9161	2.9041	1.12149	1.78782	1.36781	2.7573	1.43622	1.25535	0.926524
WBGene00015433	C04E12.2	3.52384	3.66665	3.49811	3.80304	3.90074	3.74904	4.30819	4.22691	3.8258	3.95289	3.65015	3.7347	3.10136	3.87975	3.91454	4.40625
WBGene00015440	arrd-20	0.893932	1.1824	0.720238	1.11802	1.54337	1.7277	0.577192	0.783144	1.45438	1.21536	1.1243	1.74871	1.12107	1.59129	1.64553	1.62552
WBGene00015441	arrd-21	1.46052	1.69587	1.07997	1.16419	1.75181	2.19665	1.08043	1.30484	1.70282	1.2379	1.54197	2.01042	0.739197	1.78048	1.77618	1.34624
WBGene00020620	T20D4.15	0.520889	1.11476	1.019	1.14129	0.916696	1.14751	1.78155	1.60875	0.117859	1.5754	1.16582	0.878225	-0.1088	1.01091	1.02246	0.768262
WBGene00020618	T20D4.12	2.6723	2.3826	2.3879	2.64718	3.01431	2.84244	3.75546	3.77778	2.70689	2.93748	2.42287	2.47287	1.7023	2.82414	2.49049	3.3567
WBGene00020617	T20D4.11	4.32993	4.46978	4.36051	4.9544	4.96423	4.80784	5.3533	5.27404	4.63503	5.08388	4.78532	4.86082	4.41248	4.84453	4.72452	5.53855
WBGene00020616	T20D4.10	4.05979	4.32266	4.42264	4.70591	4.65395	4.55134	5.28869	5.37108	4.30534	4.99237	4.47851	4.38458	3.97248	4.53149	4.41328	4.8259
WBGene00044718	T20D4.20	-0.365454	-0.721737	-0.485231	-0.615041	0.17973	0.16172	0.577192	0.353751	-1.0099	0.00803219	-1.11575	-0.324867	-3.08281	-1.79644	-0.718015	-1.09234
WBGene00020615	T20D4.9	1.19006	1.01934	1.3999	1.7224	1.00619	1.35966	1.50649	1.30484	0.710949	1.04685	1.14521	1.40874	-0.1088	1.26245	1.27316	0.0860018
WBGene00020612	arrd-22	2.89849	2.79644	2.8455	2.88631	3.03572	3.51443	2.87891	3.11077	3.1148	2.91667	2.84963	3.01374	2.45414	3.0415	2.93845	2.92183
WBGene00020611	T20D4.5	2.5617	2.01317	2.40388	1.8966	2.83661	2.91136	3.76099	3.65436	2.62323	2.17504	2.12955	2.23186	2.12665	1.91872	1.83732	1.10268
WBGene00020609	T20D4.3	2.80447	2.71503	2.83375	2.21442	2.96493	3.26737	4.17982	4.24776	2.57061	2.6403	2.44833	2.69595	1.77518	2.8163	2.51315	0.725826
WBGene00000478	cfz-2	0.423042	0.452761	0.770424	0.804862	0.490071	0.639042	0.174646	0.0075752	0.575066	0.203952	0.534062	0.878225	0.175929	0.446415	0.638678	0.387658
WBGene00017868	slc-28.2	0.612519	0.890447	1.21294	0.152785	0.637412	0.371938	0.361059	0.391719	0.538996	0.00803219	0.330048	-0.136422	0.679696	0.446415	0.191219	0.999587
WBGene00017867	slc-28.1	3.52384	3.73957	2.96884	3.37763	3.83508	4.02651	3.44423	3.61478	3.65096	3.4958	3.49183	3.57754	3.56311	3.71663	3.56287	4.30899
WBGene00001781	gst-33	1.60138	1.72641	1.05993	1.31506	1.65827	1.85562	1.16633	1.45585	1.61892	1.81913	2.40565	0.588718	1.36723	1.57279	1.45581	2.17544
WBGene00003096	lys-7	2.51496	2.81076	5.32999	2.06425	1.89928	0.898686	3.44423	2.38703	2.6059	0.796528	1.55765	0.990335	2.41818	0.525486	1.25535	-0.696407
WBGene00015577	ugt-64	7.17863	6.73933	6.25569	6.28174	6.58822	6.56042	5.88177	6.09396	7.14679	6.84299	7.07288	6.66276	7.45705	6.81998	6.62118	6.26475
WBGene00015574	irg-1	2.55015	1.93688	2.02418	1.59336	2.51697	2.35348	2.53583	2.95465	2.42997	1.04685	1.70575	1.61519	2.42725	1.7313	1.77618	1.28909
WBGene00020756	T24A6.20	4.79105	4.35233	3.92104	4.12533	4.11204	4.16701	3.53745	3.85795	4.62	4.34432	4.50504	3.81682	4.81806	4.22296	4.25423	4.56512
WBGene00020744	T24A6.1	0.567432	0.558371	1.13846	0.404324	0.360303	-0.556509	1.92646	1.52581	-0.150074	0.15741	0.216092	0.226148	0.132208	-0.277068	0.07418	-1.63982
WBGene00001736	grl-27	2.07397	1.11476	0.794877	0.862006	0.984335	-0.755818	-4.68334	-3.06771	1.82767	1.42634	2.05417	0.963114	2.1813	0.362757	0.0329573	2.57263
WBGene00020696	pygl-1	9.12658	9.21797	8.44206	9.11062	8.89201	9.04574	7.55895	7.98728	9.1315	9.24056	9.16025	9.43665	9.11752	9.31509	9.22325	9.50214
WBGene00004422	rpl-11.1	8.15084	7.88083	9.16072	6.82992	7.59195	6.40405	8.76482	8.04482	8.39501	6.20001	6.9686	6.04855	8.56305	6.37248	6.50634	6.13496
WBGene00020695	T22F3.2	4.84872	4.53376	3.87304	4.43877	4.61536	4.81909	3.88018	4.23476	4.82487	4.67685	4.53505	4.61628	4.81979	4.65532	4.7863	5.18819
WBGene00020700	T22F3.11	0.204861	-0.178594	-1.24196	-2.36506	0.550825	0.270655	-3.09837	-1.35151	0.864572	-1.86644	-1.72581	-0.893151	0.218364	-1.31101	-2.61614	-1.43337
WBGene00019097	F59B1.2	7.65203	7.838	7.42912	7.65541	7.51065	7.72904	6.803	7.32782	7.63356	7.86726	7.79765	7.67893	7.7695	7.917	7.83348	7.87633
WBGene00019100	F59B1.8	4.86744	4.97155	4.72899	5.35852	4.74289	4.65043	4.02976	4.26576	5.17553	5.11313	5.36222	5.15501	4.934	5.00661	5.42478	6.09697
WBGene00019101	F59B1.10	-0.551867	0.0797175	0.439218	-0.332641	-0.267729	-0.466311	1.39704	1.01975	-0.0923589	-0.218739	-0.192373	-0.621849	-0.463895	-0.41793	0.114257	0.387658
WBGene00000062	acr-23	0.930002	1.13766	0.55827	1.18673	1.33462	1.47798	0.526118	0.919348	1.05539	1.14554	1.28365	1.14369	1.07562	1.01091	1.12411	1.47992
WBGene00044527	Y39H10B.2	5.14762	5.14404	4.70177	5.24764	6.00789	6.10906	5.91068	6.17648	5.01739	5.33716	5.23511	4.85897	5.37604	5.2311	4.95717	5.00736
WBGene00194902	Y39H10B.3	-1.70941	-1.09613	-0.970658	-0.695211	5.34805	5.41336	5.30677	5.52848	-1.85789	-1.38101	-0.84445	-1.66367	-1.49784	-0.574049	-1.82764	-3.01833
WBGene00021081	pals-33	-2.23992	-1.60309	-2.3995	-3.50257	7.35112	7.68421	7.26296	7.52461	-1.51686	-1.5254	-2.80381	-1.35881	-1.13527	-0.749136	-3.26821	-2.17034
WBGene00021080	W08A12.3	1.66697	1.68036	0.933482	1.20893	1.6991	1.54458	1.5196	1.62478	1.2905	1.2601	1.61872	1.73268	1.67208	1.3947	1.63179	2.14355
WBGene00021079	W08A12.2	2.19748	2.42975	2.28808	2.4376	2.48619	2.18278	2.71754	2.58026	2.21821	2.30882	2.50605	1.74871	1.80333	2.09757	2.06909	2.88374
WBGene00021078	unc-132	4.17323	3.84421	3.24657	3.84262	3.82282	3.62115	2.50978	2.9161	4.40389	3.11846	3.0347	3.62608	4.31807	3.46409	3.42627	3.72852
WBGene00003025	lin-40	6.02008	6.08599	5.36817	5.99768	6.044	6.16039	5.04402	5.36513	5.93782	6.04805	6.02591	6.44823	5.90222	6.18122	6.08651	6.25825
WBGene00020854	T27C4.1	4.93111	4.75723	4.06119	4.67036	4.76068	5.14483	3.96412	4.4138	4.92609	4.66234	4.7753	4.75963	4.63829	4.88069	4.82152	5.40877
WBGene00020855	hpo-36	4.23941	4.27697	3.78728	4.57104	4.3357	4.90609	4.38544	4.26064	4.38115	4.46866	4.45148	4.97423	3.34585	4.40127	4.59951	4.72448
WBGene00003479	mtm-9	3.59858	3.41342	2.80394	3.44463	3.46858	3.55269	2.88905	2.98602	3.47601	3.52359	3.34142	3.69802	3.36014	3.44387	3.59863	4.04128
WBGene00021482	Y39H10A.6	5.05265	4.91964	4.73057	4.98527	4.94739	5.14661	4.19216	4.52261	5.14436	4.8822	4.95182	5.28298	5.04868	4.97351	5.08619	5.81012
WBGene00000498	chk-1	3.4636	3.07676	3.03705	3.58702	3.31505	3.27393	2.88399	3.14452	3.78404	3.24626	3.08426	3.60862	3.27223	3.04821	3.43816	3.62263
WBGene00019961	R08E5.1	2.40393	2.12052	1.63477	2.2362	1.57296	2.00499	0.98909	1.60875	2.08696	2.37133	2.09773	2.42379	1.71717	2.00403	2.55014	2.32507
WBGene00019963	R08E5.3	7.69819	7.70824	7.26979	7.91265	7.40148	7.7065	6.74415	7.36974	7.71916	7.64255	7.70255	7.67553	7.43613	7.81643	7.96258	8.4095
WBGene00019962	cysl-3	4.77874	4.77195	4.56983	4.89233	4.59206	4.92705	4.15692	4.72019	4.69362	4.71351	4.6818	4.62933	4.61267	4.90492	5.01388	5.29
WBGene00019965	R08F11.1	5.09099	5.16927	4.59616	5.30801	5.1302	5.31981	4.22055	4.60774	5.06731	5.17723	5.24241	5.67146	5.03688	5.19678	5.41578	5.58677
WBGene00019967	cyp-33C8	3.68026	3.26012	3.51661	2.84439	3.81355	3.76309	3.78019	3.84089	3.68849	3.01784	3.47954	2.87458	3.70043	3.37081	3.45776	2.40793
WBGene00019968	R08F11.4	0.856938	-0.123099	0.0498059	0.00839557	0.0170009	-0.0188521	0.602067	0.600666	0.301305	-0.158618	-0.245813	-0.196543	-0.00751706	0.129558	-0.0982872	-0.696407
WBGene00019180	H10D18.5	2.81415	2.83197	2.76734	2.97317	2.43069	3.22061	2.26698	2.88316	2.74697	2.69835	2.59991	2.96654	2.2026	3.00057	2.93286	3.29273
WBGene00018543	ugt-32	1.78982	2.00073	1.75181	1.95029	1.54337	2.12592	2.06709	2.24905	1.60154	2.09086	2.08696	1.56175	1.65673	2.08457	1.51689	0.888556
WBGene00018540	btb-21	3.38131	3.16857	2.90287	3.29704	3.52645	3.44058	3.66096	3.5782	3.45196	3.47697	3.33688	3.20015	3.12943	3.40258	3.24861	2.84461
WBGene00015906	C17E7.13	0.567432	0.943396	0.0898833	0.197873	0.550825	0.597819	-0.291018	-0.0937081	1.05539	0.203952	0.62618	0.271236	1.24939	0.706059	0.463592	0.441097
WBGene00015897	nhr-156	5.15716	4.86065	4.30626	4.70005	4.81742	4.90186	4.04118	4.2555	5.11862	4.96392	5.11704	4.61191	5.21247	4.84645	4.91383	4.77478
WBGene00019473	cyp-35A5	4.02686	3.91551	3.94855	3.86376	3.78538	3.55807	3.09584	3.02881	3.62538	4.17065	3.73879	3.45099	3.79459	4.10241	3.75257	4.18526
WBGene00019472	cyp-35B1	2.61806	3.30127	2.29666	3.11508	2.50933	2.81572	0.891573	1.45585	2.78596	3.26833	2.98916	3.04653	2.39986	3.34379	3.10683	3.53932
WBGene00020386	cyp-34A4	1.95647	2.26272	3.35333	2.19231	1.6991	0.932238	1.08043	0.995297	2.01	1.89201	1.92713	1.46804	1.83094	2.08457	1.69922	1.5301
WBGene00015041	cyp-34A6	0.520889	0.171348	0.720238	-0.0431347	0.100659	0.639042	0.742929	-0.320479	0.710949	0.37642	-0.09109	-0.136422	0.338659	0.0245882	-0.00947795	-0.386067
WBGene00015043	cyp-34A8	4.58874	4.04531	4.38287	3.36286	3.88902	3.43474	4.89849	4.4207	4.50785	3.83954	3.80927	3.65188	4.42159	3.72503	3.45386	3.44437
WBGene00015044	cyp-34A9	3.99742	4.3838	4.22086	4.64616	3.8653	3.80897	3.40589	3.23607	3.92696	4.62006	4.17728	4.23044	3.83606	4.68145	4.27205	4.27261
WBGene00015046	nlp-34	3.8069	3.48214	2.91408	3.25499	3.52645	2.63395	2.22756	2.26959	3.68023	3.77934	3.51611	2.91065	3.71161	3.39733	3.08682	3.89575
WBGene00003769	nlp-31	5.36905	5.81565	5.78385	5.86507	5.86866	5.82636	6.55686	6.66869	5.10018	6.06784	5.4954	5.56345	4.71625	5.75148	5.21618	4.42957
WBGene00003768	nlp-30	4.87671	5.70117	5.37224	5.4557	5.54664	5.45291	4.99673	5.24841	4.79076	6.07881	5.59185	5.17145	4.94826	5.90631	4.90386	4.85572
WBGene00003767	nlp-29	4.19563	4.62573	4.38085	3.24428	4.06596	4.06861	4.22656	4.4138	3.59935	3.7404	3.34142	3.14065	3.70043	4.09595	2.86988	2.89336
WBGene00003766	nlp-28	2.42936	1.40637	1.3999	0.152785	1.8151	1.14751	2.27473	2.58846	2.47839	0.530453	0.820683	0.788027	2.48053	0.671707	0.367376	-1.09234
WBGene00003765	nlp-27	5.42699	4.4146	4.31897	3.38739	4.71163	4.37652	5.05982	5.16591	5.32599	3.86148	3.91349	3.56854	5.6052	4.01263	3.54831	3.40457
WBGene00019568	K09D9.11	0.0164163	-0.721737	1.43144	0.862006	0.140736	-1.11839	1.14955	0.534323	0.575066	0.15741	-0.245813	0.691812	0.413621	-0.41793	0.299472	-2.53291
WBGene00019565	cyp-35A3	3.10979	3.21238	4.41082	4.21853	3.46858	3.12954	3.77473	3.73041	2.96653	3.20681	3.86389	3.66461	3.00162	3.21851	3.9117	3.77087
WBGene00019564	K09D9.1	2.62907	2.75261	2.71063	3.27617	3.04102	2.56076	2.05813	2.09648	2.59716	3.27924	2.94811	2.93186	2.67589	3.29385	2.24185	2.75249
WBGene00016786	cyp-35A4	0.371511	0.778337	2.19008	1.9237	1.17008	0.217215	1.70325	1.83229	0.165953	0.826585	1.16582	1.46804	0.519231	0.804462	1.77618	1.22959
WBGene00077593	C49G7.12	2.59578	1.16021	1.26638	1.57638	2.36454	1.74668	2.01247	1.80441	2.31736	1.02109	1.10308	1.06905	2.27475	1.21553	1.58977	1.1989
WBGene00016788	C49G7.10	4.51941	4.23246	4.02289	4.62362	4.73145	4.06483	3.8597	3.97199	4.32665	4.58312	4.33574	4.07383	4.74374	4.4803	4.07037	4.9578
WBGene00016783	irg-2	2.6723	1.56683	0.911286	0.804862	2.38136	1.60824	1.42519	1.40106	2.51599	0.994857	1.24544	1.11923	2.64512	1.45654	1.06398	0.387658
WBGene00016781	C49G7.3	1.41033	1.01934	1.60742	2.2362	0.869775	-1.26278	-1.2239	-0.320479	0.257584	-1.01844	1.18614	-0.0232113	1.96159	-0.574049	0.769923	2.23717
WBGene00017035	D1065.3	1.3044	0.624714	1.92796	0.325253	0.17973	-0.987143	1.02632	-0.0937081	0.74301	-0.819131	-1.11575	-0.796935	1.05235	-0.34578	-0.946284	-1.88083
WBGene00268212	D1065.6	1.60138	1.87008	1.71384	2.59757	2.50166	2.14035	2.17879	2.21769	1.9147	2.32996	2.09773	1.63257	2.28477	2.31348	1.67263	3.37741
WBGene00018189	nhr-181	0.0820047	0.917165	0.998091	0.618449	0.745328	1.60824	0.765125	0.600666	0.74301	1.40658	1.08155	1.32568	0.679696	1.28535	1.32531	0.963518
WBGene00194894	T05B4.14	1.0331	1.69587	2.02418	2.05202	1.40212	0.16172	2.27473	1.91283	0.610255	0.968139	1.61872	1.11923	1.32901	1.03813	1.56106	-0.482282
WBGene00020237	phat-4	1.64543	1.32889	2.07498	2.54619	0.796402	-1.81027	-2.36141	-1.35151	0.0681057	-0.728933	1.64832	0.691812	2.29472	-0.277068	1.29076	2.28179
WBGene00003647	nhr-57	2.4419	2.57943	2.74241	2.44697	2.44677	2.2772	2.49657	2.17478	2.19522	2.38149	2.42287	2.17368	2.60569	2.35736	2.03818	0.999587
WBGene00021554	Y45G5AL.1	5.53779	5.18447	4.69204	5.30286	5.31778	5.57875	4.53986	4.99761	5.48847	5.28939	5.32833	5.58146	5.47671	5.32388	5.53315	6.02442
WBGene00021558	Y45G5AM.6	2.33834	2.50213	2.80394	2.64718	2.56194	2.7885	2.17049	2.43327	2.67401	2.45067	2.30704	2.54808	2.3046	2.63206	2.96609	3.48946
WBGene00021556	Y45G5AM.3	4.1882	3.9929	3.94855	4.11655	4.42563	4.53505	4.15482	4.42299	4.3187	3.95969	4.16965	3.96483	4.19863	4.03645	4.37255	4.62119
WBGene00021559	Y45G5AM.7	3.4262	2.91385	3.83522	2.69514	3.1628	2.68405	3.73592	3.18833	3.45196	2.38149	2.75078	2.83007	3.63536	2.63206	2.51315	2.09437
WBGene00021560	coh-4	2.008	1.75631	2.52577	1.43289	2.03306	0.639042	1.93627	0.945111	2.18358	0.913173	0.871757	0.990335	2.35301	1.26245	0.866947	0.54238
WBGene00021555	pid-5	2.32486	1.85634	1.64825	1.29445	1.8151	-0.301252	-0.982896	-0.202643	2.0994	-0.158618	-0.09109	0.935369	2.71347	0.671707	-0.520978	-1.88083
WBGene00021561	Y45G5AM.9	4.60835	4.54237	3.79032	4.54073	4.50454	4.68528	3.41995	4.04529	4.84347	4.50628	4.71364	4.87366	4.81634	4.52909	4.75178	5.45171
WBGene00003704	nhr-114	8.91595	9.07801	8.72158	9.20777	8.77612	9.04502	8.15067	8.64291	8.89972	9.24804	9.22621	9.38237	8.93743	9.32202	9.2772	9.46593
WBGene00019276	algn-5	4.9488	4.90804	4.71784	5.05432	4.97951	4.94565	4.52042	4.84859	5.09397	4.94521	4.99709	4.62499	5.1467	4.94682	5.15745	5.36796
WBGene00019275	rpac-40	4.44034	3.91551	4.22986	4.06881	4.10193	4.05344	3.45792	3.71177	4.56052	3.83585	4.14131	3.62608	4.6519	3.93872	4.08808	4.54085
WBGene00019274	H43I07.1	4.68423	4.47878	4.17735	4.37149	4.5007	4.4794	3.64609	3.9339	4.74796	4.44947	4.37389	4.55379	4.83861	4.54578	4.6361	5.23054
WBGene00003747	nlp-9	2.5617	2.83197	3.51661	2.45628	2.43069	2.63395	3.07822	2.95465	2.58836	2.53501	2.25989	2.43374	2.2026	2.66736	2.7156	2.83466
WBGene00003751	nlp-13	4.70259	4.8152	4.41477	4.65428	4.62599	5.07332	4.32322	4.80001	4.67297	4.67685	4.68894	4.62716	4.65577	4.98404	4.98039	5.18036
WBGene00022522	ZC132.3	-0.654961	-0.493468	-0.545352	0.197873	-0.434378	-1.11839	0.361059	0.314757	-1.24122	0.15741	-0.84445	-1.5032	-0.845766	-0.0886224	-0.649302	0.274447
WBGene00235310	R02D1.2	1.46052	1.49771	1.91687	2.08839	1.8151	1.54458	2.11972	1.80441	1.0034	1.52129	1.42715	1.81111	1.54447	1.49634	1.93006	0.926524
WBGene00003715	nhr-125	1.48497	1.4436	1.90568	1.73775	1.67201	1.50052	1.80316	1.89972	1.4926	1.5754	1.76098	1.99706	1.40446	1.78048	1.91879	1.22959
WBGene00017060	D2063.1	1.24836	1.20426	0.745549	1.43289	1.45076	1.68897	0.931374	1.01975	1.61892	1.36622	1.05969	0.724602	1.0287	1.47658	1.64553	1.67096
WBGene00017061	oac-12	-0.200395	-0.178594	-1.24196	0.0581486	0.0594362	0.104005	-1.41032	-1.01709	-0.407232	-0.819131	-0.48188	0.477687	-0.935964	-0.41793	-0.649302	-0.482282
WBGene00044529	irld-1	0.612519	0.591924	2.07498	0.36533	0.393855	-0.381422	1.00783	0.783144	0.710949	-1.38101	-0.09109	-0.324867	1.16512	-0.34578	-0.583714	-0.696407
WBGene00017062	glrx-3	6.05214	5.75677	5.71023	5.76	5.81548	5.86813	5.03034	5.4086	6.12358	5.73099	5.78407	5.57249	6.13463	5.83243	5.91489	6.59084
WBGene00017981	figl-1	4.26787	3.89213	4.02805	3.75482	3.96354	4.06105	3.5147	3.48468	4.10712	3.80599	4.08561	4.06105	4.18264	3.81434	4.11302	4.44274
WBGene00017982	hpo-18	8.02647	8.44123	7.92165	8.5006	8.26698	8.19093	8.50963	8.59171	8.17103	8.57478	8.2511	7.94007	8.11046	8.36855	8.14398	8.73162
WBGene00003159	mcm-7	4.73608	4.52511	4.02289	4.72529	4.77029	4.75021	3.92276	4.45248	5.07521	4.37006	4.25388	4.98612	4.93718	4.33421	4.93216	4.65833
WBGene00017983	F32D1.3	1.99103	1.88369	1.82487	1.82656	1.97882	2.00499	1.38275	1.43782	2.049	1.8633	1.98627	2.34163	2.22358	1.62758	1.96335	2.06062
WBGene00044530	F32D1.11	3.8069	4.87093	5.6318	5.20686	4.20239	4.69264	6.27159	6.15525	3.92696	4.75513	4.67283	4.56062	2.54863	4.32871	5.00192	4.69728
WBGene00017984	F32D1.5	7.71249	7.39587	7.08478	7.53594	7.48631	7.53249	6.61568	7.09953	7.72769	7.34999	7.49349	7.33815	7.75629	7.44594	7.66706	8.28989
WBGene00017988	fipp-1	5.85752	5.70021	5.16157	5.86157	5.81626	5.89177	4.86292	5.27912	5.8732	5.79985	5.6579	6.09397	5.84328	5.92648	6.03132	6.22246
WBGene00017985	neg-1	2.09	0.558371	0.770424	-0.332641	1.43473	-0.0188521	-0.0784734	-0.830674	2.08696	-2.07289	-1.45017	-0.796935	2.52347	-0.845351	-0.649302	-0.13081
WBGene00017986	F32D1.7	1.38457	-0.23631	-2.3995	-1.18064	0.939596	-0.866849	-3.09837	-2.17463	1.41512	-3.4514	-1.45017	-0.465729	1.49354	-1.31101	-1.9881	-2.17034
WBGene00001714	grl-5	6.05827	6.69756	7.91347	6.98989	6.54267	6.85698	6.4193	6.18529	6.26001	6.70165	6.64672	6.74247	5.31624	6.90562	7.08257	7.50425
WBGene00021627	Y47D7A.15	8.73138	8.21599	7.55077	7.95163	8.11527	7.28025	3.78291	4.61177	8.56129	8.22023	8.63018	8.0862	9.08833	8.21245	7.66474	8.48022
WBGene00021625	Y47D7A.13	9.21306	8.39431	6.9436	7.60321	8.39301	7.80402	6.28845	6.54199	9.0875	8.17148	8.82438	8.00761	9.44547	8.16559	7.71997	9.28858
WBGene00044637	rft-1	4.37969	4.33262	4.02547	4.36656	4.16402	4.18452	4.17982	4.37405	4.39383	4.37006	4.60275	4.06105	4.40331	4.26965	4.60127	4.66396
WBGene00021626	rft-2	4.32993	4.6338	4.02289	4.63596	4.40109	4.64538	3.33718	3.80265	4.49848	4.67685	4.54689	4.64011	4.25322	4.74478	4.89526	5.14255
WBGene00019224	gnrr-5	0.698676	1.13766	1.019	0.94369	0.893426	0.932238	1.75961	1.3246	0.502002	0.796528	1.14521	0.691812	0.768051	0.563454	1.18182	1.03478
WBGene00020370	T08H10.3	1.16001	1.61659	2.4197	1.021	0.580268	-0.556509	2.00317	1.80441	1.2239	0.826585	1.18614	0.131511	1.38596	0.563454	0.07418	-0.482282
WBGene00020369	T08H10.1	8.7948	8.65647	8.2563	8.8228	8.5568	8.75352	7.42355	8.10105	8.87008	8.86788	8.8008	8.62235	8.87849	8.92779	9.00471	9.63061
WBGene00006796	unc-62	6.55846	6.69949	5.95771	6.54647	6.55431	6.73396	5.59163	6.08963	6.5809	6.73224	6.66312	7.00062	6.59088	6.79377	6.78494	6.95809
WBGene00020904	T28F12.1	0.14474	0.0797175	0.933482	0.197873	-0.267729	-0.755818	0.270861	-0.202643	0.0681057	0.00803219	0.00354688	-0.259279	0.0405772	-1.05948	-0.790165	-0.696407
WBGene00004947	sos-1	5.28277	5.10826	4.31474	4.74251	5.0692	5.17842	3.96172	4.31846	5.14436	4.92103	5.08087	5.46622	5.23331	5.17088	4.82152	4.53164
WBGene00022017	Y61A9LA.5	-0.200395	-0.0181298	0.343002	-0.39823	0.0594362	0.16172	0.174646	-0.320479	-0.0923589	-0.347063	0.293054	0.818724	-0.604758	0.486492	-0.946284	-1.63982
WBGene00022018	Y61A9LA.7	-0.455652	1.75631	1.84843	0.479286	0.0170009	-0.466311	0.650565	0.945111	-0.407232	0.796528	0.896632	0.030228	-0.27545	0.926024	-0.0982872	-0.947945
WBGene00022019	sut-2	5.3967	5.581	4.98951	5.16774	5.31231	5.52065	4.44852	4.84689	5.25689	5.33846	5.26407	5.73621	5.53977	5.48711	5.16582	3.91004
WBGene00022015	Y61A9LA.3	4.87902	4.96676	4.48032	4.65023	4.85253	5.07144	4.2949	4.51187	4.64779	5.04924	4.91729	5.2994	4.81634	5.11285	4.51033	3.47031
WBGene00022014	Y61A9LA.1	2.72458	2.33386	2.19927	2.4376	2.50166	2.52821	1.89661	1.97668	2.59716	2.13956	2.39695	2.44363	2.45414	2.34652	2.59332	2.67655
WBGene00022022	Y61A9LA.11	3.52384	3.4413	3.03192	3.56137	3.27058	3.37499	2.32042	3.04081	3.58173	3.50512	3.53999	3.33898	3.61168	3.53268	3.79634	4.11712
WBGene00022021	Y61A9LA.10	5.66362	5.40813	5.0905	5.20272	5.57708	5.47443	4.45366	4.91854	5.52351	5.35531	5.3975	5.48906	5.88174	5.52007	5.38027	4.73789
WBGene00018814	F54D11.4	3.30783	2.87349	2.33051	3.04278	2.98709	3.0705	2.05813	2.56372	3.37221	2.90263	2.91805	3.27954	3.4159	2.97262	3.11673	3.61102
WBGene00018812	sumv-2	5.29146	5.17481	4.42656	5.01707	5.29909	5.27638	4.06374	4.55224	5.22319	5.10242	5.04098	5.5691	5.2359	5.14451	5.12717	5.19014
WBGene00018811	pmt-2	10.806	10.7215	10.2985	10.8441	10.542	10.7763	9.70394	10.1528	10.835	10.819	10.9416	10.9045	10.8418	10.8939	11.0289	11.6017
WBGene00004928	soc-1	3.99316	3.98345	3.57072	3.60387	3.92676	4.06105	3.17672	3.71552	3.85176	3.83954	4.03049	3.95795	3.85635	3.94233	3.75574	3.54543
WBGene00018297	F41F3.3	10.2458	10.018	9.35818	10.118	10.0204	9.88426	7.95894	8.38416	10.3377	10.0779	10.3518	9.68951	10.1565	10.18	10.0994	11.3992
WBGene00044533	F41F3.8	2.42936	3.3164	4.05867	3.00523	2.69575	2.53914	2.50319	2.06157	2.18358	3.0753	2.83684	2.61956	2.04648	2.66736	2.80402	3.17937
WBGene00000712	col-139	10.1883	8.05164	5.61473	5.83238	9.24758	7.48524	0.871253	3.92421	10.2801	7.07	8.24324	7.31479	10.6791	7.25214	6.45215	7.49835
WBGene00018296	F41F3.1	0.856938	0.591924	0.794877	1.11802	0.550825	-0.225303	0.850643	0.353751	0.212496	0.292762	0.46921	0.515655	0.585573	0.954879	0.333824	0.0172891
WBGene00219236	K03B4.9	1.06589	1.2258	1.19468	1.41391	1.26379	1.33478	1.86613	1.55956	0.976683	1.67788	0.94513	0.963114	0.585573	0.926024	1.18182	1.5301
WBGene00019356	K03B4.6	0.567432	1.24701	1.13846	1.41391	1.04894	0.371938	1.36833	1.18021	0.644607	1.46508	0.896632	1.06905	0.739197	1.30789	1.21905	0.590474
WBGene00019355	K03B4.4	0.567432	1.24701	1.70096	0.0581486	0.393855	0.639042	1.32416	1.20175	0.644607	0.15741	0.684478	0.271236	0.175929	0.636518	0.553789	0.849562
WBGene00006392	taf-10	3.73226	3.4459	3.68959	3.2335	3.62863	3.48082	3.24937	3.47587	3.6926	3.18377	3.15812	3.00709	3.62357	3.34924	2.94957	3.00403
WBGene00019354	K03B4.2	5.19841	5.08929	5.02353	4.91275	5.17793	5.16613	4.64683	4.77867	5.29659	5.09008	5.23145	5.03595	5.25768	5.27323	5.16343	5.58083
WBGene00019353	K03B4.1	4.52826	4.48325	4.05614	4.29833	4.43573	4.47371	3.69315	4.07184	4.58062	4.32865	4.38492	4.15426	4.58456	4.50734	4.46456	4.72178
WBGene00019357	cpg-8	3.57029	3.86151	4.69691	3.30736	3.28853	2.4493	4.31384	3.9112	3.41264	2.91667	3.01779	2.98019	3.44746	2.77645	2.9551	2.78386
WBGene00022584	ZC266.1	2.45434	1.32889	-0.970658	-0.152069	1.24553	-0.225303	-2.80887	-2.17463	2.27413	0.884884	1.54197	0.552649	3.01372	1.01091	-0.520978	0.926524
WBGene00018211	oac-24	0.520889	1.28853	1.82487	1.82656	1.02773	1.14751	0.98909	0.866399	0.710949	1.97487	1.54197	1.52499	0.519231	1.21553	1.1436	0.682105
WBGene00004195	prx-6	4.61944	4.63582	4.35641	4.51869	4.55732	4.77354	4.14639	4.45248	4.45317	4.75903	4.89894	4.76555	4.60669	4.81532	4.80325	4.25779
WBGene00018210	F39G3.5	4.74117	4.73112	4.37883	4.68627	4.73636	4.85452	4.75476	4.91202	4.92084	4.85329	4.9294	4.47408	4.70136	4.85796	5.09749	5.33128
WBGene00006570	tig-2	1.68818	1.80003	2.65828	1.9237	2.03306	2.37804	2.70612	2.24905	2.16003	1.75805	1.81417	1.61519	1.92362	2.01777	2.1771	2.23717
WBGene00018208	F39G3.3	4.243	3.88538	3.48314	3.66133	4.16644	4.39769	3.28437	3.73411	4.09475	3.94606	4.04725	4.32435	4.19332	3.87221	4.19005	3.83716
WBGene00018207	F39G3.2	1.12931	0.624714	2.12406	0.775418	0.458706	0.270655	2.04911	0.945111	1.24644	-0.158618	0.293054	0.314957	1.56105	-0.493879	0.524346	-1.09234
WBGene00018206	ugt-61	4.34671	4.29236	4.33364	4.27748	4.08148	4.11318	3.78563	4.14869	4.20532	4.3675	4.10442	4.0253	4.09426	4.39864	4.49144	4.62408
WBGene00015984	C18G1.6	-0.200395	0.452761	1.55111	0.6833	0.939596	-0.0188521	2.08485	1.45585	-0.72039	0.636063	0.921085	0.848781	0.552783	0.706059	0.264283	-0.295869
WBGene00001855	hil-4	4.82497	3.34127	2.04472	3.01156	4.15181	2.62372	0.0354828	0.811433	4.99926	1.14554	1.47748	2.46319	5.19265	1.88912	2.04855	2.57263
WBGene00003994	pgl-3	4.06386	3.25489	1.88305	2.87941	3.38345	1.38411	-1.2239	0.1473	3.98173	0.636063	0.565426	2.19724	4.3964	1.6454	1.68598	1.06913
WBGene00015982	bgnt-1.4	-0.365454	0.171348	0.888743	0.6833	0.0170009	-0.652724	1.35375	0.314757	0.0165754	0.24904	0.0486348	0.515655	0.709753	0.227405	0.524346	-0.947945
WBGene00015987	C18G1.9	2.04136	0.778337	2.25321	0.995685	1.31723	-0.381422	1.09802	0.391719	1.90055	0.00803219	0.62618	0.438693	2.29472	0.0780274	0.553789	-0.585375
WBGene00015981	elt-7	4.34671	4.20832	3.58831	3.91866	3.98296	4.14572	2.65354	3.26192	4.26726	4.29948	4.26587	4.06745	4.29843	4.193	3.99724	4.57412
WBGene00015980	C18G1.1	0.423042	0.863226	0.794877	0.6833	0.0594362	0.597819	1.89661	1.57614	0.835129	0.636063	0.330048	0.0817583	0.218364	0.804462	0.913118	0.274447
WBGene00019840	R02F11.2	1.46052	1.20426	0.976874	1.14129	1.38554	1.62885	1.13258	0.893116	1.45438	0.856029	1.20618	0.963114	1.09852	1.33009	1.02246	1.67096
WBGene00019839	R02F11.1	2.69344	2.57104	4.20498	2.84439	2.03306	0.420032	2.71184	2.45136	1.33325	1.94777	2.71626	2.06265	3.22618	2.22148	1.89598	3.22579
WBGene00019841	R02F11.3	3.04548	2.78198	2.42754	2.50194	2.78063	2.98515	2.17049	2.56372	3.08384	2.44099	2.75078	2.5753	2.97093	2.6231	2.60743	2.92183
WBGene00019842	R02F11.4	3.36164	3.04076	2.61087	2.88631	3.22471	3.05535	2.14533	2.52154	3.49966	2.82286	3.02345	3.04003	3.32173	3.04821	3.00924	3.09019
WBGene00016509	adss-1	7.11738	6.54853	5.85171	6.52617	6.84743	6.67448	5.69279	6.08674	7.1885	6.23685	6.47154	6.52645	7.12647	6.42176	6.62162	7.09254
WBGene00002010	hsp-6	9.20825	8.97756	8.47755	8.90868	8.89035	8.98671	7.98577	8.44651	9.1531	8.8798	8.98205	9.25023	9.16491	8.94856	9.15667	9.37114
WBGene00016508	C37H5.5	5.65557	5.36996	5.83043	5.15064	5.49152	5.32771	5.41514	5.33743	5.56557	5.35789	5.51662	5.35412	5.78888	5.40323	5.24467	4.64416
WBGene00045308	C37H5.14	0.520889	-0.0181298	1.55111	0.197873	0.0594362	-0.381422	-0.202209	-0.320479	0.949461	-0.487925	-0.245813	-0.893151	0.95533	-0.277068	-0.460857	-1.43337
WBGene00003528	nas-9	2.72458	1.11476	1.8716	-0.466942	1.88755	1.38411	1.96532	1.74698	2.78596	-0.347063	0.712767	0.588718	2.7858	0.446415	0.524346	0.387658
WBGene00016507	abhd-5.2	3.7475	3.55625	3.93761	3.79939	3.72075	3.6314	3.92769	3.84774	3.70486	3.40409	3.44201	3.19431	3.63536	3.09433	3.35697	3.24094
WBGene00016506	abhd-5.1	2.07397	2.03772	2.33051	1.82656	2.22237	1.85562	2.076	2.29986	1.98341	1.94777	1.91501	1.92835	2.02273	1.81237	2.05886	1.95436
WBGene00003591	nex-4	0.520889	0.748893	1.52211	-0.096574	0.0170009	-0.153153	0.239497	-0.320479	-0.0923589	0.15741	-0.140843	0.030228	-0.16224	0.0245882	0.582644	-0.13081
WBGene00016511	C37H5.13	4.98354	4.82052	4.60483	4.92454	4.65222	4.7265	3.98318	4.31352	4.82487	4.82379	4.80352	4.76752	4.86055	5.07885	4.94888	5.20374
WBGene00005110	srd-32	0.371511	0.917165	0.0898833	0.833717	0.290762	1.11865	-0.0784734	0.567876	0.257584	0.203952	0.596123	0.515655	-0.217735	0.866523	0.553789	1.1989
WBGene00271827	T19H12.15	-1.95042	0.807192	1.50739	-1.30093	-2.1422	-2.05127	1.39704	0.664091	-1.67732	-1.38101	0.00354688	-1.5032	-1.49784	-0.948445	-0.520978	-3.7553
WBGene00020591	nhr-220	1.7297	1.5153	0.998091	1.23079	1.43473	1.6692	1.9557	2.01368	1.51134	1.84872	1.99781	1.63257	1.56105	1.71452	1.8253	1.1989
WBGene00020589	T19H12.3	3.36164	3.96436	3.38186	3.92202	3.8593	3.76309	3.92276	4.00605	3.54583	4.15	3.67552	3.38073	3.30213	3.91322	3.56648	4.42627
WBGene00020592	ugt-12	6.58839	6.61327	6.6493	6.95994	6.59454	6.67819	6.97055	7.05659	6.58422	6.80387	6.80332	6.75889	6.52796	6.67956	7.02296	7.05125
WBGene00020588	T19H12.2	4.68687	3.71313	3.14561	3.21716	4.21183	2.96097	1.59589	2.08493	4.96738	2.06588	2.37056	2.55721	5.11897	2.78451	3.05114	3.24094
WBGene00020593	ugt-11	1.68818	0.656775	1.76424	-0.096574	1.40212	1.05915	2.72888	2.547	1.79746	0.15741	0.820683	-0.259279	1.54447	0.486492	1.12411	0.387658
WBGene00020587	ugt-9	2.71427	3.02856	3.83227	3.01156	2.97605	2.46084	4.88842	4.64947	2.44953	3.12452	3.07339	2.74472	2.22358	2.8163	2.72209	1.75777
WBGene00019234	ugt-8	3.81656	4.61964	4.97487	4.64005	4.35286	4.03039	5.25379	4.93951	3.41761	4.84598	4.18235	4.26985	3.12386	4.30089	4.07545	3.80184
WBGene00019232	ugt-13	3.55882	2.81787	4.57866	1.37518	2.87275	2.66422	4.67495	4.06891	3.65096	1.77357	2.53802	1.74871	3.55899	2.30229	2.10931	1.45415
WBGene00019236	H23N18.5	6.48156	7.68219	7.22438	7.62504	7.22223	6.65074	6.05166	6.50999	6.63636	7.84311	7.40443	7.09259	6.54525	7.44657	7.26859	7.56418
WBGene00015340	C02E7.7	6.31253	6.27923	6.21549	5.68775	5.93497	5.0544	3.73029	3.97512	6.37317	5.88622	6.36417	5.10452	6.43655	5.79502	5.48142	7.06408
WBGene00015339	C02E7.6	6.75537	6.35813	5.72064	6.73608	6.60264	6.38752	4.39437	4.60774	6.87297	6.54832	6.82129	6.44823	6.62529	6.64623	6.53061	8.00251
WBGene00006523	tam-1	6.19517	6.11079	5.2702	5.71709	6.06172	6.08967	4.9551	5.25486	6.03328	6.04005	6.05728	6.38426	6.23944	6.09068	5.82266	5.18819
WBGene00015739	ugt-7	3.23761	3.3264	3.52028	3.49066	3.44477	3.44058	3.90788	4.07184	3.09008	3.36366	3.62432	3.43622	3.43402	3.31069	3.67095	3.39106
WBGene00005657	srr-6	0.739899	0.558371	-0.267051	-0.209785	0.893426	0.270655	-0.0784734	-0.320479	0.538996	-0.0454071	0.596123	0.90708	0.519231	0.129558	0.191219	0.54238
WBGene00005655	srr-4	5.15906	4.95069	5.2843	4.78745	5.03506	4.9477	5.57051	5.37108	5.24014	4.8822	5.21424	4.81397	4.90344	4.96998	5.16224	5.25499
WBGene00019644	cpt-4	5.39024	5.57262	4.99743	5.41808	5.27453	5.42077	4.22055	4.47255	5.03207	5.47282	5.50352	5.34887	5.15492	5.96334	5.58309	6.10734
WBGene00019645	swt-7	5.62426	5.35294	5.47607	5.15636	5.20653	5.25665	4.97666	5.05049	5.70943	5.27584	5.59944	5.06024	5.93996	5.47097	5.4027	5.89156
WBGene00044535	K11D12.13	1.60138	0.0797175	-2.01248	-4.23953	0.796402	-0.301252	-2.56786	-2.70514	1.87184	-3.4514	-1.45017	-0.996244	2.15969	-1.05948	-1.68325	-2.53291
WBGene00019647	K11D12.7	5.8842	6.24273	5.92485	6.64693	6.37008	6.29464	6.63238	6.6955	6.02679	6.65686	6.20026	6.19248	5.73783	6.32768	6.2773	7.11326
WBGene00019650	K11D12.11	2.71427	3.14616	2.85716	3.13261	2.93105	3.26078	3.32603	3.39406	2.95973	3.18957	3.2813	2.83007	2.65287	3.17625	3.3317	3.77087
WBGene00019648	K11D12.8	0.371511	-0.0181298	0.586559	0.714664	0.217698	0.16172	0.891573	0.893116	-0.0923589	0.37642	0.00354688	-0.136422	-0.1088	0.446415	0.367376	-0.386067
WBGene00019649	K11D12.9	2.40393	2.14333	1.8367	1.75293	2.37298	2.25085	2.74572	3.25164	1.51134	2.00146	1.98627	1.63257	1.74646	1.66299	1.81318	1.42792
WBGene00004136	pqn-51	5.69147	5.53106	5.39741	5.5886	5.72446	5.8627	5.03833	5.29673	5.9274	5.60876	5.62664	5.66408	5.83137	5.67225	5.8317	6.12377
WBGene00019651	K11D12.12	1.46052	1.84247	2.18083	1.61013	1.67201	1.50052	2.40766	2.27975	1.85727	1.44584	1.51008	1.2601	1.71717	1.16703	1.35906	1.25965
WBGene00003374	mlk-1	5.01956	5.10536	4.72422	4.64413	5.04829	5.3387	4.19011	4.76608	4.75976	5.10855	5.00712	5.30347	4.9963	5.03729	4.70989	3.87163
WBGene00021975	Y58A7A.1	4.6683	5.58933	5.36817	5.23553	5.00008	4.54322	5.29347	5.30173	4.68952	5.57374	5.42127	5.28298	4.79546	5.17702	4.86768	4.26892
WBGene00021976	Y58A7A.2	2.53852	2.65281	2.60396	3.24428	3.29743	3.51443	4.36923	4.16248	2.9041	2.97151	2.88114	2.85249	1.57745	2.44133	3.17473	4.11712
WBGene00021977	Y58A7A.3	4.77627	4.32515	4.37478	4.10772	4.61536	4.15641	3.98318	4.1065	4.51483	4.43247	4.25869	4.40242	4.85383	4.03982	3.91737	3.19501
WBGene00021978	Y58A7A.4	2.008	1.09149	0.998091	1.31506	1.76469	0.965028	1.11541	0.893116	1.68643	1.34561	1.375	1.46804	1.91074	0.896581	0.610933	-1.09234
WBGene00021979	Y58A7A.5	3.64814	2.3826	2.19927	2.26826	2.91958	2.3285	2.88399	2.90957	3.16891	2.24348	2.12955	2.06265	3.40216	1.97615	1.90743	1.69316
WBGene00021980	glb-32	0.779976	1.28853	1.019	0.969921	0.893426	1.43181	1.64459	1.62478	0.921716	1.2379	1.30239	1.04328	0.709753	1.01091	1.06398	1.06913
WBGene00006782	unc-46	0.262577	0.943396	0.818922	1.14129	0.939596	0.756081	1.29394	1.49125	0.384963	0.913173	0.871757	0.756663	0.376626	0.446415	0.769923	0.768262
WBGene00015449	ugt-63	3.66964	2.06187	3.46801	1.16419	2.75504	1.11865	3.53745	3.06451	3.82954	1.90615	2.36166	2.02366	4.16377	1.03813	1.67263	-0.482282
WBGene00015450	C04F5.8	5.08501	4.733	5.08803	4.58596	4.87498	4.69753	5.17101	4.91691	5.17259	4.64558	4.82474	4.44731	5.07057	4.64429	4.7229	4.98504
WBGene00015451	C04F5.9	2.6723	1.96276	2.19927	1.93706	2.31286	2.14035	1.85582	1.97668	2.27413	2.01458	2.22102	2.26568	2.61367	2.05822	1.89598	1.34624
WBGene00004795	sid-1	4.17323	3.89213	3.60223	3.9585	4.07374	4.14929	3.19318	3.80617	4.03773	4.17358	4.10442	4.3403	4.31319	4.1562	4.2225	3.81708
WBGene00017468	F14F9.5	2.75506	2.62876	2.5403	2.4376	2.56194	2.83359	2.99145	3.18833	2.86092	2.04045	2.58469	2.03677	2.50644	2.55876	2.83433	3.10682
WBGene00044536	F14F9.8	0.930002	-0.359167	-0.122661	-1.06961	0.254692	1.02845	1.02632	1.3441	0.774375	-1.38101	0.366117	-0.136422	-0.398307	-0.948445	0.0329573	-0.696407
WBGene00017467	F14F9.4	4.19563	4.05437	3.81145	3.51758	4.06074	3.82245	3.10021	3.28732	3.8258	3.95289	3.84165	3.89453	4.25322	4.05656	3.49619	1.83965
WBGene00017466	F14F9.3	1.24836	0.452761	-0.122661	-0.269906	1.36876	0.16172	0.445948	-0.0937081	0.835129	1.02109	0.0486348	0.588718	0.519231	0.405192	-0.242677	-1.63982
WBGene00004099	abu-15	1.24836	1.4799	-0.673676	0.618449	1.6444	-0.381422	-2.80887	-2.17463	1.47362	0.940918	3.00068	1.84133	4.03317	1.57279	0.866947	3.84213
WBGene00000029	abu-6	0.656241	0.748893	-0.673676	0.0581486	1.04894	-1.11839	-3.94637	-2.17463	0.893427	0.37642	2.53802	1.14369	3.5382	1.01091	0.93566	3.25593
WBGene00000031	abu-8	3.01222	2.49328	0.694475	2.22535	3.0304	0.371938	-1.51341	-0.320479	2.86821	2.53501	3.90738	2.7042	5.03836	2.70181	1.81318	4.68902
WBGene00000030	abu-7	1.35834	1.66468	-0.545352	0.404324	2.06465	-0.153153	-3.09837	-1.48275	1.47362	0.994857	3.15297	1.76457	4.05967	1.94772	1.27316	4.04991
WBGene00015369	ugt-51	5.38538	5.26207	4.66742	5.11141	4.98365	4.99213	3.69604	3.91772	5.20604	5.50454	5.43725	5.11846	5.27412	5.45969	4.95992	5.1705
WBGene00015371	C03A7.13	2.75506	3.16857	2.23545	2.9136	2.99257	3.21381	1.43906	2.22822	2.80886	3.40907	3.16326	3.48966	2.9075	3.38678	3.04078	2.25219
WBGene00015366	C03A7.2	1.3044	1.7856	0.842573	1.8966	1.80266	2.21039	-0.0015114	0.664091	1.31203	1.93403	1.91501	2.5753	1.22878	2.00403	1.93006	0.888556
WBGene00021614	Y47A7.2	3.76258	3.58985	3.78117	3.67734	3.9802	3.94257	3.8597	4.08348	3.88447	3.71652	3.6538	3.66038	3.31685	3.9919	3.94819	4.26522
WBGene00021613	ttc-37	4.9641	4.90804	4.51016	5.01707	5.05092	5.07895	3.97844	4.49016	4.9976	5.06824	5.07407	5.30483	4.99782	5.00316	5.06718	5.10992
WBGene00021732	Y49G5B.1	3.2304	2.40165	1.60742	2.13551	2.65482	2.37804	1.36833	1.81842	3.13306	2.10319	2.32547	2.41378	3.44746	2.26821	2.03818	2.83466
WBGene00016862	C52A10.1	5.48875	5.09954	5.3279	5.08914	5.41903	5.45291	5.44638	5.65875	5.50376	5.03805	5.23633	5.13533	5.28788	5.15853	5.41278	5.74919
WBGene00015067	B0238.1	4.61113	4.52944	4.35847	4.82206	4.48716	4.73604	4.29108	4.29861	4.56501	4.63924	4.61029	4.43746	4.21706	4.66627	4.98715	5.28453
WBGene00015076	B0238.12	-0.455652	0.688139	2.19008	-0.096574	-0.267729	-0.301252	3.01015	2.31969	-0.33852	-0.281474	0.293054	-0.796935	-1.03218	-1.05948	0.191219	-2.53291
WBGene00015075	B0238.11	5.7265	5.68862	6.32396	5.84306	5.72529	5.59717	6.85243	6.55408	5.75239	5.64294	5.69205	5.4467	5.69715	5.65477	5.69881	5.39698
WBGene00015074	natc-2	6.84666	7.03601	7.19454	6.9381	6.96196	7.25147	7.40114	7.31089	6.97352	7.08212	6.90298	6.70188	6.67423	7.10784	6.97581	7.02906
WBGene00015073	B0238.9	3.12543	1.69587	1.86006	1.23079	2.36454	0.466575	-0.486938	-1.01709	2.80127	-1.12947	-0.140843	0.90708	3.5298	0.636518	0.463592	-0.0548607
WBGene00021731	Y49G5A.1	2.12153	2.31389	2.4197	2.32016	2.79953	2.25085	3.01479	3.48907	2.02312	2.96476	2.41428	2.7685	2.01071	2.70181	2.53546	2.35322
WBGene00003567	ncx-2	6.11812	6.68061	6.02902	6.41779	6.16978	6.53744	5.39659	6.15525	5.94903	6.12641	6.13185	6.69673	5.75415	6.51735	6.14269	6.29953
WBGene00015683	C10G8.4	1.43564	-1.32746	-4.51498	-3.50257	0.458706	-1.26278	-4.68334	-3.55314	1.43489	-5.77333	-1.58142	-1.66367	1.05235	-2.89598	-2.90564	-3.01833
WBGene00015682	C10G8.3	0.856938	0.778337	0.439218	1.09437	1.11078	-0.556509	-0.159773	0.191021	0.117859	1.53956	1.18614	0.848781	1.14326	1.11685	0.333824	0.0172891
WBGene00015684	C10G8.8	8.06854	7.83471	7.69071	7.78849	7.7672	7.69402	7.52052	7.59927	7.87173	8.12177	8.09999	8.00073	8.21157	8.12966	7.80009	7.46689
WBGene00044538	T09D3.8	2.60696	4.06337	4.08617	4.36162	3.30626	3.15107	4.13151	4.16796	2.51599	4.34691	3.60935	3.68558	2.36251	3.74582	3.43024	2.61974
WBGene00016429	C35A11.2	2.07397	2.87349	3.45273	3.1384	2.91958	3.05535	4.52042	4.13476	2.24084	2.95799	2.57701	2.7919	0.79634	2.59588	2.35489	1.62552
WBGene00016431	C35A11.4	4.76632	4.66172	4.8389	4.85058	4.5007	4.81235	4.36379	4.72949	4.79459	4.71752	4.88658	4.74772	4.65384	4.77948	5.09873	5.25126
WBGene00016428	dmsr-7	1.62357	2.12052	2.73611	2.79389	2.39799	2.11135	3.48826	3.04081	1.94257	2.43124	2.39695	2.52964	1.83094	2.04486	2.62834	2.17544
WBGene00017262	F08F3.4	6.49591	6.67523	6.81051	6.8766	6.81877	6.33361	7.39715	7.39946	6.42843	6.98885	6.70685	6.74197	6.57566	6.47378	6.50822	5.8698
WBGene00017266	F08F3.10	0.423042	0.12626	0.641526	0.916973	1.06985	0.965028	1.70325	1.79027	0.774375	1.19246	0.767734	0.990335	0.175929	0.636518	1.18182	0.926524
WBGene00000373	cyp-14A5	4.27139	4.57629	5.30573	4.29833	4.21887	3.78162	5.26843	5.08276	4.09164	4.68917	4.54492	4.25309	4.07995	4.08946	4.20636	3.51461
WBGene00004358	rhr-1	8.10005	7.79295	7.85216	7.70457	7.65557	7.78492	7.02446	7.39216	8.07432	7.72913	7.78105	7.72701	8.15364	7.75495	7.97505	8.1866
WBGene00017264	F08F3.8	-0.365454	-1.09613	0.842573	0.241595	-0.321168	-1.42324	0.931374	-0.0937081	-0.210195	0.24904	-0.547468	-0.324867	0.376626	-0.493879	-0.294207	-1.63982
WBGene00017261	acl-6	6.33288	5.71361	5.72939	5.44053	5.69027	5.49562	4.81452	4.88065	6.16928	5.78366	6.00533	5.76801	6.62085	5.58956	5.63911	6.13294
WBGene00017260	F08F3.1	0.423042	0.558371	0.794877	0.916973	0.520767	0.639042	1.60822	1.20175	0.212496	0.968139	0.366117	0.691812	-0.00751706	0.563454	0.582644	0.214326
WBGene00022589	ZC317.6	1.68818	1.34865	2.59006	1.37518	1.51315	0.466575	2.12831	1.57614	1.90055	0.335197	0.846446	0.756663	2.42725	0.804462	0.913118	-0.13081
WBGene00022590	ZC317.7	0.698676	0.0316232	0.614304	-0.7801	0.325951	-0.652724	0.445948	-0.665614	0.864572	-1.12947	-0.929339	-1.35881	1.42272	-0.0309069	-0.0531993	-0.696407
WBGene00022587	ZC317.1	-0.365454	0.0797175	0.0898833	-0.466942	0.140736	-0.466311	-0.24593	-0.0421778	0.212496	0.24904	0.401306	0.030228	0.79634	-0.0309069	0.299472	0.387658
WBGene00020256	T05C3.6	5.36741	5.38918	5.10524	5.31314	5.06661	4.9961	4.63483	4.96492	5.24714	5.45128	5.38985	5.23257	5.42442	5.42402	5.39051	5.35757
WBGene00001037	dnj-19	7.81159	7.70369	7.47406	7.72131	7.86165	7.99424	7.11932	7.44982	7.83919	7.81269	7.7754	8.14359	7.77662	7.8497	7.91711	7.93601
WBGene00003637	nhr-47	3.27315	3.22312	3.40983	3.01786	3.15304	3.24084	3.69604	3.5322	3.14511	3.26285	3.33233	3.30144	3.17862	3.36006	3.37358	2.94976
WBGene00016061	hpo-15	7.03491	7.00482	6.62989	6.85608	6.74146	6.59422	5.99233	6.17308	7.0492	7.06883	6.86842	6.95082	6.9073	6.9724	6.89148	6.40331
WBGene00016060	mms-19	5.41908	5.30063	5.52987	5.31953	5.35232	5.25334	5.35146	5.37701	5.31136	5.37324	5.30181	5.55778	5.46904	5.42144	5.31943	4.50992
WBGene00016059	hir-1	4.51941	4.40046	4.88661	4.61118	4.60644	4.38563	4.83171	4.61979	4.5125	4.5919	4.50907	4.789	4.33986	4.50246	4.67011	4.67515
WBGene00001710	grl-1	2.85225	2.57104	1.11923	1.7224	2.39799	2.31584	0.829734	0.632727	2.83884	2.72253	2.61498	2.27677	2.95846	2.60501	1.91879	2.75249
WBGene00016062	C24G6.8	5.11077	4.9097	4.8271	5.02804	5.09493	5.18887	4.2968	4.70142	5.26657	5.01702	5.01991	4.91509	5.17121	5.12242	5.26038	5.60883
WBGene00302991	cox-16	3.61529	3.31137	3.13607	3.37763	3.44076	3.70118	2.72888	3.08783	3.60372	3.33781	3.43353	3.40115	3.62357	3.61182	3.85665	4.0797
WBGene00006376	syp-2	3.25904	3.61862	4.43631	3.49518	3.40418	2.85124	4.66908	4.17614	3.59935	3.21251	3.33688	3.2573	3.57948	3.13902	3.05114	2.09437
WBGene00000477	cft-1	1.0331	2.439	3.38589	1.65932	1.24553	1.35966	3.35192	3.07038	0.0165754	2.02757	2.26944	2.10062	1.05235	1.3947	1.10434	-1.2528
WBGene00015965	ugt-48	6.34211	6.28565	6.13458	6.32303	6.20328	6.33987	5.57366	6.03445	6.2949	6.39941	6.45541	6.33997	6.37458	6.46753	6.52551	6.4374
WBGene00015968	C18C4.7	7.11494	7.53363	7.62766	7.66071	7.31244	7.35174	7.12898	7.13564	6.76196	8.03855	7.68571	8.13714	7.02329	7.81372	7.11534	5.64202
WBGene00015969	glb-6	0.423042	0.452761	1.17618	0.36533	0.217698	1.14751	0.850643	0.694788	0.165953	0.826585	0.871757	0.438693	0.413621	0.866523	0.494288	-1.63982
WBGene00002215	klc-2	6.05928	5.82273	5.97654	5.82431	5.92425	6.1318	5.70934	5.85328	6.01124	5.91449	5.98446	5.93756	5.9071	5.97483	6.01289	5.92242
WBGene00003927	pas-6	7.30461	7.32063	7.12119	7.19388	7.26252	7.43309	6.69333	6.92926	7.36755	7.25406	7.27078	7.11247	7.38843	7.37031	7.36387	7.78078
WBGene00016990	vps-37	4.71815	4.80808	5.03897	4.45512	4.67798	4.8347	4.76719	4.69384	4.81736	4.56764	4.63267	4.68662	4.89856	4.61972	4.75653	4.79288
WBGene00016989	mrpl-48	4.75882	5.07008	5.12104	4.89061	4.77825	4.71209	5.50113	5.43952	4.92957	5.04286	4.99565	4.53773	4.75279	4.93782	4.96814	5.04883
WBGene00000795	crn-2	3.89621	3.94502	3.59529	3.68923	4.14936	4.13495	3.20541	3.57408	4.07284	3.83215	3.92864	3.77439	3.94431	3.96023	3.98107	4.41295
WBGene00016992	zhit-1	2.37805	2.54558	2.82784	2.60596	2.66172	2.29019	3.45792	3.26192	2.73904	2.65713	2.30704	2.38329	2.54863	2.30229	2.3465	2.19112
WBGene00022970	CD4.10	1.93888	1.64883	2.86873	2.67136	2.22237	1.25748	3.32229	2.53856	1.88627	2.32996	1.99781	2.88911	2.3813	1.33009	1.81318	1.10268
WBGene00016993	CD4.8	2.05776	1.69587	2.8859	0.916973	1.89928	0.555384	2.63558	1.64063	2.3385	0.37642	0.896632	0.226148	2.57336	0.362757	0.367376	-0.585375
WBGene00016988	CD4.1	2.49102	3.04683	3.17851	3.04278	3.02505	2.98515	3.66687	3.6426	2.6059	3.17796	2.83684	2.87458	2.04648	2.92966	2.64211	2.35322
WBGene00019756	M03E7.4	0.371511	0.12626	-0.169204	0.584896	-0.376663	-3.18878	-2.80887	-1.78761	-0.479382	0.15741	0.534062	0.818724	1.07562	0.525486	-0.14483	0.849562
WBGene00019755	M03E7.3	-0.0522964	0.215069	-0.673676	0.916973	0.360303	0.104005	-0.291018	-0.320479	0.0165754	0.702406	0.330048	0.314957	0.218364	0.227405	0.153252	0.999587
WBGene00019754	M03E7.2	3.24479	2.85288	1.76424	2.38982	2.96493	2.62372	1.81385	1.70236	3.07127	2.88131	3.01211	2.12539	3.63144	2.54933	2.43619	3.37054
WBGene00019757	memb-2	4.49854	4.72357	4.73216	5.29639	4.93604	4.52684	5.27908	5.21571	4.52177	5.12678	4.67642	4.81967	4.80594	4.96644	4.68182	4.90172
WBGene00019753	M03E7.1	1.68818	1.60019	0.888743	1.8966	2.09557	1.94051	1.77062	1.96414	1.43489	1.42634	1.84005	1.70008	1.07562	1.85891	1.90743	1.85941
WBGene00000071	acy-4	4.23941	4.07824	3.98088	4.1018	4.01565	4.20868	3.86997	3.84089	4.0345	4.04845	4.06929	4.335	4.19598	4.15931	3.99455	3.13141
WBGene00015768	C14C11.4	2.60696	2.04985	1.67485	1.73775	1.85178	1.14751	-0.337561	0.754289	1.99677	1.64452	1.6916	2.07542	2.72823	1.97615	1.42428	1.42792
WBGene00015767	hex-2	6.87931	6.86172	6.52691	6.89125	6.68202	6.79279	6.3337	6.59889	6.84831	7.0029	7.04742	6.94301	6.90811	7.04549	6.99841	6.71604
WBGene00003507	mut-14	5.07094	4.78832	5.07436	4.97236	4.86005	4.82133	4.84999	4.8245	5.15929	4.85512	4.93691	4.82724	5.21771	4.93239	4.99254	5.54772
WBGene00015766	C14C11.2	2.73481	2.57943	2.61774	2.48384	2.25012	1.80218	1.91658	1.54278	2.77049	2.50744	2.24059	2.44363	3.17862	2.33559	2.07925	2.94051
WBGene00015765	C14C11.1	2.47889	2.09735	3.30733	2.11214	2.22237	1.47798	2.65354	2.08493	2.6823	1.19246	1.74737	1.56175	3.01372	1.19149	1.64553	0.849562
WBGene00015769	C14C11.7	2.36494	2.14333	2.61774	2.34041	2.50166	2.49492	2.83236	2.79382	2.39003	2.50744	2.23084	2.42379	2.24427	2.16085	2.85221	2.92183
WBGene00004104	pqn-13	0.612519	0.0316232	0.842573	2.8085	-1.40523	-0.466311	-2.02037	-0.830674	-2.59486	-0.158618	-0.688331	-0.259279	-0.16224	-0.34578	1.1436	1.03478
WBGene00017768	F25B4.5	5.80993	5.60585	5.13428	5.72769	5.65784	5.65357	4.95389	5.20775	5.87952	5.62274	5.69825	5.98738	5.84073	5.68307	5.95268	6.04074
WBGene00017769	hmgs-1	5.95374	5.96636	6.08524	6.23045	5.97985	6.1017	6.38073	6.40193	5.84116	6.19137	6.22133	6.07819	5.95964	6.02416	6.21991	5.34886
WBGene00017767	F25B4.4	2.92554	2.90052	2.89724	3.30221	3.06205	3.01677	3.83105	3.5658	2.77049	3.01131	2.92411	2.67932	2.84793	3.12639	2.83433	2.69866
WBGene00017770	F25B4.7	5.36411	5.38679	5.45129	5.65982	5.57434	5.55606	5.96442	5.82147	5.39319	5.73	5.4159	5.42816	5.45025	5.53208	5.25703	4.97828
WBGene00017771	F25B4.8	3.10979	3.20697	2.83964	3.12679	3.03572	3.01677	2.74013	3.11645	3.39256	3.36878	3.11638	2.88186	3.28227	3.18236	3.34439	3.81202
WBGene00017772	clec-1	6.54907	6.78628	7.23754	6.75788	6.70726	6.64063	7.5107	7.46353	6.76196	6.72178	6.86015	6.95126	6.55511	6.64124	6.93688	6.94254
WBGene00017766	peli-1	3.69081	3.98029	4.56451	3.93539	3.77269	3.83137	3.94724	3.94032	3.85176	4.21394	4.09639	4.27262	3.82237	4.1248	3.81165	3.23338
WBGene00017765	gcst-1	8.6881	8.67908	8.5533	8.70804	8.47306	8.63785	8.49517	8.65467	8.74221	8.7318	8.75881	8.6091	8.5606	8.72444	8.93343	9.40073
WBGene00044539	K09H11.9	0.0164163	-0.0181298	-0.742389	-0.152069	-0.321168	-0.652724	-2.18084	-2.41564	0.165953	0.37642	0.00354688	0.179606	0.739197	-0.148743	-1.55201	0.387658
WBGene00019600	rga-3	3.50004	2.62066	1.07997	2.13551	2.83661	1.20354	-0.776445	-0.448803	3.56389	-0.0454071	0.293054	2.16176	4.07707	1.06485	0.638678	0.590474
WBGene00019601	K09H11.4	0.14474	-0.641566	1.93898	0.0581486	-0.763686	-1.26278	-2.02037	-1.78761	-0.272931	-1.12947	-1.58142	-1.10728	0.175929	-0.845351	-1.55201	-5.34026
WBGene00019599	acds-10	7.44249	7.43972	6.88537	7.24613	7.18288	7.48029	6.73785	7.01044	7.39114	7.53373	7.399	7.51434	7.42456	7.57526	7.56208	7.75233
WBGene00019604	pgph-1	1.21951	0.48883	0.128877	-0.152069	0.771091	-0.466311	-1.2239	-1.12018	0.644607	0.416497	0.767734	0.030228	1.22878	0.804462	-0.00947795	0.15159
WBGene00303231	C53A3.4	2.92554	2.80362	2.18083	2.59757	2.72899	2.48365	1.5326	1.98912	2.87546	3.06902	3.15297	2.59316	2.95846	2.75199	2.85221	3.87648
WBGene00016892	pgph-3	7.61165	7.52578	6.71964	7.17286	7.23443	7.27781	6.03234	6.4415	7.59153	7.65123	7.89634	7.58969	7.86754	7.55685	7.44959	7.47652
WBGene00018424	pgph-2	6.18121	5.89087	5.25706	5.40372	5.56424	5.50541	4.17568	4.54173	6.1552	5.92234	6.204	5.79045	6.56799	5.96067	5.62357	5.75843
WBGene00018425	F44E7.3	1.33162	1.93688	1.84843	2.46552	2.19409	2.02068	2.48325	2.21769	1.5481	2.38149	1.85282	1.48727	1.73189	2.33559	1.47133	2.3671
WBGene00018426	F44E7.4	8.05176	7.94512	7.89485	7.86255	7.87786	7.98852	7.18818	7.44785	7.9925	7.85774	7.9225	8.13809	8.11239	7.96256	8.08075	8.06128
WBGene00018427	F44E7.5	2.29751	1.71122	2.09482	0.618449	1.7257	0.793076	1.02632	0.866399	2.45922	1.07216	1.14521	0.90708	2.57336	0.636518	0.432227	0.963518
WBGene00018428	fbxa-183	0.698676	0.778337	1.80093	2.26826	1.22704	0.793076	2.35009	1.77598	0.644607	1.5754	0.921085	1.61519	0.79634	1.19149	1.10434	1.16753
WBGene00018429	F44E7.7	0.204861	0.415767	0.529415	0.775418	0.0170009	0.217215	1.14955	1.30484	0.212496	0.826585	0.293054	0.658259	0.0405772	-0.0886224	-0.0531993	0.768262
WBGene00018430	nhr-142	1.77006	1.53268	1.63477	1.61013	1.85178	1.62885	2.34273	2.20708	1.66984	1.8633	1.9629	1.52499	1.59366	0.983168	1.42428	1.60225
WBGene00018431	F44E7.9	5.58945	5.72877	5.86981	5.43936	5.38084	5.41929	5.93352	5.9479	5.49437	5.56039	5.66153	5.1535	5.52505	5.46471	5.63653	5.95263
WBGene00022576	ZC250.2	3.10979	2.96596	3.08245	3.40192	3.07762	2.98515	3.61892	3.61076	2.83141	3.3991	3.00068	3.26289	2.69104	2.93691	3.16045	3.14758
WBGene00022577	nstp-3	3.8357	4.56155	4.78041	5.05585	4.49298	4.51858	5.1181	5.12423	3.92347	4.98406	4.6419	4.79865	3.09568	4.57396	4.60655	4.20083
WBGene00000893	cyn-17	0.371511	2.09735	4.32527	2.8585	0.609123	0.322185	2.63558	1.67183	-0.150074	1.48406	1.47748	1.46804	-0.0572701	1.43622	1.61792	-0.13081
WBGene00045306	ZC250.5	0.520889	1.13766	2.07498	1.48839	0.962139	-0.652724	2.10239	1.70236	1.02963	0.884884	1.24544	0.990335	1.34824	0.896581	1.34229	-0.386067
WBGene00045305	ZC250.4	5.16096	5.03848	5.48455	5.49348	5.07568	4.8146	5.11918	5.22888	5.25689	5.62488	5.50149	5.30347	5.46904	5.45717	5.49476	5.23244
WBGene00002637	let-418	6.81987	7.04437	6.54729	6.86397	6.80325	7.04843	6.09502	6.53512	6.40357	7.02373	6.97445	7.42955	6.66467	7.10623	6.5891	5.47912
WBGene00000713	col-140	9.86194	7.54812	4.94514	5.73345	8.89631	7.24188	0.742929	3.35134	10.0496	6.52903	7.65801	6.85319	10.2345	6.70844	5.86658	7.80232
WBGene00017833	F26F12.2	0.472795	0.917165	1.56539	1.70689	1.17008	0.829145	2.05813	1.76156	0.257584	1.44584	1.05969	1.30415	0.679696	1.23918	0.610933	0.387658
WBGene00017834	F26F12.3	7.16782	7.14457	6.52736	6.92684	7.10209	7.23602	5.89881	6.01177	7.02699	6.9826	6.72649	7.09964	6.63951	6.96089	6.75594	6.95522
WBGene00044544	F26F12.8	2.4419	2.46639	1.99282	2.77913	2.7224	2.66422	2.58657	2.84945	2.62323	2.92364	2.56154	2.20887	2.43627	2.36813	2.57189	3.64558
WBGene00017836	F26F12.5	0.893932	-0.178594	-0.267051	-0.695211	0.745328	0.0438837	0.602067	0.499972	0.921716	-0.158618	0.176014	-0.465729	1.14326	-0.41793	0.400166	-0.13081
WBGene00017835	F26F12.4	0.0164163	1.46186	2.70419	1.20893	0.550825	-0.381422	1.89661	0.970422	0.117859	0.292762	0.794451	0.935369	0.739197	0.179311	-0.00947795	0.849562
WBGene00015360	C02G6.2	0.0164163	0.171348	1.50739	0.651239	0.360303	-0.755818	1.39704	0.0075752	0.538996	-0.415776	0.0923562	0.030228	0.552783	-0.658938	-0.0982872	-2.53291
WBGene00015359	C02G6.1	2.46667	2.76	3.20155	2.46552	2.26832	2.68405	3.01015	2.84261	2.35934	2.47934	2.34368	2.69595	2.24427	2.67605	2.63524	1.99065
WBGene00044803	C02G6.3	-1.01753	1.46186	2.03449	0.775418	-0.267729	0.16172	2.13684	1.80441	-0.72039	0.702406	0.401306	-0.706738	-1.3666	0.486492	0.153252	-1.88083
WBGene00015424	C04E6.8	-1.01753	0.0316232	-0.0775734	-0.870298	-1.65677	-1.42324	0.765125	0.724845	-2.59486	-0.158618	0.255086	-0.621849	-1.3666	-0.749136	-0.866114	-1.63982
WBGene00015423	C04E6.7	2.5617	2.83898	3.2988	2.95358	2.94243	2.30308	3.48157	3.32215	2.61459	3.06272	2.79776	2.6625	2.56517	2.83194	2.49049	1.5301
WBGene00015422	C04E6.5	1.84754	2.12052	3.38186	3.14992	2.12584	1.68897	3.34088	2.80793	2.17185	2.60605	2.30704	2.45344	2.45414	2.27966	2.36322	1.37398
WBGene00015421	C04E6.4	0.856938	0.807192	2.62457	1.70689	0.984335	0.104005	2.34273	1.64063	1.201	1.09704	0.565426	0.878225	0.79634	0.405192	0.718849	-0.696407
WBGene00015427	C04E6.13	1.92107	2.07379	1.4623	2.20341	2.64091	2.14035	2.35009	2.31969	1.96993	2.41155	1.93916	1.64975	1.56105	2.24503	1.8253	3.13141
WBGene00015425	C04E6.11	4.99848	4.71408	4.93417	4.69416	4.78143	4.68528	4.04118	4.15698	5.0689	4.86963	4.78532	5.02118	5.17929	4.84838	4.90956	4.88012
WBGene00015426	C04E6.12	0.893932	1.4436	2.76734	2.79389	2.47839	2.3285	3.12616	2.88316	0.921716	2.50744	1.87802	2.24322	0.648999	2.01777	2.24185	1.50523
WBGene00019763	galt-1	3.33499	2.89381	2.39591	2.38982	2.9705	2.76076	2.58032	2.53856	3.07757	3.10626	2.84325	2.37299	3.42951	3.10724	2.49808	2.53625
WBGene00019764	M03F8.5	0.14474	0.688139	0.375792	0.325253	0.609123	0.466575	1.09802	0.632727	0.464034	1.28195	1.01495	0.848781	0.768051	0.525486	0.866947	0.15159
WBGene00019762	M03F8.3	6.12786	6.08083	6.26775	6.08352	6.19557	6.1318	6.21577	6.15387	6.2064	6.09896	6.06553	6.04936	6.13186	6.03771	6.02477	6.05902
WBGene00004206	pst-1	5.21495	5.332	5.00793	5.35852	5.24035	5.51236	4.19829	4.39523	5.24154	5.49521	5.32261	5.58705	5.00542	5.44451	5.46891	6.03206
WBGene00019761	M03F8.1	3.65893	4.16718	4.22536	3.93206	3.81664	3.76309	2.44251	2.3776	3.88806	4.11389	4.24665	3.78609	3.50858	4.29526	4.04985	4.55
WBGene00019765	M03F8.6	2.09	2.00073	1.90568	2.32016	1.98983	1.7277	2.58032	2.3295	1.94257	2.20967	1.99781	1.42878	1.60969	1.94772	2.10931	2.63128
WBGene00003954	pcm-1	3.06993	3.22846	3.35744	3.63289	3.75988	3.84904	4.04798	4.02731	3.27687	3.59081	3.19369	3.39607	2.89447	3.26533	3.59863	3.80694
WBGene00015678	mcp-1	2.42936	2.54558	3.01119	2.35043	2.51697	2.92809	2.82181	2.49562	2.39003	2.38149	2.23084	2.27677	2.15969	2.56813	2.45971	1.83965
WBGene00000069	acy-2	0.0164163	0.171348	0.614304	-0.39823	-0.118351	-0.987143	0.0354828	0.0556695	0.0165754	-0.819131	-1.11575	-0.324867	-0.604758	-0.277068	-0.00947795	-0.947945
WBGene00000979	dhs-16	2.09	2.60431	2.95805	2.18113	2.42259	3.115	3.31102	3.12211	1.94257	2.07842	2.07612	2.41378	1.34824	2.29102	2.39611	2.43452
WBGene00015679	C10F3.7	0.0164163	-0.0696601	-1.34505	-0.096574	0.490071	-0.301252	-1.74474	-1.23121	0.0165754	0.765831	-0.359023	0.0817583	-0.604758	0.362757	-0.790165	1.13547
WBGene00001508	fut-8	5.68225	5.55039	5.41625	5.77681	5.58163	5.43839	5.41426	5.44291	5.62162	5.77019	5.83161	5.74422	5.77917	5.68199	5.72331	5.68971
WBGene00015677	cpg-4	2.70389	1.69587	1.64825	1.14129	2.19409	0.793076	0.445948	-0.383215	2.77825	0.37642	0.255086	0.990335	2.9075	0.983168	0.463592	0.15159
WBGene00001345	fos-1	5.20025	5.11981	4.99743	4.82566	5.17069	5.32929	4.64833	4.88565	5.21035	5.18595	5.20182	5.31024	5.39813	5.23992	5.03883	5.10579
WBGene00004502	rpt-2	7.6289	7.64646	7.4679	7.76152	7.76178	7.85192	7.08085	7.3533	7.74437	7.73608	7.67406	7.576	7.7108	7.80879	7.94602	8.32918
WBGene00000159	aps-1	5.75065	6.14792	5.98719	6.27781	6.09525	5.82859	6.42845	6.45164	5.76123	6.29243	6.05452	5.86035	5.74056	6.05697	6.01289	5.90707
WBGene00017931	picc-1	4.06791	3.78016	3.85861	3.31761	3.91525	3.6314	3.24937	3.23607	4.09164	3.54182	3.62804	3.40115	4.19332	3.56579	3.44995	3.55758
WBGene00000980	dhs-17	1.3044	1.1824	1.55111	0.745361	1.31723	1.45508	1.5326	1.57614	0.976683	1.3247	1.01495	1.04328	1.09852	0.739611	0.769923	1.25965
WBGene00000534	cpi-2	7.00616	7.04474	6.61065	7.0633	6.97864	6.9854	6.63991	6.81121	7.14004	7.25544	7.18756	6.75095	7.18515	7.20974	7.21805	7.60133
WBGene00019806	pgap-3	4.62495	4.75168	4.5394	5.05279	4.71495	4.73128	4.59511	4.61779	4.77728	5.19029	5.10108	4.74172	4.8042	4.98054	5.06334	5.13243
WBGene00019807	jamp-1	4.83452	4.59089	4.70983	4.52975	4.65741	4.67045	4.01131	4.23998	4.77146	4.76874	4.86783	4.77927	4.88874	4.85796	4.55288	4.50052
WBGene00019808	R01B10.6	4.3333	4.1755	4.34197	3.91866	3.9495	4.03039	4.38365	4.28858	4.11327	4.0643	4.21733	4.05461	4.20919	4.10241	3.89454	3.69591
WBGene00021389	Y38A10A.2	5.20394	5.84551	6.06967	6.3761	5.94279	5.91818	5.85679	5.83445	5.18431	6.50309	6.13642	6.36163	4.79722	6.01734	6.03263	5.36968
WBGene00021392	Y38A10A.7	5.09696	5.23046	5.27673	5.8035	5.46907	5.34338	5.95359	5.93671	5.28166	5.77308	5.33176	5.49383	5.18999	5.43814	5.2913	5.3919
WBGene00021391	smut-1	4.11958	4.08119	4.35436	3.68923	4.17129	4.11683	4.14215	4.19505	4.1792	3.85421	4.13348	3.89812	4.20919	4.02629	3.80555	3.37054
WBGene00000802	crt-1	11.7194	11.4974	11.105	11.4725	11.3998	11.657	11.0054	11.4528	11.6569	11.3904	11.5367	11.2993	11.5698	11.4908	11.6964	11.9892
WBGene00017535	atf-8	4.03102	4.74424	5.05171	5.24227	4.81277	4.99213	6.47127	6.33834	4.03773	5.07138	4.73449	5.2411	2.98328	4.67279	4.66337	3.59932
WBGene00017534	F17A9.2	4.30611	4.04834	4.61688	3.98768	4.28742	4.19493	4.24049	4.21901	4.49142	3.90791	4.08561	4.02859	4.41932	4.10241	4.17355	4.23905
WBGene00017536	F17A9.4	6.69508	6.64209	6.77677	6.68057	6.46538	6.5631	7.32778	7.19857	6.65122	6.70872	6.69936	6.39193	6.56131	6.55494	6.70354	6.89186
WBGene00017537	F17A9.5	5.44424	4.92624	5.2843	5.44288	5.16826	4.98215	6.32252	6.18529	5.37157	5.08853	5.14066	5.49502	5.30152	4.81335	5.22307	4.85818
WBGene00017533	fbxa-178	0.371511	-0.641566	1.64825	1.07032	0.458706	-0.301252	1.42519	1.11362	-0.150074	0.0595625	0.46921	0.848781	0.79634	-0.0309069	0.610933	0.387658
WBGene00006436	ttn-1	4.35668	5.42103	4.87519	4.53635	4.29187	4.52684	3.79914	4.50106	3.54583	4.44705	4.3761	5.04734	3.92842	4.77544	3.95923	2.87406
WBGene00001374	exp-2	3.59858	3.58569	3.49065	3.32779	3.41239	3.86651	3.44766	3.50214	3.41761	3.60388	3.58277	3.68974	3.25195	3.58438	3.64039	3.38425
WBGene00021066	W06H8.2	0.81897	0.298727	1.24879	0.442292	0.290762	0.932238	1.75961	1.06745	1.0034	1.07216	0.846446	0.438693	0.585573	0.739611	0.524346	0.441097
WBGene00004373	rme-1	8.63992	8.54297	8.13884	8.46401	8.52485	8.56553	7.50865	7.88742	8.57792	8.54373	8.55014	8.63668	8.65366	8.6503	8.57991	8.86056
WBGene00021068	W06H8.6	7.0483	7.32936	6.5824	7.05987	7.03023	7.35058	6.03691	6.48605	6.88335	7.25717	7.17617	7.60848	6.96334	7.28055	7.07751	6.88163
WBGene00019522	K08B12.3	3.02894	2.99133	3.25981	3.14992	3.1725	3.36274	3.60361	3.70801	3.0963	3.33781	3.28601	3.29599	2.85467	3.15154	2.97156	2.58455
WBGene00023322	K08B12.4	0.204861	0.52402	0.499972	0.515356	0.637412	0.898686	-0.0015114	0.866399	0.805071	1.02109	0.992051	0.963114	0.175929	0.362757	0.718849	-0.13081
WBGene00019521	dmd-7	6.77161	6.78809	6.80451	6.73081	6.70643	6.97688	6.28749	6.50458	6.75951	6.92212	6.87665	7.03861	6.66802	6.92807	6.85388	6.82055
WBGene00006437	mrck-1	6.05317	5.99721	5.59137	5.86943	6.02338	6.05868	5.02804	5.32644	5.90897	5.87008	5.89548	6.32935	5.87347	5.89612	5.91205	5.52624
WBGene00019520	K08B12.1	5.54216	5.85418	6.94326	6.34386	5.93284	6.52031	6.97918	6.59737	5.69618	5.95926	5.85162	5.98823	4.35658	5.86415	6.36867	6.57225
WBGene00017965	F31F7.2	-0.0522964	0.591924	0.842573	0.6833	-0.216198	0.420032	0.141093	-0.147147	-0.150074	0.416497	0.596123	0.90708	-0.398307	0.446415	0.432227	-0.295869
WBGene00017964	F31F7.1	6.77905	6.94116	6.60072	6.62026	6.51244	6.82496	6.06514	6.36781	6.52091	6.94799	6.91672	7.20397	6.36929	6.95689	6.495	6.11146
WBGene00019669	K12B6.4	-1.50296	-0.424755	0.407853	0.197873	-0.434378	-0.987143	1.00783	0.428713	-0.150074	-0.158618	-1.01954	-0.706738	-1.49784	-0.493879	-0.583714	-1.63982
WBGene00019667	spe-49	0.656241	0.257505	2.63815	1.39467	0.550825	-0.866849	2.17879	1.11362	1.05539	0.15741	0.134791	0.588718	1.47616	0.405192	0.114257	-0.816701
WBGene00195164	K12B6.11	4.21769	4.04228	3.71224	4.76703	4.43372	4.33948	4.52531	4.57717	4.324	4.72353	4.30588	4.13913	4.2885	4.38546	4.11796	5.88675
WBGene00023432	K12B6.9	4.05163	4.09881	3.95127	4.19371	4.01296	4.3206	4.31948	4.50106	3.97162	4.15889	4.03889	3.81682	4.03317	4.06651	4.02115	4.1375
WBGene00019666	sago-1	7.03491	6.86858	6.44526	6.66661	7.00535	6.99882	5.89	6.16351	6.99073	6.85671	7.0429	7.18753	7.24603	6.88374	6.82436	6.93382
WBGene00020891	T28C12.4	4.11567	3.47316	4.04854	3.04278	3.53399	3.48647	3.625	3.52794	3.77631	3.46269	3.55179	3.50861	3.99706	3.35466	3.34439	3.11506
WBGene00020890	fbxa-202	1.70909	1.98818	3.45656	2.7717	1.71246	1.20354	3.43387	2.74332	2.01	2.27652	2.04308	2.45344	2.03465	1.85891	1.91879	0.682105
WBGene00020889	T28C12.2	-0.280565	0.835481	2.94718	1.09437	0.290762	-0.987143	3.09584	2.56372	-0.272931	0.856029	1.40997	-0.0787064	0.484879	-0.211479	0.93566	-0.947945
WBGene00020893	T28C12.6	1.55594	1.85634	2.31369	1.9237	1.8638	0.597819	1.6917	1.24387	1.66984	2.54409	2.71626	2.02366	2.31441	1.66299	1.78862	2.02606
WBGene00017430	bcl-11	7.14642	6.63607	5.38135	5.81077	6.5153	5.92653	4.05701	4.70896	6.87659	6.59927	6.94792	6.54607	7.52782	6.57599	5.95889	6.56625
WBGene00017431	F13H6.3	6.21083	5.96076	6.3725	6.11325	6.01532	5.88857	5.6269	5.648	6.09436	6.08271	6.14423	6.0445	6.3281	6.23661	6.11333	6.61793
WBGene00017433	F13H6.5	1.41033	1.38738	1.77658	0.833717	0.916696	1.08921	2.04911	1.85964	0.384963	1.07216	1.47748	1.06905	0.709753	1.30789	1.27316	0.0172891
WBGene00019015	F57F4.1	2.60696	2.55412	3.89865	2.90002	2.71578	1.25748	3.52124	2.9483	2.91821	2.00146	2.39695	2.30956	3.14601	2.00403	2.24185	0.54238
WBGene00001581	gfi-1	10.088	10.1637	9.28082	9.59964	9.49022	9.55256	8.08616	8.92447	9.63906	9.95494	10.0475	10.4082	10.327	9.9428	9.74887	9.16226
WBGene00019017	F57F4.4	10.3924	10.4656	9.58039	9.92357	9.78585	9.89107	8.42252	9.29802	9.9998	10.2349	10.3653	10.6874	10.6184	10.3005	10.067	9.54396
WBGene00020270	T05H4.7	0.318072	1.09149	2.09482	0.916973	0.100659	-0.652724	0.808518	0.464782	-0.810588	0.203952	0.921085	0.658259	0.904256	0.835827	0.463592	0.441097
WBGene00020273	T05H4.10	4.97709	4.78832	5.26911	5.09511	4.98502	4.74078	5.40634	5.17274	5.0482	5.2316	5.04794	4.84413	5.05015	4.82512	4.81546	4.88735
WBGene00020274	T05H4.11	5.82437	5.83241	6.01087	5.9064	5.95338	5.82636	6.17542	6.11042	5.86047	6.14889	6.04481	5.91997	5.95572	6.03518	5.91702	5.68971
WBGene00020275	atp-4	8.04869	7.96106	7.28417	7.99838	7.89608	8.09257	7.07336	7.54028	8.23354	8.00567	8.00059	7.91387	8.09808	8.04727	8.24826	9.01061
WBGene00000110	alh-4	8.17288	7.86655	7.27578	7.79469	7.90393	7.83927	6.64216	7.09054	8.17305	7.89788	7.97326	8.03135	8.51598	7.96876	7.99765	8.12134
WBGene00001513	gad-1	4.75631	4.66763	5.13188	4.19649	4.80812	4.77122	4.8238	4.82797	4.63289	4.51554	4.60841	4.63581	4.8437	4.60387	4.18064	3.76565
WBGene00020269	erfa-1	8.40223	8.3034	8.81524	8.71048	8.44908	8.35744	8.94028	8.74853	8.45416	8.70664	8.50257	8.9039	8.44488	8.3933	8.57689	8.57122
WBGene00020268	hpo-19	7.92484	7.87211	8.00752	7.84206	7.75494	7.94321	8.22762	8.2636	7.97784	7.90164	7.90595	7.87492	7.8158	7.82963	8.08186	8.18562
WBGene00020276	T05H4.15	0.999543	0.718836	1.23098	1.20893	1.04894	0.965028	1.13258	0.783144	0.644607	1.02109	0.820683	1.42878	0.259587	1.06485	1.12411	0.682105
WBGene00020265	fbxa-196	1.16001	1.2258	2.77964	0.916973	0.796402	0.371938	2.17879	1.3441	1.37477	0.24904	0.330048	0.623908	1.64122	0.772401	-0.14483	-1.2528
WBGene00020264	acl-8	5.26169	4.98424	4.66742	5.05585	5.00552	4.9518	4.33626	4.62975	5.12928	4.97235	5.06724	5.13685	5.2359	5.11445	5.21733	5.37827
WBGene00022646	acl-9	5.90473	5.72877	6.08524	5.53361	5.68435	5.58798	6.11568	5.99953	5.92565	5.56597	5.82999	5.50685	6.0328	5.46722	5.69386	5.86492
WBGene00006815	unc-83	7.54635	7.49508	6.75161	7.33522	7.33205	7.42428	6.19752	6.63891	7.41714	7.5128	7.61158	7.79516	7.55602	7.51689	7.50127	7.49992
WBGene00002273	lec-10	9.48738	9.41295	8.99154	9.70191	9.52648	9.81499	8.91932	9.35851	9.56862	9.57073	9.63669	9.842	9.32207	9.64121	9.91447	10.5005
WBGene00020911	cpt-6	5.0547	5.62116	6.10799	5.8288	5.2018	5.67355	6.4092	6.23444	5.22035	5.77019	5.66787	5.87412	4.64609	5.6755	5.91276	5.66606
WBGene00020910	dgtr-1	1.21951	-0.123099	-0.0775734	-0.39823	0.580268	-0.556509	-0.595873	-1.48275	1.37477	-1.24977	-1.45017	-1.5032	1.51072	-0.845351	-1.32068	-1.88083
WBGene00020909	W01A11.1	6.51459	6.62243	6.47015	6.59783	6.22442	6.46979	5.50525	5.51456	6.4468	6.79677	6.41509	6.54836	6.47041	6.86106	6.70272	7.16133
WBGene00003385	moc-2	3.50603	3.51749	3.42166	3.34793	3.31066	3.56878	3.05588	3.36095	3.55489	3.4288	3.5866	2.9035	3.64317	3.45401	3.59863	4.40625
WBGene00020912	W01A11.7	1.95647	1.1824	1.03961	1.65932	2.20358	1.70846	1.47989	1.0438	1.70282	1.69428	1.30239	0.878225	0.739197	1.01091	0.299472	0.54238
WBGene00006723	ubh-3	5.52753	5.62015	5.67196	5.45686	5.46118	5.57742	5.98584	6.02391	5.64089	5.68149	5.7097	5.12462	5.63781	5.65916	5.59818	5.78966
WBGene00006722	ubh-2	4.11567	4.48994	4.57513	4.25898	4.32921	4.44785	4.58579	4.62378	4.21106	4.38276	4.36945	4.12077	4.06549	4.34788	4.41729	3.9658
WBGene00006721	ubh-1	3.89621	4.11621	4.17269	4.03504	4.04763	4.37956	3.96891	4.00605	4.02801	4.14404	4.04725	3.94757	3.76984	4.14998	4.36841	4.76695
WBGene00001073	dpy-11	7.81852	8.41041	9.54315	8.28313	8.0358	8.29009	9.10895	8.74142	7.97931	8.18423	8.22984	8.08758	7.46505	8.23358	8.40579	8.62669
WBGene00018491	mdh-1	9.22763	9.14373	8.6526	9.15783	9.0428	9.19044	8.26813	8.64205	9.293	9.16722	9.17319	9.16479	9.26825	9.28113	9.29147	9.79196
WBGene00206358	F46E10.18	0.371511	1.4251	0.694475	1.84084	1.29964	0.217215	1.29394	1.15836	0.710949	1.42634	1.52611	1.28229	1.49354	1.57279	0.494288	1.45415
WBGene00018488	acs-1	8.61434	8.74231	8.56523	8.90804	8.50712	8.61866	7.61329	8.1153	8.57193	8.90851	8.94089	9.08013	8.5522	8.91843	8.94754	8.72877
WBGene00018492	hpo-26	1.3044	1.92377	1.98221	1.14129	1.40212	0.555384	2.74572	2.66021	0.864572	1.21536	1.18614	1.04328	1.07562	0.983168	1.51689	1.34624
WBGene00001089	dre-1	6.88276	7.07064	7.24338	7.09456	6.98003	7.29605	6.7375	6.86408	6.83954	7.09028	7.1631	7.41268	6.58126	7.0921	7.30719	6.86094
WBGene00235332	K04A8.20	0.856938	1.36815	1.19468	1.8966	0.637412	0.898686	0.742929	1.09072	0.976683	1.42634	1.61872	1.50626	0.768051	1.23918	1.21905	1.34624
WBGene00019376	lipl-4	0.520889	1.60019	2.07498	2.22535	0.869775	1.08921	0.931374	1.57614	1.39509	1.5028	2.37056	1.71647	0.648999	1.71452	2.21445	2.42129
WBGene00006665	twk-10	2.52679	2.90052	2.44309	3.10328	2.50166	2.87731	2.08485	2.76518	2.48788	2.84506	3.23816	3.05944	2.3046	2.87031	3.10185	1.77868
WBGene00005004	spp-19	0.656241	0.558371	0.20384	1.04587	0.869775	1.1758	1.78155	1.73226	0.575066	0.940918	0.992051	0.477687	0.617635	0.405192	0.794798	1.25965
WBGene00019374	K04A8.2	0.204861	-0.359167	0.239909	0.197873	0.426645	0.597819	1.64459	1.15836	-0.272931	0.702406	0.216092	0.818724	-0.16224	-0.41793	0.524346	-0.947945
WBGene00019373	K04A8.1	5.62838	5.64234	5.38538	5.64667	5.48083	5.59847	5.42214	5.46088	5.59002	5.84184	5.8219	5.49264	5.6052	5.85557	5.83245	5.71027
WBGene00019379	K04A8.10	0.656241	0.558371	0.0898833	0.6833	0.692379	0.718113	-0.385655	0.499972	0.538996	0.968139	0.896632	0.658259	0.679696	0.706059	0.913118	0.849562
WBGene00001506	fut-2	3.71169	3.78742	3.97821	4.53196	4.40521	4.35812	4.1942	4.15973	3.89877	4.47815	4.0829	4.18403	3.70416	4.25812	4.03165	4.5949
WBGene00017151	EGAP9.3	4.35668	4.48102	3.82635	4.2158	4.49104	4.63777	3.76099	3.70425	4.20532	4.70139	4.19494	4.00876	4.32537	4.79751	4.32211	4.56813
WBGene00022845	ZK1055.4	1.82856	2.72263	3.03705	2.77913	2.69575	2.67417	2.44938	2.69099	2.16003	3.19534	2.57701	2.71239	1.36723	2.84741	3.03034	2.48629
WBGene00022843	ZK1055.2	-1.01753	-0.641566	0.407853	0.515356	-0.376663	-1.42324	0.0715521	-0.260358	-1.37247	0.37642	-0.245813	-0.0787064	-1.64223	-0.148743	-0.866114	-1.2528
WBGene00001829	hcp-1	4.81295	4.61964	4.04344	4.49856	4.65568	4.59913	3.72181	4.34047	4.75976	4.24487	4.15168	4.97423	4.99477	4.37215	4.09811	3.13141
WBGene00022847	ZK1055.6	4.66563	4.62167	4.71304	4.5053	4.67287	4.81909	4.55904	4.7033	4.65412	4.87862	4.90202	4.90261	4.72731	4.87126	4.4665	3.98841
WBGene00022848	ZK1055.7	6.33625	6.26305	6.14769	6.2633	6.40135	6.50715	5.77849	6.12317	6.282	6.38686	6.43114	6.31664	6.38101	6.40225	6.48977	6.70379
WBGene00002148	gon-14	5.24747	4.90303	5.02999	4.6298	4.98914	5.0197	4.39793	4.59559	5.06256	4.95544	5.0354	5.19358	5.26529	5.02714	4.91241	4.51305
WBGene00000784	cpr-4	9.1822	9.11877	9.12115	9.53158	9.19032	9.41712	8.81381	9.58369	9.08056	8.83718	9.13573	9.57575	8.87217	8.93051	9.58089	9.33509
WBGene00004092	ppt-1	2.74497	3.05286	2.91965	3.76609	3.1133	3.24084	3.54067	3.40338	2.81642	3.40409	2.94811	3.02695	2.32416	3.11365	3.23049	3.72313
WBGene00004740	scd-2	3.20118	3.05887	2.90287	3.10328	3.1032	3.28696	2.76788	2.84261	3.20388	3.27924	3.19869	3.50861	2.92682	3.20656	3.01983	2.64273
WBGene00044779	T10H9.8	2.28364	0.99447	0.933482	0.404324	2.00076	1.14751	1.84544	1.81842	1.73506	0.994857	0.992051	0.848781	2.44523	0.706059	0.890217	0.332162
WBGene00020425	syx-18	4.42778	4.21641	4.6031	4.2158	4.28071	4.24251	4.31196	4.16248	4.38115	4.12905	4.2099	4.30821	4.56002	4.3065	4.16164	4.11712
WBGene00004897	snb-1	6.55918	6.41078	6.07717	6.45308	6.58776	6.63809	6.1043	6.39318	6.71373	6.42481	6.51787	6.1785	6.47644	6.59616	6.72755	7.11737
WBGene00004062	pmp-5	9.9071	9.71239	9.36183	9.64874	9.58121	9.64818	8.90924	9.25811	9.81792	9.77552	9.82694	9.67326	9.93641	9.74449	9.79256	10.0026
WBGene00006224	str-180	2.12153	1.26792	1.86006	2.48384	1.93391	1.54458	0.850643	0.534323	1.7666	2.22103	2.08696	2.37299	2.36251	1.49634	1.83732	2.14355
WBGene00019654	K11G9.3	3.35502	2.2731	0.499972	0.515356	2.30406	1.43181	-1.3141	-0.517516	2.94602	1.77357	2.52212	1.5976	3.86973	1.68037	1.23732	1.5301
WBGene00019653	K11G9.2	5.2021	5.24504	5.13188	5.38679	5.0653	5.3788	4.42606	4.72019	5.12776	5.43063	5.30297	5.50685	4.93877	5.40323	5.52574	5.53087
WBGene00019652	K11G9.1	0.318072	0.0797175	0.469914	0.36533	0.490071	0.420032	0.650565	0.534323	0.610255	0.416497	0.330048	0.357393	0.552783	0.525486	0.744612	0.54238
WBGene00019655	K11G9.5	2.90756	2.66862	3.62968	2.45628	2.44677	1.64917	4.23453	3.90137	2.69054	2.44099	2.67373	2.10062	3.14051	1.904	2.28638	0.963518
WBGene00003473	mtl-1	0.965191	0.0797175	-0.970658	-0.870298	1.57296	-0.466311	-0.291018	-0.830674	0.893427	-0.281474	-0.547468	0.226148	0.768051	-0.493879	-1.12137	0.0172891
WBGene00175027	W02F12.8	5.20025	5.88242	4.92589	5.91655	5.95619	5.56678	4.29871	4.74607	5.46824	6.33029	5.73664	5.50212	5.4469	6.11485	5.00991	6.58492
WBGene00020947	W02F12.2	4.29924	4.61353	4.31897	4.42699	4.39489	3.53095	3.75268	4.06304	4.13155	4.7295	4.70311	4.3163	4.68064	4.3828	4.06014	3.60518
WBGene00020948	era-1	2.2412	1.30885	-1.70762	-0.269906	1.94527	0.217215	-2.36141	-0.448803	2.54355	-1.24977	-1.32988	0.314957	2.48922	-0.148743	-1.03117	-0.13081
WBGene00020949	W02F12.4	4.9019	4.81165	4.98021	4.69416	4.84345	4.82357	5.27425	5.13686	4.97753	4.87503	4.86311	4.87366	5.00995	4.84453	4.747	4.0797
WBGene00020950	dlst-1	8.45443	8.26881	7.65171	8.33388	8.23581	8.36476	7.28233	7.71867	8.50704	8.3094	8.33411	8.61608	8.4439	8.37457	8.46571	9.03158
WBGene00020951	sna-1	4.48951	4.08709	4.79866	3.98768	4.26719	4.188	4.89975	4.5606	4.76952	3.99651	4.17728	3.97168	4.61267	4.14373	4.07037	4.22389
WBGene00023355	W02F12.1	0.656241	0.591924	1.09973	-0.152069	0.0170009	-0.225303	0.98909	0.567876	0.610255	0.00803219	0.216092	0.0817583	0.585573	0.362757	-0.460857	-3.7553
WBGene00022623	ZC487.1	1.53267	1.74144	1.72661	1.96341	1.7257	2.09663	2.39348	2.45136	1.84255	2.20967	1.95108	1.9142	1.51072	1.74788	1.81318	1.5786
WBGene00020806	T25F10.3	4.75882	4.00541	4.30839	3.56137	4.12459	3.85343	3.61282	3.68144	4.63075	3.7561	4.49081	3.7347	5.05602	3.7985	3.74621	4.29455
WBGene00000936	dbl-1	3.70129	3.7433	3.62287	3.56137	3.82589	3.97914	3.54067	3.70047	3.88447	3.55983	3.5281	3.83195	3.65094	3.88351	3.84776	3.84709
WBGene00000244	bbs-8	0.81897	0.718836	1.019	0.916973	0.916696	1.08921	0.871253	0.995297	1.201	0.493459	0.502	0.724602	0.299664	0.866523	0.843296	0.725826
WBGene00020808	clik-1	9.37484	9.14797	9.60971	9.23176	9.3063	9.3481	9.0777	9.10895	9.47291	8.84063	9.0672	9.07229	9.17007	9.07418	9.25867	9.78817
WBGene00004984	spn-4	4.46513	3.25489	3.26419	2.4376	3.97467	2.61342	2.21954	1.95148	4.59167	1.28195	1.84005	2.53889	4.87056	2.09757	2.13875	2.02606
WBGene00004975	spe-39	4.6277	4.22713	4.96682	4.10772	4.36982	4.46801	4.64234	4.44799	4.54923	4.22526	4.2345	4.32702	4.52241	4.36947	4.23845	4.09645
WBGene00043952	ZC404.2	0.262577	1.4436	1.52211	1.04587	0.360303	0.104005	0.891573	1.18021	0.610255	0.601712	1.08155	0.271236	0.768051	1.19149	0.153252	0.332162
WBGene00022603	gck-2	4.45588	4.56155	4.10585	4.28272	4.41546	4.4274	3.70181	4.0091	4.1792	4.40534	4.44306	4.6572	4.53085	4.49266	4.07545	2.88374
WBGene00020522	T15B7.10	2.70389	2.59606	2.2084	2.69514	2.33893	2.14035	0.829734	1.30484	2.49731	2.73843	2.50605	2.73671	2.35301	2.84741	2.69592	2.44764
WBGene00000714	col-141	2.25549	0.718836	2.2084	-0.966513	1.33462	0.864334	1.41118	0.274679	2.54355	-1.24977	-0.245813	0.0817583	2.40905	-0.34578	-0.347647	-1.43337
WBGene00000715	col-142	7.12129	4.98108	3.73453	2.36038	6.3648	5.11043	3.54388	4.03632	7.51671	3.13657	4.03889	4.53773	7.26038	3.9919	3.75257	3.78127
WBGene00000716	col-143	5.56672	3.15741	-2.64051	-1.9176	4.54617	3.32535	-2.02037	0.694788	6.25515	-0.487925	0.655624	2.93186	5.55019	1.21553	-0.347647	1.45415
WBGene00020517	hpo-8	8.10054	7.97364	8.01876	7.99658	7.93613	8.12467	8.06423	8.19681	8.1482	8.04635	8.16286	8.01633	8.08273	8.03042	8.30442	8.65947
WBGene00020528	lgc-54	3.79717	3.11188	2.69122	2.88631	2.8427	2.54999	2.55507	2.72112	3.35675	3.10012	3.38602	2.93186	3.75189	2.72712	2.99857	2.72043
WBGene00020516	T15B7.1	9.41227	9.3373	8.5154	9.2626	9.10711	9.36634	8.46159	8.95044	9.33559	9.3042	9.38454	9.05979	9.28582	9.28424	9.46768	9.61843
WBGene00020586	frpr-18	1.35834	1.0438	1.82487	1.55921	1.54337	2.02068	2.16215	1.87313	1.51134	1.834	1.375	1.9142	1.05235	1.66299	1.77618	1.79929
WBGene00006803	unc-70	9.16516	9.0691	8.24941	8.86305	8.94963	8.88423	7.67559	8.15413	8.9651	9.09997	9.12524	9.44182	9.27376	9.08493	8.96211	8.8682
WBGene00019643	K11C4.2	1.55594	1.60019	2.83375	1.54183	1.41852	0.466575	2.78427	2.42414	1.43489	1.30349	1.67732	0.990335	1.40446	1.14216	1.20056	0.849562
WBGene00019642	K11C4.1	2.51496	2.45732	3.81145	2.78653	2.3216	1.33478	3.69604	3.05862	2.61459	1.78891	2.24059	2.13761	2.82065	1.51584	1.97428	0.274447
WBGene00003844	odc-1	7.66111	7.55665	6.79013	7.4874	7.38385	7.35058	6.11999	6.65607	7.54937	7.50207	7.59838	7.41393	7.63646	7.50505	7.52307	8.19853
WBGene00006801	unc-68	5.94825	6.62192	5.83854	6.0707	6.05976	6.25292	5.20693	5.87773	5.34047	6.11732	6.0785	6.71724	5.82022	6.32008	5.61748	3.94283
WBGene00021963	lipl-6	2.81415	3.05887	4.47843	3.53964	3.1917	3.81797	5.18446	4.68431	2.93218	3.32733	3.45043	3.7822	1.78932	3.32733	3.59863	2.58455
WBGene00304201	T07H8.11	0.204861	-0.493468	-0.318582	-0.39823	5.15487	5.19924	5.3733	5.65875	0.117859	-1.38101	-0.929339	-0.996244	-0.16224	-0.493879	-0.14483	-0.947945
WBGene00003165	mec-1	5.06487	5.05361	4.49718	4.93789	5.03373	5.255	4.43647	4.67856	4.79459	5.16405	5.1639	5.43436	4.89038	5.16626	5.04402	4.60078
WBGene00004229	ptr-15	3.57599	3.99604	4.76502	4.67236	4.09939	4.42151	5.39482	5.04454	3.70486	4.49697	4.30123	4.71953	3.01372	4.04318	4.62401	4.00625
WBGene00016364	nhr-161	1.35834	1.60019	1.99282	1.69121	1.83965	1.94051	2.76237	2.58846	1.73506	1.75805	1.6037	1.56175	1.16512	1.45654	1.44013	0.441097
WBGene00016368	nhr-163	1.84754	1.84247	1.66161	1.88286	1.83965	1.54458	2.13684	2.06157	1.70282	2.19822	2.02062	2.06265	1.73189	2.12322	1.9959	1.97262
WBGene00016365	nhr-139	1.95647	1.91053	1.72661	1.86899	2.0542	2.03619	2.21148	2.15284	1.9147	1.96138	1.86547	2.04977	1.47616	2.11045	2.18653	1.4012
WBGene00016366	nhr-140	2.51496	2.57104	2.14323	2.56352	2.51697	2.62372	2.61129	2.65241	2.59716	2.78509	2.79776	2.55721	2.32416	2.86272	2.49049	2.32507
WBGene00016367	nhr-162	1.78982	2.10898	1.88305	1.91022	1.63039	2.08175	1.78155	1.91283	1.61892	2.34041	2.07612	2.11305	1.71717	2.26821	1.71234	0.387658
WBGene00003697	nhr-107	4.47737	4.34988	3.8528	4.49405	4.57753	4.62244	4.71541	4.56891	4.51946	4.62648	4.34707	4.47648	4.42159	4.65971	4.36426	4.22389
WBGene00003632	nhr-42	4.71298	4.71978	4.46706	4.96748	4.93034	5.09755	5.10728	4.8989	4.75976	4.91405	4.7652	4.60091	4.60269	4.80941	4.80172	4.86553
WBGene00016362	C33G8.4	3.66429	4.19201	4.43047	3.99728	3.85027	4.02651	4.45195	4.22165	3.89521	3.82472	4.1465	3.43126	3.72639	3.84163	4.08808	4.49104
WBGene00016360	C33G8.2	0.81897	1.26792	1.24879	-0.0431347	0.692379	0.756081	1.04459	0.811433	0.864572	0.940918	0.740512	1.11923	0.980205	0.600448	-0.347647	-1.09234
WBGene00017618	F20A1.6	2.008	2.44819	2.37173	2.65529	2.47839	2.42593	3.10891	3.08203	2.19522	2.46029	2.49794	2.07542	2.14876	2.41041	2.53546	2.86431
WBGene00006666	twk-11	-0.200395	0.718836	1.28376	0.106243	0.325951	0.639042	0.742929	0.191021	-0.555331	0.37642	0.255086	0.878225	-0.845766	0.486492	-0.946284	-3.7553
WBGene00017620	tofu-2	3.73226	3.28597	4.42851	2.84439	3.76309	2.5061	3.91037	3.35615	4.15259	2.01458	2.52212	2.33102	4.2885	2.41041	2.67598	2.42129
WBGene00017613	F20A1.1	5.60487	5.66812	5.88626	5.57158	5.46217	5.61793	5.64122	5.60218	5.67971	5.46089	5.5966	5.23257	5.52082	5.557	5.77423	6.52431
WBGene00017621	F20A1.10	4.9641	4.89969	5.02094	4.49405	4.64527	4.87192	4.57954	4.65534	5.10481	4.86963	5.00855	4.45222	5.05894	4.98229	4.91099	5.34536
WBGene00003164	mdt-6	3.83094	3.60636	3.52759	3.57852	3.7108	3.77238	3.19318	3.46701	4.02801	3.59518	3.45463	3.3704	3.9188	3.82219	3.57728	3.86675
WBGene00021959	Y57E12AL.6	6.25948	6.24273	6.47347	6.11619	6.24295	6.31941	5.9548	6.06781	6.39477	6.11504	6.15394	5.82109	6.388	6.20393	6.2992	6.89963
WBGene00021956	Y57E12AL.1	6.77843	6.59839	6.24463	6.61663	6.58731	6.71058	5.63521	6.03295	6.7977	6.59872	6.66176	6.74547	6.87823	6.63902	6.83788	7.1747
WBGene00021960	tmem-258	6.5799	6.94279	6.79279	6.61144	6.55152	6.59422	6.9127	7.00815	6.61811	6.70215	6.73298	6.2114	6.46326	6.66763	6.64318	6.95464
WBGene00044612	Y57E12AR.1	2.05776	2.44819	1.94991	1.84084	1.57296	1.02845	2.73452	2.62079	1.9287	2.15148	2.60747	1.94236	2.1813	1.19149	1.83732	1.1989
WBGene00017850	F27B10.1	1.84754	2.17689	2.15272	1.88286	1.75181	1.74668	2.27473	2.38703	1.81264	2.12754	1.77446	1.76457	1.44076	2.03138	2.35489	1.87891
WBGene00003786	npa-1	11.6391	11.9481	11.3038	11.5724	11.5365	11.7422	10.4006	10.9165	11.1708	11.9571	11.9198	12.2496	11.5613	12.0579	11.5164	9.37864
WBGene00007029	mys-1	4.07598	3.99917	4.41477	3.65326	3.90074	3.75842	4.53503	4.35014	4.27551	3.83954	3.88269	3.69388	4.36841	3.74168	3.79941	3.64558
WBGene00020908	VC5.2	3.85928	3.79464	4.65745	3.82116	3.75019	3.93016	5.0843	4.82103	3.72907	3.62114	3.76942	3.88368	3.77695	3.6608	3.81165	3.29998
WBGene00044699	nhr-286	2.64	2.50213	2.52577	2.40913	2.56194	2.42593	2.85324	2.80089	2.65728	2.77742	2.55374	2.48249	2.93321	2.49142	2.47518	2.15958
WBGene00003725	nhr-135	3.55305	3.4413	3.62628	3.25499	3.44876	3.31266	3.65205	3.45809	3.35156	3.40409	3.12166	2.96654	3.4159	3.1008	3.04078	2.90291
WBGene00003849	odr-2	1.3044	1.53268	1.60742	1.09437	1.49781	1.23076	1.65651	1.52581	1.17773	1.5754	1.24544	1.52499	0.709753	1.19149	1.27316	1.37398
WBGene00017331	ugt-40	-0.654961	-0.178594	0.998091	-0.269906	-0.118351	0.104005	2.4217	1.96414	-0.407232	-0.100902	-0.0429957	-0.706738	-1.64223	-0.34578	-0.0982872	-0.947945
WBGene00017332	ugt-37	1.41033	1.85634	1.24879	1.33538	1.49781	1.52272	0.970107	0.839178	1.35416	1.93403	1.49387	1.38842	1.65673	2.26821	1.1436	0.441097
WBGene00017333	ugt-38	0.423042	0.778337	0.911286	1.20893	0.550825	0.965028	1.39704	1.64063	0.949461	1.04685	1.375	1.40874	0.709753	1.06485	1.77618	1.4012
WBGene00017334	F10D2.8	-0.0522964	-0.0181298	-0.0775734	0.197873	0.520767	0.270655	-0.159773	0.391719	0.34374	0.0595625	-0.0429957	-0.259279	-0.0572701	-0.749136	0.582644	0.590474
WBGene00001399	fat-7	7.88979	8.11738	7.52611	7.94483	7.51827	7.62581	6.95374	7.16539	8.2418	8.60788	8.31837	7.86874	8.31433	8.30203	8.01694	8.72456
WBGene00017335	F10D2.10	3.64814	3.73582	3.15509	3.73966	3.50358	3.77701	3.07822	3.32706	3.67608	3.90086	3.7215	3.29053	3.63927	4.13745	3.86254	4.17741
WBGene00017329	ugt-39	4.36329	4.39809	4.48784	4.96422	4.58844	4.64031	5.07433	5.11149	4.54696	4.97403	4.89432	4.96054	4.25577	4.78752	4.89956	4.78515
WBGene00017336	ugt-41	5.51274	5.06411	4.83596	5.22875	5.23805	4.65546	5.24789	4.86387	5.31537	5.4343	5.46246	5.164	5.54603	4.98928	4.91241	4.85818
WBGene00017314	lgc-39	1.78982	2.32391	2.29666	2.16986	2.01161	2.16877	2.19523	1.98912	1.75092	1.77357	1.95108	2.40369	1.30951	2.27966	1.9959	0.214326
WBGene00017313	cpsf-2	4.9814	5.07453	5.39541	4.75388	4.86305	4.88054	5.16581	5.03557	4.95888	4.93317	4.8552	4.9674	5.05162	4.92329	4.71966	4.05848
WBGene00017312	pitr-5	2.32486	1.85634	3.04726	1.57638	2.06465	1.20354	1.65651	1.40106	2.0994	1.77357	2.17093	1.66672	2.45414	1.60955	1.12411	1.34624
WBGene00017316	F09G2.8	4.39912	4.09003	4.6031	4.20203	4.2941	3.93431	4.52693	4.3356	4.4772	4.03885	4.06381	4.13609	4.43064	4.03645	4.0906	3.94745
WBGene00017317	attf-2	6.82706	6.83088	6.43509	6.8861	6.85008	7.07308	6.14665	6.61503	6.74524	6.91295	6.85856	7.17979	6.67232	7.03328	6.914	6.87254
WBGene00017311	F09G2.2	6.59753	6.55386	5.67937	6.35448	6.42081	6.66578	5.31995	5.79692	6.572	6.46538	6.47516	6.50419	6.55873	6.59959	6.47686	7.1433
WBGene00017310	F09G2.1	5.86802	6.0381	5.41724	5.53141	5.66387	5.8703	4.78359	5.21438	5.36257	5.94734	5.99025	6.1296	5.8743	6.02841	5.40169	3.16356
WBGene00015743	soap-1	6.73577	6.6937	6.07217	6.63673	6.72426	6.77151	5.61167	6.07439	6.56361	6.93079	6.88328	7.22274	6.61788	6.78677	6.84869	6.6438
WBGene00015744	C13F10.5	2.78491	3.20697	3.37782	3.15565	2.78063	2.53914	3.34457	3.34168	2.95289	3.01131	2.75759	2.56628	2.77162	2.88538	2.66927	2.59638
WBGene00015745	C13F10.6	3.83094	3.69008	4.15154	3.41152	3.79483	3.35038	4.18188	3.86808	4.05699	3.46746	3.27657	3.50861	4.12804	3.39733	3.38591	2.51149
WBGene00015742	kxd-1	2.2412	2.50213	2.35539	2.63083	2.43069	2.35348	2.93872	2.83574	2.20676	2.46985	2.34368	2.38329	2.19199	2.37882	2.2052	2.53625
WBGene00015746	C13F10.7	4.93111	4.80987	5.12828	5.39407	5.05747	4.93327	5.75926	5.59813	5.08149	5.32668	5.03959	5.08571	5.10914	5.15853	5.15985	5.37998
WBGene00015741	C13F10.1	1.84754	2.06187	1.91687	2.11214	2.06465	2.02068	2.05813	2.03782	1.79746	2.35079	1.99781	1.8562	1.85803	2.23331	1.90743	1.89814
WBGene00001428	fkb-3	8.12798	9.20422	9.06351	9.46253	8.86291	8.54669	9.10596	9.26987	8.1324	9.5719	8.98993	8.92411	7.82462	9.05202	8.88493	9.01392
WBGene00001563	gei-6	4.89279	4.79013	4.02289	4.40071	4.7083	4.66547	3.58189	4.0091	4.89788	4.54973	4.74993	4.98104	5.06912	4.73025	4.7863	4.33393
WBGene00015461	krr-1	4.93334	4.95714	5.43193	4.77449	4.78617	4.57277	5.27811	5.15491	5.01083	4.76874	4.78032	4.4325	5.1412	4.77746	4.64639	4.51305
WBGene00015462	C05C8.5	4.10782	3.89885	4.42656	4.17127	3.99667	4.00696	4.68808	4.50106	4.02475	3.96307	4.03889	4.18992	4.07129	3.93148	4.11549	3.92886
WBGene00015463	hpo-9	4.7052	4.05437	4.90217	4.65225	4.49684	3.88804	5.25967	4.95545	4.74598	4.21678	4.14391	4.26428	4.80768	3.95666	4.2225	4.02387
WBGene00015466	hyls-1	2.64	2.62066	3.18777	2.63903	2.79326	2.73247	3.66981	3.35615	2.9041	2.60605	2.91805	2.61956	2.95219	2.71873	2.9551	2.57263
WBGene00015460	C05C8.1	4.44658	4.7756	4.49345	5.02335	4.91886	4.69509	4.87317	4.852	4.39887	5.15667	4.83604	4.83665	4.50751	4.81925	4.67011	4.76434
WBGene00015464	C05C8.7	6.10634	5.9519	6.95957	6.05317	6.15945	6.46765	7.0518	6.73849	6.28812	5.89511	6.03784	6.09475	5.77028	5.90538	6.27841	6.33613
WBGene00015720	C13A2.3	0.14474	0.298727	-0.217298	-0.0431347	0.893426	1.11865	0.697486	1.06745	0.805071	0.416497	0.330048	0.030228	-0.217735	0.671707	0.494288	0.926524
WBGene00015718	C13A2.1	0.698676	1.01934	0.694475	0.995685	1.31723	1.64917	0.301558	0.191021	1.17773	1.38654	1.22594	1.61519	0.484879	1.47658	0.744612	0.387658
WBGene00017364	clec-7	0.856938	-0.0696601	2.21747	-0.209785	-0.216198	-0.556509	2.42867	1.73226	0.212496	-0.415776	-1.32988	0.179606	0.824085	-2.53341	-0.649302	-2.53291
WBGene00017362	F10G2.1	5.34921	5.80317	6.0728	6.16099	5.70788	5.51927	6.7459	6.63396	5.44406	5.94991	5.74523	5.57586	5.13705	5.63596	6.01554	6.04074
WBGene00017367	nhr-263	0.856938	0.52402	0.586559	0.833717	1.17008	1.23076	2.3129	2.04974	0.921716	0.940918	0.366117	0.963114	0.376626	0.405192	0.367376	-0.295869
WBGene00015396	nhr-148	1.78982	1.46186	1.72661	2.13551	1.82743	1.873	3.15166	2.96098	1.90055	2.24348	1.35718	1.74871	0.851307	1.3947	1.8728	1.64842
WBGene00015395	nhr-147	0.739899	0.969159	1.24879	1.29445	1.33462	1.52272	1.78155	1.93871	1.0034	1.5028	1.33915	1.14369	0.376626	1.35195	1.32531	0.888556
WBGene00015400	cyp-35A2	7.05597	7.13429	7.49706	7.55772	6.91688	6.88884	6.43496	6.50566	6.95268	7.2828	7.40334	7.3644	6.96607	7.34328	7.5466	7.39973
WBGene00015393	C03G6.5	2.99529	4.2191	4.07124	3.74726	3.39593	3.41114	4.23851	4.26576	3.08384	3.63394	3.42928	3.48488	2.5319	3.76223	3.44603	3.22579
WBGene00005602	srj-14	1.38457	1.01934	2.13368	1.93706	1.51315	1.05915	2.52286	2.00145	1.35416	1.6613	0.896632	2.13761	1.57745	1.26245	1.47133	0.0172891
WBGene00015402	C03G6.17	1.19006	0.99447	2.11438	1.14129	0.692379	0.322185	3.26503	3.05271	1.10558	0.109316	1.01495	0.878225	-0.1088	0.486492	1.02246	-1.2528
WBGene00005647	srp-6	4.30954	4.05437	4.08617	4.0869	4.10193	4.07613	3.67568	3.91447	4.22815	4.0955	3.91957	3.92659	4.56619	4.11525	4.15445	4.54696
WBGene00015361	C02H6.1	-2.60249	-0.806626	0.720238	0.714664	-0.839635	-0.0844404	1.86613	1.52581	-2.30535	0.0595625	0.216092	0.131511	-2.18972	-0.0309069	-0.14483	-0.696407
WBGene00015362	fbxa-105	3.80204	3.63883	3.47937	3.82476	3.8653	3.86651	3.81784	3.82364	3.66776	4.28872	3.8544	4.01871	3.84624	4.02289	4.03948	3.82213
WBGene00001789	gst-41	-0.280565	-0.0181298	0.911286	0.0581486	0.393855	0.679119	2.50978	2.28984	-0.0923589	-0.218739	0.00354688	0.398615	-0.27545	-0.34578	0.432227	-0.816701
WBGene00020054	R13D7.2	2.60696	4.0178	4.54121	2.947	2.60555	2.41411	4.64833	4.17342	2.21821	3.36878	3.07884	2.50153	1.89774	2.86272	2.58621	1.81961
WBGene00017567	F18E3.11	6.6839	7.12858	6.59811	7.15189	7.19928	7.04316	7.09761	7.20058	6.56809	7.35998	6.7992	6.84808	6.46492	7.07125	6.19093	6.82181
WBGene00045275	F18E3.12	5.29319	5.90094	5.45609	5.53251	5.5485	5.28777	5.90319	6.09612	5.19304	5.90923	5.57846	5.39034	5.16037	5.30859	4.97224	4.76695
WBGene00045276	F18E3.13	6.77099	7.05456	6.47961	7.23265	7.23096	7.16547	7.17426	7.34576	6.78428	7.30466	6.71167	6.71571	6.62529	7.05176	6.21474	7.14128
WBGene00017565	ddo-2	8.05763	8.16344	7.57679	7.79515	7.9517	8.2685	7.53371	7.75417	8.00226	8.1052	7.79435	7.70509	7.76369	8.17922	7.79142	7.35126
WBGene00017789	F25E5.8	5.8075	5.97115	6.47725	5.66586	5.6928	5.98565	6.45173	6.09612	5.53156	5.56374	5.35774	5.5279	5.01748	5.67767	5.3407	5.19014
WBGene00017792	F25E5.16	1.57884	1.64883	1.77658	2.13551	1.71246	1.90715	2.39348	2.16385	1.58394	2.12754	1.57316	1.9142	1.22878	1.51584	1.83732	0.926524
WBGene00017787	nhr-141	0.520889	0.624714	0.818922	0.152785	-0.0267205	-0.0188521	-0.0394793	0.428713	-0.72039	0.416497	0.684478	0.724602	-0.0572701	0.179311	0.191219	-0.295869
WBGene00017786	F25E5.5	4.14666	4.18103	3.89016	4.01943	4.28965	4.32377	4.50237	4.55015	3.72907	4.25596	4.19744	4.26428	3.82923	4.26389	3.99455	3.20277
WBGene00017785	F25E5.4	2.88936	3.21238	3.02676	2.62259	3.06726	3.1932	2.58657	2.88316	2.715	3.15445	3.18361	3.46076	2.77162	2.99364	2.53546	1.03478
WBGene00017783	F25E5.2	2.76508	2.7074	3.3158	3.21168	3.10826	3.27393	2.58657	2.70613	2.55263	3.30081	3.1374	2.92483	2.21313	3.28251	3.22135	3.34273
WBGene00017782	F25E5.1	4.49554	4.62573	4.15154	4.47586	4.58118	4.73841	3.73311	3.99684	4.56052	4.60063	4.57413	4.93974	4.8772	4.81925	4.81546	4.58603
WBGene00015963	C18B10.6	-0.551867	0.257505	0.529415	0.442292	-0.376663	0.104005	0.697486	0.391719	-1.12093	-0.563874	1.91501	-0.0787064	-0.0572701	-0.277068	0.299472	-0.696407
WBGene00006097	str-31	0.965191	1.06784	1.8716	1.75293	1.77746	1.98914	3.44079	3.1556	0.710949	1.2379	1.57316	1.88549	0.259587	0.671707	1.25535	0.590474
WBGene00016927	nhr-172	0.999543	1.09149	1.8716	1.20893	1.36876	1.60824	3.23751	3.01063	1.17773	1.02109	1.14521	1.48727	0.259587	0.671707	1.02246	-0.947945
WBGene00271796	C54F6.20	1.33162	0.718836	-0.169204	0.404324	1.11078	1.02845	1.02632	0.945111	1.17773	0.416497	0.767734	0.271236	1.07562	1.06485	0.610933	1.99065
WBGene00016921	C54F6.3	3.02894	3.97075	4.20041	4.6482	3.88608	3.67169	3.65503	3.92421	3.1511	4.64347	4.04447	4.18992	2.70603	3.94951	4.14964	3.80694
WBGene00016929	C54F6.12	0.262577	-0.0181298	-0.545352	-0.870298	0.916696	0.511663	0.174646	0.314757	-0.0368638	-0.100902	0.134791	-0.706738	0.218364	-0.493879	-0.403142	-0.13081
WBGene00003731	nhx-3	4.73863	4.64783	5.15332	4.59441	4.73963	5.08642	5.62083	5.46756	4.63716	4.47104	4.48057	4.54693	4.33505	4.26677	4.42925	3.80184
WBGene00001500	ftn-1	4.566	4.99369	4.42656	4.88545	4.9712	5.03908	4.13365	4.1065	4.64142	4.97905	4.61217	4.47408	4.23525	4.98928	4.84999	4.73254
WBGene00017599	F19F10.3	2.46667	3.27051	2.95263	2.99887	2.86679	2.61342	3.20134	3.45809	2.41014	2.92364	2.94811	2.56628	2.46299	2.60501	2.92161	3.27076
WBGene00017600	ttr-10	5.17229	5.21977	4.68224	5.36348	5.29909	5.61018	4.93566	5.33011	5.33391	5.27584	5.31225	4.78706	5.29657	5.42659	5.55606	6.29953
WBGene00017605	F19F10.9	6.07044	5.99486	6.46587	5.7675	6.03672	6.02116	6.31643	6.11752	5.89209	5.99279	6.03994	6.20996	6.02236	6.08008	5.68557	4.66676
WBGene00017608	F19F10.12	4.42146	4.31514	4.59616	4.29574	4.25355	4.21892	4.3565	4.39055	4.38115	4.29411	4.28483	4.43002	4.46629	4.27538	4.32638	3.91948
WBGene00017606	ets-6	3.63728	3.40872	3.09728	3.0854	3.40418	3.24084	2.46979	2.82884	3.54583	3.30081	3.24301	3.65614	3.74102	3.47409	3.11673	2.46064
WBGene00017607	F19F10.11	3.29406	3.51311	3.251	2.80121	3.33677	3.15818	2.44251	2.85625	2.93912	2.93748	3.06793	3.43622	3.60769	2.98667	2.69592	0.637017
WBGene00016816	C50E3.5	3.14857	3.21238	3.32842	2.47471	3.05157	2.7885	2.80584	2.83574	3.00009	2.89556	2.84325	3.21176	3.18932	2.93691	2.45971	2.3671
WBGene00016817	C50E3.6	2.47889	2.96596	4.51936	3.01786	2.39799	2.57144	4.87317	4.02126	2.3385	2.60605	2.79114	2.68766	1.52769	2.53029	2.86988	2.26707
WBGene00044738	folt-3	0.14474	0.0797175	-1.05555	-0.096574	-1.52553	-0.153153	-0.595873	-0.448803	-0.635501	0.493459	0.176014	-0.324867	-0.398307	0.671707	-0.347647	-1.2528
WBGene00017201	grsp-4	3.68026	3.80898	4.48784	3.74346	3.66	3.85343	4.40854	4.32583	3.63396	3.40907	3.69692	3.82818	3.42951	3.60273	3.6743	3.19501
WBGene00015709	cyp-33A1	5.11861	5.10971	4.96143	5.28468	5.08982	5.20611	5.00724	5.02504	5.17846	5.33193	5.29247	5.22113	5.10631	5.26605	5.40067	5.36623
WBGene00003684	nhr-94	3.32824	3.55625	3.40587	3.68923	3.57113	3.49772	4.02517	4.0601	3.37221	3.79843	3.59042	3.53196	3.56311	3.42852	3.55924	3.37741
WBGene00015705	nhr-152	1.97386	2.01317	2.262	2.11214	2.10573	1.9569	2.52936	2.43327	2.30668	2.09086	2.00926	2.11305	1.99858	1.59129	2.14843	1.34624
WBGene00015710	C12D5.9	3.09398	3.73206	3.57778	4.25366	3.73063	3.60564	4.1485	4.23737	3.17479	4.10165	3.5121	3.72663	3.22098	3.79052	3.70743	4.03695
WBGene00015711	C12D5.10	-1.16192	0.338805	-0.427516	0.618449	0.325951	0.270655	1.06262	0.919348	-0.635501	0.856029	0.00354688	-0.0232113	-0.27545	-0.41793	-0.790165	0.274447
WBGene00022654	ZK105.3	1.43564	1.0438	2.12406	1.78284	1.41852	0.965028	2.57405	1.83229	1.2239	1.40658	1.78782	1.94236	1.77518	0.671707	1.18182	-0.585375
WBGene00194895	ZK105.11	-1.50296	0.215069	-0.485231	0.618449	0.458706	0.104005	0.389914	0.866399	-0.810588	0.0595625	-0.84445	-0.259279	-0.935964	-0.148743	-0.192924	-0.386067
WBGene00235114	ZK105.13	1.21951	0.48883	-0.0775734	0.775418	1.35179	1.02845	0.871253	0.811433	0.893427	0.765831	0.655624	1.09436	0.824085	0.772401	0.432227	1.42792
WBGene00022653	ZK105.1	5.71104	5.58621	5.58261	6.61352	6.25155	5.89497	6.09227	6.20475	5.97204	6.36526	5.97719	6.06545	5.98059	6.0199	5.73861	7.02195
WBGene00235113	ZK105.12	1.50901	1.24701	1.07997	1.9237	1.43473	1.45508	1.33903	0.995297	1.52984	1.96138	1.51008	1.11923	1.12107	1.51584	1.80095	2.81456
WBGene00022657	ZK105.6	1.06589	1.97553	1.75181	2.4376	2.34752	1.85562	2.24345	2.13056	1.35416	2.3611	2.10842	2.14974	1.67208	2.08457	1.57548	2.90291
WBGene00022410	Y97E10C.1	7.1664	7.10227	7.56772	6.75034	7.09382	7.14773	6.92446	6.84795	7.1374	7.04865	7.21161	7.03043	7.17475	7.23606	6.79961	7.32574
WBGene00044342	T05B11.7	0.656241	0.452761	0.30945	0.833717	0.821276	0.718113	1.32416	0.600666	0.42504	1.09704	0.46921	0.878225	0.175929	0.772401	0.432227	-1.43337
WBGene00020246	clic-1	6.82467	6.74167	6.83614	6.82633	6.84895	6.83719	6.32299	6.50187	6.85978	6.85398	6.83664	6.66011	6.87284	6.88608	6.988	7.37634
WBGene00020245	T05B11.1	5.05061	5.05361	5.47039	5.02021	5.24611	5.79022	6.48888	6.71762	5.47898	5.06035	5.49132	5.5139	4.78491	5.10483	5.79903	4.9486
WBGene00020247	T05B11.4	3.40714	2.8803	2.63815	2.75671	2.91958	2.69387	2.43561	2.65241	3.53213	3.08154	3.02908	2.83758	3.46959	3.1008	2.91595	3.32862
WBGene00016150	hint-3	5.50827	5.33324	4.85061	5.14345	5.24151	5.36811	5.02114	5.17546	5.39319	5.44645	5.52062	5.49502	5.7442	5.40715	5.54419	5.54009
WBGene00016149	frpr-3	-0.280565	0.377799	0.0498059	0.584896	0.0594362	0.511663	1.06262	1.11362	0.710949	0.702406	0.255086	0.226148	0.0871198	0.319036	0.6659	0.274447
WBGene00001719	grl-10	4.69213	5.53538	6.02062	6.21956	5.47104	5.44857	6.11622	6.20408	4.76952	5.92581	5.60511	5.68506	3.81892	5.44451	5.70866	5.43699
WBGene00004453	rpl-39	9.39413	9.98624	9.53931	9.79862	9.70937	9.6021	10.0453	10.2187	9.60082	9.87786	9.7296	9.27327	9.51747	9.71112	9.54457	9.87379
WBGene00004499	rps-30	10.0145	9.78127	9.64938	9.84741	9.7976	9.95279	9.17765	9.60222	10.0658	9.70193	9.7782	9.45965	9.98254	9.82271	9.95245	10.8022
WBGene00016148	C26F1.3	4.82975	5.15811	5.0681	5.40613	5.18393	4.85889	5.62159	5.55382	4.95375	5.48347	5.22778	5.10607	4.9451	5.37014	4.93216	4.69178
WBGene00016147	cyp-32A1	2.33834	1.88369	1.8716	0.515356	1.46661	0.756081	1.85582	1.52581	2.37987	0.856029	1.66289	0.623908	2.79984	1.41561	0.979715	0.888556
WBGene00016146	C26F1.1	3.7065	3.12912	2.46611	2.67136	3.22004	2.46084	1.19931	1.59254	3.87727	3.0564	3.63175	2.7042	4.20128	2.94413	2.52062	4.19696
WBGene00001464	flp-21	1.80932	2.14333	1.99282	1.47013	2.14567	2.37804	1.89661	1.71739	2.06176	1.92016	1.67732	1.48727	1.65673	1.97615	2.10931	2.3671
WBGene00022812	uvs-1	3.43877	3.58152	4.08121	3.40673	3.35392	3.39919	4.28149	3.94351	2.61459	3.68405	3.51611	3.82062	3.57132	3.72083	2.3465	0.0860018
WBGene00002078	xpo-1	7.22746	7.05756	6.40562	6.99788	7.35592	7.42501	6.32112	6.73711	7.2581	6.91033	6.886	7.44101	7.26038	6.95689	7.13221	7.27927
WBGene00022813	ZK742.3	4.6895	4.54022	4.64909	4.7689	4.40315	4.48506	4.88208	4.77509	4.66671	4.80693	4.74993	4.58314	4.86222	4.69648	4.62747	4.27629
WBGene00022814	ZK742.4	1.35834	0.835481	1.4623	0.916973	0.939596	1.33478	1.32416	0.274679	1.2905	0.734467	1.05969	0.90708	1.30951	1.53507	0.979715	1.5301
WBGene00045277	ZK742.6	0.965191	1.24701	1.07997	0.916973	1.04894	1.1758	1.32416	1.11362	0.538996	0.530453	1.05969	0.179606	0.552783	0.486492	1.35906	1.03478
WBGene00002256	lbp-4	5.88879	6.0419	5.87411	6.59678	6.40393	6.38449	6.7983	6.90116	6.08736	6.51236	6.18203	6.14558	5.76403	6.36175	6.09905	7.15933
WBGene00003242	mig-6	8.37428	8.77657	8.02523	8.35487	8.26656	8.43043	7.06136	7.92046	8.07943	8.00321	7.90709	8.54672	8.13714	8.46792	7.82332	7.16827
WBGene00016499	C37C3.7	1.99103	0.99447	2.18083	1.84084	1.93391	1.70846	3.38096	3.28228	1.60154	1.75805	1.82717	1.8562	1.49354	1.26245	1.67263	0.768262
WBGene00016505	ttr-33	4.58874	4.01471	3.95127	3.43053	4.39696	3.80897	4.87317	4.84518	4.45075	3.99651	3.97901	3.76654	4.73646	3.77443	3.68099	2.85449
WBGene00016504	C37C3.12	0.612519	0.624714	0.842573	-0.695211	0.550825	0.639042	1.96532	1.88648	0.384963	0.292762	0.435658	0.0817583	-0.1088	0.179311	0.153252	-1.09234
WBGene00016500	memo-1	5.05674	5.1039	5.35179	5.04201	5.12021	5.35271	5.34042	5.33986	4.99594	5.05084	5.15619	4.89182	4.86055	4.96998	5.12472	4.84337
WBGene00016501	C37C3.9	3.8357	3.16857	4.04344	2.96014	3.36242	2.42593	4.09474	3.50214	3.90233	2.88845	2.93616	2.91775	3.96627	2.58669	2.81622	1.85941
WBGene00219659	anr-36	0.930002	0.0797175	0.00858324	1.11802	1.06985	0.793076	0.970107	0.428713	0.805071	0.669616	0.655624	0.357393	0.79634	0.835827	-0.00947795	1.22959
WBGene00303000	C37C3.18	5.53047	5.30822	4.85643	5.3208	5.4047	5.55606	4.63332	4.96019	5.57673	5.40845	5.55619	5.57698	5.57388	5.51523	5.65702	6.15709
WBGene00016496	C37C3.2	8.41123	8.20976	7.79364	8.22595	8.37672	8.45841	7.60966	7.97248	8.43066	8.33724	8.35192	8.37533	8.47254	8.39132	8.53989	9.03145
WBGene00016495	C37C3.1	4.2749	3.80183	4.35436	3.67336	3.77269	3.616	4.21249	3.68144	4.07599	3.7125	3.76605	3.9441	4.14739	3.96732	3.51127	3.16356
WBGene00016502	C37C3.10	-0.365454	-0.23631	-0.608088	0.550545	0.217698	0.0438837	1.59589	1.80441	-0.555331	-0.218739	-0.301308	0.226148	-1.03218	0.273948	-0.192924	0.849562
WBGene00016503	C37C3.11	0.472795	-0.23631	0.0498059	0.833717	0.520767	0.322185	0.765125	1.2848	0.117859	0.734467	0.255086	0.658259	0.824085	0.362757	0.524346	1.1989
WBGene00077712	nipi-4	2.40393	2.29364	2.91965	2.30993	2.3897	2.66422	2.8271	2.43327	2.51599	2.42143	2.28836	2.41378	2.34346	2.31348	2.64211	2.53625
WBGene00018219	F40A3.4	0.371511	0.943396	0.239909	1.07032	0.869775	0.466575	1.46641	1.68717	0.464034	1.2379	0.435658	0.724602	0.95533	0.954879	0.553789	0.888556
WBGene00018218	F40A3.3	6.7741	6.96536	7.08818	6.90704	6.71682	6.84492	6.92106	6.98931	6.89811	6.87885	6.88366	6.57951	6.69457	6.80768	6.96968	7.52759
WBGene00018217	F40A3.2	3.40072	4.21103	4.82116	4.03504	3.81045	3.93431	5.77712	5.75474	3.88447	3.89733	3.90432	3.57754	3.2105	3.5517	4.05758	3.71231
WBGene00018216	F40A3.1	4.85342	4.69298	4.18199	4.56029	4.72981	4.9961	4.01826	4.45473	4.84162	4.89112	4.79031	4.35609	4.86556	4.96998	4.76442	4.9347
WBGene00018221	F40A3.6	4.74623	4.7756	5.37832	4.65428	4.61891	4.88269	5.49034	5.25228	4.63289	4.52244	4.69427	4.36911	4.21182	4.63985	4.6515	5.11198
WBGene00018222	F40A3.7	2.81415	2.63682	2.03449	2.54619	2.47839	2.48365	1.2474	1.87313	2.64036	2.71451	2.56154	2.63689	2.57336	2.9513	3.01983	2.3671
WBGene00045393	F26D11.13	-1.50296	-1.94413	-2.93002	-1.43218	4.60465	4.50192	4.33811	4.34531	-2.30535	-1.5254	-1.21885	-2.2917	-2.43073	-0.948445	-2.16868	-0.947945
WBGene00045392	F26D11.12	3.12543	3.04683	2.77964	3.49518	3.66344	3.69631	3.49823	3.8271	3.28234	3.42389	3.04586	3.02036	3.03762	3.48402	2.87572	4.63272
WBGene00017823	pals-34	0.656241	0.377799	0.00858324	-0.0431347	0.665157	0.864334	-0.0394793	0.191021	1.05539	-0.100902	0.176014	-0.0232113	1.18666	0.273948	-0.347647	0.637017
WBGene00017819	F26D11.2	1.53267	2.45732	4.02547	2.55488	1.93391	2.49492	3.75823	2.83574	1.2239	2.05322	2.27893	2.41378	0.679696	1.99015	2.23277	1.77868
WBGene00000488	che-7	0.204861	0.558371	1.11923	0.325253	0.325951	0.322185	0.98909	0.783144	0.502002	0.702406	0.435658	0.724602	0.413621	0.600448	0.400166	-0.386067
WBGene00002632	let-413	6.14138	6.24339	6.08586	5.95564	6.14782	6.36696	5.62462	5.88024	6.02516	6.24731	6.32462	6.40842	6.17357	6.3414	6.16433	5.50914
WBGene00017818	F26D11.1	2.10585	1.74144	1.91687	1.88286	2.09557	2.09663	2.00317	2.18563	2.0994	1.98822	1.82717	1.63257	1.78932	1.74788	2.26873	2.49894
WBGene00022394	natb-1	5.1264	5.48716	5.65035	5.67784	5.28463	5.22654	5.99409	5.98951	5.21321	5.50222	5.53456	5.21249	5.15355	5.3072	5.50705	5.60298
WBGene00022393	abhd-12	6.04907	5.93484	6.14531	6.12715	5.94915	5.93379	6.37804	6.25647	6.17663	6.09047	6.11273	5.81254	6.18966	5.86605	6.06558	6.14406
WBGene00022397	Y97E10AR.2	2.26963	2.34374	2.45081	2.6143	2.26832	2.48365	1.97488	2.41495	1.99677	2.07842	2.29773	2.76062	1.98636	2.56813	2.28638	1.10268
WBGene00022396	Y97E10AR.1	3.11763	2.28341	1.89441	1.84084	2.45474	2.08175	2.19523	2.09648	2.95973	2.15148	2.52212	2.51096	3.11265	2.07145	1.80095	2.20663
WBGene00044552	Y97E10AR.8	0.81897	0.969159	1.41576	1.67535	0.771091	0.371938	1.85582	1.55956	0.212496	1.38654	1.08155	1.09436	0.851307	0.896581	1.06398	-0.386067
WBGene00022398	Y97E10AR.3	3.71686	3.80541	4.12767	4.04433	3.89196	3.48082	4.71113	4.44347	3.8591	4.07059	3.6647	3.57305	4.09141	3.61634	3.65065	3.89575
WBGene00022399	Y97E10AR.4	3.52973	3.45959	4.36051	3.58277	3.40006	2.60304	4.37285	3.77059	3.74499	2.97822	3.16837	3.12845	3.70789	2.89286	2.72209	2.22198
WBGene00022402	lmtr-2	5.05061	5.43149	5.31949	5.36471	5.21945	5.11409	5.77165	5.89436	5.26519	5.35917	5.34988	4.92747	5.14944	5.09352	5.41679	5.71163
WBGene00022400	rpb-9	4.1882	4.35477	4.46706	4.32398	4.30956	4.12773	5.19062	5.04006	4.27551	4.34172	4.29422	3.89812	4.15833	4.14998	4.35384	4.07125
WBGene00022401	Y97E10AR.6	6.73322	6.7533	6.8653	6.75223	6.73493	6.65765	7.13671	6.96157	6.33358	6.90901	6.82535	6.69879	6.78602	6.77316	6.32984	5.12019
WBGene00018398	sptl-2	6.19887	5.79509	6.00695	5.93996	5.81858	5.67231	5.90194	5.90342	6.06375	5.72901	5.99673	5.66619	6.19962	5.64926	5.90064	6.22341
WBGene00001152	ech-3	5.02998	5.00618	4.59093	5.21511	4.83585	4.83026	4.89598	4.87061	4.88896	5.24418	5.09572	5.10607	4.9963	5.10161	4.91949	4.58603
WBGene00018399	F43H9.3	3.00378	3.02856	3.38589	2.70298	3.04102	2.98515	3.47822	3.47587	3.02638	2.81539	2.98337	2.81492	3.13498	2.85509	2.85812	2.53625
WBGene00018400	F43H9.4	6.37765	6.59011	6.16714	6.83439	6.93835	6.88831	6.87684	6.98544	6.45166	6.97549	6.49311	6.64038	5.88339	6.61944	6.40497	6.96836
WBGene00003865	oma-2	3.54725	1.69587	0.818922	0.479286	2.74857	1.05915	-0.842033	-1.35151	3.54583	-0.100902	-0.09109	1.40874	3.7805	0.227405	0.692617	0.590474
WBGene00006935	vars-1	6.27095	5.93811	6.10188	6.33569	6.02137	6.00549	6.31643	6.15732	6.08892	6.27482	6.18519	6.53051	6.1263	6.1339	6.21243	5.71841
WBGene00022629	algn-12	4.69475	4.61148	4.70338	4.78561	4.58844	4.71691	4.93444	4.88065	4.80412	4.71953	4.63637	4.67198	4.60669	4.57396	4.88371	4.79545
WBGene00194928	ZC513.14	-0.124446	-0.721737	0.0898833	-0.269906	0.490071	0.217215	1.38275	1.41955	-0.810588	-0.487925	-0.688331	0.0817583	-0.760877	-0.211479	-0.583714	0.0172891
WBGene00023209	ZC513.7	7.04625	6.76162	7.13353	7.01136	7.02355	7.31286	7.4424	7.39011	7.24557	6.7839	6.88444	6.96719	6.7376	6.86534	7.20303	7.50228
WBGene00022628	ZC513.3	0.656241	0.558371	2.31369	1.31506	0.692379	-0.0188521	2.34273	1.62478	1.05539	0.292762	0.435658	0.552649	1.14326	0.273948	0.299472	-0.696407
WBGene00000620	col-43	2.02478	2.20968	1.76424	2.90002	1.94527	2.81572	1.89661	1.91283	2.20676	2.48877	2.73707	3.12231	1.80333	2.65861	2.99857	3.4574
WBGene00006060	sth-1	4.27139	4.03924	3.36563	4.60282	4.48327	3.66172	2.81651	2.99221	4.45075	4.78605	4.41321	4.21321	4.97789	4.3065	3.62661	5.30449
WBGene00022627	ZC513.2	3.40072	4.81343	5.30892	4.60282	4.05551	4.11683	4.36923	4.22165	3.52293	4.79937	4.31744	4.18108	3.13498	4.5049	4.055	3.88615
WBGene00022630	fbxa-223	0.318072	1.40637	2.53305	1.55921	0.771091	0.104005	2.3647	1.84603	0.257584	0.765831	0.712767	0.990335	0.519231	0.739611	0.794798	-1.63982
WBGene00006191	str-144	-0.0522964	-0.0696601	-0.033852	0.197873	0.490071	-0.755818	0.418203	0.191021	-0.272931	0.203952	-0.76428	0.131511	-0.1088	0.227405	-0.946284	-0.21098
WBGene00015660	catp-3	6.69704	6.5823	7.31382	6.31154	6.64723	6.45327	7.08416	6.80639	6.51859	6.39252	6.41078	6.28882	6.19564	6.15659	5.76167	5.57188
WBGene00015661	C09H5.7	0.930002	0.688139	2.17152	1.37518	0.692379	-0.153153	2.04911	1.71739	1.35416	0.15741	1.14521	0.0817583	1.40446	0.0245882	0.866947	-0.0548607
WBGene00006193	str-146	3.34837	2.68426	1.76424	2.5109	3.06205	2.224	1.21552	1.43782	3.22106	2.88131	3.09505	2.45344	3.81201	2.57744	2.16761	2.77348
WBGene00019064	myo-5	2.71427	1.74144	1.57954	1.55921	2.33893	0.511663	-0.776445	-0.589666	2.049	0.636063	2.46506	1.70008	3.43402	1.37348	0.769923	1.47992
WBGene00017020	D1014.7	4.90417	5.77788	6.27646	6.87789	5.60689	5.8939	6.1749	6.13441	5.16077	6.45699	5.97719	6.30923	4.25832	6.37915	6.43989	6.4578
WBGene00017019	D1014.6	4.71557	5.98936	6.44478	6.74037	5.41188	5.80388	5.8555	5.93108	5.20172	6.36142	6.12594	6.11576	4.45303	6.43654	6.37074	5.93877
WBGene00017018	D1014.5	6.09447	6.57446	6.73236	7.21219	7.02321	6.92366	7.10034	6.92684	6.09669	7.29696	6.64167	7.31781	5.69902	6.84958	6.54809	6.44233
WBGene00005006	spr-1	4.59437	4.46752	4.84184	4.92621	4.69659	4.56477	5.23005	5.01596	4.59606	4.92277	4.63821	4.97594	4.73829	4.67279	4.34334	3.71773
WBGene00017016	snap-1	5.94054	5.84029	6.04185	5.82521	5.90765	5.93068	6.14242	6.10614	6.12129	5.88265	5.93503	5.61026	5.99896	5.85843	6.02805	6.41254
WBGene00017017	D1014.4	4.6222	4.5721	4.49904	5.28207	4.96563	4.80104	5.14268	5.12141	4.68127	5.15371	4.85202	4.89723	4.58659	5.07063	4.78164	5.14657
WBGene00303233	D1014.13	2.09	2.20968	1.64825	2.74156	2.72899	2.18278	2.05813	1.74698	1.98341	2.53501	2.52212	2.30956	2.69104	2.80049	1.9959	3.57562
WBGene00006309	sul-2	1.82856	1.56683	2.55469	1.98929	1.75181	1.74668	2.92892	2.48688	2.17185	1.5754	2.08696	1.99706	2.14876	1.6454	1.72533	1.4012
WBGene00017636	F20D6.6	2.69344	2.95955	3.50183	3.26031	2.86679	1.98914	3.36288	2.84945	2.75485	2.65713	2.66651	2.74472	3.1515	3.02118	2.26873	1.99065
WBGene00017635	F20D6.5	4.2819	3.9929	3.49811	3.62465	3.76949	3.04772	2.06709	2.00145	4.29726	4.14106	4.28954	3.53196	4.72363	4.17165	3.56287	4.20083
WBGene00017637	F20D6.8	2.52679	2.64484	1.7888	2.18113	2.60555	2.96097	2.11108	2.42414	2.50668	2.44099	2.42287	2.61081	2.1813	2.53029	2.53546	2.42129
WBGene00005648	srp-7	7.13052	7.368	7.58229	7.30624	7.15594	7.23097	7.88549	7.79879	7.09184	7.41881	7.39054	7.11325	7.09586	7.35855	7.2887	7.05286
WBGene00005649	srp-8	1.60138	1.56683	1.49252	2.03969	1.97882	2.02068	2.50978	2.51295	1.41512	1.89201	1.82717	1.98358	1.92362	1.68037	1.9959	1.47992
WBGene00017633	F20D6.1	0.999543	0.807192	1.73926	1.75293	0.550825	0.371938	2.16215	1.59254	0.0165754	0.940918	0.968781	0.878225	0.709753	0.804462	0.819251	-0.947945
WBGene00017639	F20D6.10	1.16001	1.4436	1.93898	1.20893	1.58754	1.90715	1.62045	1.41955	1.56613	0.994857	1.20618	1.48727	0.851307	1.3947	1.51689	1.4012
WBGene00017640	F20D6.11	5.70324	5.65131	5.77081	5.44872	5.23458	5.1232	5.3724	5.26384	5.53385	5.58367	5.62106	5.42566	5.74873	5.64816	5.56332	5.3401
WBGene00019478	cri-2	3.64272	4.16996	4.64909	3.73966	3.74045	3.76309	5.02345	4.89229	3.70078	3.60388	3.80927	3.30686	3.36014	3.51825	3.95923	4.00181
WBGene00019477	K07C11.4	6.09249	6.12304	5.98121	6.21751	5.98123	6.17536	5.71932	5.82754	6.07481	6.29847	6.23053	6.06385	5.97596	6.24686	6.39229	6.78612
WBGene00019476	timp-1	3.05368	3.56472	3.61259	4.12825	3.65654	3.39919	4.60438	4.77688	3.0522	3.80599	3.29539	3.42629	2.71347	3.25956	3.3103	3.59932
WBGene00019479	K07C11.7	6.16805	5.81387	5.61043	5.77402	5.9264	5.98365	6.07849	6.07293	6.22638	5.91098	6.03224	5.60367	6.27632	5.90538	6.06941	6.39402
WBGene00019480	K07C11.8	3.98461	4.19474	3.89016	4.64005	4.53681	4.17053	3.94966	4.07476	4.15557	4.89821	4.39586	4.16026	4.29348	4.4578	4.0627	5.32596
WBGene00019481	cogc-6	6.80902	6.86	7.08942	7.47257	7.081	6.96427	7.41437	7.24663	6.90122	7.43323	7.0979	7.33583	6.75392	7.13567	7.154	7.39254
WBGene00000098	air-1	5.86918	5.84551	6.40909	5.76	5.7683	5.81516	6.13551	5.88024	5.86321	5.71802	5.67238	5.66514	5.83989	5.72869	5.64852	5.16058
WBGene00004395	rol-3	4.5487	4.81165	4.81967	4.38618	4.75907	5.03715	4.68517	4.7424	4.19956	5.02514	5.01424	5.3515	4.22228	4.87315	4.37667	2.79416
WBGene00015859	C16D9.4	4.64408	4.68911	4.48408	4.68032	4.65568	4.64285	4.68663	4.84004	4.73007	4.82379	4.81824	4.64654	4.90019	4.72398	4.75495	4.88253
WBGene00015860	C16D9.5	1.84754	1.81432	2.41181	1.25232	1.35179	0.0438837	1.93627	1.09072	1.47362	1.52129	1.1243	0.990335	2.10419	0.486492	0.264283	-0.21098
WBGene00015861	C16D9.6	1.33162	1.01934	1.77658	1.021	1.43473	1.60824	2.25134	1.95148	1.08071	1.19246	1.4609	1.32568	1.34824	1.35195	1.21905	0.214326
WBGene00015857	C16D9.1	2.64	2.439	3.78117	2.29963	3.04102	3.03233	5.22606	5.049	2.3385	2.58862	2.45672	2.58426	1.40446	2.04486	2.92725	0.888556
WBGene00015864	C16D9.9	-0.551867	-0.123099	-0.970658	-0.7801	-0.118351	0.217215	-0.0015114	0.0556695	-0.0368638	-0.347063	-0.547468	-0.39358	-0.845766	-0.0309069	0.153252	0.214326
WBGene00017679	F21F8.5	0.81897	1.0438	0.407853	2.16986	1.09046	0.932238	0.697486	0.694788	0.384963	1.48406	1.40997	0.990335	1.67208	1.23918	0.913118	2.14355
WBGene00017680	F21F8.6	-0.0522964	-0.565618	-0.0775734	-0.39823	-0.166445	0.270655	-0.118551	0.353751	0.710949	0.15741	0.565426	0.588718	1.00466	0.405192	0.333824	0.15159
WBGene00000219	asp-6	11.9823	12.0915	11.5573	12.1816	11.8306	12.0968	10.8931	11.6013	11.9915	12.0879	12.0891	12.5162	11.9601	12.2406	12.4009	12.7896
WBGene00017678	asp-12	5.98729	6.24931	6.27754	6.35448	5.46513	5.70543	3.83892	5.06231	5.88402	6.43826	6.25959	6.39129	6.52637	6.81655	6.67409	6.81929
WBGene00000218	asp-5	11.2155	11.1493	10.4869	11.1618	10.9246	11.146	9.75136	10.4638	11.2043	11.1855	11.1688	11.2754	11.2444	11.3089	11.3748	11.9267
WBGene00017681	slc-17.5	3.31467	2.86666	3.47181	2.66335	2.9022	2.67417	3.68735	3.12211	3.08384	2.51669	2.94215	2.64547	3.59567	2.53029	2.32104	2.44764
WBGene00020939	W02D7.3	0.472795	0.452761	0.239909	0.325253	0.580268	0.511663	0.389914	0.0556695	0.678159	0.826585	0.712767	0.030228	0.338659	0.227405	-0.347647	0.999587
WBGene00020940	W02D7.4	2.55015	2.58777	3.3697	2.64718	2.23168	1.40816	3.45109	3.24647	2.42009	2.62328	2.61498	1.99706	2.84116	1.962	2.1959	1.28909
WBGene00020941	W02D7.5	0.262577	0.48883	0.128877	0.36533	-0.118351	0.104005	0.418203	0.191021	0.538996	0.702406	0.366117	0.226148	0.299664	-0.0309069	-0.242677	-0.0548607
WBGene00020942	W02D7.6	3.84989	3.86151	3.87591	3.63289	3.77587	3.73009	3.48157	3.67375	3.9443	3.65921	3.67911	3.59538	3.92842	3.78652	3.95372	3.61102
WBGene00004766	sel-9	7.36267	7.86826	7.87886	7.76785	7.44839	7.39975	8.20978	8.26024	7.42489	7.78856	7.7266	7.25151	7.33821	7.54177	7.67378	7.86354
WBGene00020943	W02D7.8	2.16758	1.94988	0.745549	1.73775	1.98983	2.00499	1.26308	0.919348	2.08696	2.27652	1.49387	1.23755	1.96159	2.07145	1.60391	1.81961
WBGene00020938	clec-218	5.89222	5.63632	4.83596	4.882	5.56608	5.56678	4.82908	4.75702	5.67971	5.69987	5.0368	4.93974	5.82623	5.77594	4.93356	4.63845
WBGene00006582	tmd-2	3.67496	3.92212	4.58918	3.87421	3.81355	3.77701	4.186	4.04529	3.40263	3.86148	3.7928	3.92659	3.36014	3.88725	3.57369	3.00403
WBGene00235325	C08D8.7	-0.124446	-0.23631	-0.427516	0.152785	0.217698	0.104005	0.674217	0.274679	0.165953	0.109316	-0.547468	0.271236	-0.532608	0.0780274	-0.0982872	0.809484
WBGene00003395	mom-2	1.86628	0.48883	0.407853	0.651239	1.58754	0.718113	1.00783	1.09072	1.84255	-0.347063	-0.419144	0.658259	2.21313	0.273948	0.692617	0.926524
WBGene00018181	mpdu-1	5.85869	6.06747	6.14472	6.18987	5.92998	6.07941	6.46662	6.53618	5.99884	6.05521	6.08527	5.81349	5.89161	6.00532	6.22507	6.33878
WBGene00001664	gpa-2	1.38457	0.624714	1.13846	2.00205	1.63039	1.25748	2.02172	1.89972	1.45438	1.42634	1.16582	1.16773	0.768051	1.59129	1.45581	1.03478
WBGene00018178	F38E1.3	2.12153	2.16579	3.19697	2.99887	2.48619	1.89017	3.29585	2.86977	1.68643	2.89556	2.53802	2.89633	2.69104	2.90029	2.28638	-0.0548607
WBGene00018694	F52E1.5	2.50304	3.22846	2.7735	3.3125	3.04102	2.94462	2.88399	2.99221	2.30668	3.35853	2.68805	2.7919	1.97403	2.8397	2.70907	1.85941
WBGene00044696	F52E1.14	6.96329	7.20308	7.06763	7.54796	7.23848	6.86569	7.9339	7.86102	7.07737	7.39707	7.31124	7.05118	7.22667	7.06589	7.16329	7.27145
WBGene00002021	hsp-17	5.74434	5.87477	6.18806	6.39679	6.36322	6.53948	6.98481	6.99356	5.86503	6.20431	6.25298	5.984	5.35599	6.07762	6.57302	6.573
WBGene00018696	pho-6	1.90303	1.74144	2.06497	1.73775	2.03306	1.80218	2.52936	2.38703	2.3385	1.98822	1.44412	1.3469	1.85803	1.71452	1.76364	1.85941
WBGene00018697	F52E1.9	4.07195	3.64284	4.08617	3.56997	3.69069	3.74432	3.71612	3.68526	3.86275	3.59081	3.87019	3.80537	3.69668	3.76223	3.8086	4.43288
WBGene00018692	F52E1.2	1.50901	2.04985	2.35539	2.06425	1.6444	1.9569	2.3647	2.06157	1.84255	2.02757	1.78782	1.48727	1.34824	1.60955	2.10931	1.87891
WBGene00018698	vha-18	3.9499	3.54772	4.42656	3.70884	3.68393	2.89444	4.56854	3.86808	3.89877	3.40409	3.29071	3.28504	4.27349	3.23625	3.06142	1.85941
WBGene00004078	pos-1	4.35004	2.51092	1.90568	0.651239	3.84421	2.09663	-0.0784734	-0.0421778	4.45559	-0.281474	0.534062	1.32568	4.53085	1.09108	1.37564	1.5786
WBGene00018700	lmd-3	6.92861	6.8544	6.47631	6.74322	6.69931	6.83498	5.84707	6.3095	6.84877	6.85989	6.86094	7.05239	6.93221	6.92123	6.88895	6.5328
WBGene00020720	T23B12.5	1.09795	0.171348	0.439218	-1.43218	0.325951	0.679119	1.62045	1.47366	0.805071	0.0595625	0.255086	-0.324867	1.26971	-0.493879	-0.0982872	-1.43337
WBGene00044553	T23B12.11	3.81174	3.53052	3.00072	3.03037	3.36242	2.92809	3.86227	3.90465	3.47601	3.40907	3.56349	2.95277	4.15833	3.03476	2.88153	2.66536
WBGene00020721	T23B12.6	5.64204	5.72026	5.55246	5.63647	5.66301	5.87893	5.30108	5.36632	5.66096	5.8224	5.89239	5.84552	5.62603	5.92648	5.8302	5.39698
WBGene00001040	dnj-22	4.62495	4.62573	5.23042	4.94121	4.73145	4.32692	5.63521	5.42814	4.61351	4.86239	4.73793	4.53773	4.87554	4.73025	4.45679	3.86186
WBGene00020719	natc-1	5.70324	5.68474	5.01835	5.44872	5.51649	5.61148	4.45877	5.03408	5.73556	5.50454	5.49234	5.73117	5.78536	5.60785	5.6279	5.61901
WBGene00020718	mrps-2	5.6596	5.86366	6.03801	6.21682	5.77388	5.83304	6.65336	6.51752	5.85773	6.06469	5.92222	5.75914	5.72685	5.80891	6.02739	6.32107
WBGene00020717	mrpl-4	5.35751	5.52456	5.68019	5.28729	5.30571	5.25665	6.0629	5.93269	5.37541	5.40097	5.55716	5.12769	5.16173	5.35263	5.36893	4.72448
WBGene00020716	phf-30	3.76757	4.00229	4.25651	4.33412	4.10193	3.83581	4.72393	4.57717	3.8407	4.43491	3.95553	3.84692	3.97557	4.19904	3.87134	3.55152
WBGene00020722	T23B12.8	3.14857	3.70165	3.00072	3.54837	3.48034	3.77238	3.33347	3.70425	3.66358	3.35338	3.5866	3.04003	3.26212	3.50368	3.66758	4.46225
WBGene00004256	pxn-1	5.02582	5.11404	5.78308	4.63801	4.8735	4.88697	5.74118	5.50918	4.92957	4.62435	4.86783	5.08728	5.11476	4.7995	4.53822	3.17937
WBGene00018481	F45F2.9	5.41431	5.39631	5.28214	5.91318	5.64047	5.56143	6.0657	5.95743	5.39698	5.79225	5.41697	5.50685	5.27914	5.65587	5.37203	5.41713
WBGene00018482	F45F2.10	5.97224	5.85936	5.70217	5.61897	5.81239	5.8485	5.07766	5.29423	5.89387	5.66806	5.80475	6.05984	6.07743	5.77392	5.73861	5.48708
WBGene00018483	F45F2.11	2.82377	1.98818	1.99282	1.07032	2.44677	0.793076	0.473169	-0.202643	3.18066	-0.158618	0.00354688	1.52499	3.49138	0.525486	0.638678	0.590474
WBGene00001882	his-8	0.893932	0.943396	0.375792	0.995685	0.520767	0.997089	-0.595873	-0.202643	0.644607	1.36622	1.03749	0.691812	0.338659	1.26245	0.957856	1.67096
WBGene00001881	his-7	2.37805	2.92047	2.3052	2.81575	2.12584	2.97713	1.72606	1.93871	2.82393	2.93058	2.79776	2.49204	1.64122	3.02118	2.99321	3.28545
WBGene00001880	his-6	2.84282	3.17412	2.40388	3.20617	2.70246	3.26078	1.58345	2.14174	2.86821	3.24069	2.8304	3.06585	1.98636	3.3051	3.15085	4.14154
WBGene00001879	his-5	1.93888	2.62876	2.22649	2.97317	2.3216	2.59258	1.58345	1.97668	2.56165	2.56206	2.37941	2.38329	1.59366	2.49142	2.6214	2.82464
WBGene00017798	slc-17.8	2.4419	2.92047	2.43533	2.87247	2.5471	2.91136	1.93627	2.3295	2.59716	2.8303	3.06793	2.91065	2.76448	2.88538	2.81622	2.77348
WBGene00003816	asns-1	3.7475	3.93525	3.45273	3.97802	3.92102	4.04196	2.90413	3.36095	3.93392	3.98656	4.2989	4.23897	4.53925	3.99884	4.12778	4.73254
WBGene00000054	acr-15	2.18261	2.26272	2.95263	2.27879	1.8638	2.06672	2.91905	2.77957	1.68643	2.24348	2.06519	2.24322	1.54447	1.8741	2.24185	1.95436
WBGene00000055	acr-16	3.61529	3.71313	3.78423	3.92202	3.79483	4.04196	4.0615	3.91447	3.72907	3.97654	3.90738	4.00209	3.54238	3.81827	4.10807	4.0542
WBGene00017799	F25G6.8	6.49742	6.63355	6.45728	7.13061	6.87294	6.7027	7.05433	7.09486	6.61973	7.13112	6.74587	6.69724	6.53479	6.92944	6.66864	7.37248
WBGene00017800	F25G6.9	5.5581	5.39631	5.57469	5.04818	5.32105	5.12501	4.877	4.76427	5.43918	5.06351	5.24362	5.46379	5.69715	5.16472	5.13328	4.61829
WBGene00017797	symk-1	5.04239	5.14968	4.92451	4.88027	4.9488	5.16084	4.36379	4.75155	4.70587	5.06193	5.07816	5.50331	4.90507	5.22962	4.75811	4.22389
WBGene00017796	F25G6.1	1.53267	1.30885	1.41576	1.27354	1.58754	1.58733	1.74851	1.67183	1.4926	1.62755	1.40997	2.29872	1.51072	1.69755	1.18182	0.725826
WBGene00015670	C10B5.1	1.43564	1.61659	2.24435	2.42817	1.71246	1.7277	2.80048	2.4057	1.71903	2.2323	1.74737	1.6835	1.83094	1.81237	1.57548	2.19112
WBGene00015671	C10B5.3	4.2322	3.61455	3.46801	3.52644	4.04763	3.93844	2.8271	3.40338	4.38623	3.80221	3.72497	3.55493	4.70882	3.9351	3.89166	4.56813
WBGene00007055	tag-196	6.01274	6.0419	6.69549	6.51118	6.23602	6.19277	7.3557	7.21686	5.91161	6.37356	6.25959	6.54378	5.35123	5.9871	6.22964	5.54467
WBGene00018288	F41E6.7	0.999543	0.917165	1.24879	1.35541	1.28183	1.89017	2.18703	1.73226	1.17773	1.28195	1.42715	0.848781	0.617635	1.06485	1.37564	0.54238
WBGene00018289	F41E6.8	0.371511	2.20968	2.41181	2.28925	1.31723	1.30947	3.60052	3.51079	1.201	2.00146	1.80105	1.6835	-0.335571	1.28535	1.56106	0.590474
WBGene00018286	F41E6.5	5.30697	5.46356	4.8107	5.34731	5.24035	5.33243	4.07266	4.51832	5.38306	5.60117	5.44886	5.14747	5.38305	5.55347	5.4475	5.57188
WBGene00018290	vps-60	5.68753	6.0205	6.00302	5.92579	6.01935	5.77989	6.51327	6.37316	5.74053	6.11656	5.95663	5.79817	5.65239	5.97571	5.74899	5.23811
WBGene00018285	smk-1	6.74022	6.54799	6.24074	6.4583	6.69301	6.79279	5.70217	5.99953	6.68771	6.60415	6.61475	6.91265	6.75121	6.66381	6.54167	6.33525
WBGene00001694	grd-5	8.3972	8.70435	8.1713	8.95712	8.70689	8.11535	7.89763	8.21628	8.44855	9.20587	8.82438	8.50927	8.88324	8.72705	8.46268	9.1519
WBGene00018292	F41E6.11	1.60138	0.917165	-0.485231	1.59336	0.796402	-2.70335	-3.94637	-1.96818	0.74301	0.292762	2.06519	0.398615	2.85467	0.983168	0.367376	2.49894
WBGene00018284	F41E6.1	0.520889	0.99447	0.745549	1.64311	1.33462	0.679119	1.18291	1.01975	0.835129	1.40658	1.42715	0.990335	1.18666	1.19149	0.718849	2.39445
WBGene00018293	F41E6.12	4.54289	5.81298	5.92762	5.52257	5.15854	4.95792	6.11837	6.19203	4.58505	5.85375	5.55814	5.38522	3.92202	5.29455	5.31621	4.9578
WBGene00018294	atg-18	6.40833	6.47006	6.39966	6.32048	7.17537	7.40573	6.65892	6.91059	6.41916	6.33422	6.31196	6.51302	6.31838	6.38181	6.3309	6.48111
WBGene00018295	oac-29	2.89849	2.81787	2.80394	3.09138	3.28853	3.65671	3.97607	3.98757	3.03935	2.91667	2.89355	3.08492	1.84455	2.84741	3.16522	2.33922
WBGene00001721	grl-12	1.06589	1.46186	1.17618	1.65932	1.06985	1.52272	1.72606	1.84603	1.2239	1.52129	1.57316	1.44854	0.299664	1.60955	1.84925	1.45415
WBGene00017879	acd-4	1.33162	1.66468	1.21294	1.98929	1.96772	2.48365	1.5196	1.57614	1.9287	1.8041	2.12955	2.03677	1.20787	2.03138	2.06909	1.85941
WBGene00017880	F28A12.3	3.47585	3.21776	2.97954	3.37272	3.22004	3.40517	2.76788	3.05271	3.5183	3.57319	3.55179	3.29053	3.43402	3.31626	3.44603	3.4574
WBGene00017881	asp-13	10.5737	10.462	9.96554	10.5652	10.3299	10.4268	9.75075	10.0659	10.5817	10.7125	10.6634	10.345	10.6991	10.6815	10.7031	10.8552
WBGene00022538	ZC190.4	5.75317	5.82185	5.72303	5.69268	5.73186	5.86921	4.87954	5.38761	5.61622	5.64926	5.85083	6.2464	5.57897	5.7607	5.81356	5.26244
WBGene00000541	cln-3.3	5.14762	5.46016	4.76811	5.41808	5.48181	5.81965	5.13525	5.66069	5.44528	5.41588	5.41805	5.45893	5.06912	5.44451	5.77423	5.80631
WBGene00022542	ZC190.8	-0.200395	1.34865	1.98221	0.550545	0.17973	-0.0844404	1.08043	0.754289	0.301305	0.416497	0.684478	0.314957	0.768051	1.28535	-0.520978	-1.09234
WBGene00001616	glr-5	2.51496	2.44819	3.30307	2.44697	2.36454	2.43766	3.37736	3.04677	2.44953	2.64874	2.62989	2.93887	2.47178	2.46157	2.60743	2.48629
WBGene00022552	ZC196.9	-1.70941	-0.806626	-1.45609	-1.30093	0.0170009	0.16172	-0.291018	0.1473	-1.0099	-1.5254	-0.419144	-1.84424	-0.935964	-1.05948	-1.03117	-1.2528
WBGene00022550	droe-8	-1.32239	-1.20716	-1.34505	-0.966513	5.74411	5.93793	5.1793	5.51349	-1.12093	-1.12947	-1.72581	-2.2917	-0.935964	-2.53341	-1.12137	-2.17034
WBGene00022549	ZC196.5	4.55449	4.3838	4.35641	4.66836	5.77547	5.81179	5.69207	5.86345	4.324	4.82937	4.73965	4.71545	4.46849	4.75302	4.4032	3.82716
WBGene00022548	ZC196.4	1.55594	1.61659	1.44695	1.48839	5.02304	4.98215	5.03947	5.10436	1.37477	1.90615	1.55765	1.74871	1.51072	1.33009	1.0843	0.888556
WBGene00022547	ZC196.3	-0.886286	-2.15058	-0.545352	-0.695211	4.59206	4.37956	4.09035	4.23476	-1.0099	-2.07289	-3.16638	-0.796935	-0.680707	-0.493879	-1.55201	-1.43337
WBGene00022546	ZC196.2	-0.280565	-0.23631	-0.742389	-0.209785	4.85102	5.00204	5.04175	5.12423	-0.0923589	0.15741	-0.84445	-0.0232113	-0.845766	-0.211479	-1.03117	-0.696407
WBGene00022545	ZC196.1	-0.455652	0.377799	0.586559	0.550545	4.65568	5.00204	4.89472	5.07111	-0.635501	0.530453	0.255086	1.52499	-0.845766	0.636518	-0.0982872	-1.2528
WBGene00015223	B0507.6	0.893932	0.338805	0.720238	1.18673	7.03023	7.23266	6.85792	7.06506	0.710949	1.2379	0.534062	1.44854	0.824085	0.671707	0.744612	0.725826
WBGene00202499	B0507.15	-3.82489	-4.26606	-4.51498	-3.01714	3.32812	3.45796	3.49491	3.43554	-4.17982	-2.96597	-5.97373	-5.75113	-3.56823	-5.70333	-3.75364	-3.7553
WBGene00015222	B0507.5	-3.08792	-3.04366	-2.93002	-3.50257	1.04894	0.997089	0.911611	0.995297	-3.44286	-3.4514	-3.6518	-2.2917	-3.08281	-5.70333	-2.90564	-3.7553
WBGene00015221	B0507.4	-3.08792	-5.85102	-3.77801	-4.23953	0.665157	0.965028	0.551881	0.353751	-3.44286	-4.18837	-3.6518	-2.58121	-3.08281	-4.11837	-3.75364	-5.34026
WBGene00235307	B0507.17	-2.60249	-5.85102	-3.77801	-4.23953	2.75504	2.79763	2.44251	2.4057	-5.76478	-2.6034	-2.80381	-2.58121	-4.3052	-2.00289	-6.07557	-3.7553
WBGene00015224	B0507.7	-0.455652	-1.20716	-0.814539	-1.43218	5.37035	5.43108	5.16372	5.31043	-1.85789	-1.68586	-1.72581	-1.84424	-1.64223	-1.17977	-1.68325	-0.295869
WBGene00015227	ddn-1	1.3044	1.24701	0.911286	0.651239	10.1625	10.4053	9.64232	9.98551	0.575066	0.913173	1.1243	1.28229	1.22878	1.19149	0.6659	-0.13081
WBGene00015225	B0507.8	0.965191	0.0797175	0.0498059	-0.209785	9.85712	10.0075	9.66482	9.86215	-0.635501	0.24904	-0.547468	0.314957	0.259587	0.954879	-0.192924	-1.09234
WBGene00015226	B0507.9	-2.60249	-2.39159	-0.372021	-0.209785	3.28853	3.08548	2.80048	3.10507	-0.906803	-0.563874	-0.84445	-0.259279	-1.13527	-1.05948	-0.790165	-0.816701
WBGene00015220	B0507.3	2.90756	2.76737	2.58305	2.64718	2.97605	3.04004	2.09365	2.69099	2.45922	2.7305	2.75078	3.09122	2.1813	3.02799	2.52806	2.48629
WBGene00015219	B0507.2	5.27402	5.45333	5.6267	5.45686	5.42512	5.49422	5.73487	5.64898	5.16669	5.50454	5.47593	5.38265	5.21902	5.45843	5.54603	5.23622
WBGene00015218	B0507.1	0.965191	0.624714	1.36766	1.55921	0.637412	0.679119	-0.202209	0.567876	0.464034	0.601712	0.712767	1.14369	0.299664	0.129558	1.12411	-0.295869
WBGene00006342	sup-37	5.30697	5.18447	4.83743	5.15921	5.21594	5.23329	4.37285	4.75338	5.18139	5.16552	5.32031	5.57361	5.27914	5.2118	5.25926	5.26244
WBGene00006467	magu-2	3.98032	4.28212	4.7926	4.3764	4.74776	4.62244	5.25673	5.11716	4.06017	4.63288	4.58755	4.72359	3.73006	4.41691	4.32211	3.33569
WBGene00004457	rpm-1	3.62633	3.57734	3.00597	3.20617	3.56009	3.5741	2.71754	3.04081	3.24924	3.55085	3.64649	4.08965	3.70416	3.49879	3.13632	1.69316
WBGene00001925	his-51	-0.365454	0.12626	-0.608088	0.6833	0.0594362	-0.0844404	-0.982896	-0.589666	0.165953	-0.158618	0.0486348	-0.39358	-0.0572701	-0.0309069	0.07418	0.768262
WBGene00001928	his-54	0.698676	1.26792	0.20384	1.45163	1.00619	0.829145	-0.385655	0.314757	0.976683	0.884884	1.01495	0.990335	-0.217735	1.01091	1.48668	1.81961
WBGene00001927	his-53	1.53267	2.20968	1.63477	2.13551	1.6444	2.09663	0.786984	1.68717	2.14811	2.07842	1.86547	1.6835	0.851307	1.78048	2.07925	2.67655
WBGene00001895	his-21	2.008	2.41108	1.94991	2.56352	2.45474	2.5061	1.39704	1.65631	2.55263	2.7697	2.37056	2.16176	1.64122	2.56813	2.89885	3.31437
WBGene00001896	his-22	0.656241	0.835481	0.469914	1.09437	0.360303	1.02845	-0.910746	0.233457	0.301305	1.2379	0.216092	1.01705	-0.16224	0.804462	1.10434	1.5301
WBGene00001893	his-19	2.09	2.47541	2.13368	2.7717	2.19409	2.77007	1.50649	2.03782	2.55263	3.06902	2.27893	2.42379	1.28975	2.82414	2.60039	3.27812
WBGene00001891	his-17	2.04136	2.54558	1.96075	2.67933	2.29521	2.57144	1.4528	1.93871	2.43979	2.51669	2.68805	2.34163	1.44076	2.74375	2.85221	3.32862
WBGene00001892	his-18	1.88477	2.29364	1.92796	2.36038	1.77746	2.40218	1.60822	1.84603	1.85727	2.13956	2.00926	1.87092	0.617635	2.42079	2.32957	2.76302
WBGene00019448	frpr-13	2.72458	2.69201	1.99282	2.56352	2.5471	2.80671	2.59898	2.62079	2.52523	2.7305	2.62246	2.52033	2.3046	2.77645	2.7156	2.83466
WBGene00019445	frpr-12	0.520889	0.52402	0.668243	0.618449	0.771091	0.793076	1.06262	0.811433	0.575066	1.38654	0.435658	0.878225	0.617635	1.23918	0.638678	0.963518
WBGene00019444	frpr-11	2.99529	2.35355	2.75493	3.33285	3.22471	3.17229	3.12187	2.92259	2.88985	3.15445	2.85599	2.97338	3.19995	2.92966	2.98783	3.12326
WBGene00003386	mod-1	0.739899	0.591924	1.13846	0.550545	0.254692	0.898686	1.35375	1.15836	0.502002	0.826585	0.968781	0.756663	0.299664	0.983168	1.02246	0.54238
WBGene00019203	ttr-47	6.41471	6.76024	6.27591	6.78492	6.48156	6.26942	6.7375	6.80946	6.48699	6.85717	6.60346	6.36748	6.46326	6.66817	6.51992	7.01646
WBGene00019204	H14N18.4	4.61113	4.69684	5.18835	4.40071	4.54989	4.54593	4.17982	3.83746	4.58062	4.5086	4.66922	4.66144	4.74918	4.53865	4.55105	4.94398
WBGene00006760	unc-23	6.30568	6.30158	6.16245	5.76188	6.12553	6.39129	5.6132	5.92462	6.08266	6.23825	6.28277	6.3126	6.45164	6.39371	5.88841	5.60298
WBGene00020554	T19A5.3	6.1327	6.48074	6.45824	6.41481	6.3998	6.45904	5.15954	5.27912	6.26898	6.75635	6.69537	6.87526	6.12212	6.7686	6.3541	6.08653
WBGene00001526	gck-1	6.73194	6.69032	6.01868	6.38404	6.57273	6.71179	5.54909	6.02542	6.58974	6.63048	6.7463	6.98294	6.80876	6.6801	6.5931	6.36234
WBGene00020553	ttc-17	6.23716	6.27601	6.30493	6.07373	6.23371	6.32416	5.60245	5.78805	6.21928	6.23195	6.25719	6.6712	6.15321	6.37248	6.2943	5.72246
WBGene00003634	nhr-44	3.488	3.02242	2.90287	3.22263	3.29743	3.40517	3.70468	3.78136	3.27139	3.3991	3.42928	3.10996	3.00769	3.36006	3.23505	2.81456
WBGene00019114	nhr-194	1.48497	1.20426	1.36766	1.09437	1.06985	1.11865	1.29394	1.65631	0.864572	1.34561	1.24544	1.16773	1.30951	1.43622	1.21905	0.274447
WBGene00019115	nhr-195	2.82377	2.2731	2.19008	2.5109	2.66859	2.62372	3.02862	2.83574	2.42009	2.63181	2.36166	2.69595	2.36251	2.41041	2.38796	1.5301
WBGene00019116	nhr-143	4.7052	4.3838	4.33364	4.85058	4.71329	4.58864	5.03833	4.96019	4.69157	4.78605	4.62152	4.75567	4.47507	4.64429	4.66506	4.26522
WBGene00019117	nhr-144	4.51348	4.28725	4.13488	4.58808	4.50454	4.5621	4.51224	4.53962	4.60917	4.67685	4.65289	4.91509	4.53715	4.3881	4.70333	4.06275
WBGene00019113	F59E11.7	2.45434	1.87008	1.81295	1.67535	2.47055	2.36581	3.16006	3.12211	2.16003	1.71049	2.09773	1.84133	2.17054	1.79651	1.57548	0.274447
WBGene00019112	F59E11.6	0.612519	1.20426	3.06748	2.90002	1.57296	1.33478	2.34273	2.3964	0.710949	2.45067	1.92713	2.16176	1.0287	1.23918	2.35489	2.28179
WBGene00019111	F59E11.5	5.96573	5.55572	5.53714	5.87811	6.12927	6.0766	6.92322	6.88045	6.03652	5.87098	5.46246	5.79432	5.88915	5.70021	5.40371	5.93993
WBGene00019109	F59E11.2	1.92107	1.87008	1.8716	1.82656	2.06465	2.00499	2.3647	2.41495	1.81264	2.04045	1.98627	1.79576	1.38596	1.904	1.98513	1.34624
WBGene00005893	srx-2	-1.50296	-0.178594	-0.033852	-0.615041	-0.434378	-0.652724	1.29394	0.353751	-0.906803	-0.644045	0.0486348	-0.39358	-0.463895	-0.749136	-1.55201	-2.53291
WBGene00019849	oac-40	0.0164163	0.377799	0.770424	1.31506	0.520767	1.30947	1.09802	1.15836	0.42504	0.940918	0.655624	1.3469	-0.217735	0.446415	1.0843	1.34624
WBGene00044617	bus-1	4.28886	4.45162	4.49158	4.76516	4.6643	5.30708	5.68626	5.71972	4.53785	4.56986	4.75334	4.97764	3.15696	4.4803	5.09998	4.22769
WBGene00016095	C25E10.5	3.68026	3.30633	4.23433	2.79389	3.1725	3.16525	4.26795	3.75611	3.59057	3.08154	3.34594	2.87458	3.78756	2.61408	2.79788	2.39445
WBGene00016094	C25E10.4	2.31125	3.15741	3.64321	4.01943	3.22936	3.37499	4.31384	4.23737	2.36964	3.88667	3.00641	3.47528	2.24427	3.07474	3.21675	2.85449
WBGene00016093	srsx-34	1.53267	0.656775	2.35539	1.59336	1.45076	1.33478	3.42345	2.9798	1.9287	1.3247	1.30239	1.52499	2.09283	0.835827	1.68598	0.441097
WBGene00235313	C25E10.17	-0.365454	0.688139	0.770424	0.584896	0.916696	0.555384	0.786984	0.893116	-0.150074	0.826585	0.366117	0.357393	0.519231	0.739611	0.494288	-0.13081
WBGene00016097	C25E10.8	3.33499	3.37057	3.51293	3.72047	3.58935	3.51996	3.88525	3.90137	3.39256	3.68815	3.33688	3.36	3.30213	3.31626	3.39814	2.86431
WBGene00023417	swm-1	4.56026	4.733	4.65911	5.25566	5.00823	4.92497	5.32743	5.38644	4.67297	5.10702	4.80188	4.74971	4.42612	4.84645	4.67681	5.27904
WBGene00016099	C25E10.10	3.02894	3.33137	3.51293	3.84262	3.56746	3.26737	4.23851	4.08638	3.22674	3.69631	3.39477	3.61737	3.08998	3.62534	3.51876	3.13952
WBGene00202512	C25E10.16	-0.886286	0.171348	-0.217298	-0.0431347	0.360303	0.322185	0.577192	0.102212	-0.555331	-0.158618	-0.48188	-0.621849	-0.760877	-0.574049	0.463592	-0.295869
WBGene00023431	C25E10.13	-1.16192	-0.0696601	-0.372021	-0.466942	0.254692	0.0438837	0.141093	-0.0937081	-0.407232	-0.347063	-0.688331	-1.10728	-1.2463	-0.0309069	-1.12137	1.03478
WBGene00016101	C25E10.12	4.80326	4.7847	5.0428	5.0076	4.90292	4.73128	5.33486	5.39931	4.89253	5.1611	4.97536	4.93099	4.92762	4.72188	4.92232	4.8508
WBGene00020862	fip-2	4.77627	5.44073	5.58086	5.73918	5.29798	4.93534	6.50998	6.37019	4.84347	5.7019	5.41697	5.14141	4.85551	5.35534	5.25367	5.24
WBGene00020863	T27E4.5	0.423042	1.28853	1.4623	1.76796	1.80266	1.40816	0.602067	0.600666	0.384963	2.09086	1.10308	1.50626	0.44969	1.37348	0.979715	1.5301
WBGene00020864	oac-50	0.612519	0.171348	2.56184	1.62672	0.771091	-0.0844404	2.39348	1.24387	0.949461	1.16919	1.18614	1.63257	1.73189	0.179311	0.913118	-1.43337
WBGene00020865	T27E4.7	3.63181	3.68231	3.20155	3.47242	3.44477	3.35657	3.52774	3.54489	3.54128	3.51438	3.57509	3.15275	3.80158	3.44387	3.29294	3.27812
WBGene00002015	hsp-16.1	3.63181	3.11765	3.14561	3.78468	3.70747	3.42887	3.87763	3.87815	3.37221	3.2738	3.00068	2.83758	2.73555	3.06816	3.20288	3.04775
WBGene00002019	hsp-16.48	3.93667	3.23379	3.30307	4.03814	3.86828	3.35657	3.94966	3.85115	3.53213	3.45789	2.95996	3.2573	3.13498	3.21255	3.3317	4.18917
WBGene00002020	hsp-16.49	3.8357	3.20155	3.11195	3.90172	3.9495	3.60043	3.89787	3.72298	3.66776	3.62114	3.02345	3.11615	3.27223	3.24211	3.22593	3.93353
WBGene00002017	hsp-16.11	3.78244	3.3164	3.34093	4.00046	3.89196	3.61083	4.002	4.20575	3.58615	3.47697	2.78449	2.9937	3.01372	3.13902	3.4421	3.27076
WBGene00020861	T27E4.1	0.698676	0.917165	0.818922	0.775418	0.771091	0.898686	1.30913	1.30484	0.805071	0.796528	0.846446	0.179606	0.768051	0.636518	0.432227	0.214326
WBGene00017659	F21C10.10	5.1264	5.18721	4.87088	5.3208	5.27228	4.96604	5.11595	5.08855	5.06097	5.33454	5.05071	4.89363	5.00086	4.94862	4.80631	4.8259
WBGene00017658	F21C10.9	8.34034	8.26557	7.94778	8.54735	8.34892	8.45913	8.42383	8.58775	8.41908	8.42627	8.45391	8.09778	8.19506	8.33276	8.60814	9.04769
WBGene00017661	frpr-6	0.612519	0.298727	0.20384	0.584896	0.393855	0.322185	0.742929	1.20175	0.117859	0.994857	0.871757	0.623908	0.552783	0.273948	0.463592	0.387658
WBGene00235330	F21C10.18	0.423042	1.36815	0.794877	1.78284	1.58754	0.997089	0.551881	0.233457	0.257584	1.5754	1.375	1.11923	1.05235	1.3947	0.191219	1.45415
WBGene00004119	pqn-31	3.4636	2.95311	3.99941	1.62672	3.25697	3.13675	5.36697	5.03857	3.22674	2.57097	2.74394	2.72054	3.24683	2.59588	2.33806	-0.947945
WBGene00017657	F21C10.7	5.59928	6.34035	6.42289	5.36718	5.53164	5.83304	5.31337	5.60824	5.02067	5.57595	5.70794	6.13495	5.18331	6.11725	4.95441	3.20277
WBGene00195086	F21C10.13	1.35834	1.2258	0.586559	1.021	1.67201	1.43181	1.62045	1.50864	1.4926	1.19246	0.968781	1.06905	1.16512	1.26245	1.02246	1.87891
WBGene00017660	F21C10.11	3.01222	3.23909	2.0138	3.22263	2.41444	2.16877	1.60822	1.87313	3.54583	3.06902	3.23328	2.52033	2.99554	2.88538	3.23505	4.01509
WBGene00017654	F21C10.4	0.0164163	0.591924	1.19468	0.94369	0.490071	1.23076	1.47989	1.68717	0.644607	0.913173	0.740512	0.623908	-0.532608	0.362757	0.692617	0.768262
WBGene00017653	F21C10.3	2.2412	2.60431	2.22649	2.35043	2.41444	2.67417	2.68299	2.62079	2.25202	2.39158	2.12955	1.98358	2.15969	2.64981	2.39611	1.73655
WBGene00015053	B0222.1	1.35834	1.1824	1.28376	1.65932	1.46661	1.76542	1.14955	1.13616	1.45438	1.40658	1.10308	1.30415	0.824085	1.41561	1.57548	1.91712
WBGene00015055	pitr-3	2.05776	0.890447	1.64825	-0.209785	1.63039	0.997089	0.301558	-0.517516	2.24084	0.37642	0.767734	0.271236	2.3046	-0.211479	0.6659	0.590474
WBGene00006418	spl-2	2.16758	1.6328	1.81295	0.775418	1.46661	1.08921	0.106741	0.0556695	1.81264	0.994857	0.871757	0.724602	1.97403	1.53507	0.913118	0.963518
WBGene00015056	B0222.5	3.93223	2.92047	3.64993	1.73775	3.37508	2.64411	4.34917	4.16248	3.87365	1.98822	2.76436	2.51096	4.19863	2.24503	2.32957	0.999587
WBGene00000717	col-144	8.93132	8.28493	7.85925	7.82801	8.46692	8.51106	7.98252	8.12502	8.94198	8.19471	8.57599	8.29744	8.74107	8.36704	8.35834	9.2397
WBGene00000718	col-145	8.43024	7.4351	6.41453	7.01333	7.67404	7.04028	5.64795	5.87606	8.4602	7.51827	8.03286	7.41864	8.76677	7.44467	7.13951	8.60344
WBGene00000599	col-10	9.0954	8.4057	8.12097	7.89628	8.64434	8.8274	8.57705	8.64598	9.04503	8.24947	8.73336	8.56946	8.74675	8.45725	8.66648	9.31532
WBGene00044582	B0222.11	-0.280565	0.338805	1.19468	0.651239	0.217698	-0.301252	1.63257	1.30484	0.678159	0.734467	0.62618	0.438693	-0.1088	0.671707	0.0329573	0.0860018
WBGene00015057	gad-3	6.16048	6.60559	6.06151	6.31793	5.86716	6.23539	4.9551	5.39931	5.97626	6.6214	6.48134	6.85458	5.95022	6.68925	6.35932	5.37484
WBGene00016045	spas-1	4.35004	4.1755	3.80243	4.05049	4.28519	4.33322	3.43733	3.83746	4.2837	4.02919	4.02203	4.15426	4.3009	4.32595	4.11055	4.15359
WBGene00004216	ptr-1	5.91377	6.58751	6.9271	6.72937	6.26294	6.12728	6.35627	6.24095	5.96696	6.87974	6.6554	6.67801	5.75685	6.57657	6.47012	6.47071
WBGene00016044	C24B5.1	1.09795	1.72641	2.29666	2.1585	1.8638	1.76542	2.43561	2.38703	0.864572	1.93403	1.39259	1.96997	1.20787	1.78048	1.56106	0.888556
WBGene00016046	C24B5.4	3.59858	4.2457	4.29345	4.42699	3.60017	3.85343	4.31384	4.24776	3.75682	4.2337	4.36723	4.09906	3.6548	4.16549	4.34123	4.3054
WBGene00271820	T18H9.11	0.0164163	0.171348	-1.45609	0.00839557	-0.622824	-0.381422	-1.2239	-0.920872	0.34374	-0.158618	0.255086	-0.0787064	0.904256	0.486492	-0.00947795	0.214326
WBGene00000215	asp-2	11.4968	11.3646	10.7696	11.4655	11.3595	11.541	10.3519	10.9002	11.502	11.4493	11.4558	11.6104	11.5309	11.4717	11.6876	12.3343
WBGene00002132	inx-10	3.98032	3.93198	4.44019	3.64107	3.78222	3.84023	4.13365	3.69289	3.72506	4.00639	3.97609	3.55948	3.80507	3.93872	3.71722	3.85695
WBGene00007023	mdt-27	4.5312	4.47653	4.76656	4.17127	4.29187	4.28858	4.67788	4.46144	4.49614	4.29679	4.48262	4.23613	4.58659	4.56696	4.29403	3.82213
WBGene00044077	tag-232	5.08701	5.0506	5.3559	4.5646	4.92748	5.12683	5.07211	4.90875	4.70791	4.94349	4.79693	4.90797	5.06185	4.77544	4.2179	2.7312
WBGene00001695	grd-6	6.82527	5.7577	3.9862	4.61326	5.84004	4.67293	2.62955	2.95465	6.47869	5.72203	6.49921	5.68089	7.24411	5.52849	4.5871	5.84151
WBGene00017193	F07C3.2	3.45124	3.69394	3.71224	4.15422	3.87126	3.90504	4.63934	4.52261	3.60808	4.22526	3.75249	3.55948	3.50001	3.857	3.8418	4.39614
WBGene00017194	F07C3.3	1.09795	0.688139	0.770424	1.23079	1.2083	1.68897	1.80316	1.40106	1.24644	1.02109	1.05969	1.63257	0.739197	0.926024	1.30814	0.963518
WBGene00017195	glo-4	6.09943	5.59864	5.20098	5.18323	5.54384	5.43985	4.78495	5.00528	5.93262	5.50338	5.67956	5.74722	6.33836	5.45338	5.35227	4.50679
WBGene00000003	aat-2	5.69278	5.45219	5.6284	5.16774	5.52029	5.58403	6.47169	6.43356	5.689	5.34885	5.73406	5.42442	5.73326	5.23698	5.57593	5.2076
WBGene00004211	ptd-2	2.92554	3.1405	2.4197	3.05509	3.13331	3.22061	2.45622	2.46032	2.78596	3.16625	3.27657	3.26846	2.64512	3.20656	2.90457	2.64273
WBGene00017197	F07C3.9	4.55449	4.66172	3.56362	3.86376	4.54056	4.7265	3.69025	3.82364	4.66671	4.68917	4.41321	3.90529	4.78668	4.83873	4.29621	4.42957
WBGene00017198	nhr-36	2.62907	2.56261	2.4197	2.71078	2.49394	2.49492	2.6174	2.47808	2.77049	2.74631	2.83684	2.59316	3.11827	2.76019	2.57907	2.63128
WBGene00022788	slc-17.7	3.19378	3.3462	3.79336	3.10328	3.1133	3.43474	3.73029	3.47145	3.20388	3.04366	3.26228	2.93887	2.68349	2.92966	3.17473	3.14758
WBGene00022789	lron-2	2.18261	2.71503	3.09235	2.74915	2.62687	2.53914	1.65651	1.89972	2.17185	2.53501	3.12166	2.79962	3.27223	2.80049	2.69592	2.96808
WBGene00022790	ZK682.7	-0.200395	-0.0696601	0.469914	0.651239	0.458706	-0.153153	0.270861	0.428713	-0.210195	0.601712	0.401306	0.357393	0.376626	0.866523	0.0329573	-0.696407
WBGene00018405	F44A2.5	3.88247	3.90554	4.60828	3.9683	3.80734	3.83581	4.38902	4.26064	3.78404	3.70038	4.01069	3.8873	3.68538	3.70394	3.94541	4.21624
WBGene00018403	F44A2.3	4.25726	3.56894	3.82041	3.61222	3.95794	3.94668	4.86034	4.74424	3.99843	3.62114	3.94065	3.99202	4.33746	3.11365	3.8086	3.29998
WBGene00018402	kvs-3	0.999543	1.28853	0.998091	1.07032	1.2083	1.68897	1.19931	0.866399	1.60154	1.16919	0.794451	1.30415	0.768051	0.896581	1.42428	1.28909
WBGene00006499	tag-153	5.94495	5.38679	4.79715	5.07259	5.56792	5.13225	4.10348	4.56684	5.89922	5.22738	5.31571	5.33301	6.15389	5.36477	5.17177	5.42544
WBGene00019465	acl-14	5.27928	5.17065	5.9352	5.80623	5.5031	5.38184	6.13605	5.84218	5.34439	5.59681	5.56008	5.50449	5.27789	5.19224	5.64339	5.42046
WBGene00019464	K07B1.4	4.844	5.1623	5.19755	5.49461	4.94456	5.44276	5.41864	5.4918	5.06256	5.32009	5.11704	5.25379	4.53925	5.24868	5.51922	5.57487
WBGene00006729	ucp-4	3.81174	3.41811	3.21973	3.53526	3.5415	3.76774	2.6416	2.90957	3.90587	3.40409	3.76942	3.36521	3.82237	3.46409	3.77774	4.56211
WBGene00000766	coq-6	5.36576	5.30443	5.07935	5.19162	5.13641	5.38487	4.38902	4.93631	5.31003	5.28128	5.37886	5.2994	5.27914	5.3472	5.39763	5.91299
WBGene00019466	tos-1	8.0047	8.49279	7.87689	7.4874	7.94571	8.16316	7.55596	7.74778	7.56935	8.01141	7.98092	8.21924	7.66287	8.21096	7.32144	6.48906
WBGene00019467	K07B1.7	3.87324	3.78742	4.17502	3.97479	3.96911	3.93431	4.45707	4.25807	3.74499	4.14703	3.92562	4.36131	3.81547	3.97086	3.64382	2.06062
WBGene00017091	ttr-40	2.76508	2.47541	2.27075	3.05509	2.65482	2.92809	2.34273	2.4057	2.91821	3.24626	2.82393	2.59316	2.76448	2.99364	2.75416	4.07125
WBGene00023485	ttr-49	5.30868	5.27116	4.52303	5.6262	5.36083	5.34494	4.93444	5.04305	5.44893	5.57927	5.36445	5.15951	5.34286	5.50185	5.40573	6.39572
WBGene00001665	gpa-3	1.92107	2.20968	1.98221	2.34041	2.41444	2.31584	2.62955	2.60471	1.99677	2.24348	1.93916	2.11305	1.78932	1.81237	2.01719	2.17544
WBGene00017092	E02C12.6	0.999543	1.56683	1.96075	2.25765	1.82743	1.6692	2.72888	2.57202	1.37477	2.22103	1.76098	1.71647	1.77518	1.79651	1.76364	2.29636
WBGene00017093	E02C12.8	3.76258	2.91385	2.69772	3.24428	3.64614	3.54729	3.38096	3.24128	3.67193	3.47697	3.43353	3.43622	3.96937	3.12003	3.27978	2.82464
WBGene00002036	hum-2	6.92415	6.90115	6.78098	6.93185	6.99377	7.05654	6.75286	6.80771	6.86526	7.02737	7.03452	7.26655	6.89468	6.83946	6.91932	6.80408
WBGene00018088	trpp-4	4.35004	4.51421	4.54121	4.89575	4.5007	4.57011	5.09638	5.06231	4.27551	4.86782	4.60653	4.62716	4.27349	4.57628	4.34123	4.54085
WBGene00018089	F36D4.4	0.14474	0.12626	0.614304	0.152785	0.100659	-0.0188521	0.808518	0.919348	0.257584	0.0595625	0.366117	0.438693	0.175929	0.0245882	0.610933	-1.09234
WBGene00018087	F36D4.1	-0.124446	0.890447	0.955341	1.021	0.692379	-0.381422	0.62652	0.664091	0.301305	0.335197	0.896632	0.588718	0.218364	0.896581	0.582644	-0.585375
WBGene00018090	F36D4.5	5.7657	5.61199	5.5791	5.45801	5.61669	5.44131	4.86677	4.99607	5.8732	5.57152	5.607	5.54291	5.81071	5.66244	5.55879	5.72784
WBGene00019237	H24G06.1	7.24008	7.1684	6.7962	6.91971	7.09668	7.19557	6.35307	6.6458	7.10153	7.23458	7.23404	7.47393	7.21034	7.21497	7.10201	6.71129
WBGene00008556	F07D3.3	0.698676	1.30885	2.78576	1.31506	0.745328	0.104005	3.20946	2.28984	0.538996	0.968139	1.44412	1.16773	0.768051	0.362757	0.93566	-1.63982
WBGene00001449	flp-6	3.63181	4.5742	4.6203	4.3035	4.00755	3.69631	4.88589	5.06231	3.42257	4.50628	4.10708	4.1084	3.32659	4.35871	3.69096	2.98617
WBGene00003522	nas-3	0.612519	1.0438	1.11923	0.745361	1.45076	1.1758	2.46979	2.48688	0.710949	0.566522	0.0923562	0.623908	-0.398307	0.273948	1.35906	0.441097
WBGene00010592	K06A4.2	0.423042	-0.23631	0.955341	0.241595	0.0594362	-0.225303	1.00783	1.30484	-0.555331	0.636063	0.46921	0.515655	-0.217735	0.129558	0.819251	-0.21098
WBGene00010597	K06A4.7	6.27534	6.60096	6.08896	6.58304	6.32948	6.38676	6.2213	6.59788	5.93782	6.40876	6.6735	6.18735	6.36988	6.50032	6.6466	7.10087
WBGene00010593	gsnl-1	5.7175	5.93647	6.55805	6.19544	6.08245	6.12547	6.65818	6.51429	5.8894	6.11504	6.09471	6.00167	5.49624	6.02926	6.29103	6.28681
WBGene00010594	swt-5	3.69606	3.83723	3.53849	3.60387	3.43674	3.67665	3.31102	3.44008	3.75289	3.97319	4.0361	3.70214	3.57948	3.86842	3.83882	3.7014
WBGene00010595	haao-1	5.84223	5.88749	6.06528	6.58834	6.38058	6.24877	6.96037	6.95683	5.815	6.49843	5.95959	6.44946	5.50055	6.08253	5.99086	6.19063
WBGene00008669	acs-14	7.07874	7.03867	7.0471	7.15654	6.89067	7.00376	6.62671	6.74492	7.12186	7.18287	7.1392	7.04592	7.20309	7.26191	7.34031	7.8528
WBGene00008670	eif-2Bdelta	4.68159	4.58465	4.8271	4.63801	4.7083	4.79877	4.67202	4.63174	4.6854	4.5919	4.67822	4.75765	4.85719	4.68145	4.71478	4.56512
WBGene00008233	C50F4.8	4.2749	3.51749	4.22086	1.78284	3.55639	2.96908	4.39259	4.02126	4.07599	2.56206	3.82231	3.12845	4.3778	2.39996	2.27758	2.46064
WBGene00008234	C50F4.9	1.0331	0.558371	-0.267051	0.995685	0.893426	1.08921	1.06262	0.632727	0.949461	0.601712	0.534062	0.477687	0.484879	0.671707	0.638678	1.71502
WBGene00008229	C50F4.1	6.09447	5.44762	5.31738	5.36224	5.74004	5.60239	6.20058	6.27436	5.87772	5.19029	5.70619	5.40052	6.17087	5.10483	5.70128	5.34886
WBGene00008235	C50F4.10	2.9521	3.10026	3.62968	3.78468	3.1628	2.37804	3.64309	3.53644	2.80886	2.99816	3.12166	3.053	3.37428	2.80049	3.05629	2.26707
WBGene00008230	pfk-1.2	2.04136	1.06784	2.52577	1.64311	1.63039	0.270655	1.57091	0.839178	2.06176	0.335197	0.176014	0.756663	2.60569	0.563454	-0.0982872	-0.816701
WBGene00008232	C50F4.4	3.1019	3.1518	2.8859	3.68132	3.41239	3.30628	3.57876	3.54489	3.04579	3.50976	3.1374	3.15876	3.16241	3.15775	2.93286	3.76565
WBGene00008236	C50F4.12	3.51199	3.61862	3.91826	3.52644	3.73718	3.26737	4.04118	3.8271	3.61243	3.51899	3.46298	3.62173	3.73006	3.56579	3.45386	3.15559
WBGene00008238	C50F4.16	5.39348	5.60482	5.65953	5.58755	5.49443	5.55471	5.77233	5.6867	5.48136	5.55366	5.58517	5.51624	5.34765	5.54044	5.52945	5.3401
WBGene00003160	mdf-1	5.46283	5.51147	5.97453	5.63032	5.64918	5.58271	6.07849	5.84218	5.62592	5.53216	5.55423	5.7129	5.63683	5.4945	5.56603	5.23622
WBGene00001909	his-35	5.96356	6.08156	6.11529	6.0331	5.89964	6.10354	5.94632	6.18123	6.06454	5.98531	6.08324	5.79913	5.80724	5.9801	6.26734	6.6755
WBGene00001915	his-41	5.78552	6.29141	6.57624	5.94741	5.94208	6.14617	6.98865	6.91059	5.93175	6.16515	6.20088	5.96097	5.56671	5.99407	5.99824	6.24235
WBGene00001910	C50F4.6	2.32486	2.69973	2.37173	2.90682	2.7679	2.7133	3.14321	3.25679	2.16003	2.78509	2.62989	2.55721	2.28477	2.77645	2.23277	1.75777
WBGene00001911	his-37	6.67463	6.97573	6.57844	7.27535	7.02555	6.93715	7.17736	7.30251	6.84416	7.20342	6.98754	6.8555	6.65311	7.02352	6.92108	7.55474
WBGene00008237	nstp-10	6.28668	6.45647	6.72044	6.49715	6.25212	6.34299	6.97443	6.9477	6.29962	6.50309	6.50073	6.20923	6.258	6.35364	6.51992	6.35017
WBGene00009098	ehbp-1	6.38091	6.08156	5.96783	5.80986	6.11802	5.8703	5.51265	5.50268	6.25585	6.21358	6.28748	6.2027	6.78116	6.10684	5.83919	5.63773
WBGene00009100	rgef-1	3.02894	2.94014	3.30307	3.46322	3.27509	3.26737	3.74153	3.54489	2.83884	3.22385	3.16837	3.75468	3.05528	3.21851	3.48858	2.78386
WBGene00009101	F25B3.4	2.12153	2.29364	3.22424	2.41868	1.92246	1.47798	3.60668	3.02881	1.81264	1.89201	1.85282	2.26568	2.37193	1.88912	1.90743	0.809484
WBGene00009102	F25B3.5	3.36164	3.00385	2.81594	2.57211	3.03572	3.12954	2.62955	2.63668	3.10866	3.0564	3.0347	3.00709	3.18932	2.87031	2.81622	2.29636
WBGene00009103	rtfo-1	5.91039	5.71075	6.15951	5.8833	5.92066	5.71871	6.18985	5.9833	6.0502	5.76825	5.7228	5.86312	6.08102	5.86605	5.80057	5.47111
WBGene00010727	K09G1.1	7.3016	7.81309	8.23691	7.72373	7.48461	7.41281	8.98957	9.06996	7.23856	7.81105	7.68838	7.59025	7.02963	7.4047	7.59918	6.66782
WBGene00010728	K09G1.2	2.12153	3.17412	3.2816	3.56137	2.8427	2.224	3.48157	3.37996	2.41014	3.18957	2.94811	2.91065	2.80681	2.86272	2.78552	3.24094
WBGene00001053	dop-2	2.18261	2.04985	2.66493	1.97641	2.02237	1.873	2.6174	1.88648	1.95631	1.97487	2.34368	2.20887	2.19199	2.23331	2.15805	1.50523
WBGene00004146	pqn-63	3.44502	2.66073	0.911286	2.54619	2.79326	0.898686	-3.94637	-0.320479	2.77825	2.57982	3.51611	2.88911	4.38945	3.18845	1.9959	4.39275
WBGene00011536	T06E4.9	2.33834	2.04985	-0.545352	1.61013	2.33029	0.217215	-4.68334	-0.830674	1.90055	1.94777	3.05141	2.30956	4.00314	2.35736	1.60391	3.84213
WBGene00011535	T06E4.8	2.62907	1.80003	0.55827	2.34041	2.22237	-0.381422	-6.2683	-0.745785	1.85727	1.97487	3.12166	2.28779	4.16105	2.52067	1.86107	4.15359
WBGene00077691	T06E4.14	3.45743	2.7074	0.842573	2.62259	2.71578	0.420032	-6.2683	-0.830674	2.53442	2.60605	3.77278	3.04003	4.63634	3.29948	2.25982	4.55
WBGene00044011	T06E4.12	3.00378	2.3633	0.20384	2.14705	2.689	0.217215	-6.2683	-0.147147	2.39003	2.4016	3.60181	2.69595	4.44188	2.80049	2.02772	4.53164
WBGene00000719	col-146	8.58724	6.76897	6.46302	4.41749	7.58493	7.08898	6.72588	6.95168	8.56157	5.76243	6.72909	5.89047	8.89545	6.18807	6.36244	6.15908
WBGene00011533	T06E4.5	0.371511	1.13766	1.67485	1.88286	1.40212	0.898686	1.9938	2.04974	0.644607	1.67788	1.24544	1.32568	1.24939	1.53507	1.45581	1.83965
WBGene00000720	col-147	9.23045	7.80596	8.19991	6.47729	8.59347	8.4638	8.70473	8.86519	9.31732	6.99919	7.74576	7.21375	9.24134	7.43702	7.93417	7.55247
WBGene00000226	atl-1	4.98354	5.12268	5.46754	4.95605	5.1177	4.88911	5.6337	5.1015	4.84532	4.92624	5.03959	5.49383	5.15492	5.02374	4.68016	3.12326
WBGene00001830	hcp-2	5.20025	4.31765	4.89794	4.29055	4.81122	4.15995	3.95932	3.9339	5.3457	3.88667	3.93165	4.67198	5.46904	4.01263	4.16164	3.34974
WBGene00007141	pitr-4	2.05776	2.39215	3.03705	3.68923	2.92533	2.75139	3.51797	2.94192	2.12396	3.50512	2.5459	3.24039	1.80333	2.88538	3.20288	3.32862
WBGene00013962	ZK287.1	2.47889	2.46639	2.46611	2.44697	2.64788	2.59258	2.43561	2.41495	2.57061	2.682	2.65198	2.60202	2.31441	2.36813	2.48285	1.97262
WBGene00013963	sulp-8	3.8357	4.08119	4.72581	3.75482	3.8653	3.80444	4.88462	4.55015	3.74894	3.9219	4.1722	4.12998	4.15013	3.85317	4.07798	2.99513
WBGene00013964	nlp-73	1.57884	1.2258	0.998091	1.14129	1.36876	1.38411	1.06262	1.15836	1.6361	1.09704	1.35718	1.19138	1.93639	1.51584	1.25535	1.67096
WBGene00013968	ZK287.9	3.92777	3.93851	3.29452	3.59547	3.60734	3.35657	3.23354	3.50214	3.9951	3.82844	3.95848	3.43622	4.36369	3.86842	3.66083	4.0326
WBGene00004320	rbx-1	6.11909	6.33355	6.40364	6.47214	6.37849	6.31941	7.04671	7.02599	6.23204	6.41372	6.2951	6.05098	6.20491	6.23367	6.29974	6.46991
WBGene00013966	ztf-9	2.70389	2.63682	3.02676	2.35043	2.30406	1.6692	3.11325	3.12211	2.42997	2.72253	2.87489	2.46319	2.76448	2.31348	2.25982	1.13547
WBGene00013967	ZK287.7	3.21586	3.24964	3.91547	3.56567	3.34108	3.15107	4.07044	3.73041	3.68436	3.30616	3.37278	3.18845	3.6548	2.92966	3.24861	3.37741
WBGene00009580	xbx-6	4.1619	4.04531	4.16333	3.77356	4.19051	4.13135	3.88525	3.81668	4.20244	3.89378	4.1465	4.13609	4.17727	3.84934	4.33488	4.22007
WBGene00006470	tag-120	4.99423	5.03544	4.82413	5.66686	5.56332	5.26655	5.45066	5.63124	5.18431	5.33062	5.31225	5.06984	5.18465	5.0152	5.36062	6.06966
WBGene00009586	F40F9.10	1.53267	1.53268	1.99282	2.03969	1.8638	2.03619	2.37195	2.50431	1.33325	1.71049	1.51008	1.64975	0.44969	1.60955	1.8253	1.4012
WBGene00009581	F40F9.3	2.83333	2.44819	3.27292	1.25232	2.20358	0.932238	2.48325	2.04974	2.77825	0.940918	1.67732	1.48727	3.23137	1.14216	0.333824	-0.947945
WBGene00009582	F40F9.5	6.22087	6.54639	6.37351	6.6646	6.25327	6.41151	5.36424	5.73734	6.33621	6.80292	6.66945	6.61273	6.21149	6.78225	6.70148	6.38723
WBGene00009583	aagr-3	8.77185	8.56016	8.19533	8.5582	8.49171	8.64261	7.45526	7.96443	8.74084	8.61583	8.65215	8.89908	8.74946	8.66019	8.76004	9.11551
WBGene00009584	drap-1	6.85489	6.75977	6.78899	6.36379	6.64418	6.68005	6.05954	6.10543	6.83954	6.70266	6.61381	6.59677	6.8955	6.72424	6.42253	6.37613
WBGene00000172	aqp-4	6.39871	6.16195	5.73492	6.08277	6.0011	6.03088	5.43344	6.0171	6.40232	6.12111	6.3309	5.79238	6.70999	6.13311	6.32451	6.57823
WBGene00077696	2022-03-01	1.33162	1.88369	2.33885	2.03969	1.7257	1.05915	2.50319	2.20708	1.17773	2.2323	1.93916	1.48727	1.47616	1.55406	1.65914	0.637017
WBGene00010251	sta-2	3.06183	2.6125	3.29452	2.77913	3.0304	3.40517	3.60361	3.39873	3.1865	3.01131	2.84325	3.02695	2.66826	2.8397	3.26205	2.58455
WBGene00077697	F58E6.13	7.9094	8.88713	8.44109	9.36884	8.9741	8.71669	8.37516	8.54693	8.16346	9.46347	8.61668	8.82423	7.74771	9.05588	8.5201	9.45034
WBGene00010254	F58E6.5	3.85928	3.61046	4.94377	3.43995	3.46858	2.14035	4.43127	3.75247	3.83699	2.66546	3.44623	2.84506	4.3278	2.75199	3.07672	1.16753
WBGene00010258	F58E6.11	0.612519	1.30885	1.13846	1.96341	1.60196	1.873	2.64758	2.62079	1.02963	1.69428	1.26467	1.52499	0.484879	1.35195	1.25535	1.5301
WBGene00009776	F46B6.12	5.80021	6.04871	5.8444	6.30382	6.17582	6.04532	6.41711	6.49861	5.8328	6.3856	6.03224	5.91731	5.86097	6.24394	5.9381	6.26197
WBGene00004882	smg-4	4.80326	4.88792	5.33103	4.9544	4.90147	4.76658	5.54268	5.21173	4.96058	5.0556	4.91425	5.07621	5.0821	4.95041	4.75653	4.0797
WBGene00009769	F46B6.4	3.79717	3.97712	4.33364	3.72047	3.81045	3.67169	4.21451	4.12915	3.81075	3.47697	3.65015	3.49917	3.7734	3.57976	3.92584	3.84709
WBGene00009770	F46B6.5	5.43172	5.31953	5.75142	4.94452	5.19587	5.22146	5.26843	5.07403	5.05938	5.1418	5.02838	5.30889	5.30644	5.26173	4.91949	3.23338
WBGene00009771	F46B6.6	6.54907	6.52863	6.46349	6.4881	6.25726	6.27924	5.80618	5.95743	6.4775	6.53757	6.60676	6.59289	6.51152	6.62113	6.63244	6.69488
WBGene00009772	ztf-7	8.76328	8.54284	8.21443	8.31562	8.53029	8.52229	7.62926	7.94222	8.64679	8.39166	8.49801	8.51997	8.80827	8.5147	8.42559	8.49845
WBGene00009773	lipl-2	5.36411	5.57262	4.2521	5.09213	5.22179	5.32771	3.61282	4.03632	5.08775	5.16257	4.67642	4.73168	5.23073	5.3058	4.69013	4.65268
WBGene00009774	F46B6.9	1.92107	2.16579	2.00335	2.69514	2.53211	2.29019	2.76788	2.63668	2.02312	2.61469	1.9629	2.24322	1.67208	2.19753	2.08934	2.3671
WBGene00005703	sru-40	1.09795	0.835481	0.818922	1.29445	1.18932	0.639042	1.59589	1.67183	0.805071	0.765831	0.871757	0.90708	0.0405772	0.739611	0.890217	1.73655
WBGene00045419	lsy-12	5.20025	5.18995	4.61345	4.80941	5.03106	5.18713	3.99497	4.57923	4.97246	5.38339	5.24725	5.63635	5.22813	5.31139	5.01785	4.77997
WBGene00011705	clp-9	2.2122	2.1879	2.72978	2.63083	2.25012	2.03619	3.04685	2.66796	1.56613	2.60605	2.45672	2.85249	1.97403	2.25667	1.94124	-0.0548607
WBGene00008239	fshr-1	6.97898	7.22095	6.76869	7.00265	6.75645	6.84492	5.70504	6.26224	6.87659	7.33045	7.29875	7.58384	7.05766	7.44435	7.12763	6.1207
WBGene00001211	egl-47	0.856938	0.415767	0.529415	0.197873	0.771091	0.270655	0.742929	0.428713	0.575066	0.335197	0.255086	0.438693	0.44969	-0.0886224	0.153252	0.725826
WBGene00008244	fipr-11	2.75506	1.11476	1.35127	0.916973	2.14567	2.12592	2.6888	2.87648	2.80886	0.968139	1.54197	1.38842	3.07851	0.954879	1.40825	1.81961
WBGene00003173	mec-9	3.27315	3.24438	3.21973	3.29185	3.30185	3.31266	3.39881	3.44911	3.18066	3.60822	3.48775	3.74272	3.16241	3.28819	3.39814	2.98617
WBGene00008245	fipr-10	3.94109	2.65281	2.55469	2.20341	3.60376	3.39318	4.30251	4.32338	3.91645	2.41155	2.42287	2.35216	3.95376	2.35736	2.40421	3.24845
WBGene00008243	C50H2.7	0.930002	0.591924	0.842573	1.79756	1.31723	0.511663	1.42519	0.970422	0.893427	1.14554	1.10308	1.11923	0.980205	0.866523	0.913118	1.85941
WBGene00008246	C50H2.13	3.91433	4.00541	3.39791	3.90172	3.79797	4.27229	3.37375	3.99684	3.90941	4.19965	3.86389	4.15124	3.86306	4.20806	4.05243	3.82213
WBGene00011576	rmh-2	2.9521	2.73769	3.3697	2.92034	2.72899	2.54999	3.68735	3.1775	2.91821	2.6902	2.78449	3.15275	3.26212	2.71873	2.60039	1.45415
WBGene00044204	suds-3	3.488	3.43207	3.79639	3.12679	3.09812	3.05535	3.99027	3.65826	3.56837	3.06902	3.22348	2.89633	3.55071	3.02118	2.92725	2.87406
WBGene00077775	nlp-58	3.51199	3.7283	2.8802	3.57852	3.79797	3.81797	3.79105	4.02429	3.76855	3.57319	3.83844	3.48966	3.7555	3.72503	3.9117	4.57412
WBGene00011571	ttr-46	8.82982	8.6688	8.09981	8.53051	8.54249	8.64055	8.18953	8.43902	8.88262	8.68026	8.73938	8.20316	8.87756	8.70387	8.74924	9.34684
WBGene00011572	mam-5	-0.200395	0.452761	1.24879	0.995685	0.217698	0.511663	1.19931	0.919348	-0.479382	0.292762	0.596123	0.588718	-0.680707	0.600448	0.718849	0.0860018
WBGene00011573	anmt-3	4.34671	4.39096	4.99875	4.29055	4.19528	4.4907	5.03947	4.76789	4.3187	4.22526	4.56446	4.50272	3.99401	4.18389	4.43322	4.58603
WBGene00011575	madf-4	1.53267	1.96276	1.81295	1.7224	2.22237	2.15463	2.17879	2.29986	1.99677	2.41155	2.25989	1.89992	2.29472	2.31348	1.25535	1.5301
WBGene00006777	unc-41	3.64272	3.45504	3.13128	3.29704	3.37927	3.79536	2.86869	3.27722	3.4471	3.61253	3.48775	4.0154	3.4957	3.76223	3.51127	3.20277
WBGene00007784	ruvb-1	5.56385	5.19406	4.88803	5.35355	5.46019	5.41336	4.49242	5.00528	5.67037	5.17577	5.11704	5.14293	5.61813	5.3349	5.46601	5.71434
WBGene00007785	tofu-1	3.72201	3.58569	5.10279	2.5198	3.20594	2.7133	4.76581	3.70801	3.89521	2.3611	2.97171	2.45344	4.08282	2.63206	2.28638	1.81961
WBGene00077500	C27H6.9	3.19378	3.48214	3.79942	3.18393	3.37927	3.07801	4.24839	3.96571	3.34112	3.45789	3.27182	3.33898	3.37897	3.4078	2.91027	2.40793
WBGene00007786	rmd-2	7.72986	7.61416	7.22635	7.54032	7.4038	7.53318	6.7368	7.27642	7.74907	7.57277	7.70167	7.45512	7.81493	7.65408	7.78329	7.98771
WBGene00007787	C27H6.8	6.15001	6.16822	6.80901	6.12715	6.93159	7.00819	7.38779	7.31089	6.27585	6.13619	6.20026	5.90574	6.22195	6.06774	6.241	6.32463
WBGene00004323	rde-1	5.80508	5.77515	5.99513	5.84926	6.71723	6.82887	6.75736	6.70448	5.6766	6.00105	5.78157	6.28676	5.79327	5.8651	5.79287	4.85572
WBGene00010699	trpp-6	5.0362	5.01084	4.90076	5.73822	5.53728	5.49141	5.79476	5.7611	5.14135	5.6566	5.1918	5.32769	5.08784	5.41626	5.16224	5.82024
WBGene00010698	K08H10.6	2.42936	3.25489	3.53487	3.66133	3.07245	2.15463	2.19523	2.56372	2.02312	3.73248	3.08426	3.44608	2.2026	3.21255	2.84627	1.64842
WBGene00077491	K08H10.10	0.0820047	0.298727	0.586559	0.152785	-0.691536	0.555384	-0.0394793	-0.260358	0.0681057	0.00803219	-0.192373	-0.39358	-0.27545	-0.749136	0.264283	0.387658
WBGene00010697	uda-1	7.58079	7.43972	7.01559	7.25582	7.23154	7.25437	5.69785	6.12458	7.56879	7.51048	7.4424	7.26585	7.61553	7.6043	7.37061	7.85126
WBGene00002263	lea-1	6.58839	6.26435	5.67031	6.08502	6.28602	6.15419	5.05081	5.60724	6.48818	5.81023	5.769	6.31327	6.60294	6.07104	5.95199	5.73722
WBGene00011543	acl-2	5.529	5.76139	5.68019	5.99529	5.50502	5.67603	5.93658	6.02164	5.46943	5.85648	5.92222	5.59594	5.20853	5.74117	5.77969	5.29546
WBGene00010177	F57A8.1	4.43093	4.15601	4.08369	3.93539	4.21183	4.47086	3.65205	4.03032	4.32135	4.27243	4.36054	4.32969	4.46409	4.32595	4.31782	4.35844
WBGene00010178	yif-1	5.82915	5.97751	6.25513	5.98969	5.73104	5.80161	6.14982	6.12176	5.80839	6.02636	5.98735	5.84552	5.7296	5.93827	6.01488	5.97092
WBGene00010183	fipr-13	1.78982	-1.20716	-3.77801	-3.50257	1.11078	-0.987143	-1.2239	-1.48275	2.26312	-1.38101	-0.616181	-0.796935	2.55692	-2.00289	-1.82764	-0.947945
WBGene00010179	F57A8.4	2.28364	2.26272	2.27075	2.2362	2.0542	2.12592	2.28245	2.48688	1.82767	2.04045	2.04308	2.23186	1.74646	2.20956	2.26873	1.69316
WBGene00010181	F57A8.6	1.12931	0.917165	2.43533	1.47013	1.13082	-0.0188521	2.10239	1.62478	1.26864	0.994857	1.14521	0.90708	1.20787	0.362757	0.692617	-0.21098
WBGene00011001	R04B5.1	0.423042	1.53268	0.865843	1.59336	1.04894	0.0438837	1.32416	1.15836	0.575066	0.940918	0.992051	0.357393	0.585573	1.03813	0.794798	1.47992
WBGene00011002	nhr-205	1.16001	1.2258	0.933482	1.47013	1.38554	1.33478	2.11972	2.25936	1.02963	1.34561	0.921085	1.44854	0.44969	1.01091	0.866947	1.03478
WBGene00003611	nhr-12	4.16569	3.95472	3.67978	3.98125	4.23747	4.02651	3.75268	3.79559	4.08227	4.14106	3.96143	3.83195	4.17727	4.06651	3.79941	4.39952
WBGene00011004	R04B5.6	1.16001	1.80003	1.97152	1.91022	1.77746	1.74668	2.29012	2.27975	1.45438	1.46508	1.6336	1.56175	0.0405772	1.6454	1.53176	1.93586
WBGene00011003	R04B5.5	3.06183	2.85288	3.71544	2.2362	2.7679	2.53914	3.37014	2.60471	2.80127	2.48877	2.5459	2.25449	2.95219	2.70181	2.27758	1.99065
WBGene00011008	R04B5.11	1.24836	1.71122	1.98221	3.03659	2.34752	1.78392	2.6946	2.62079	1.52984	2.59736	2.36166	2.37299	2.2545	2.55876	2.26873	2.47352
WBGene00011006	ugt-47	8.63275	8.12025	7.62532	7.95799	8.12701	7.84203	7.14599	7.53552	8.48173	8.30157	8.45181	8.01695	8.87983	8.29939	8.0509	8.44611
WBGene00007422	ugt-17	7.19169	7.15303	6.80601	7.38907	7.02288	7.06176	6.71023	6.78069	7.26847	7.31397	7.44425	7.29241	7.15099	7.22463	7.45032	7.56531
WBGene00007423	C08B6.2	1.90303	2.12052	1.76424	2.47471	2.19409	2.224	2.38634	2.55538	2.3385	2.47934	2.48159	2.91065	2.40905	1.91872	2.61443	1.5786
WBGene00007431	C08B6.11	5.04651	4.92294	4.6203	5.1748	5.05092	5.0544	4.89346	4.9234	5.07678	5.2525	5.06998	5.164	5.03242	5.11605	5.21733	5.39529
WBGene00007424	C08B6.3	3.78244	4.02089	4.55916	4.30865	3.87126	3.69631	4.34549	4.10078	3.65938	4.10472	4.0937	4.41503	4.07707	3.98841	3.88588	3.03912
WBGene00007425	C08B6.4	-1.01753	0.0316232	2.17152	0.00839557	-1.09489	-0.866849	0.720387	0.353751	-1.0099	-1.5254	-1.01954	-1.10728	-1.49784	-1.79644	-0.0982872	-1.88083
WBGene00007427	C08B6.6	0.262577	0.377799	0.275098	1.23079	0.745328	0.371938	1.02632	0.783144	0.464034	1.02109	0.846446	0.878225	0.679696	0.896581	0.819251	1.4012
WBGene00007430	C08B6.10	2.81415	2.65281	3.26419	2.06425	2.5471	2.36581	3.24543	3.01672	2.70689	2.46985	2.30704	2.50153	2.60569	2.24503	2.76048	2.83466
WBGene00000142	aos-1	5.799	5.82185	6.36894	6.19683	5.99291	5.8627	6.86597	6.67351	5.8903	6.04005	5.90623	5.97296	5.7959	5.7658	5.92197	5.67166
WBGene00007428	wdr-20	6.34044	6.33788	5.64026	6.31857	6.25441	6.49597	5.5192	5.9067	6.26208	6.33487	6.34735	6.5609	6.34316	6.46691	6.43396	6.5481
WBGene00007429	C08B6.8	4.6495	4.75353	4.80469	5.22875	4.88829	4.68282	5.34963	5.30546	4.70791	5.13431	4.86311	4.7517	4.67875	4.70924	4.83207	5.30089
WBGene00008254	C51E3.9	3.36823	3.92212	4.66078	3.43053	3.66344	3.5741	4.83433	4.26064	3.55489	3.37388	3.82555	3.40622	3.27726	3.43366	3.57009	3.73388
WBGene00008255	C51E3.10	3.39428	3.26532	2.87447	3.80668	3.79797	3.56878	4.22255	4.29611	3.64248	3.4288	3.60935	3.48488	3.44746	3.45401	3.40219	4.44274
WBGene00008252	C51E3.6	3.20118	3.30633	4.41082	3.01156	3.0879	3.03233	3.7665	3.30235	3.01985	3.05004	2.93616	2.69595	3.00769	2.96555	3.12656	3.20277
WBGene00001172	egl-3	7.1512	7.02146	6.4086	6.99509	7.17356	7.4076	6.58599	6.91018	7.1617	7.12282	7.04464	7.18679	6.95905	7.15601	7.19779	7.49559
WBGene00000840	cul-5	5.5838	5.42336	5.57469	5.42521	5.50981	5.61406	5.38857	5.31043	5.53957	5.54916	5.5947	5.67775	5.51764	5.4994	5.50893	5.20952
WBGene00014105	ZK856.4	-0.0522964	-0.565618	-0.427516	0.36533	-0.839635	0.217215	0.331615	0.534323	-0.555331	0.00803219	-0.359023	-0.0232113	-0.463895	0.0780274	-0.0531993	0.332162
WBGene00194912	ZK856.18	2.33834	1.87008	3.09728	2.78653	2.21301	0.679119	3.09584	2.25936	2.19522	1.64452	1.84005	1.8562	2.51498	1.69755	2.24185	0.387658
WBGene00014106	ZK856.5	4.8905	5.16091	4.73216	5.17339	5.02304	5.11956	4.4278	4.73503	4.87456	5.32668	5.21424	5.2747	4.96549	5.38214	5.13328	4.95551
WBGene00014108	ZK856.7	6.80538	7.25571	6.81239	7.16614	7.04449	7.16767	7.62225	7.7799	6.66854	7.35579	7.03627	6.84622	6.65166	7.22241	6.49168	7.01811
WBGene00014109	chpf-1	6.82706	6.83132	6.58503	7.2146	7.08902	6.9834	7.31983	7.33301	6.82884	7.30699	6.98428	6.89205	6.8418	6.97813	6.9133	7.4681
WBGene00014112	ZK856.11	4.16569	3.91219	3.90147	3.99089	4.02639	4.18452	3.77746	3.71926	4.2562	4.02595	4.07748	4.16325	4.29348	4.09271	4.24749	4.16951
WBGene00014111	rpc-25	4.77874	4.96996	5.16977	5.0451	4.9203	4.77585	5.70073	5.69336	4.80032	5.12376	4.93841	4.90619	4.71625	5.01005	4.76285	4.21624
WBGene00014114	tftc-3	5.25992	4.82052	5.16977	4.88717	5.04829	4.84354	4.72676	4.76246	5.19304	4.75903	4.91273	5.02118	5.20061	4.91597	4.96129	4.64984
WBGene00006489	zhit-3	4.90643	4.47203	4.92589	4.51647	4.64178	4.52958	4.36923	4.39989	4.82487	4.64769	4.67462	4.56288	4.94036	4.79751	4.6515	4.24658
WBGene00014113	hpo-40	3.5356	2.54558	1.68796	2.02725	3.13826	1.56611	0.602067	0.274679	3.53213	1.28195	1.26467	2.01042	3.66635	1.78048	1.45581	1.91712
WBGene00044174	fipr-5	2.84282	2.03772	2.2084	2.06425	2.95373	2.79763	3.92276	3.87145	3.26036	2.09086	2.09773	2.10062	2.7858	1.47658	1.71234	2.69866
WBGene00044175	fipr-9	3.06993	1.60019	1.77658	1.29445	2.57662	2.42593	3.58189	3.43099	3.07127	1.67788	1.82717	1.6835	3.21575	1.37348	1.45581	2.48629
WBGene00007536	daf-36	5.07699	4.93443	5.02999	5.1944	4.84042	4.94975	5.53139	5.75838	4.83047	4.95204	5.19055	5.09827	4.89366	4.89006	5.13206	4.44274
WBGene00007541	fipr-4	3.05368	1.96276	1.91687	0.995685	2.89636	2.84244	3.83105	3.80617	3.28234	1.21536	1.71975	1.64975	3.18398	1.53507	1.93006	1.85941
WBGene00007543	fipr-7	3.64814	2.64484	2.27075	1.98929	3.51124	3.55269	4.51552	4.4161	3.72506	2.4016	2.55374	1.99706	3.46519	2.50124	2.64895	3.09853
WBGene00007544	fipr-6	3.19378	2.10898	1.72661	0.804862	2.65482	2.57144	3.59744	3.55747	3.0522	1.2379	1.71975	1.48727	3.51711	1.68037	1.71234	1.73655
WBGene00007534	fubl-1	6.56349	6.44389	6.0809	6.50782	6.53235	6.63618	5.72358	5.99491	6.57367	6.47727	6.44912	6.86702	6.42244	6.55964	6.66906	6.85295
WBGene00007537	fipr-8	3.37479	1.80003	1.43144	0.94369	2.80578	2.60304	3.35192	3.12775	3.52754	1.46508	1.93916	1.23755	3.69668	1.55406	1.42428	1.83965
WBGene00007538	C12D8.9	1.24836	1.94988	1.28376	2.48384	2.06465	1.14751	1.60822	1.77598	1.10558	2.06588	1.98627	1.38842	1.93639	2.16085	2.08934	2.53625
WBGene00000102	akt-1	6.54398	6.66542	6.83872	6.58357	6.44802	6.56778	6.23329	6.16625	6.54725	6.74705	6.70156	6.76087	6.52109	6.74556	6.61334	6.35974
WBGene00004405	rop-1	7.71863	7.38155	7.28309	7.44565	7.75676	7.78693	7.13458	7.45655	7.63889	7.49799	7.57858	7.68024	7.70078	7.53642	7.72523	7.79272
WBGene00012494	nhr-232	4.19192	3.92212	3.85861	4.17691	4.0397	4.15285	4.06598	4.23737	4.12852	4.38276	4.30123	4.24181	4.0391	3.98142	4.23845	3.83716
WBGene00004364	ric-4	6.06132	6.08746	5.96581	6.3644	6.38736	6.33204	6.70235	6.73064	6.02597	6.59108	6.13446	6.35183	5.97131	6.30894	6.14209	6.42999
WBGene00219415	linc-38	-0.551867	-1.09613	-1.14574	0.241595	-0.216198	-0.652724	-0.337561	-0.0421778	-1.12093	-0.158618	-0.688331	-1.10728	-0.760877	-0.41793	-0.790165	0.54238
WBGene00003090	lys-1	9.19893	9.27322	9.28055	9.25828	9.12322	9.28751	9.06887	9.4719	9.34452	9.18871	9.3263	8.86007	9.14408	9.24252	9.44754	10.0279
WBGene00003091	lys-2	7.44638	7.71277	7.77706	8.11829	7.4655	7.57891	7.24036	7.78459	7.69989	7.72415	7.98419	7.68389	7.30352	7.56682	8.21308	8.64175
WBGene00003092	lys-3	2.39105	2.1546	1.97152	2.39951	2.56194	2.26408	1.7924	1.80441	2.58836	2.39158	2.71626	2.65401	2.01071	2.12322	2.63524	2.78386
WBGene00007096	B0024.3	1.0331	1.72641	1.31791	1.25232	1.22704	1.873	0.871253	1.41955	1.13003	1.30349	1.32089	1.36781	0.768051	1.37348	1.39204	1.22959
WBGene00007104	B0024.15	0.856938	1.06784	0.745549	0.775418	1.24553	1.38411	1.59589	1.50864	0.976683	1.2379	0.502	0.818724	0.739197	0.866523	0.890217	1.31795
WBGene00000722	col-149	7.62203	6.81498	7.19367	6.88997	7.40483	7.36639	7.74197	7.59088	7.977	6.52502	6.9546	7.33882	7.73086	6.77973	7.27827	7.05447
WBGene00000723	col-150	5.81717	5.12698	5.4329	4.36409	5.064	4.14572	5.41776	5.45641	5.56669	4.87503	5.39859	4.59205	6.04021	4.58323	4.69344	4.44274
WBGene00007097	B0024.4	3.52384	3.06486	3.88163	3.60805	4.9203	3.94668	6.08788	5.94471	3.45196	3.17212	3.56736	3.48488	3.55899	2.78451	3.59154	3.52702
WBGene00000491	che-12	1.46052	1.5153	2.14323	1.39467	1.91091	1.92392	2.06709	1.57614	1.41512	1.3247	1.42715	1.63257	1.12107	1.33009	1.39204	0.926524
WBGene00007099	trx-2	5.89336	6.23478	6.14294	6.26925	6.13175	6.05487	6.66041	6.70919	5.96271	6.24174	6.17697	5.78171	5.79152	6.07104	6.16433	6.21864
WBGene00007100	asps-1	4.91095	5.02626	5.57027	5.12168	5.01767	4.96199	5.52977	5.37227	5.00918	5.20753	5.03259	5.08255	4.97943	4.95399	5.07227	4.22769
WBGene00007101	B0024.11	5.43329	5.22379	5.80055	5.18883	5.44327	5.12501	5.70791	5.51456	5.53385	5.15371	5.34424	4.95364	5.58304	5.14764	5.27813	5.16852
WBGene00001646	gna-1	3.1638	3.80898	3.98088	3.84262	3.52266	3.58996	4.32696	4.35255	3.07127	3.90791	3.70046	3.62608	2.83435	3.57512	3.72047	3.33569
WBGene00007102	B0024.13	4.11567	4.35233	4.78804	4.00681	4.09939	4.02651	4.89346	4.64947	4.22815	4.31015	4.28011	4.26985	4.34466	4.25812	4.26762	3.99736
WBGene00007103	crm-1	4.21403	3.21776	4.00989	3.03037	3.57479	3.30628	3.63408	3.27214	3.9546	3.13055	3.51611	3.58202	4.27349	3.31626	3.03557	3.09853
WBGene00000200	arx-2	6.608	6.58855	6.57138	6.50334	6.59409	6.69539	6.25551	6.41409	6.63956	6.68636	6.64213	6.49234	6.75887	6.64954	6.78105	6.99541
WBGene00010625	K07C5.2	5.17041	5.31953	5.24047	5.61793	5.42106	5.24335	5.82148	5.71224	5.23169	5.58916	5.43937	5.34624	5.22423	5.44451	5.33753	5.44682
WBGene00050947	K07C5.13	0.930002	1.34865	0.745549	1.69121	1.54337	0.864334	1.88652	2.04974	0.921716	1.84872	1.26467	1.40874	0.904256	1.30789	1.45581	1.93586
WBGene00010626	K07C5.3	5.27402	5.25685	5.57116	5.48896	5.46809	5.2829	5.93658	5.77104	5.32995	5.48465	5.39204	5.46136	5.34406	5.3044	5.37513	4.75908
WBGene00010632	K07C5.9	0.612519	1.26792	0.818922	1.37518	1.26379	1.35966	1.73733	1.60875	1.10558	1.62755	0.896632	0.515655	0.413621	1.21553	0.794798	1.91712
WBGene00010627	nol-56	7.94454	7.66234	7.08911	7.50208	7.72662	7.51322	6.30511	6.78069	7.94398	7.60646	7.62653	7.53644	8.19257	7.73533	7.61541	8.12671
WBGene00010629	K07C5.6	5.30354	5.17204	5.60353	4.82566	5.3756	5.16965	5.3841	5.15904	5.24574	4.9673	5.10508	5.14293	5.47343	5.19376	4.77696	3.58752
WBGene00010628	ceeh-2	5.53486	5.35904	4.94786	5.39043	5.35871	5.27147	5.35146	5.37464	5.49319	5.64505	5.50352	5.26498	5.61416	5.50185	5.37616	5.44192
WBGene00010630	ttll-15	4.5312	4.00541	4.41477	4.83639	4.80188	4.67045	5.84707	5.6568	4.49848	4.56095	4.39804	4.84599	4.40101	4.17778	4.31353	4.67794
WBGene00010631	cash-1	7.00457	6.92274	7.01949	6.78584	7.00806	7.09362	6.59221	6.76042	6.96207	6.90725	6.97262	7.13399	7.04371	6.96577	6.93199	6.82496
WBGene00007070	ugt-49	7.10511	7.17152	6.71123	7.1633	6.95846	7.00819	6.57896	6.74263	6.75018	7.47267	7.25072	7.0969	7.16258	7.34498	6.66864	6.48191
WBGene00044022	AC3.9	0.856938	1.38738	0.529415	0.916973	0.325951	0.898686	0.551881	0.191021	0.257584	1.38654	1.14521	0.990335	0.79634	1.49634	0.153252	0.387658
WBGene00077503	AC3.12	0.612519	1.30885	0.818922	2.13551	1.31723	0.898686	1.11541	1.26448	0.805071	1.72652	1.51008	1.73268	1.12107	1.55406	0.400166	1.85941
WBGene00000024	abu-1	1.33162	1.4799	-0.673676	1.20893	1.65827	-0.466311	-3.09837	-2.41564	1.73506	1.40658	2.88114	1.3469	3.95376	1.62758	1.50186	3.55152
WBGene00004098	pqn-2	2.04136	1.60019	-0.217298	1.20893	1.75181	-0.556509	-3.94637	-2.70514	1.41512	1.28195	3.12693	1.61519	3.98789	1.74788	1.02246	3.86186
WBGene00004964	spe-10	1.77006	2.08562	3.21521	3.02413	2.29521	1.33478	3.38455	3.10507	1.85727	2.30882	2.19117	2.32033	2.2545	2.16085	2.36322	1.50523
WBGene00007071	AC3.5	6.97574	7.80082	8.45075	7.91053	7.38541	7.3683	8.83716	8.58724	6.89811	7.92353	7.60003	8.1417	6.58481	7.54267	7.5008	6.295
WBGene00007072	ugt-1	5.02374	5.1762	5.26145	5.30156	4.88239	4.5405	4.62273	4.48358	4.94516	5.47519	5.4749	4.96225	5.2359	5.22519	4.91099	5.23622
WBGene00007073	ugt-2	5.14186	4.50543	4.37275	4.11067	4.62599	4.49352	5.13098	5.28669	5.00588	4.52703	4.86626	4.52616	5.11336	4.51705	4.7229	4.53164
WBGene00008875	F15H10.8	2.98676	3.15741	3.9862	3.79939	3.34537	3.60564	3.67861	3.29736	3.06494	3.60822	3.40781	3.80537	2.10419	3.32733	3.82077	4.16157
WBGene00008874	F15H10.7	2.18261	2.32391	2.95263	2.68726	2.51697	2.25085	3.11756	2.38703	2.11173	2.6403	2.25027	2.82252	2.28477	2.56813	1.89598	1.25965
WBGene00195181	F15H10.12	-5.40985	-4.26606	-6.09994	-5.82449	1.38554	1.11865	-0.0394793	0.866399	-5.76478	-3.4514	-4.38877	-5.75113	-5.89016	-4.11837	-6.07557	-5.34026
WBGene00008873	F15H10.6	-3.82489	-5.85102	-6.09994	-5.82449	2.45474	2.54999	1.47989	2.25936	-5.76478	-5.77333	-5.97373	-5.75113	-4.3052	-4.11837	-6.07557	-5.34026
WBGene00044013	F15H10.9	-5.40985	-5.85102	-6.09994	-4.23953	2.62687	2.09663	1.5196	1.54278	-4.17982	-5.77333	-5.97373	-5.75113	-3.56823	-5.70333	-6.07557	-5.34026
WBGene00044014	F15H10.10	-3.82489	-4.26606	-6.09994	-4.23953	4.94031	5.00795	4.71256	4.93951	-5.76478	-2.96597	-3.6518	-4.16617	-3.08281	-3.3814	-4.4906	-5.34026
WBGene00008872	F15H10.5	-3.82489	-5.85102	-6.09994	-5.82449	2.09557	1.90715	0.98909	1.40106	-5.76478	-5.77333	-5.97373	-5.75113	-5.89016	-4.11837	-6.07557	-5.34026
WBGene00000602	col-13	8.54025	7.44001	7.62255	6.39981	7.71899	6.94847	6.49844	6.51537	8.61601	7.09105	7.70123	6.68219	8.88107	7.01798	6.83001	8.08009
WBGene00000601	col-12	9.02393	8.23071	8.67108	7.49334	8.26868	7.35638	6.72941	6.72322	8.94994	7.92201	8.462	7.50935	9.3828	7.81421	7.46396	8.89807
WBGene00000144	apc-10	3.00378	3.30127	3.99414	3.38739	3.01431	2.25085	4.11216	3.95624	3.00009	3.22949	3.07884	2.74472	3.14051	2.78451	2.78552	2.06062
WBGene00008871	tag-314	1.19006	1.09149	2.22649	1.7224	1.51315	0.217215	1.93627	1.20175	1.35416	0.968139	1.14521	1.06905	1.52769	0.772401	1.30814	0.54238
WBGene00012529	Y32F6A.4	7.03801	6.75562	6.53419	6.56056	6.73166	6.82105	6.54809	6.8771	7.00485	6.67814	6.90566	6.60008	7.17374	6.68818	6.94767	6.86889
WBGene00012527	set-22	2.62907	2.1546	2.83375	2.62259	2.46266	1.83802	3.01479	2.75064	2.81642	2.17504	2.04308	2.12539	3.00162	1.79651	1.77618	1.42792
WBGene00004909	snf-10	1.55594	-0.178594	1.31791	0.804862	1.11078	-0.466311	1.14955	0.1473	1.2239	-0.347063	0.684478	0.658259	1.94904	0.0245882	0.07418	-0.947945
WBGene00012528	pap-1	6.30397	6.25063	6.41847	6.24797	6.20091	6.21594	6.3471	6.27436	6.14773	6.28229	6.27923	6.39639	6.35984	6.27144	6.07259	5.29727
WBGene00012530	Y32F6A.5	4.70779	4.30253	6.06716	3.75104	4.08405	3.05535	4.9283	4.2911	4.71196	3.18377	3.37721	3.10374	4.97943	3.06154	3.12165	2.79416
WBGene00044209	Y32F6A.6	2.02478	0.656775	2.56894	2.18113	1.7257	0.756081	2.25918	1.87313	2.18358	1.53956	1.55765	1.48727	2.27475	1.01091	1.32531	0.849562
WBGene00009058	F22E12.1	5.35419	5.79779	5.43388	5.45917	5.4129	5.90767	5.16581	5.59305	5.0482	5.69784	5.58517	5.9454	5.19398	6.01648	5.44259	4.43946
WBGene00009060	F22E12.3	1.27665	1.69587	2.42754	3.04278	2.25925	1.62885	2.18703	2.0733	1.88627	2.90967	1.99781	2.60202	1.68727	2.34652	2.6214	3.03912
WBGene00009059	chw-1	4.39267	4.60328	4.48032	5.10402	4.94172	4.52684	4.70109	4.93309	4.47958	5.29209	4.74822	4.81206	4.4508	4.96112	4.39102	4.84833
WBGene00001178	egl-9	4.52237	4.73863	4.93417	4.57745	4.59025	4.71932	4.14639	4.43895	4.45075	4.61361	4.61404	4.77145	4.33505	4.58323	4.55834	4.15759
WBGene00012532	crp-1	4.21037	4.26142	4.32947	4.61118	4.26719	4.19493	4.6617	4.5375	4.19667	4.79748	4.64923	4.52616	4.25322	4.52909	4.56377	4.73254
WBGene00012531	Y32F6B.1	7.37622	7.33401	6.91739	7.37288	7.12537	7.17907	6.55407	6.79581	7.38607	7.59532	7.60405	7.53759	7.52201	7.55803	7.57537	7.41023
[truncated: 12,886 more rows]
