# Supplementary material for: Multiple pals gene modules control a balance between immunity and development in Caenorhabditis elegans
Source: PLoS Pathog. 2023 Jul 18;19(7):e1011120. doi: 10.1371/journal.ppat.1011120 (PMC10353827; doi:10.1371/journal.ppat.1011120)
Supplement: S6 Table — (XLSX) [file ppat.1011120.s015.xlsx]

## Sheet: Sheet1
S6 Table. List of strains used in this study
Strain name	Genotype	Abbreviation used in the manuscript	Source
N2	Wild type	WT	Caenorhabditis Genetics Center
DA465	eat-2(ad465) II	eat-2(-)	Caenorhabditis Genetics Center
ERT054	jyIs8[pals-5p::gfp myo-2p::mCherry] X	pals-5p::gfp myo-2p::mCherry	Bakowski et al., 2012 [1]
ERT560	pals-22(jy1) pals-25(jy11) III; jyIs8[pals-5p::gfp myo-2p::mCherry] X	pals-22(-) pals-25(-); pals-5p::gfp myo-2p::mCherry	Reddy et al., 2019 [2]
ERT776	pals-22(jy1) pals-25(jy11) pals-17(jy74) III; jyIs8[pals-5p::gfp myo-2p::mCherry] X	pals-22(-) pals-25(-) pals-17(jy74); pals-5p::gfp myo-2p::mCherry	This study
ERT813	zip-1(jy132[zip-1::gfp::sbp::3xFlag])	zip-1::gfp	Lažetić et al., 2022 [3]
ERT894	pals-22(jy1) pals-25(jy11) pals-17(jy74) III; jyIs8[pals-5p::gfp myo-2p::mCherry] X; jyEx295(WRM0626aB02 myo-3p::mCherry)	pals-22(-) pals-25(-) pals-17(jy74); pals-5p::gfp myo-2p::mCherry; fosmid-rescued	This study
ERT990	pals-20(syb3744) III	pals-20(*)	This study
ERT994	pals-17(syb3980) III	pals-17(*)	This study
ERT999	pals-17(jy167) pals-20(syb3744) III	pals17(*) pals-20(*)	This study
ERT1000	pals-17(jy167) pals-20(syb3744) III; jyIs8[pals-5p::gfp myo-2p::mCherry] X	pals17(*) pals-20(*); pals-5p::gfp myo-2p::mCherry	This study
ERT1074	pals-16(jy174) pals-17(jy167) pals-20(syb3744) III	pals-16(Δ) pals-17(*) pals-20(*)	This study
ERT1082	pals-16(jy171) pals-17(syb3980) III	pals-16(Δ) pals-17(*)	This study
ERT1083	pals-16(jy182) III	pals-16(Δ)	This study
ERT1118	jyEx306[pals-17p::gfp::3xFlag]	pals-17p::gfp	This study
ERT1120	jyEx308[pals-20p::wrmScarlet::3xHA]	pals-20p::wrmScarlet	This study
ERT1123	jyEx311[pals-17::gfp::3xFlag pals-20::wrmScarlet::3xHA gcy-8p::gfp]	pals-17::gfp pals-20::wrmScarlet	This study
ERT1127	jyEx315[pals-20::wrmScarlet::3xHA myo-2p::mCherry]	pals-20::wrmScarlet myo-2p::mCherry	This study
ERT1153	knuSi884[pals-5p::gfp11poly7::eft-3u eft-3p::gfp1-10::tbb-2u unc-119(+)] II; unc-119(ed3) III; jyEx315[pals-20::wrmScarlet::3xHA myo-2p::mCherry]	pals-5p::7xgfp pals-20::wrmScarlet myo-2p::mCherry	This study
ERT1154	pals-17(syb3980) III; jyEx314[pals-17::gfp::3xFlag myo-2p::mCherry]	pals-17(*) pals-17::gfp	This study
ERT1155	pals-17(jy167) pals-20(syb3744) III; jyEx315[pals-20::wrmScarlet::3xHA myo-2p::mCherry]	pals-17(*) pals-20(*) pals-20::wrmScarlet	This study
ERT1202	pals-17(syb3980) III; jyEx318[vha-6p::pals-17::gfp::3xFlag]	pals17(*); Intestinal pals-17::gfp	This study
ERT1203	pals-17(jy167) pals-20(syb3744) III; jyEx319[vha-6p::pals-20::wrmScarlet::3xHA]	pals17(*) pals-20(*); Intestinal pals-20::wrmScarlet	This study
ERT1204	jyEx320[vha-6p::pals-20::wrmScarlet::3xHA]	Intestinal pals-20::wrmScarlet	This study
PHX4005	pals-17(syb4005)/sC1(s2023)[dpy-1(s2170) umnIs21] III	pals-17(Δ) dpy-1(-)	This study
References
1	Bakowski MA, Desjardins CA, Smelkinson MG, Dunbar TL, Lopez-Moyado IF, Rifkin SA, et al. Ubiquitin-mediated response to microsporidia and virus infection in C. elegans. PLoS Pathog. 2014;10(6):e1004200. Epub 2014/06/20. doi: 10.1371/journal.ppat.1004200. PubMed PMID: 24945527; PubMed Central PMCID: PMCPMC4063957.
2	Reddy KC, Dror T, Underwood RS, Osman GA, Elder CR, Desjardins CA, et al. Antagonistic paralogs control a switch between growth and pathogen resistance in C. elegans. PLoS Pathog. 2019;15(1):e1007528. Epub 2019/01/15. doi: 10.1371/journal.ppat.1007528. PubMed PMID: 30640956; PubMed Central PMCID: PMCPMC6347328.
3	Lazetic V, Wu F, Cohen LB, Reddy KC, Chang YT, Gang SS, et al. The transcription factor ZIP-1 promotes resistance to intracellular infection in Caenorhabditis elegans. Nat Commun. 2022;13(1):17. Epub 20220110. doi: 10.1038/s41467-021-27621-w. PubMed PMID: 35013162.
