# Supplementary material for: Multiple pals gene modules control a balance between immunity and development in Caenorhabditis elegans
Source: PLoS Pathog. 2023 Jul 18;19(7):e1011120. doi: 10.1371/journal.ppat.1011120 (PMC10353827; doi:10.1371/journal.ppat.1011120)
Supplement: S7 Table — (XLSX) [file ppat.1011120.s016.xlsx]

## Sheet: Sheet1
S7 Table - Primers used in this study
Primer number	Primer description	Primer sequence
1	pals-17(syb3980/jy167) genotyping Forward	5’-tcccagttggttgctctgt-3’
2	pals-17(syb3980/jy167) genotyping Reverse	5’-tgttaggcggactttggtta-3’
3	pals-20(syb3744) genotyping Forward	5’-ggtcagaagctcagacgtag-3’
4	pals-20(syb3744) genotyping Reverse	5’-ggcagatggtccttaatggt-3’
5	pals-16(jy171,174,182) genotyping Forward	5’-tcgattggtggactgggtttg-3’
6	pals-16(jy171,174,182) genotyping Internal Forward	5’-ttggaatacaagtcacggcagc-3’
7	pals-16(jy171,174,182) genotyping External Reverse	5’-cgtagtcggcaccaattcttga-3’
8	snb-1 qRT-PCR Forward	5’-ccggataagaccatcttgacg-3’
9	snb-1 qRT-PCR Reverse	5’-gacgacttcatcaacctgagc-3’
10	pals-5 qRT-PCR Forward	5’-cattggaaagcgatattgga-3’
11	pals-5 qRT-PCR Reverse	5’-tctccaggcacctatcttgtag-3’
12	F26F2.1 qRT-PCR Forward	5’-tggaaccaggtcagagacac-3’
13	F26F2.1 qRT-PCR Reverse	5’-ttgtgagaatttccgcgata-3’
14	F26F2.3 qRT-PCR Forward	5’-ggaaagggaatgcattatgg-3’
15	F26F2.3 qRT-PCR Reverse	5’-ccgcacggttatttctcat-3’
16	F26F2.4 qRT-PCR Forward	5’-caacaatacactgcggatgg-3’
17	F26F2.4 qRT-PCR Reverse	5’-tcgcactgttattcatctcca-3’
18	skr-3 qRT-PCR Forward	5’-ccgacagccagaaacaaatca-3’
19	skr-3 qRT-PCR Reverse	5’-tctgtgatggtcttggattgac-3’
20	skr-4 qRT-PCR Forward	5’-ccgacagccagaaacaaatca-3’
21	skr-4 qRT-PCR Reverse	5’-ggtcttggattggctgatcac-3’
22	skr-5 qRT-PCR Forward	5’-cgaagagcaagatgtcaaaattg-3’
23	skr-5 qRT-PCR Reverse	5’-agaagcttggattgattggca-3’
24	cul-6 qRT-PCR Forward	5’-ctgggcttactcacaatgcc-3’
25	cul-6 qRT-PCR Reverse	5’-gcagagttggcttgctgtaa-3’
26	Backbone Forward	5’-tttcagcatctcgcgcccgtg-3’
27	Backbone with wrmScarlet Forward	5’-atggtcagcaagggagaggcag-3’
28	Backbone Reverse	5’-atcgaattcccgcggccgc-3’
29	pals-17 promoter with overhangs Forward	5’-cggccgccatggcggccgcgggaattcgatagagacgacgataaagtggagc-3’
30	pals-17 promoter with overhangs Reverse	5’-ttttggcgaggtggttctgta-3’
31	pals-20 promoter with overhangs Forward	5’-cggccgccatggcggccgcgggaattcgatttggcagtttttcatggaaat-3’
32	pals-20 promoter with overhangs Reverse	5’-gagatgaagataatctgtaattgtg-3’
33	pals-17p::gfp Forward	5’-atgagtaaaggagaagaacttttcac-3’
34	pals-17p::gfp Reverse	5’-ttttggcgaggtggttct-3’
35	pals-20p::wrmScarlet Forward	5’-atggtcagcaagggagag-3’
36	pals-20p::wrmScarlet Reverse	5’-gagatgaagataatctgtaattgtgaag-3’
37	vha-6 promoter with backbone overhang Forward	5’-cgcatgctcccggccgccatggcggccgcgggaattcgatactaactgacattaggtgtc-3’
38	vha-6 promoter with pals-17 overhang Reverse	5’-tgatagacttttcactagaaaactttgatgaaaaattcattttttatgggttttggtagg-3’
39	vha-6 promoter with pals-20 overhang Reverse	5’-taactgcatggaactgtgaagatacatctctacacaacattttttatgggttttggtagg-3’
40	Backbone with pals-17 Forward	5’-atgaatttttcatcaaagttttcta-3’
41	Backbone with pals-20 Forward	5’-atgttgtgtagagatgtatcttcac-3’
42	Backbone Reverse	5’-atcgaattcccgcggccg-3’
